# Supplementary material for: The physical characteristics of human proteins in different biological functions
Source: PLoS One. 2017 May 1;12(5):e0176234. doi: 10.1371/journal.pone.0176234 (PMC5411090; doi:10.1371/journal.pone.0176234)
Supplement: S1 File — Values of 20283 proteins for 14 kinds of properties and classification of proteins. (XLS) [file pone.0176234.s001.xls]

## Sheet: Physcial Characteristics
Uniprot Protein AC	Uniprot Protein ID	Entrez Gene ID	EntrezGene Symbol	Ka/Ks	mRNA decay rate	Protein decay rate	pI	Hydrophobicity	Mass Weight	FrequencyOfPolarAAsWithNegtiveCharge	FrequencyOfPolarAAsWithPositiveCharge	FrequencyOfPolarAAWithoutCharge	FrequencyOfNonpolarAAs	FrequencyOfSmallAAs	FrequencyOfAromaticAAs	FrequencyOfSulfurAAs	FrequencyOfHydroxylAAs
P31946	1433B_HUMAN	7529	YWHAB	0.016	0.079	0.306435	4.76	-0.729268	28064.4	0.178862	0.130081	0.337398	0.353659	0.439024	0.0853659	0.0406504	0.170732
P62258	1433E_HUMAN	7531	YWHAE		0.113	0.154083	4.63	-0.54	29155	0.2	0.137255	0.270588	0.392157	0.443137	0.0862745	0.0509804	0.141176
Q04917	1433F_HUMAN	7533	YWHAH		0.133		4.76	-0.618293	28200.7	0.182927	0.134146	0.304878	0.378049	0.439024	0.0894309	0.0406504	0.150407
P61981	1433G_HUMAN	7532	YWHAG	0		0.164204	4.8	-0.680162	28284.4	0.182186	0.137652	0.323887	0.356275	0.45749	0.0931174	0.0404858	0.174089
P31947	1433S_HUMAN	2810	SFN	0.082	0.11	0.170068	4.68	-0.59879	27756.2	0.193548	0.133065	0.294355	0.379032	0.459677	0.0806452	0.0403226	0.157258
P27348	1433T_HUMAN	10971	YWHAQ	0.008	0.071		4.68	-0.511837	27746.5	0.179592	0.126531	0.322449	0.371429	0.465306	0.0816327	0.044898	0.17551
P63104	1433Z_HUMAN	7534	YWHAZ		-0.092		4.73	-0.620816	27727.4	0.183673	0.130612	0.318367	0.367347	0.444898	0.0816327	0.0408163	0.163265
P30443	1A01_HUMAN	3105	HLA-A		0.1	0.622084	6.09	-0.529863	40819.4	0.126027	0.139726	0.345205	0.389041	0.517808	0.115068	0.0383562	0.178082
P01892	1A02_HUMAN	3105	HLA-A		0.1	0.622084	6.5	-0.497534	40895.3	0.117808	0.145205	0.345205	0.391781	0.520548	0.134247	0.0356164	0.191781
P04439	1A03_HUMAN	3105	HLA-A		0.1	0.622084	5.66	-0.49863	40814.5	0.128767	0.131507	0.347945	0.391781	0.517808	0.115068	0.0356164	0.183562
P13746	1A11_HUMAN	3105	HLA-A		0.1	0.622084	5.77	-0.542466	40910.5	0.128767	0.134247	0.347945	0.389041	0.515068	0.115068	0.0356164	0.180822
Q96QU6	1A1L1_HUMAN	84680	ACCS			0.183824	6.01	-0.299401	57285.7	0.127745	0.137725	0.315369	0.419162	0.45509	0.131737	0.0459082	0.157685
Q4AC99	1A1L2_HUMAN	390110	ACCSL				6.05	-0.241197	65205.3	0.126761	0.140845	0.318662	0.413732	0.43838	0.126761	0.0528169	0.158451
P30447	1A23_HUMAN	3105	HLA-A		0.1	0.622084	5.91	-0.496986	40706.2	0.126027	0.136986	0.345205	0.391781	0.520548	0.117808	0.0383562	0.183562
P05534	1A24_HUMAN	3105	HLA-A		0.1	0.622084	5.91	-0.510137	40662.2	0.126027	0.136986	0.345205	0.391781	0.523288	0.117808	0.0383562	0.183562
P18462	1A25_HUMAN	3105	HLA-A		0.1	0.622084	6.09	-0.590685	41191.4	0.126027	0.139726	0.347945	0.386301	0.512329	0.123288	0.0383562	0.186301
P30450	1A26_HUMAN	3105	HLA-A		0.1	0.622084	6.08	-0.592603	41035.3	0.123288	0.136986	0.356164	0.383562	0.520548	0.123288	0.0383562	0.186301
P30512	1A29_HUMAN	3105	HLA-A		0.1	0.622084	6.52	-0.499726	40836.5	0.115068	0.134247	0.356164	0.394521	0.517808	0.117808	0.0383562	0.186301
P16188	1A30_HUMAN	3105	HLA-A		0.1	0.622084	5.73	-0.500548	40878.4	0.126027	0.131507	0.350685	0.391781	0.515068	0.117808	0.0356164	0.189041
P16189	1A31_HUMAN	3105	HLA-A		0.1	0.622084	6.02	-0.516712	40977.5	0.123288	0.134247	0.347945	0.394521	0.515068	0.117808	0.0383562	0.183562
P10314	1A32_HUMAN	3105	HLA-A		0.1	0.622084	6.02	-0.511233	41021.5	0.123288	0.134247	0.342466	0.4	0.506849	0.117808	0.0410959	0.180822
P16190	1A33_HUMAN	3105	HLA-A		0.1	0.622084	6.22	-0.513425	40865.4	0.120548	0.136986	0.347945	0.394521	0.520548	0.117808	0.0383562	0.180822
P30453	1A34_HUMAN	3105	HLA-A		0.1	0.622084	5.89	-0.57863	41028.4	0.126027	0.134247	0.356164	0.383562	0.517808	0.120548	0.0383562	0.189041
P30455	1A36_HUMAN	3105	HLA-A		0.1	0.622084	5.96	-0.520822	40907.4	0.126027	0.136986	0.345205	0.391781	0.515068	0.117808	0.0383562	0.180822
P30456	1A43_HUMAN	3105	HLA-A		0.1	0.622084	5.96	-0.569863	41006.3	0.123288	0.134247	0.356164	0.386301	0.517808	0.123288	0.0383562	0.186301
P30457	1A66_HUMAN	3105	HLA-A		0.1	0.622084	5.89	-0.586849	41055.4	0.126027	0.134247	0.356164	0.383562	0.520548	0.120548	0.0383562	0.186301
P01891	1A68_HUMAN	3105	HLA-A		0.1	0.622084	6.22	-0.516712	40882.4	0.120548	0.136986	0.353425	0.389041	0.528767	0.123288	0.0383562	0.191781
P10316	1A69_HUMAN	3105	HLA-A		0.1	0.622084	6.42	-0.520548	40950.4	0.117808	0.139726	0.353425	0.389041	0.526027	0.128767	0.0356164	0.194521
P30459	1A74_HUMAN	3105	HLA-A		0.1	0.622084	6.02	-0.516438	40864.4	0.123288	0.134247	0.347945	0.394521	0.515068	0.115068	0.0410959	0.180822
Q09160	1A80_HUMAN	3105	HLA-A		0.1	0.622084	5.9	-0.534521	40765.4	0.128767	0.136986	0.342466	0.391781	0.517808	0.112329	0.0356164	0.180822
P01889	1B07_HUMAN	3106	HLA-B		0.042		5.57	-0.559945	40434.2	0.135359	0.135359	0.342541	0.38674	0.527624	0.11326	0.0303867	0.18232
P30460	1B08_HUMAN	3106	HLA-B		0.042		5.46	-0.527072	40305.1	0.132597	0.129834	0.348066	0.389503	0.541436	0.110497	0.0331492	0.185083
P30461	1B13_HUMAN	3106	HLA-B		0.042		5.77	-0.486188	40448.3	0.121547	0.127072	0.356354	0.395028	0.530387	0.116022	0.0331492	0.19337
P30462	1B14_HUMAN	3106	HLA-B		0.042		5.56	-0.511602	40332.2	0.127072	0.127072	0.356354	0.389503	0.535912	0.11326	0.0303867	0.190608
P30464	1B15_HUMAN	3106	HLA-B		0.042		5.9	-0.539779	40362.2	0.124309	0.132597	0.356354	0.38674	0.530387	0.11326	0.0303867	0.196133
P30466	1B18_HUMAN	3106	HLA-B		0.042		6.27	-0.55	40249.2	0.118785	0.138122	0.364641	0.378453	0.538674	0.11326	0.0248619	0.198895
P03989	1B27_HUMAN	3106	HLA-B		0.042		5.54	-0.504144	40402.2	0.135359	0.135359	0.337017	0.392265	0.530387	0.11326	0.0303867	0.179558
P30685	1B35_HUMAN	3106	HLA-B		0.042		6.02	-0.50221	40429.4	0.121547	0.132597	0.353591	0.392265	0.530387	0.116022	0.0276243	0.190608
P18463	1B37_HUMAN	3106	HLA-B		0.042		5.78	-0.543094	40430.3	0.127072	0.132597	0.359116	0.381215	0.535912	0.11326	0.0248619	0.201657
Q95365	1B38_HUMAN	3106	HLA-B		0.042		5.89	-0.480387	40390.3	0.121547	0.129834	0.356354	0.392265	0.533149	0.11326	0.0303867	0.19337
P30475	1B39_HUMAN	3106	HLA-B		0.042		5.77	-0.507182	40302.2	0.124309	0.129834	0.359116	0.38674	0.538674	0.110497	0.0303867	0.19337
Q04826	1B40_HUMAN	3106	HLA-B		0.042		6.09	-0.542541	40479.3	0.124309	0.138122	0.356354	0.381215	0.530387	0.116022	0.0276243	0.19337
P30479	1B41_HUMAN	3106	HLA-B		0.042		6.09	-0.570994	40513.3	0.127072	0.140884	0.350829	0.381215	0.535912	0.116022	0.0303867	0.19337
P30480	1B42_HUMAN	3106	HLA-B		0.042		5.56	-0.519337	40307.2	0.129834	0.129834	0.350829	0.389503	0.538674	0.11326	0.0303867	0.187845
P30481	1B44_HUMAN	3106	HLA-B		0.042		5.7	-0.507735	40455.4	0.129834	0.132597	0.350829	0.38674	0.533149	0.110497	0.0303867	0.19337
P30483	1B45_HUMAN	3106	HLA-B		0.042		6.03	-0.545028	40388.3	0.124309	0.135359	0.359116	0.381215	0.530387	0.110497	0.0276243	0.201657
P30484	1B46_HUMAN	3106	HLA-B		0.042		6.17	-0.552762	40414.3	0.124309	0.138122	0.348066	0.389503	0.527624	0.11326	0.0303867	0.187845
P30485	1B47_HUMAN	3106	HLA-B		0.042		5.78	-0.506906	40545.5	0.129834	0.135359	0.345304	0.389503	0.527624	0.116022	0.0276243	0.190608
P30486	1B48_HUMAN	3106	HLA-B		0.042		5.67	-0.516298	40336.2	0.129834	0.132597	0.353591	0.383978	0.530387	0.110497	0.0303867	0.19337
P30487	1B49_HUMAN	3106	HLA-B		0.042		6.03	-0.525691	40555.5	0.124309	0.135359	0.350829	0.389503	0.519337	0.11326	0.0276243	0.196133
P30488	1B50_HUMAN	3106	HLA-B		0.042		6.03	-0.546409	40515.4	0.124309	0.135359	0.356354	0.383978	0.522099	0.11326	0.0276243	0.198895
P18464	1B51_HUMAN	3106	HLA-B		0.042		5.96	-0.527072	40540.3	0.121547	0.132597	0.353591	0.392265	0.530387	0.121547	0.0276243	0.190608
P30490	1B52_HUMAN	3106	HLA-B		0.042		5.85	-0.537017	40495.3	0.124309	0.132597	0.353591	0.389503	0.530387	0.118785	0.0276243	0.19337
P30491	1B53_HUMAN	3106	HLA-B		0.042		6.02	-0.481492	40469.5	0.121547	0.132597	0.348066	0.39779	0.527624	0.116022	0.0276243	0.187845
P30492	1B54_HUMAN	3106	HLA-B		0.042		5.89	-0.525691	40354.3	0.121547	0.129834	0.356354	0.392265	0.530387	0.116022	0.0276243	0.187845
P30493	1B55_HUMAN	3106	HLA-B		0.042		5.66	-0.554696	40470.3	0.127072	0.129834	0.353591	0.389503	0.522099	0.116022	0.0276243	0.187845
P30495	1B56_HUMAN	3106	HLA-B		0.042		5.77	-0.520994	40452.3	0.124309	0.129834	0.350829	0.395028	0.522099	0.116022	0.0276243	0.185083
P18465	1B57_HUMAN	3106	HLA-B		0.042		5.89	-0.41326	40198.2	0.121547	0.129834	0.337017	0.411602	0.535912	0.11326	0.0359116	0.176796
P10319	1B58_HUMAN	3106	HLA-B		0.042		5.9	-0.476243	40311.3	0.124309	0.132597	0.342541	0.400552	0.530387	0.11326	0.0303867	0.185083
Q29940	1B59_HUMAN	3106	HLA-B		0.042		5.89	-0.509116	40558.4	0.121547	0.129834	0.353591	0.395028	0.522099	0.118785	0.0276243	0.190608
Q29836	1B67_HUMAN	3106	HLA-B		0.042		5.77	-0.503867	40316.3	0.124309	0.129834	0.353591	0.392265	0.533149	0.11326	0.0276243	0.190608
Q31612	1B73_HUMAN	3106	HLA-B		0.042		5.84	-0.49697	40409.2	0.123967	0.132231	0.352617	0.391185	0.53719	0.112948	0.0358127	0.179063
P30498	1B78_HUMAN	3106	HLA-B		0.042		5.84	-0.553867	40452.2	0.124309	0.132597	0.356354	0.38674	0.535912	0.118785	0.0276243	0.190608
Q31610	1B81_HUMAN	3106	HLA-B		0.042		5.67	-0.515193	40374.2	0.129834	0.132597	0.348066	0.389503	0.530387	0.11326	0.0303867	0.18232
Q29718	1B82_HUMAN	3106	HLA-B		0.042		5.66	-0.542818	40395.3	0.129834	0.132597	0.348066	0.389503	0.524862	0.110497	0.0276243	0.185083
P30499	1C01_HUMAN	3107	HLA-C		0.042	0.581395	5.49	-0.551093	40938.3	0.13388	0.131148	0.349727	0.385246	0.519126	0.114754	0.0382514	0.177596
P30501	1C02_HUMAN	3107	HLA-C		0.042	0.581395	5.76	-0.605191	41068.4	0.136612	0.142077	0.344262	0.377049	0.510929	0.114754	0.0327869	0.174863
P04222	1C03_HUMAN	3107	HLA-C		0.042	0.581395	5.97	-0.494262	40834.5	0.125683	0.136612	0.34153	0.396175	0.516393	0.117486	0.0327869	0.169399
P30504	1C04_HUMAN	3107	HLA-C		0.042	0.581395	6.04	-0.560383	40968.5	0.128415	0.139344	0.34153	0.39071	0.513661	0.114754	0.0355191	0.166667
Q9TNN7	1C05_HUMAN	3107	HLA-C		0.042	0.581395	7.11	-0.553005	40885.6	0.120219	0.144809	0.346995	0.387978	0.513661	0.112022	0.0382514	0.166667
Q29963	1C06_HUMAN	3107	HLA-C		0.042	0.581395	5.68	-0.565301	40942.4	0.13388	0.136612	0.34153	0.387978	0.519126	0.112022	0.0382514	0.169399
P10321	1C07_HUMAN	3107	HLA-C		0.042	0.581395	5.71	-0.535246	40622.3	0.128415	0.131148	0.357923	0.382514	0.521858	0.0983607	0.0464481	0.174863
P30505	1C08_HUMAN	3107	HLA-C		0.042	0.581395	6.52	-0.505464	40746.5	0.117486	0.136612	0.355191	0.39071	0.521858	0.112022	0.0382514	0.174863
P30508	1C12_HUMAN	3107	HLA-C		0.042	0.581395	5.91	-0.539071	40859.4	0.128415	0.136612	0.344262	0.39071	0.519126	0.112022	0.0382514	0.172131
P30510	1C14_HUMAN	3107	HLA-C		0.042	0.581395	5.79	-0.524317	40811.4	0.128415	0.13388	0.346995	0.39071	0.52459	0.112022	0.0355191	0.174863
Q07000	1C15_HUMAN	3107	HLA-C		0.042	0.581395	5.92	-0.515301	40836.3	0.128415	0.139344	0.338798	0.393443	0.513661	0.112022	0.0382514	0.163934
Q29960	1C16_HUMAN	3107	HLA-C		0.042	0.581395	6.09	-0.497541	40726.3	0.122951	0.136612	0.352459	0.387978	0.521858	0.112022	0.0382514	0.174863
Q95604	1C17_HUMAN	3107	HLA-C		0.042	0.581395	6.33	-0.498118	41211.8	0.120968	0.137097	0.344086	0.397849	0.516129	0.107527	0.0295699	0.158602
Q29865	1C18_HUMAN	3107	HLA-C		0.042	0.581395	6.18	-0.543443	40906.6	0.128415	0.142077	0.338798	0.39071	0.519126	0.112022	0.0355191	0.161202
Q15172	2A5A_HUMAN	5525	PPP2R5A	0.041	0.208		6.28	-0.320165	56156.9	0.13786	0.150206	0.281893	0.430041	0.393004	0.121399	0.0329218	0.148148
Q15173	2A5B_HUMAN	5526	PPP2R5B	0.025			6.27	-0.278471	57355.5	0.126761	0.142857	0.283702	0.44668	0.414487	0.124748	0.0321932	0.136821
Q14738	2A5D_HUMAN	5528	PPP2R5D		-0.017	0.344234	8.24	-0.530897	69945.7	0.134551	0.162791	0.267442	0.435216	0.400332	0.119601	0.0348837	0.141196
Q16537	2A5E_HUMAN	5529	PPP2R5E		0.2		6.51	-0.300642	54663.4	0.139186	0.152034	0.271949	0.436831	0.38758	0.124197	0.0385439	0.152034
Q13362	2A5G_HUMAN	5527	PPP2R5C	0.016	0.153	0.325733	6.41	-0.337977	61019.9	0.137405	0.160305	0.242366	0.459924	0.406489	0.133588	0.0438931	0.122137
P30153	2AAA_HUMAN	5518	PPP2R1A	0.002	0.035	0.193986	5	0.0748727	65265.7	0.140917	0.118846	0.258065	0.482173	0.495756	0.0747029	0.0475382	0.129032
P30154	2AAB_HUMAN	5519	PPP2R1B	0.092	0.006		4.84	0.0798669	66170.5	0.136439	0.106489	0.272879	0.484193	0.494176	0.0665557	0.0432612	0.121464
P63151	2ABA_HUMAN	5520	PPP2R2A	0	0.407		5.82	-0.610515	51658.3	0.149888	0.1566	0.333333	0.360179	0.483221	0.127517	0.0425056	0.181208
Q00005	2ABB_HUMAN	5521	PPP2R2B	0.176			6.01	-0.625734	51676.3	0.151242	0.164786	0.320542	0.363431	0.474041	0.13544	0.0383747	0.185102
Q66LE6	2ABD_HUMAN	55844	PPP2R2D	0.037			5.96	-0.568874	52008.2	0.15011	0.163355	0.317881	0.368653	0.487859	0.13245	0.0441501	0.172185
Q9Y2T4	2ABG_HUMAN	5522	PPP2R2C	0.019		0.241546	5.92	-0.562416	51481	0.152125	0.167785	0.310962	0.369128	0.485459	0.131991	0.0425056	0.185682
P04229	2B11_HUMAN	3123	HLA-DRB1			0.549451	7.61	-0.206391	29894.5	0.0977444	0.12406	0.379699	0.398496	0.503759	0.12782	0.0451128	0.180451
P01912	2B13_HUMAN	3123	HLA-DRB1			0.549451	8.21	-0.296617	30100.3	0.0977444	0.139098	0.379699	0.383459	0.507519	0.142857	0.0413534	0.184211
P13760	2B14_HUMAN	3123	HLA-DRB1			0.549451	6.71	-0.256015	30092.3	0.101504	0.12782	0.37594	0.394737	0.496241	0.150376	0.0413534	0.180451
P13761	2B17_HUMAN	3123	HLA-DRB1			0.549451	7.04	-0.165789	29802.3	0.093985	0.120301	0.37594	0.409774	0.503759	0.135338	0.0451128	0.165414
Q30134	2B18_HUMAN	3123	HLA-DRB1			0.549451	6.66	-0.207519	29984.3	0.0977444	0.120301	0.394737	0.387218	0.515038	0.150376	0.0413534	0.206767
Q9TQE0	2B19_HUMAN	3123	HLA-DRB1			0.549451	7.67	-0.224812	29806.3	0.0977444	0.131579	0.368421	0.402256	0.507519	0.131579	0.0451128	0.165414
Q30167	2B1A_HUMAN	3123	HLA-DRB1			0.549451	7.66	-0.26203	29982.5	0.101504	0.131579	0.368421	0.398496	0.503759	0.12782	0.0451128	0.172932
P20039	2B1B_HUMAN	3123	HLA-DRB1			0.549451	6.71	-0.266541	30140.3	0.105263	0.131579	0.37594	0.387218	0.507519	0.150376	0.0413534	0.191729
Q95IE3	2B1C_HUMAN	3123	HLA-DRB1			0.549451	7.69	-0.185338	29858.3	0.0977444	0.135338	0.364662	0.402256	0.507519	0.135338	0.0413534	0.180451
Q5Y7A7	2B1D_HUMAN	3123	HLA-DRB1			0.549451	6.51	-0.234586	29988.2	0.105263	0.131579	0.368421	0.394737	0.515038	0.142857	0.0413534	0.184211
Q9GIY3	2B1E_HUMAN	3123	HLA-DRB1			0.549451	8.22	-0.236466	30119.4	0.0977444	0.139098	0.368421	0.394737	0.503759	0.146617	0.0413534	0.18797
P01911	2B1F_HUMAN	3123	HLA-DRB1			0.549451	7.64	-0.206767	29946.4	0.093985	0.120301	0.379699	0.406015	0.507519	0.135338	0.0451128	0.184211
Q29974	2B1G_HUMAN	3123	HLA-DRB1			0.549451	7.64	-0.259774	30010.4	0.0977444	0.12406	0.379699	0.398496	0.507519	0.139098	0.0451128	0.184211
P14060	3BHS1_HUMAN	3283	HSD3B1			0.444444	8.86	-0.180697	42224.1	0.0991957	0.136729	0.335121	0.428954	0.469169	0.131367	0.0241287	0.176944
P26439	3BHS2_HUMAN	3284	HSD3B2	0.383		0.456621	8.12	-0.19328	42024.9	0.104839	0.129032	0.33871	0.427419	0.483871	0.126344	0.0215054	0.182796
Q9H2F3	3BHS7_HUMAN	80270	HSD3B7	0.169		0.425532	8.48	-0.00135501	40989.1	0.0840108	0.127371	0.319783	0.468835	0.509485	0.138211	0.0352304	0.138211
Q9Y3L3	3BP1_HUMAN	23616	SH3BP1		0.075	0.211416	6.33	-0.443367	75664.3	0.115549	0.128388	0.292439	0.463623	0.543509	0.0556348	0.0385164	0.165478
P78314	3BP2_HUMAN	6452	SH3BP2	0.059			7.67	-0.68467	62202.4	0.121212	0.156863	0.283422	0.438503	0.554367	0.114082	0.0392157	0.174688
Q7L8J4	3BP5L_HUMAN	80851	SH3BP5L	0.035		0.311042	5.57	-0.906616	43471.8	0.170483	0.167939	0.320611	0.340967	0.468193	0.0534351	0.0254453	0.129771
O60239	3BP5_HUMAN	9467	SH3BP5			0.3861	4.92	-0.862198	50393.2	0.189011	0.149451	0.314286	0.347253	0.49011	0.0461538	0.0417582	0.162637
P46952	3HAO_HUMAN	23498	HAAO		0	0.235294	5.62	-0.387762	32520.9	0.132867	0.132867	0.318182	0.416084	0.461538	0.111888	0.0384615	0.143357
P31937	3HIDH_HUMAN	11112	HIBADH				8.38	0.122024	35305.3	0.0863095	0.10119	0.35119	0.46131	0.571429	0.0744048	0.0714286	0.157738
P29372	3MG_HUMAN	4350	MPG		0.15	0.19685	9.65	-0.491611	32847.3	0.0973154	0.157718	0.315436	0.42953	0.516779	0.0838926	0.0503356	0.134228
P11171	41_HUMAN	2035	EPB41	0.101			5.42	-0.770023	96955	0.172454	0.164352	0.310185	0.353009	0.476852	0.0798611	0.0219907	0.174769
Q13541	4EBP1_HUMAN	1978	EIF4EBP1	0.144	-0.004	0.187441	5.32	-0.700847	12571.9	0.118644	0.110169	0.415254	0.355932	0.627119	0.0508475	0.0508475	0.245763
Q13542	4EBP2_HUMAN	1979	EIF4EBP2	0.087		0.207039	6.16	-0.588333	12930.9	0.1	0.125	0.4	0.375	0.616667	0.0833333	0.0416667	0.2
O60516	4EBP3_HUMAN	8637	EIF4EBP3			0.189753	4.37	-0.514	10866.1	0.15	0.08	0.39	0.38	0.57	0.05	0.07	0.22
Q9NRA8	4ET_HUMAN	56478	EIF4ENIF1	0.158		0.271186	8.45	-0.674822	108132	0.123858	0.15533	0.324873	0.395939	0.527919	0.0730964	0.0263959	0.173604
P08195	4F2_HUMAN	6520	SLC3A2	0.347	0.213	0.230947	4.89	-0.146825	67950.5	0.12381	0.1	0.325397	0.450794	0.520635	0.084127	0.0238095	0.153968
P08908	5HT1A_HUMAN	3350	HTR1A	0.147			9.13	0.195261	46076.3	0.0734597	0.118483	0.327014	0.481043	0.537915	0.0995261	0.0521327	0.156398
P28222	5HT1B_HUMAN	3351	HTR1B		0		8.96	0.342051	43539.2	0.0692308	0.105128	0.320513	0.505128	0.520513	0.120513	0.0487179	0.207692
P28221	5HT1D_HUMAN	3352	HTR1D			0.404858	9.03	0.416711	41879.1	0.0583554	0.108753	0.334218	0.498674	0.490716	0.127321	0.0397878	0.206897
P28566	5HT1E_HUMAN	3354	HTR1E				9.09	0.31863	41653.8	0.0684932	0.126027	0.328767	0.476712	0.457534	0.134247	0.060274	0.219178
P30939	5HT1F_HUMAN	3355	HTR1F				9.09	0.244536	41681	0.0874317	0.144809	0.306011	0.461749	0.456284	0.125683	0.0519126	0.196721
P28223	5HT2A_HUMAN	3356	HTR2A				7.83	0.220807	52567.9	0.0806794	0.0976645	0.367304	0.454352	0.503185	0.110403	0.0636943	0.199575
P41595	5HT2B_HUMAN	3357	HTR2B				9.22	0.267152	54261.8	0.0727651	0.110187	0.326403	0.490644	0.465696	0.112266	0.0519751	0.18711
P28335	5HT2C_HUMAN	3358	HTR2C				9.13	0.308952	51786.3	0.0764192	0.120087	0.292576	0.510917	0.4869	0.106987	0.058952	0.135371
P46098	5HT3A_HUMAN	3359	HTR3A			0.621118	7.04	0.103766	55244	0.0962343	0.110879	0.299163	0.493724	0.458159	0.129707	0.0376569	0.169456
O95264	5HT3B_HUMAN	9177	HTR3B	0.332			5.15	0.130159	50258.7	0.104308	0.0952381	0.324263	0.47619	0.47619	0.142857	0.0340136	0.183673
Q8WXA8	5HT3C_HUMAN	170572	HTR3C				5.59	0.219687	50185.9	0.0850112	0.0850112	0.333333	0.496644	0.49217	0.12528	0.0559284	0.174497
Q70Z44	5HT3D_HUMAN	200909	HTR3D				9.02	0.038326	50157	0.0572687	0.118943	0.35022	0.473568	0.519824	0.127753	0.0572687	0.178414
A5X5Y0	5HT3E_HUMAN	285242	HTR3E				6.46	0.126535	51403.1	0.0855263	0.105263	0.322368	0.486842	0.473684	0.135965	0.0548246	0.164474
Q13639	5HT4R_HUMAN	3360	HTR4				8.06	0.414433	43731.5	0.0695876	0.0953608	0.340206	0.494845	0.5	0.134021	0.0773196	0.170103
P47898	5HT5A_HUMAN	3361	HTR5A	0.142			9	0.385154	40228.2	0.0644258	0.106443	0.313725	0.515406	0.507003	0.142857	0.047619	0.184874
P50406	5HT6R_HUMAN	3362	HTR6				9.27	0.432955	46923.1	0.0477273	0.0863636	0.306818	0.559091	0.568182	0.0863636	0.0545455	0.152273
P34969	5HT7R_HUMAN	3363	HTR7	0.173	-0.05		9.09	0.243006	53518.8	0.0751566	0.123173	0.300626	0.501044	0.509395	0.118998	0.0626305	0.152401
Q9BXI3	5NT1A_HUMAN	84618	NT5C1A	0.066			6.11	-0.425815	40994	0.133152	0.146739	0.269022	0.451087	0.48913	0.116848	0.0244565	0.125
Q96P26	5NT1B_HUMAN	93034	NT5C1B				9.03	-0.671803	68759.1	0.113115	0.154098	0.359016	0.37377	0.488525	0.1	0.0442623	0.193443
Q969T7	5NT3L_HUMAN	115024	NT5C3L			0.184275	6.21	-0.32774	33506.1	0.123288	0.143836	0.339041	0.393836	0.421233	0.123288	0.0513699	0.123288
Q9H0P0	5NT3_HUMAN	51251	NT5C3			0.213675	6.67	-0.102083	37923	0.133929	0.151786	0.282738	0.431548	0.455357	0.10119	0.047619	0.125
P49902	5NTC_HUMAN	22978	NT5C2	0.007	-0.023	0.283286	5.75	-0.428342	64926.7	0.144385	0.151515	0.317291	0.386809	0.449198	0.156863	0.0427807	0.188948
P21589	5NTD_HUMAN	4907	NT5E		0.067	0.274348	6.58	-0.0867596	63326	0.106272	0.127178	0.334495	0.432056	0.519164	0.114983	0.0383275	0.146341
P56378	68MP_HUMAN		MP68				10.08	-0.0224138	6657.38	0.0344828	0.189655	0.258621	0.517241	0.37931	0.155172	0.0689655	0.137931
P52209	6PGD_HUMAN	5226	PGD	0.346	0.067	0.176056	6.8	-0.150311	53104.9	0.115942	0.134576	0.325052	0.424431	0.492754	0.113872	0.047619	0.126294
O95336	6PGL_HUMAN	25796	PGLS	0.098			5.7	0.158915	27529	0.104651	0.108527	0.251938	0.534884	0.53876	0.0813953	0.0271318	0.120155
P05408	7B2_HUMAN	6447	SCG5			0.484262	5.62	-0.700943	23714	0.141509	0.146226	0.306604	0.40566	0.509434	0.117925	0.0377358	0.117925
P36639	8ODP_HUMAN	4521	NUDT1	0.249	-0.004		5.15	-0.46599	22504.8	0.137056	0.121827	0.345178	0.395939	0.446701	0.13198	0.0507614	0.126904
Q8IZ83	A16A1_HUMAN	126133	ALDH16A1	0.198			6.35	0.00586035	85072.3	0.0947631	0.107232	0.296758	0.501247	0.568579	0.0822943	0.0374065	0.109726
Q676U5	A16L1_HUMAN	55054	ATG16L1	0.11			6.2	-0.518781	68221.2	0.14827	0.163097	0.311367	0.377265	0.487644	0.0856672	0.0345964	0.153213
Q8NAA4	A16L2_HUMAN	89849	ATG16L2	0.255			9.2	-0.485945	68954.3	0.121163	0.172859	0.3021	0.403877	0.500808	0.0840065	0.0274637	0.129241
P02763	A1AG1_HUMAN	5004	ORM1		0.025		4.93	-0.535821	23496.4	0.154229	0.124378	0.343284	0.378109	0.432836	0.134328	0.0298507	0.179104
P19652	A1AG2_HUMAN	5005	ORM2	0.728		0.401606	5.03	-0.582587	23587.2	0.154229	0.129353	0.348259	0.368159	0.427861	0.144279	0.039801	0.18408
P20848	A1ATR_HUMAN	390502	SERPINA2				7.73	-0.275952	47859.5	0.121429	0.161905	0.295238	0.421429	0.461905	0.128571	0.0285714	0.164286
P01009	A1AT_HUMAN	5265	SERPINA1	0.443	0.021	0.286944	5.37	-0.183254	46705.8	0.133971	0.129187	0.299043	0.437799	0.471292	0.117225	0.0311005	0.145933
P04217	A1BG_HUMAN	1	A1BG	0.432			5.58	-0.219192	54237.3	0.119192	0.121212	0.309091	0.450505	0.541414	0.107071	0.0282828	0.157576
Q9NQ94	A1CF_HUMAN	29974	A1CF	0.085			8.6	-0.314646	65160.3	0.107744	0.12963	0.3367	0.425926	0.521886	0.104377	0.0353535	0.154882
Q5TYW2	A20A1_HUMAN	84210	ANKRD20A1	0.512			7.97	-0.842649	93986.7	0.161604	0.196841	0.308627	0.332928	0.428919	0.0753341	0.036452	0.138518
Q5SQ80	A20A2_HUMAN	441430	ANKRD20A2				8.12	-0.855043	94025.8	0.162819	0.199271	0.306197	0.331713	0.427704	0.0741191	0.036452	0.136087
Q5VUR7	A20A3_HUMAN	441425	ANKRD20A3				8.12	-0.848481	94046.7	0.161604	0.198056	0.308627	0.331713	0.427704	0.0753341	0.036452	0.138518
Q4UJ75	A20A4_HUMAN	728747	ANKRD20A4				8.11	-0.84435	94087.8	0.160389	0.196841	0.308627	0.334143	0.426488	0.0765492	0.036452	0.136087
A0PJZ0	A20A5_HUMAN	440482	ANKRD20A5				8.26	-0.292121	18433.8	0.121212	0.187879	0.309091	0.381818	0.460606	0.115152	0.0424242	0.139394
Q96IX9	A26L1_HUMAN		ANKRD36BP1				9.1	-1.06218	14162.9	0.168067	0.252101	0.285714	0.294118	0.302521	0.092437	0.0252101	0.151261
P08697	A2AP_HUMAN	5345	SERPINF2		0.017		5.87	-0.124033	54529.9	0.095723	0.10387	0.319756	0.480652	0.484725	0.107943	0.0366599	0.138493
P02750	A2GL_HUMAN	116844	LRG1	0.384		0.456621	6.45	-0.143804	38153.2	0.0951009	0.112392	0.322767	0.469741	0.489914	0.0835735	0.0230548	0.123919
Q9BVM4	A2LD1_HUMAN	87769	A2LD1	0.287			6.37	-0.481699	17317.2	0.124183	0.156863	0.267974	0.45098	0.496732	0.143791	0.0261438	0.117647
P01023	A2MG_HUMAN	2	A2M				6	-0.195047	163185	0.107191	0.118725	0.360923	0.413161	0.520353	0.114654	0.0345997	0.189959
A8K2U0	A2ML1_HUMAN	144568	A2ML1				5.48	-0.153783	160998	0.1011	0.0983494	0.377579	0.422971	0.523384	0.116231	0.0378267	0.196011
Q5T0B8	A3LT2_HUMAN	127550	A3GALT2				9.39	-0.179706	38727.7	0.0941176	0.158824	0.247059	0.5	0.452941	0.164706	0.0441176	0.1
Q9NPC4	A4GAT_HUMAN	53947	A4GALT	0.276		0.515464	9.16	-0.106799	40471.8	0.082153	0.13881	0.291785	0.487252	0.464589	0.152975	0.0509915	0.147309
Q9UNA3	A4GCT_HUMAN	51146	A4GNT	0.317			6.42	-0.204706	39470.6	0.102941	0.126471	0.329412	0.441176	0.447059	0.167647	0.0529412	0.179412
P05067	A4_HUMAN	351	APP	0.031	0.054	0.352113	4.73	-0.583896	86886	0.184416	0.133766	0.296104	0.385714	0.5	0.0974026	0.0545455	0.136364
Q96GX2	A7L3B_HUMAN		ATXN7L3B				4.27	-0.242268	10764	0.175258	0.0824742	0.329897	0.412371	0.484536	0.103093	0.0618557	0.103093
P30542	AA1R_HUMAN	134	ADORA1	0.083		0.623053	8.9	0.700307	36486.9	0.0613497	0.0981595	0.248466	0.592025	0.478528	0.131902	0.0552147	0.122699
P29274	AA2AR_HUMAN	135	ADORA2A			0.456621	8.34	0.46068	44677.2	0.0582524	0.0946602	0.325243	0.521845	0.526699	0.118932	0.0558252	0.123786
P29275	AA2BR_HUMAN	136	ADORA2B		0.367	0.449438	8.62	0.711145	36308.4	0.0481928	0.0813253	0.328313	0.542169	0.539157	0.123494	0.0662651	0.14759
P33765	AA3R_HUMAN	140	ADORA3	0.376		0.684932	9.11	0.857862	36159.4	0.0440252	0.0943396	0.314465	0.54717	0.45283	0.150943	0.0754717	0.191824
Q9NS82	AAA1_HUMAN	56301	SLC7A10	0.107		0.33557	8.51	0.602677	56759.5	0.0478011	0.0764818	0.33652	0.539197	0.529637	0.135755	0.0516252	0.170172
P22760	AAAD_HUMAN	13	AADAC			0.341297	8.75	-0.119549	45717.7	0.100251	0.140351	0.308271	0.451128	0.463659	0.152882	0.0225564	0.162907
Q9NRG9	AAAS_HUMAN	8086	AAAS	0.078		0.272851	7.26	-0.0840659	59534.8	0.0805861	0.113553	0.335165	0.470696	0.564103	0.119048	0.0347985	0.168498
Q15758	AAAT_HUMAN	6510	SLC1A5	0.285	0.088		5.34	0.643808	56561.5	0.0813309	0.0757856	0.290203	0.55268	0.561922	0.0757856	0.0351201	0.125693
Q86V21	AACS_HUMAN	65985	AACS	0.099			5.86	-0.150298	75094.2	0.120536	0.127976	0.313988	0.4375	0.489583	0.123512	0.046131	0.151786
P01011	AACT_HUMAN	12	SERPINA3		0.088	0.276753	5.33	-0.0652482	47619.6	0.12766	0.120567	0.29078	0.460993	0.463357	0.108747	0.0401891	0.160757
Q8N5Z0	AADAT_HUMAN	51166	AADAT	0.357		0.223214	6.47	-0.132471	47320.3	0.101176	0.115294	0.315294	0.468235	0.489412	0.108235	0.0423529	0.155294
Q6PD74	AAGAB_HUMAN	79719	AAGAB	0.181			4.5	-0.271429	34571.2	0.165079	0.104762	0.311111	0.419048	0.555556	0.0952381	0.0380952	0.152381
Q2M2I8	AAK1_HUMAN	22848	AAK1	0.119		0.2457	8.78	-0.528273	93517.9	0.0776362	0.105446	0.404403	0.412514	0.535342	0.0741599	0.0336037	0.15759
Q9Y478	AAKB1_HUMAN	5564	PRKAB1	0.049	0.283		5.94	-0.58963	30362.3	0.137037	0.155556	0.303704	0.403704	0.507407	0.125926	0.0296296	0.159259
O43741	AAKB2_HUMAN	5565	PRKAB2	0.035	0.038		5.99	-0.494118	30282.3	0.128676	0.147059	0.323529	0.400735	0.522059	0.121324	0.0294118	0.183824
P54619	AAKG1_HUMAN	5571	PRKAG1		0.063	0.235294	6.42	-0.0160121	37554.7	0.117825	0.141994	0.296073	0.444109	0.477341	0.123867	0.0241692	0.187311
Q9UGJ0	AAKG2_HUMAN	51422	PRKAG2	0.096		0.43573	9.37	-0.341828	63025.2	0.101933	0.151142	0.318102	0.428822	0.513181	0.107206	0.0281195	0.198594
Q9UGI9	AAKG3_HUMAN	53632	PRKAG3	0.491			5.59	-0.107566	54222.6	0.122699	0.124744	0.296524	0.456033	0.492843	0.102249	0.0347648	0.157464
Q13685	AAMP_HUMAN	14	AAMP	0.018	-0.013		4.29	-0.241475	46720.5	0.175115	0.0898618	0.331797	0.403226	0.582949	0.0921659	0.0437788	0.154378
Q13131	AAPK1_HUMAN	5562	PRKAA1	0.015	-0.15		8.32	-0.461002	63966.6	0.128801	0.175313	0.305903	0.389982	0.466905	0.121646	0.0465116	0.169946
P54646	AAPK2_HUMAN	5563	PRKAA2	0.039	0.3		7.65	-0.295109	62277.7	0.119565	0.161232	0.302536	0.416667	0.481884	0.123188	0.0543478	0.166667
Q4LEZ3	AARD_HUMAN		AARD				5.81	-0.652903	17563.7	0.154839	0.154839	0.258065	0.432258	0.451613	0.0774194	0.0322581	0.0967742
Q9BTE6	AASD1_HUMAN	80755	AARSD1			0.231481	6	-0.399515	45450.2	0.13835	0.150485	0.322816	0.38835	0.504854	0.0776699	0.0339806	0.131068
Q9UDR5	AASS_HUMAN	10157	AASS	0.157			6.18	-0.127322	102064	0.116631	0.134989	0.315335	0.433045	0.483801	0.102592	0.0475162	0.151188
Q7Z4T9	AAT1_HUMAN	252842	AAT1				7.34	-0.789221	70992.7	0.159204	0.189055	0.271973	0.379768	0.376451	0.109453	0.0331675	0.147595
Q8NHS2	AATC2_HUMAN	137362	GOT1L1	0.38			6.56	0.0125891	47273.2	0.0926366	0.111639	0.35867	0.437055	0.456057	0.11639	0.0522565	0.149644
P17174	AATC_HUMAN	2805	GOT1		0.046	0.243309	6.53	-0.276513	46217.6	0.108959	0.125908	0.322034	0.443099	0.51816	0.128329	0.0242131	0.1477
Q9NY61	AATF_HUMAN	26574	AATF	0.258		0.299401	4.83	-0.911429	63093	0.210714	0.164286	0.275	0.35	0.464286	0.0839286	0.0214286	0.135714
P00505	AATM_HUMAN	2806	GOT2		0.029	0.268817	9.14	-0.216512	47444.3	0.0976744	0.146512	0.313953	0.44186	0.506977	0.118605	0.044186	0.132558
Q7Z5M8	AB12B_HUMAN	145447	ABHD12B	0.341		0.593472	8.57	-0.111602	40748.9	0.107735	0.151934	0.276243	0.464088	0.5	0.135359	0.0497238	0.138122
Q7Z5R6	AB1IP_HUMAN	54518	APBB1IP	0.225		0.485437	5.39	-0.697297	73135.3	0.136637	0.130631	0.297297	0.435435	0.548048	0.0870871	0.03003	0.13964
Q0VD83	AB48R_HUMAN	55911	APOB48R	0.645			4.38	-0.924173	114749	0.223346	0.112132	0.324449	0.340074	0.539522	0.0459559	0.0211397	0.118566
P31941	ABC3A_HUMAN	200315	APOBEC3A		0.017		6.34	-0.425628	22996.4	0.110553	0.145729	0.336683	0.407035	0.457286	0.175879	0.0552764	0.130653
Q9UH17	ABC3B_HUMAN	9582	APOBEC3B		0.017		5.74	-0.375131	45893.3	0.117801	0.120419	0.342932	0.418848	0.418848	0.198953	0.0680628	0.15445
Q9NRW3	ABC3C_HUMAN	27350	APOBEC3C		0.017	0.235294	7.52	-0.577368	22810.6	0.115789	0.136842	0.363158	0.384211	0.452632	0.189474	0.0631579	0.173684
Q96AK3	ABC3D_HUMAN	140564	APOBEC3D		0.017		8.73	-0.479016	46566.6	0.108808	0.163212	0.318653	0.409326	0.435233	0.202073	0.0699482	0.150259
Q8IUX4	ABC3F_HUMAN	200316	APOBEC3F		0.017	0.246914	6.85	-0.502681	44989.5	0.120643	0.150134	0.321716	0.407507	0.431635	0.219839	0.0643432	0.171582
Q9HC16	ABC3G_HUMAN	60489	APOBEC3G		0.017		8.28	-0.610677	46376.2	0.119792	0.171875	0.320312	0.388021	0.411458	0.200521	0.0677083	0.158854
Q6NTF7	ABC3H_HUMAN	164668	APOBEC3H	0.785	-0.125		9.02	-0.452	23515.2	0.105	0.175	0.325	0.395	0.42	0.145	0.08	0.135
O95477	ABCA1_HUMAN	19	ABCA1	0.067			6.43	-0.0808934	254118	0.107475	0.119858	0.330385	0.442282	0.48828	0.118089	0.0446705	0.163644
Q9BZC7	ABCA2_HUMAN	20	ABCA2	0.08	0.033		6.38	-0.0652156	269695	0.100616	0.1154	0.329363	0.45462	0.505955	0.113758	0.0414784	0.165092
Q99758	ABCA3_HUMAN	21	ABCA3				7.55	0.0890258	191235	0.0991784	0.124413	0.296948	0.47946	0.460681	0.132629	0.0446009	0.150235
P78363	ABCA4_HUMAN	24	ABCA4				5.89	-0.0545535	255774	0.106907	0.114386	0.324681	0.454026	0.476463	0.123625	0.0435548	0.156621
Q8WWZ7	ABCA5_HUMAN	23461	ABCA5				6.51	0.153898	186383	0.104141	0.118758	0.309988	0.467113	0.437881	0.135201	0.046894	0.17905
Q8N139	ABCA6_HUMAN	23460	ABCA6	0.423			7.05	0.093321	184163	0.101422	0.121212	0.317873	0.459493	0.423624	0.127396	0.0488559	0.162647
Q8IZY2	ABCA7_HUMAN	10347	ABCA7	0.217			6.85	0.0550792	234196	0.0959925	0.116962	0.295899	0.491146	0.516775	0.101584	0.0354147	0.133271
O94911	ABCA8_HUMAN	10351	ABCA8	0.305			6.81	0.0553447	179126	0.106894	0.124605	0.308665	0.459836	0.44592	0.130297	0.0474383	0.160025
Q8IUA7	ABCA9_HUMAN	10350	ABCA9	0.286			6.49	0.0871921	184238	0.105911	0.121921	0.310345	0.461823	0.435345	0.132389	0.0461823	0.155788
Q8WWZ4	ABCAA_HUMAN	10349	ABCA10				6.22	0.0800389	175672	0.111471	0.123785	0.307194	0.45755	0.429682	0.130914	0.051199	0.158134
Q4W5N1	ABCAB_HUMAN	79963	ABCA11P				9.43	-0.617949	17467.6	0.102564	0.166667	0.358974	0.371795	0.5	0.0769231	0.0448718	0.153846
Q86UK0	ABCAC_HUMAN	26154	ABCA12	0.102			7.89	-0.0448555	293042	0.0959538	0.119461	0.349518	0.435067	0.468593	0.124085	0.0427746	0.189981
Q86UQ4	ABCAD_HUMAN	154664	ABCA13	0.468			5.99	-0.0191578	575857	0.104784	0.116845	0.335508	0.442863	0.446224	0.129893	0.0399367	0.170423
Q2M3G0	ABCB5_HUMAN	340273	ABCB5	0.266	0.275		8.37	-0.0551724	89772	0.108374	0.134236	0.315271	0.442118	0.471675	0.0985222	0.0369458	0.152709
Q9NP58	ABCB6_HUMAN	10058	ABCB6	0.174	0.167	0.558659	8.75	0.139074	93824.9	0.0855107	0.105701	0.333729	0.475059	0.482185	0.112827	0.0308789	0.15677
O75027	ABCB7_HUMAN	22	ABCB7	0.186	0.008		9.37	-0.00518617	82587.4	0.0864362	0.135638	0.325798	0.452128	0.506649	0.110372	0.0319149	0.156915
Q9NUT2	ABCB8_HUMAN	11194	ABCB8	0.231			9.21	0.118912	79936.2	0.0816327	0.126531	0.322449	0.469388	0.511565	0.0952381	0.044898	0.141497
Q9NP78	ABCB9_HUMAN	23457	ABCB9	0.096	-0.046		8	0.248564	84419.4	0.0822454	0.10705	0.330287	0.480418	0.501305	0.12141	0.035248	0.169713
Q9NRK6	ABCBA_HUMAN	23456	ABCB10	0.183			9.87	0.107046	79096.8	0.0772358	0.120596	0.311653	0.490515	0.533875	0.0867209	0.0298103	0.142276
O95342	ABCBB_HUMAN	8647	ABCB11	0.247			6.17	0.0109008	146312	0.108251	0.114307	0.334595	0.442846	0.48978	0.109008	0.0423921	0.158213
Q09428	ABCC8_HUMAN	6833	ABCC8		0		7.99	0.206388	176891	0.0929791	0.119545	0.30234	0.485136	0.466161	0.114485	0.0404807	0.154965
O60706	ABCC9_HUMAN	10060	ABCC9			0.636943	7.05	0.12124	174108	0.0968367	0.117495	0.322789	0.462879	0.465462	0.115558	0.0445449	0.168496
Q96J66	ABCCB_HUMAN	85320	ABCC11			0.552486	8.39	0.191606	154198	0.0904486	0.119392	0.323444	0.466715	0.463821	0.111433	0.0506512	0.16136
Q9NSE7	ABCCD_HUMAN	150000	ABCC13				9.59	-0.0773723	30810.4	0.0620438	0.138686	0.386861	0.412409	0.485401	0.124088	0.0510949	0.20438
P33897	ABCD1_HUMAN	215	ABCD1	0.106			9.09	-0.0551678	82882.8	0.100671	0.139597	0.289933	0.469799	0.468456	0.10604	0.0348993	0.138255
Q9UBJ2	ABCD2_HUMAN	225	ABCD2	0.081			9.04	-0.10027	83177.3	0.104054	0.152703	0.302703	0.440541	0.452703	0.117568	0.0459459	0.166216
P28288	ABCD3_HUMAN	5825	ABCD3	0.066	0.1		9.41	-0.130197	75425.7	0.100152	0.16085	0.31563	0.423369	0.424886	0.130501	0.0440061	0.151745
O14678	ABCD4_HUMAN	5826	ABCD4	0.177			6.12	0.0513201	68552.4	0.10231	0.110561	0.338284	0.448845	0.447195	0.125413	0.0363036	0.178218
P61221	ABCE1_HUMAN	6059	ABCE1	0.036	0.158		8.63	-0.190985	67269.8	0.12187	0.15192	0.300501	0.42571	0.475793	0.0918197	0.0534224	0.133556
Q8NE71	ABCF1_HUMAN	23	ABCF1	0.091	0.042		6.4	-0.953728	95864.6	0.178698	0.189349	0.27929	0.352663	0.417751	0.0710059	0.0272189	0.101775
Q9UG63	ABCF2_HUMAN	10061	ABCF2	0.025	0.05	0.191205	6.95	-0.499037	71242.4	0.144462	0.18138	0.269663	0.404494	0.417335	0.104334	0.0545746	0.11878
Q9NUQ8	ABCF3_HUMAN	55324	ABCF3	0.048		0.178571	5.95	-0.385755	79693.5	0.143865	0.150917	0.293371	0.411848	0.455571	0.0916784	0.0282087	0.12976
P45844	ABCG1_HUMAN	9619	ABCG1				8.02	0.162684	75541	0.0943953	0.117994	0.328909	0.458702	0.482301	0.120944	0.0663717	0.171091
Q9UNQ0	ABCG2_HUMAN	9429	ABCG2	0.25	0.008		8.91	0.194504	72266.1	0.0778626	0.109924	0.351145	0.461069	0.49313	0.120611	0.0473282	0.177099
Q9H172	ABCG4_HUMAN	64137	ABCG4	0.056			8.49	0.285604	71846.7	0.0851393	0.116099	0.309598	0.489164	0.475232	0.120743	0.0696594	0.162539
Q9H222	ABCG5_HUMAN	64240	ABCG5	0.234			9.15	0.223656	72455.4	0.0737327	0.115207	0.344086	0.466974	0.483871	0.113671	0.0506912	0.172043
Q9H221	ABCG8_HUMAN	64241	ABCG8	0.239			8.52	0.0827637	75628.5	0.0846954	0.109955	0.340267	0.465082	0.469539	0.124814	0.0520059	0.170877
Q8N2K0	ABD12_HUMAN	26090	ABHD12	0.107			8.87	-0.244221	45066.8	0.105528	0.163317	0.28392	0.447236	0.479899	0.155779	0.0301508	0.138191
P41238	ABEC1_HUMAN	339	APOBEC1				9.06	-0.376271	28172.1	0.0847458	0.165254	0.313559	0.436441	0.415254	0.186441	0.0635593	0.165254
Q9Y235	ABEC2_HUMAN	10930	APOBEC2	0.119	0.21		4.81	-0.430357	25686.5	0.169643	0.125	0.267857	0.4375	0.419643	0.125	0.03125	0.107143
Q8WW27	ABEC4_HUMAN	403314	APOBEC4	0.575		0.287356	8.08	-0.340327	41553.4	0.0844687	0.128065	0.373297	0.414169	0.485014	0.149864	0.0463215	0.19346
Q6UXT9	ABH15_HUMAN	116236	ABHD15	0.134			7.57	-0.124786	51707.2	0.108974	0.141026	0.290598	0.459402	0.512821	0.123932	0.034188	0.132479
Q96SE0	ABHD1_HUMAN	84696	ABHD1	0.303			5.8	0.0441975	45191.4	0.0888889	0.0962963	0.338272	0.476543	0.493827	0.125926	0.0271605	0.162963
P08910	ABHD2_HUMAN	11057	ABHD2	0.021		0.396825	6.24	-0.106588	48281.9	0.108235	0.127059	0.329412	0.435294	0.470588	0.136471	0.0705882	0.157647
Q8WU67	ABHD3_HUMAN	171586	ABHD3	0.073		0.404858	6.7	-0.0376528	45977.8	0.0880196	0.117359	0.366748	0.427873	0.498778	0.149144	0.0562347	0.202934
Q8TB40	ABHD4_HUMAN	63874	ABHD4	0.067			7.13	-0.31345	38768.8	0.111111	0.137427	0.298246	0.453216	0.502924	0.128655	0.0438596	0.154971
Q8WTS1	ABHD5_HUMAN	51099	ABHD5	0.059		0.273973	6.17	-0.255587	39069.8	0.117479	0.131805	0.315186	0.43553	0.501433	0.12894	0.0429799	0.146132
Q9BV23	ABHD6_HUMAN	57406	ABHD6	0.132			8.67	-0.0397626	38304.6	0.0919881	0.145401	0.311573	0.451039	0.462908	0.133531	0.0593472	0.142433
Q96I13	ABHD8_HUMAN	79575	ABHD8	0.077			6.54	-0.0642369	47299.9	0.107062	0.132118	0.289294	0.471526	0.542141	0.107062	0.047836	0.123007
Q9NUJ1	ABHDA_HUMAN	55347	ABHD10	0.262		0.230415	8.81	-0.00915033	33909.8	0.101307	0.150327	0.271242	0.477124	0.506536	0.107843	0.0457516	0.137255
Q8NFV4	ABHDB_HUMAN	83451	ABHD11	0.386		0.416667	9.5	-0.0898413	34667.1	0.0857143	0.139683	0.28254	0.492063	0.504762	0.104762	0.0349206	0.120635
Q7L211	ABHDD_HUMAN	84945	ABHD13	0.027		0.333333	8.74	0.15905	38522.1	0.0801187	0.118694	0.317507	0.48368	0.4273	0.148368	0.0474777	0.183976
Q9BUJ0	ABHEA_HUMAN	25864	ABHD14A		0.042	0.444444	8.74	0.114022	29744.6	0.0627306	0.125461	0.317343	0.494465	0.490775	0.125461	0.0295203	0.136531
Q96IU4	ABHEB_HUMAN	84836	ABHD14B	0.213		0.160256	5.94	0.0957143	22331	0.0809524	0.0952381	0.319048	0.504762	0.528571	0.109524	0.0285714	0.128571
Q8IZP0	ABI1_HUMAN	10006	ABI1	0.03	0.206		6.57	-0.622244	55045.6	0.0964567	0.112205	0.374016	0.417323	0.598425	0.0787402	0.0255906	0.208661
Q9NYB9	ABI2_HUMAN	10152	ABI2	0.048	0.12	0.195312	5.82	-0.611891	55627.6	0.101365	0.105263	0.37232	0.421053	0.604288	0.08577	0.0253411	0.222222
Q9P2A4	ABI3_HUMAN	51225	ABI3	0.189		0.225734	4.99	-0.326776	39010.2	0.114754	0.0956284	0.314208	0.47541	0.590164	0.068306	0.0327869	0.155738
P00519	ABL1_HUMAN	25	ABL1	0.149	0.286333		8.84	-0.597168	122794	0.116814	0.150442	0.345133	0.387611	0.546903	0.0849558	0.0283186	0.190265
P42684	ABL2_HUMAN	27	ABL2				8.31	-0.498477	128260	0.109983	0.137056	0.356176	0.396785	0.554992	0.0896785	0.034687	0.185279
O14639	ABLM1_HUMAN	3983	ABLIM1		0.071	0.180995	8.91	-0.716067	87628.5	0.114396	0.179949	0.363753	0.341902	0.505141	0.118252	0.0655527	0.183805
Q6H8Q1	ABLM2_HUMAN	84448	ABLIM2	0.111			8.29	-0.625532	67767.1	0.119476	0.160393	0.387889	0.332242	0.541735	0.11293	0.0638298	0.198036
O94929	ABLM3_HUMAN	22885	ABLIM3	0.04	0.15	0.235294	8.86	-0.72489	77749.2	0.105417	0.172767	0.408492	0.313324	0.49634	0.14202	0.0629575	0.232796
P19801	ABP1_HUMAN	26	ABP1	0.242		0.25641	6.6	-0.388948	85320.9	0.0998668	0.138482	0.326232	0.435419	0.500666	0.173103	0.0266312	0.166445
A8MXG8	ABP3L_HUMAN						9.07	0.0697917	30152.8	0.0763889	0.131944	0.326389	0.465278	0.59375	0.0729167	0.0625	0.131944
Q8N0Z2	ABRA_HUMAN	137735	ABRA	0.287			8.7	-0.942782	43089.6	0.146982	0.191601	0.314961	0.346457	0.475066	0.0944882	0.0341207	0.141732
Q12979	ABR_HUMAN	29	ABR		0.075		6.18	-0.406403	97632.9	0.137369	0.151339	0.303842	0.407451	0.452852	0.108265	0.0360885	0.166473
Q9ULW3	ABT1_HUMAN	29777	ABT1				9.87	-0.927941	31059.5	0.147059	0.213235	0.253676	0.386029	0.452206	0.106618	0.0147059	0.125
Q969K4	ABTB1_HUMAN	80325	ABTB1	0.074		0.168634	5.15	-0.119874	53942.9	0.154812	0.140167	0.26569	0.439331	0.506276	0.117155	0.0585774	0.129707
Q8N961	ABTB2_HUMAN	25841	ABTB2	0.044	0.269		5.56	-0.22789	93227.6	0.120381	0.123957	0.330155	0.425507	0.485101	0.107271	0.0584029	0.168057
Q13085	ACACA_HUMAN	31	ACACA	0.041	-0.025		5.95	-0.245652	265379	0.124467	0.134697	0.311168	0.429668	0.478261	0.113384	0.044757	0.148764
O00763	ACACB_HUMAN	32	ACACB		-0.05		6.05	-0.227217	276373	0.122864	0.135476	0.306753	0.434906	0.476404	0.11188	0.0431245	0.147681
Q9UKU7	ACAD8_HUMAN	27034	ACAD8	0.137		0.21575	8.12	-0.0508434	45039.7	0.0963855	0.122892	0.359036	0.421687	0.522892	0.0963855	0.0698795	0.142169
Q9H845	ACAD9_HUMAN	28976	ACAD9	0.174		0.322581	8.15	-0.0954911	68715.4	0.117552	0.140097	0.323671	0.41868	0.47343	0.0933977	0.041868	0.152979
P28330	ACADL_HUMAN	33	ACADL	0.124			7.68	-0.228605	47623.9	0.116279	0.15814	0.304651	0.42093	0.462791	0.123256	0.0418605	0.130233
P11310	ACADM_HUMAN	34	ACADM	0.093	0.088		8.61	-0.332067	46557.9	0.118765	0.142518	0.32304	0.415677	0.482185	0.102138	0.0498812	0.12114
P16219	ACADS_HUMAN	35	ACADS	0.129	0.075		8.13	0.0135922	44268.1	0.0995146	0.118932	0.300971	0.480583	0.504854	0.0825243	0.0533981	0.135922
P49748	ACADV_HUMAN	37	ACADVL	0.224	-0.033		8.92	-0.0645802	70344.2	0.100763	0.129771	0.322137	0.447328	0.509924	0.0870229	0.0427481	0.129771
Q9H6B4	ACAM_HUMAN		ACAM				8.11	-0.453083	41254.3	0.117962	0.144772	0.369973	0.367292	0.512064	0.080429	0.0268097	0.214477
Q15027	ACAP1_HUMAN	9744	ACAP1			0.184502	7.6	-0.386892	81482.8	0.127027	0.159459	0.295946	0.417568	0.490541	0.0837838	0.0391892	0.121622
Q15057	ACAP2_HUMAN	23527	ACAP2		0.163		6.38	-0.587789	87971.5	0.143959	0.156812	0.330334	0.368895	0.466581	0.092545	0.0449871	0.145244
Q96P50	ACAP3_HUMAN	116983	ACAP3	0.068			5.69	-0.370384	92435	0.146283	0.147482	0.297362	0.408873	0.505995	0.0827338	0.0431655	0.141487
O00400	ACATN_HUMAN	9197	SLC33A1	0.077	0.046	0.215983	6.98	0.302368	60868.8	0.0801457	0.0910747	0.333333	0.495446	0.504554	0.136612	0.0346084	0.174863
Q8NC06	ACBD4_HUMAN	79777	ACBD4	0.524		0.211864	6.83	-0.635821	30287.3	0.126866	0.13806	0.328358	0.406716	0.514925	0.104478	0.0746269	0.149254
Q5T8D3	ACBD5_HUMAN	91452	ACBD5	0.232		0.248756	5.19	-0.779026	60052.7	0.153558	0.138577	0.370787	0.337079	0.492509	0.101124	0.0486891	0.162921
Q9BR61	ACBD6_HUMAN	84320	ACBD6				5	-0.504965	31130.6	0.159574	0.134752	0.333333	0.37234	0.503546	0.102837	0.035461	0.138298
Q8N6N7	ACBD7_HUMAN	414149	ACBD7	0.176			6.26	-0.448864	9784	0.170455	0.170455	0.238636	0.420455	0.443182	0.0795455	0.0340909	0.102273
Q96GR2	ACBG1_HUMAN	23205	ACSBG1			0.218818	5.73	-0.263398	81236.5	0.120166	0.121547	0.334254	0.424033	0.475138	0.104972	0.0552486	0.156077
Q5FVE4	ACBG2_HUMAN	81616	ACSBG2	0.354		0.239808	8.67	-0.1497	74304.6	0.0990991	0.136637	0.340841	0.423423	0.459459	0.10961	0.0495495	0.15015
P07108	ACBP_HUMAN	1622	DBI	0.265			6.12	-0.897701	10037.8	0.183908	0.195402	0.264368	0.356322	0.402299	0.126437	0.045977	0.137931
Q16515	ACCN1_HUMAN	40	ACCN1	0.016			5.07	-0.165039	57670.2	0.132812	0.115234	0.345703	0.40625	0.464844	0.128906	0.0546875	0.169922
P78348	ACCN2_HUMAN	41	ACCN2				5.48	-0.267614	59869	0.138258	0.136364	0.323864	0.401515	0.465909	0.136364	0.0662879	0.143939
Q9UHC3	ACCN3_HUMAN	9311	ACCN3				6.73	-0.265348	58865.7	0.0979284	0.122411	0.344633	0.435028	0.52354	0.112994	0.0659134	0.161959
Q96FT7	ACCN4_HUMAN	55515	ACCN4	0.069		0.35524	8.04	-0.34575	70058.3	0.100464	0.137558	0.346213	0.415765	0.523957	0.100464	0.0479134	0.146832
Q9NY37	ACCN5_HUMAN	51802	ACCN5	0.249			8.51	-0.0956436	57425.8	0.0891089	0.132673	0.366337	0.411881	0.465347	0.148515	0.0435644	0.174257
Q6JQN1	ACD10_HUMAN	80724	ACAD10	0.229		0.289017	8.33	-0.194145	118755	0.107649	0.140699	0.292729	0.458924	0.478754	0.114259	0.0472144	0.141643
Q709F0	ACD11_HUMAN	84129	ACAD11			0.251889	8.35	-0.173846	87225.6	0.1	0.137179	0.326923	0.435897	0.469231	0.120513	0.0423077	0.147436
P45954	ACDSB_HUMAN	36	ACADSB	0.178	-0.142		6.53	-0.128472	47454.3	0.106481	0.122685	0.356481	0.414352	0.476852	0.108796	0.0393519	0.171296
Q96AP0	ACD_HUMAN	65057	ACD	0.585	0.042	0.289017	6.29	-0.357353	57695.6	0.0974265	0.113971	0.34375	0.444853	0.590074	0.0643382	0.0477941	0.170956
Q9BYF1	ACE2_HUMAN	59272	ACE2	0.302			5.36	-0.375031	92402.1	0.122981	0.11677	0.334161	0.426087	0.470807	0.137888	0.0434783	0.156522
Q8TDN7	ACER1_HUMAN	125981	ACER1	0.255			6.64	0.410227	31074.1	0.0719697	0.094697	0.314394	0.518939	0.416667	0.204545	0.0606061	0.19697
Q5QJU3	ACER2_HUMAN	340485	ACER2	0.073			7.87	0.672364	31287.4	0.0618182	0.0836364	0.298182	0.556364	0.483636	0.170909	0.0836364	0.138182
Q9NUN7	ACER3_HUMAN	55331	ACER3	0.192			8.87	0.478652	31529.6	0.0599251	0.108614	0.314607	0.516854	0.400749	0.209738	0.0636704	0.187266
P22303	ACES_HUMAN	43	ACHE				5.87	-0.15	67752	0.102606	0.110749	0.309446	0.477199	0.543974	0.13355	0.0276873	0.135179
P12821	ACE_HUMAN	1636	ACE	0.233			5.95	-0.398392	149616	0.112557	0.12634	0.320827	0.440276	0.460949	0.152374	0.0336907	0.150077
Q9GZZ6	ACH10_HUMAN	57053	CHRNA10	0.098			8.2	0.191778	49671.6	0.0844444	0.122222	0.277778	0.515556	0.522222	0.111111	0.0555556	0.135556
Q15822	ACHA2_HUMAN	1135	CHRNA2				5.69	0.14121	59694.9	0.10397	0.111531	0.291115	0.493384	0.495274	0.141777	0.0510397	0.164461
P32297	ACHA3_HUMAN	1136	CHRNA3			0.333056	6.05	0.166337	57441.6	0.10099	0.106931	0.310891	0.481188	0.471287	0.126733	0.0534653	0.178218
P43681	ACHA4_HUMAN	1137	CHRNA4				6.81	-0.0138756	69910.3	0.0988836	0.124402	0.288676	0.488038	0.526316	0.113238	0.0510367	0.164274
P30532	ACHA5_HUMAN	1138	CHRNA5	0.147		0.291545	6.52	0.109615	53019.5	0.106838	0.121795	0.309829	0.461538	0.49359	0.130342	0.0384615	0.17094
Q15825	ACHA6_HUMAN	8973	CHRNA6	0.147		0.607903	6.16	0.0917004	56859.6	0.107287	0.125506	0.301619	0.465587	0.47166	0.15587	0.0526316	0.159919
P36544	ACHA7_HUMAN	1139	CHRNA7		-0.15	0.729927	6.02	0.0830677	56411.2	0.0996016	0.111554	0.316733	0.472112	0.50996	0.131474	0.063745	0.151394
Q9UGM1	ACHA9_HUMAN	55584	CHRNA9	0.105			6.04	-0.0290188	54743.7	0.114823	0.123173	0.304802	0.457203	0.494781	0.133612	0.0542797	0.17119
P02708	ACHA_HUMAN	1134	CHRNA1	0.082		0.520833	5.78	0.188589	54508.8	0.10166	0.109959	0.30083	0.487552	0.487552	0.130705	0.0497925	0.165975
P17787	ACHB2_HUMAN	1141	CHRNB2				6.33	0.0717131	56980.9	0.10757	0.123506	0.294821	0.474104	0.5	0.131474	0.0557769	0.159363
Q05901	ACHB3_HUMAN	1142	CHRNB3				8.15	0.129039	52693.5	0.10262	0.133188	0.286026	0.478166	0.451965	0.148472	0.0349345	0.170306
P30926	ACHB4_HUMAN	1143	CHRNB4				8.64	0.0919679	56342.1	0.0843373	0.110442	0.317269	0.487952	0.522088	0.126506	0.0522088	0.190763
P11230	ACHB_HUMAN	1140	CHRNB1	0.129	0.096	0.632911	5.51	0.0165669	56661.2	0.115768	0.115768	0.275449	0.493014	0.477046	0.127745	0.0279441	0.147705
Q07001	ACHD_HUMAN	1144	CHRND				6.12	-0.015087	58856.4	0.108317	0.117988	0.29207	0.481625	0.477756	0.123791	0.032882	0.152805
Q04844	ACHE_HUMAN	1145	CHRNE				5.15	0.176471	54661.5	0.107505	0.0953347	0.306288	0.490872	0.523327	0.107505	0.0324544	0.144016
P07510	ACHG_HUMAN	1146	CHRNG	0.136			5.86	0.203095	57845	0.0909091	0.0967118	0.299807	0.512573	0.489362	0.108317	0.0464217	0.117988
Q9UKV3	ACINU_HUMAN	22985	ACIN1	0.222	0.188		6.08	-1.34705	151793	0.196868	0.205071	0.293065	0.304996	0.469799	0.0425056	0.01566	0.17226
Q07912	ACK1_HUMAN	10188	TNK2		0.088	0.30581	6.84	-0.539306	114494	0.112717	0.135838	0.296724	0.454721	0.536609	0.0915222	0.039499	0.130058
O96019	ACL6A_HUMAN	86	ACTL6A	0.014	0.012		5.39	-0.268065	47429.4	0.118881	0.114219	0.361305	0.405594	0.526807	0.107226	0.0606061	0.167832
O94805	ACL6B_HUMAN	51412	ACTL6B		-0.007	0.273973	5.48	-0.28615	46846.2	0.122066	0.119718	0.342723	0.415493	0.514085	0.105634	0.056338	0.150235
Q9Y615	ACL7A_HUMAN	10881	ACTL7A	0.177		0.23753	6.64	-0.304138	48611.3	0.110345	0.133333	0.337931	0.418391	0.496552	0.112644	0.0551724	0.158621
Q9Y614	ACL7B_HUMAN	10880	ACTL7B	0.16		0.225225	5.32	-0.189639	45203.5	0.127711	0.120482	0.327711	0.424096	0.520482	0.0987952	0.0554217	0.156627
P53396	ACLY_HUMAN	47	ACLY	0.024	0.058	0.185014	6.95	-0.105268	120759	0.110808	0.131698	0.317893	0.4396	0.512262	0.108992	0.0454133	0.148955
P11229	ACM1_HUMAN	1128	CHRM1			0.483092	9.45	-0.081087	51386.9	0.076087	0.126087	0.343478	0.454348	0.508696	0.102174	0.0586957	0.186957
P08172	ACM2_HUMAN	1129	CHRM2				9.07	0.0716738	51680.7	0.0686695	0.109442	0.369099	0.45279	0.55794	0.10515	0.055794	0.197425
P20309	ACM3_HUMAN	1131	CHRM3				9.33	-0.102881	66084.8	0.0762712	0.123729	0.371186	0.428814	0.513559	0.120339	0.0423729	0.216949
P08173	ACM4_HUMAN	1132	CHRM4				9.87	0.124843	53014.2	0.0501044	0.118998	0.327766	0.503132	0.546973	0.104384	0.0501044	0.181628
P08912	ACM5_HUMAN	1133	CHRM5	0.165			9.39	-0.148308	60034	0.0789474	0.140977	0.343985	0.43609	0.509398	0.112782	0.0526316	0.199248
Q8TDX5	ACMSD_HUMAN	130013	ACMSD	0.238		0.25641	6.52	-0.196726	38009.5	0.125	0.145833	0.264881	0.464286	0.46131	0.127976	0.0625	0.10119
Q9NRP4	ACN9_HUMAN	57001	ACN9	0.266			9.13	-0.8872	14642.2	0.136	0.184	0.312	0.368	0.4	0.112	0.032	0.12
Q8WXI4	ACO11_HUMAN	26027	ACOT11	0.129		0.531915	8.66	-0.384679	68447	0.116969	0.16145	0.317957	0.403624	0.505766	0.102142	0.0527183	0.153213
Q8WYK0	ACO12_HUMAN	134526	ACOT12	0.208			6.3	-0.136036	61993.1	0.124324	0.147748	0.286486	0.441441	0.50991	0.117117	0.0378378	0.156757
Q9NPJ3	ACO13_HUMAN	55856	ACOT13	0.207	0.198		9.23	0.0278571	14950.4	0.0857143	0.15	0.342857	0.421429	0.535714	0.0571429	0.0642857	0.178571
P21399	ACOC_HUMAN	48	ACO1	0.078	0.071		6.23	-0.13667	98334.7	0.109111	0.12036	0.31721	0.453318	0.51856	0.111361	0.0337458	0.134983
O00767	ACOD_HUMAN	6319	SCD	0.207	-0.162		9.07	-0.190529	41494.8	0.091922	0.155989	0.306407	0.445682	0.462396	0.194986	0.0306407	0.189415
Q99798	ACON_HUMAN	50	ACO2	0.049	0.133		7.36	-0.335256	85369.5	0.114103	0.148718	0.333333	0.403846	0.514103	0.102564	0.0307692	0.138462
Q86TX2	ACOT1_HUMAN	641371	ACOT1				6.9	-0.159382	46246.8	0.11639	0.144893	0.270784	0.467933	0.501188	0.114014	0.0332542	0.106888
P49753	ACOT2_HUMAN	10965	ACOT2		0.167		8.7	-0.166046	53183.3	0.10352	0.146998	0.281573	0.467909	0.494824	0.113872	0.0351967	0.120083
Q8N9L9	ACOT4_HUMAN	122970	ACOT4	0.409		0.253165	8.31	-0.0935867	46295.8	0.0973872	0.137767	0.292162	0.472684	0.484561	0.118765	0.0356295	0.104513
Q3I5F7	ACOT6_HUMAN	641372	ACOT6				8.81	-0.152174	22975	0.0869565	0.15942	0.299517	0.454106	0.47343	0.144928	0.0434783	0.135266
O14734	ACOT8_HUMAN	10005	ACOT8	0.188	0.054		7.22	-0.291223	35890	0.100313	0.144201	0.30094	0.454545	0.492163	0.131661	0.0564263	0.122257
Q9Y305	ACOT9_HUMAN	23597	ACOT9	0.269		0.327869	8.81	-0.292938	49868.2	0.113895	0.159453	0.298405	0.428246	0.453303	0.116173	0.0569476	0.150342
Q15067	ACOX1_HUMAN	51	ACOX1	0.127	0.0145	0.361011	8.35	-0.25303	74374.3	0.104545	0.140909	0.334848	0.419697	0.465152	0.119697	0.0424242	0.163636
Q99424	ACOX2_HUMAN	8309	ACOX2	0.39	0.1		7.32	-0.197357	76776.1	0.0983847	0.132159	0.340675	0.428781	0.469897	0.126285	0.0440529	0.170338
O15254	ACOX3_HUMAN	8310	ACOX3			0.285714	6.84	-0.0671429	77578.1	0.108571	0.132857	0.302857	0.455714	0.491429	0.124286	0.0357143	0.148571
Q9NUZ1	ACOXL_HUMAN	55289	ACOXL	0.283			8.78	-0.15064	61754.2	0.106033	0.146252	0.312614	0.435101	0.458867	0.122486	0.0585009	0.140768
P13798	ACPH_HUMAN	327	APEH	0.143		0.209205	5.29	-0.145765	81170.9	0.117486	0.110656	0.330601	0.441257	0.521858	0.118852	0.045082	0.157104
Q8TE99	ACPL2_HUMAN	92370	ACPL2	0.136			9.17	-0.341458	55202.3	0.0979167	0.177083	0.304167	0.420833	0.441667	0.15	0.0520833	0.154167
O14561	ACPM_HUMAN	4706	NDUFAB1	0.181			4.82	0.0570513	17405.8	0.141026	0.108974	0.25	0.5	0.487179	0.0705128	0.0641026	0.134615
Q8NEB7	ACRBP_HUMAN	84519	ACRBP	0.305			5.09	-0.603131	61318.2	0.132597	0.11418	0.399632	0.353591	0.480663	0.108656	0.0552486	0.197053
Q96QF7	ACRC_HUMAN	93953	ACRC				4.37	-1.2589	76064.9	0.253256	0.154848	0.309696	0.2822	0.633864	0.0463097	0.0347323	0.182344
P10323	ACRO_HUMAN	49	ACR		0		9.26	-0.333254	45816.3	0.064133	0.12114	0.344418	0.470309	0.581948	0.104513	0.0451306	0.16152
Q08AH3	ACS2A_HUMAN	123876	ACSM2A	0.329			8.34	-0.158406	64180.6	0.102253	0.12825	0.331023	0.438475	0.495667	0.102253	0.0537262	0.157712
Q68CK6	ACS2B_HUMAN	348158	ACSM2B				8.5	-0.169671	64228.6	0.102253	0.129983	0.332756	0.435009	0.487002	0.103986	0.0519931	0.159445
Q9NUB1	ACS2L_HUMAN	84532	ACSS1	0.132		0.277008	6.66	-0.0783745	74807.5	0.108853	0.130624	0.310595	0.449927	0.554427	0.107402	0.0449927	0.150943
Q9NR19	ACSA_HUMAN	55902	ACSS2	0.122		0.270636	6.02	-0.277033	78527.2	0.119829	0.134094	0.330956	0.415121	0.503566	0.136947	0.0485021	0.158345
Q96CM8	ACSF2_HUMAN	80221	ACSF2	0.362		0.234192	7.5	-0.129756	68079.4	0.104065	0.126829	0.343089	0.426016	0.489431	0.0943089	0.0601626	0.147967
Q4G176	ACSF3_HUMAN	197322	ACSF3	0.222			8.64	-0.0833333	64087.5	0.0989583	0.147569	0.295139	0.458333	0.512153	0.118056	0.0399306	0.154514
Q4L235	ACSF4_HUMAN	132949	AASDH	0.333		0.625	6.9	-0.0448998	122515	0.100182	0.127505	0.362477	0.409836	0.497268	0.121129	0.0455373	0.188525
P33121	ACSL1_HUMAN	2180	ACSL1	0.196	0.008		6.81	-0.102865	77891.6	0.117479	0.130372	0.30086	0.451289	0.492837	0.106017	0.0558739	0.127507
O95573	ACSL3_HUMAN	2181	ACSL3	0.107	0.221		8.65	-0.184722	80366.6	0.105556	0.1375	0.340278	0.416667	0.479167	0.108333	0.0513889	0.163889
O60488	ACSL4_HUMAN	2182	ACSL4	0.064	-0.038	0.295858	8.66	-0.193952	79135.1	0.108298	0.140647	0.336146	0.414909	0.479606	0.0998594	0.0576653	0.154712
Q9ULC5	ACSL5_HUMAN	51703	ACSL5	0.275		0.302115	6.49	-0.0710102	75940.7	0.111274	0.124451	0.31918	0.445095	0.49634	0.114202	0.0409956	0.143485
Q9UKU0	ACSL6_HUMAN	23305	ACSL6	0.159			7.2	-0.112626	77700.3	0.110473	0.133429	0.314204	0.441894	0.482066	0.111908	0.0487805	0.131994
Q08AH1	ACSM1_HUMAN	116285	ACSM1				8.54	-0.268804	65229.9	0.110919	0.147314	0.313692	0.428076	0.480069	0.129983	0.0433276	0.159445
Q53FZ2	ACSM3_HUMAN	6296	ACSM3		0.122	0.309598	9.16	-0.389761	66109.2	0.102389	0.153584	0.336177	0.40785	0.506826	0.127986	0.0375427	0.174061
P0C7M7	ACSM4_HUMAN	341392	ACSM4				8.84	-0.254655	65659.6	0.106897	0.137931	0.32069	0.434483	0.487931	0.124138	0.0413793	0.153448
Q6NUN0	ACSM5_HUMAN	54988	ACSM5	0.17		0.281889	8.69	-0.295855	64717.7	0.107081	0.139896	0.316062	0.43696	0.525043	0.11399	0.0397237	0.162349
Q6P461	ACSM6_HUMAN		ACSM6				8.73	-0.156458	53549.2	0.0895833	0.11875	0.352083	0.439583	0.504167	0.1125	0.0645833	0.170833
Q9H6R3	ACSS3_HUMAN	79611	ACSS3	0.213			8.84	-0.13484	74728.6	0.0947522	0.138484	0.3207	0.446064	0.534985	0.11516	0.0393586	0.151603
P62736	ACTA_HUMAN	59	ACTA2		-0.017	0.255754	5.24	-0.232626	41980.9	0.132626	0.122016	0.328912	0.416446	0.493369	0.108753	0.061008	0.175066
Q562R1	ACTBL_HUMAN	345651	ACTBL2	0.04			5.39	-0.19016	41975.1	0.12766	0.12234	0.319149	0.430851	0.494681	0.109043	0.0611702	0.164894
Q9BYX7	ACTBM_HUMAN	440915	POTEKP				5.91	-0.278933	41987.8	0.122667	0.133333	0.330667	0.413333	0.48	0.112	0.0693333	0.178667
P60709	ACTB_HUMAN	60	ACTB		0.0305	0.199442	5.29	-0.199733	41708.9	0.130667	0.122667	0.322667	0.424	0.498667	0.109333	0.0613333	0.176
P68032	ACTC_HUMAN	70	ACTC1	0.008		0.280505	5.23	-0.227586	41991	0.132626	0.122016	0.32626	0.419098	0.496021	0.108753	0.0583554	0.175066
P63261	ACTG_HUMAN	71	ACTG1		0.046	0.191571	5.31	-0.198933	41764.9	0.130667	0.122667	0.322667	0.424	0.488	0.109333	0.0613333	0.176
Q01718	ACTHR_HUMAN	4158	MC2R		-0.017		9.02	0.762963	33903	0.0505051	0.104377	0.299663	0.545455	0.454545	0.154882	0.0808081	0.175084
P63267	ACTH_HUMAN	72	ACTG2	0.004		0.245098	5.31	-0.218617	41848.9	0.130319	0.12234	0.327128	0.420213	0.494681	0.109043	0.0611702	0.175532
Q9H568	ACTL8_HUMAN	81569	ACTL8			0.22805	5.78	-0.242623	41332.8	0.114754	0.120219	0.327869	0.437158	0.483607	0.117486	0.0519126	0.15847
Q8TC94	ACTL9_HUMAN	284382	ACTL9	0.175			6.61	-0.138462	45537.5	0.0985577	0.120192	0.326923	0.454327	0.528846	0.100962	0.0336538	0.158654
P12814	ACTN1_HUMAN	87	ACTN1	0.013	0.098	0.282486	5.25	-0.598543	102990	0.163677	0.151345	0.289238	0.39574	0.423767	0.109865	0.0414798	0.125561
P35609	ACTN2_HUMAN	88	ACTN2	0.014			5.31	-0.597315	103786	0.163311	0.152125	0.282998	0.401566	0.404922	0.104027	0.0436242	0.119687
Q08043	ACTN3_HUMAN	89	ACTN3				5.37	-0.506659	103174	0.156493	0.147614	0.283019	0.412875	0.429523	0.0976693	0.045505	0.109878
O43707	ACTN4_HUMAN	81	ACTN4	0.024	0.121	0.166528	5.27	-0.636773	104786	0.164654	0.153677	0.289791	0.391877	0.427003	0.111965	0.0351262	0.12404
P68133	ACTS_HUMAN	58	ACTA1	0.003	0.008	0.210526	5.23	-0.232361	42023	0.132626	0.122016	0.32626	0.419098	0.496021	0.108753	0.061008	0.175066
Q8TDG2	ACTT1_HUMAN	139741	ACTRT1			0.215054	6.32	-0.00292553	41668.1	0.109043	0.130319	0.31117	0.449468	0.492021	0.12234	0.0585106	0.151596
Q8TDY3	ACTT2_HUMAN	140625	ACTRT2			0.25974	5.28	-0.0970822	41674.3	0.127321	0.119363	0.299735	0.453581	0.496021	0.116711	0.0371353	0.145889
P42025	ACTY_HUMAN	10120	ACTR1B	0.013	0.017	0.222965	5.98	-0.244149	42265.8	0.138298	0.148936	0.276596	0.43617	0.476064	0.12234	0.0319149	0.146277
P61163	ACTZ_HUMAN	10121	ACTR1A		0.038	0.195695	6.19	-0.284574	42585.9	0.138298	0.151596	0.284574	0.425532	0.454787	0.12766	0.0292553	0.154255
P36896	ACV1B_HUMAN	91	ACVR1B	0.029		0.520833	6.6	-0.0936634	56768.2	0.112871	0.138614	0.320792	0.427723	0.487129	0.118812	0.0653465	0.144554
Q8NER5	ACV1C_HUMAN	130399	ACVR1C	0.028			8.22	-0.0160243	54833.8	0.10142	0.129817	0.334686	0.434077	0.507099	0.0872211	0.0770791	0.146045
P37023	ACVL1_HUMAN	94	ACVRL1				7.56	-0.216302	56086.9	0.105368	0.145129	0.333996	0.415507	0.50497	0.10338	0.055666	0.143141
Q04771	ACVR1_HUMAN	90	ACVR1	0.024	0.4	0.373134	7.12	-0.180157	57114.5	0.108055	0.131631	0.357564	0.40275	0.508841	0.102161	0.0687623	0.157171
Q03154	ACY1_HUMAN	95	ACY1		0.021	0.189036	5.77	-0.291912	45854.9	0.125	0.134804	0.281863	0.458333	0.519608	0.139706	0.0343137	0.14951
P45381	ACY2_HUMAN	443	ASPA	0.192		0.245399	6.06	-0.313419	35710.9	0.134185	0.15655	0.29393	0.415335	0.450479	0.13738	0.0511182	0.13099
Q96HD9	ACY3_HUMAN	91703	ACY3	0.358		0.194175	5.57	-0.169279	35217.7	0.103448	0.106583	0.326019	0.46395	0.53605	0.131661	0.0407524	0.159875
P07311	ACYP1_HUMAN	97	ACYP1	0.117	0.117	0.191939	9.3	-0.556566	11253.6	0.111111	0.171717	0.353535	0.363636	0.444444	0.121212	0.020202	0.121212
P14621	ACYP2_HUMAN	98	ACYP2	0.204	0.067	0.273973	9.52	-0.60101	11132.5	0.10101	0.151515	0.434343	0.313131	0.545455	0.10101	0.040404	0.252525
O14672	ADA10_HUMAN	102	ADAM10	0.066	0		8.04	-0.59893	84085.2	0.11631	0.161765	0.385027	0.336898	0.508021	0.128342	0.0695187	0.163102
O75078	ADA11_HUMAN	4185	ADAM11	0.07			6.91	-0.344343	83362.3	0.10143	0.131339	0.404421	0.362809	0.559168	0.10143	0.0715215	0.145644
O43184	ADA12_HUMAN	8038	ADAM12	0.243			8.79	-0.358746	99474.8	0.090209	0.150715	0.364136	0.394939	0.553355	0.0935094	0.0748075	0.134213
Q13444	ADA15_HUMAN	8751	ADAM15	0.291	-0.075	0.361011	6.1	-0.234644	87685.3	0.0958231	0.110565	0.374693	0.418919	0.572482	0.0761671	0.0700246	0.141278
P78536	ADA17_HUMAN	6868	ADAM17		0.108		5.5	-0.572694	92959.3	0.149272	0.146845	0.347087	0.356796	0.523058	0.106796	0.0606796	0.158981
Q9Y3Q7	ADA18_HUMAN	8749	ADAM18	0.447			7.16	-0.258593	82799.8	0.0933694	0.120433	0.428958	0.35724	0.518268	0.135318	0.0811908	0.182679
Q9H013	ADA19_HUMAN	8728	ADAM19	0.217	0		8.8	-0.555858	104968	0.0899582	0.146444	0.385983	0.377615	0.541841	0.0930962	0.08159	0.143305
P35348	ADA1A_HUMAN	148	ADRA1A				9.26	0.307082	51451.7	0.0600858	0.126609	0.345494	0.467811	0.517167	0.122318	0.0600858	0.178112
P35368	ADA1B_HUMAN	147	ADRA1B				9.53	0.0644231	56798.6	0.0692308	0.126923	0.336538	0.467308	0.540385	0.109615	0.0442308	0.169231
P25100	ADA1D_HUMAN	146	ADRA1D				9.41	0.19493	60423.3	0.0734266	0.122378	0.318182	0.486014	0.596154	0.0996503	0.0437063	0.145105
O43506	ADA20_HUMAN	8748	ADAM20	0.533			6.02	-0.127135	81546.1	0.0991736	0.118457	0.389807	0.392562	0.516529	0.139118	0.0826446	0.146006
Q9UKJ8	ADA21_HUMAN	8747	ADAM21				6.22	-0.108172	80777.6	0.101108	0.127424	0.385042	0.386427	0.506925	0.139889	0.0831025	0.146814
Q9P0K1	ADA22_HUMAN	53616	ADAM22	0.136		0.40568	6.91	-0.476821	100365	0.122517	0.147903	0.398455	0.331126	0.527594	0.103753	0.0673289	0.172185
O75077	ADA23_HUMAN	8745	ADAM23	0.093			7.85	-0.475	91864.1	0.104567	0.143029	0.405048	0.347356	0.536058	0.110577	0.0709135	0.164663
Q9UKQ2	ADA28_HUMAN	10863	ADAM28	0.351			6.38	-0.479871	87120.9	0.127742	0.148387	0.365161	0.35871	0.516129	0.110968	0.0877419	0.156129
Q9UKF5	ADA29_HUMAN	11086	ADAM29	0.547			7.29	-0.372439	92694	0.10122	0.146341	0.385366	0.367073	0.507317	0.126829	0.0878049	0.162195
P08913	ADA2A_HUMAN	150	ADRA2A	0.111			9.8	0.0302222	48925.1	0.0711111	0.126667	0.315556	0.486667	0.551111	0.106667	0.0333333	0.142222
P18089	ADA2B_HUMAN	151	ADRA2B				8.8	0.0411111	49921.1	0.0844444	0.115556	0.315556	0.484444	0.495556	0.12	0.0355556	0.142222
P18825	ADA2C_HUMAN	152	ADRA2C		0.233		10.32	0.185065	49490.3	0.0541126	0.123377	0.32684	0.495671	0.580087	0.114719	0.0367965	0.149351
Q9UKF2	ADA30_HUMAN	11085	ADAM30	0.48			7.84	-0.35481	88879.4	0.11519	0.148101	0.375949	0.360759	0.483544	0.113924	0.078481	0.15443
Q8TC27	ADA32_HUMAN	203102	ADAM32	0.525		0.52356	5.39	-0.312452	87889	0.11817	0.111817	0.414231	0.355781	0.518424	0.102922	0.0736976	0.19695
Q9BZ11	ADA33_HUMAN	80332	ADAM33	0.388			6.54	-0.295203	87678.7	0.0947109	0.130381	0.357934	0.416974	0.570726	0.104551	0.0799508	0.114391
Q96M93	ADAD1_HUMAN	132612	ADAD1	0.201		0.28169	9.14	-0.227604	64368.6	0.0850694	0.133681	0.359375	0.421875	0.472222	0.109375	0.046875	0.189236
Q8NCV1	ADAD2_HUMAN	161931	ADAD2	0.3		0.299401	9.11	-0.0888508	61714.9	0.0737564	0.120069	0.313894	0.492281	0.571184	0.084048	0.0325901	0.137221
Q6DHV7	ADAL_HUMAN	161823	ADAL	0.273			5.89	-0.399437	40237.5	0.143662	0.157746	0.309859	0.388732	0.439437	0.112676	0.028169	0.166197
Q99965	ADAM2_HUMAN	2515	ADAM2	0.362			5.77	-0.188571	82400.8	0.112925	0.119728	0.389116	0.378231	0.506122	0.129252	0.0802721	0.167347
Q6NVV9	ADAM5_HUMAN	255926	ADAM5P	0.566			6.34	-0.482524	47148.9	0.118932	0.145631	0.400485	0.334951	0.504854	0.143204	0.092233	0.174757
Q9H2U9	ADAM7_HUMAN	8756	ADAM7	0.408			6.08	-0.414589	85610.1	0.1313	0.149867	0.3687	0.350133	0.477454	0.127321	0.0795756	0.148541
P78325	ADAM8_HUMAN	101	ADAM8				7.77	-0.279854	88613	0.0910194	0.135922	0.35801	0.415049	0.584951	0.098301	0.0703883	0.129854
Q13443	ADAM9_HUMAN	8754	ADAM9	0.156	0.013		7.71	-0.377411	90495.1	0.105006	0.131868	0.39072	0.372405	0.542125	0.10989	0.0708181	0.145299
O75689	ADAP1_HUMAN	11033	ADAP1	0.094		0.197824	9.1	-0.680749	43366.7	0.128342	0.187166	0.278075	0.406417	0.446524	0.163102	0.0347594	0.125668
Q9NPF8	ADAP2_HUMAN	55803	ADAP2			0.249066	9.44	-0.623885	44319.9	0.125984	0.188976	0.291339	0.393701	0.422572	0.133858	0.0341207	0.120735
O00116	ADAS_HUMAN	8540	AGPS		0.062		6.99	-0.334498	72864.1	0.118541	0.142857	0.341945	0.396657	0.507599	0.115502	0.0395137	0.155015
Q9BUB4	ADAT1_HUMAN	23536	ADAT1	0.322		0.259067	9.2	-0.413147	55356.1	0.0996016	0.157371	0.334661	0.408367	0.515936	0.0956175	0.0458167	0.149402
Q7Z6V5	ADAT2_HUMAN	134637	ADAT2			0.337268	6.34	-0.368063	21031.9	0.125654	0.136126	0.319372	0.418848	0.534031	0.0732984	0.0942408	0.120419
Q96EY9	ADAT3_HUMAN	113179	ADAT3				8.06	-0.186325	38045.7	0.108262	0.145299	0.236467	0.509972	0.564103	0.0911681	0.048433	0.0968661
P00813	ADA_HUMAN	100	ADA	0.171	0.017	0.179695	5.63	-0.39449	40737.6	0.140496	0.143251	0.294766	0.421488	0.479339	0.112948	0.0385675	0.137741
A7E1Y8	ADCAL_HUMAN						9.39	0.101581	29107.5	0.0632411	0.130435	0.332016	0.474308	0.422925	0.146245	0.0711462	0.166008
Q86TW2	ADCK1_HUMAN	57143	ADCK1				8.84	-0.128302	60536.7	0.10566	0.156604	0.286792	0.450943	0.445283	0.126415	0.0471698	0.137736
Q7Z695	ADCK2_HUMAN	90956	ADCK2	1.38			9.03	0.176837	68936.1	0.0878594	0.132588	0.276358	0.503195	0.495208	0.0990415	0.0399361	0.119808
Q8NI60	ADCK3_HUMAN	56997	CABC1	0.133		0.268456	6.51	-0.289026	71902.6	0.122102	0.146832	0.284389	0.446677	0.471406	0.119011	0.0448223	0.11592
Q96D53	ADCK4_HUMAN	79934	ADCK4	0.17		0.270514	6.84	-0.253493	60030.4	0.112132	0.130515	0.316176	0.441176	0.494485	0.102941	0.0422794	0.113971
Q3MIX3	ADCK5_HUMAN	203054	ADCK5	0.249		0.689655	9.13	-0.0236207	65853	0.110345	0.162069	0.22931	0.498276	0.451724	0.125862	0.0413793	0.0982759
Q6P093	ADCL2_HUMAN	344752	AADACL2	0.227			7.2	-0.0441397	46068.5	0.107232	0.139651	0.301746	0.451372	0.448878	0.144638	0.0498753	0.162095
Q5VUY0	ADCL3_HUMAN	126767	AADACL3				7.13	0.08	39759.3	0.105714	0.137143	0.282857	0.474286	0.471429	0.14	0.0657143	0.131429
Q5VUY2	ADCL4_HUMAN	343066	AADACL4				8.54	0.190909	46051	0.0909091	0.132678	0.272727	0.503686	0.476658	0.14742	0.041769	0.127764
Q08828	ADCY1_HUMAN	107	ADCY1	0.121			8.77	0.163986	123358	0.0893655	0.128686	0.314567	0.467382	0.496872	0.105451	0.054513	0.138517
Q08462	ADCY2_HUMAN	108	ADCY2	0.058			8.4	0.128781	123519	0.0925756	0.131072	0.316224	0.460128	0.450046	0.131989	0.0614115	0.148488
O60266	ADCY3_HUMAN	109	ADCY3	0.083	-0.25		6.15	-0.0212413	128874	0.111888	0.122378	0.313811	0.451923	0.481643	0.115385	0.0568182	0.157343
Q8NFM4	ADCY4_HUMAN	196883	ADCY4	0.097			7.31	0.151532	119714	0.091922	0.11792	0.314763	0.475395	0.474466	0.123491	0.0501393	0.162488
O95622	ADCY5_HUMAN	111	ADCY5	0.052			6.9	-0.0329897	138815	0.103093	0.12609	0.325139	0.445678	0.509913	0.107851	0.0555115	0.137193
O43306	ADCY6_HUMAN	112	ADCY6		0.1		8.56	0.0286815	130528	0.0967466	0.132705	0.309932	0.460616	0.479452	0.114726	0.0582192	0.137842
P51828	ADCY7_HUMAN	113	ADCY7				8.49	0.108241	120227	0.0925926	0.133333	0.317593	0.456481	0.492593	0.114815	0.0648148	0.143519
P40145	ADCY8_HUMAN	114	ADCY8				6.53	-0.0454836	140029	0.105516	0.129496	0.335731	0.429257	0.469225	0.118305	0.0407674	0.159872
O60503	ADCY9_HUMAN	115	ADCY9	0.102	0.242		7.07	-0.128086	150600	0.107169	0.133777	0.340724	0.41833	0.503326	0.118995	0.0517369	0.174427
Q96PN6	ADCYA_HUMAN	55811	ADCY10	0.338			6.99	-0.0934161	187007	0.111801	0.141615	0.309938	0.436646	0.396894	0.144099	0.068323	0.142236
Q96A70	ADC_HUMAN	113451	ADC	0.322		0.259067	5.4	0.149565	49945.7	0.113043	0.11087	0.319565	0.456522	0.530435	0.117391	0.0652174	0.143478
P35611	ADDA_HUMAN	118	ADD1	0.057	0.067	0.220751	5.6	-0.632429	80903	0.139756	0.138399	0.322931	0.398915	0.5346	0.0814111	0.0312076	0.165536
P35612	ADDB_HUMAN	119	ADD2	0.076			5.67	-0.66281	80801.8	0.146006	0.146006	0.329201	0.378788	0.50551	0.0785124	0.0426997	0.18595
Q9UEY8	ADDG_HUMAN	120	ADD3	0.089	0.0855		5.92	-0.56728	79103.3	0.135977	0.144476	0.332861	0.386686	0.487252	0.0906516	0.0339943	0.169972
O15204	ADEC1_HUMAN	27299	ADAMDEC1				7.01	-0.382553	52739.8	0.110638	0.148936	0.36383	0.376596	0.493617	0.108511	0.0574468	0.170213
P07327	ADH1A_HUMAN	124	ADH1A				8.26	0.177333	39831.7	0.0986667	0.130667	0.317333	0.453333	0.565333	0.0773333	0.072	0.130667
P00325	ADH1B_HUMAN	125	ADH1B	0.29			8.63	0.133867	39827.8	0.096	0.133333	0.325333	0.445333	0.578667	0.0826667	0.0613333	0.136
P00326	ADH1G_HUMAN	126	ADH1C				8.63	0.143467	39841	0.0986667	0.133333	0.32	0.448	0.570667	0.0773333	0.0613333	0.133333
P08319	ADH4_HUMAN	127	ADH4	0.374			8.25	0.166842	40195	0.0973684	0.123684	0.339474	0.439474	0.571053	0.0868421	0.0552632	0.144737
P28332	ADH6_HUMAN	130	ADH6				8.05	0.217391	39062.4	0.0951087	0.116848	0.350543	0.4375	0.55163	0.0815217	0.0652174	0.141304
P40394	ADH7_HUMAN	131	ADH7				8.12	0.0541451	41453.5	0.108808	0.134715	0.334197	0.42228	0.559585	0.0829016	0.0647668	0.15544
P11766	ADHX_HUMAN	128	ADH5	0.122	-0.027	0.220751	7.45	0.158021	39697.6	0.106952	0.128342	0.323529	0.441176	0.564171	0.0855615	0.0614973	0.136364
Q0VDE8	ADIG_HUMAN	149685	ADIG	0.735		0.569801	4.68	0.17875	9458.55	0.125	0.0875	0.2625	0.525	0.4125	0.175	0.075	0.1125
Q15848	ADIPO_HUMAN	9370	ADIPOQ	0.172			5.42	-0.409836	26396.3	0.110656	0.110656	0.401639	0.377049	0.540984	0.139344	0.0286885	0.147541
Q9Y2D8	ADIP_HUMAN	117178	SSX2IP			0.249688	6.03	-0.88241	71189.9	0.15798	0.166124	0.36645	0.309446	0.420195	0.0830619	0.0504886	0.180782
P55263	ADK_HUMAN	132	ADK	0.147	0.052		6.24	-0.317956	40518.7	0.138122	0.154696	0.279006	0.428177	0.466851	0.116022	0.0414365	0.121547
Q7Z4H4	ADM2_HUMAN	79924	ADM2	0.411			11.81	-0.529054	15854.9	0.0337838	0.175676	0.351351	0.439189	0.560811	0.0608108	0.0472973	0.128378
C9JUS6	ADM5_HUMAN		ADM5				9.48	0.141176	16521.1	0.0457516	0.130719	0.300654	0.522876	0.51634	0.111111	0.0522876	0.111111
P35318	ADML_HUMAN	133	ADM				10.84	-0.659459	20407.3	0.0702703	0.194595	0.335135	0.4	0.52973	0.0918919	0.0378378	0.172973
Q6IQ32	ADNP2_HUMAN	22850	ADNP2	0.185	0.717		9.3	-0.191954	122751	0.0707339	0.140584	0.339523	0.44916	0.552608	0.0981432	0.0433245	0.157383
Q9H2P0	ADNP_HUMAN	23394	ADNP		0.717		6.97	-0.750272	123481	0.127949	0.15971	0.356624	0.355717	0.513612	0.108893	0.0435572	0.182396
Q06278	ADO_HUMAN	316	AOX1		0.15		6.79	-0.12272	147818	0.108371	0.133782	0.331091	0.426756	0.493274	0.105381	0.0635277	0.139761
Q9BRR6	ADPGK_HUMAN	83440	ADPGK	0.094			5.77	0.0641851	54052.9	0.10664	0.120724	0.287726	0.484909	0.523139	0.122736	0.0321932	0.132797
Q9NRN7	ADPPT_HUMAN	60496	AASDHPPT	0.094	0.238	0.319489	6.35	-0.429773	35752.4	0.139159	0.152104	0.2589	0.449838	0.440129	0.139159	0.0420712	0.116505
P54922	ADPRH_HUMAN	141	ADPRH	0.191			6.05	-0.327451	39480.2	0.112045	0.131653	0.341737	0.414566	0.492997	0.154062	0.0448179	0.162465
Q3LIE5	ADPRM_HUMAN	56985	C17orf48	0.24			5.31	-0.463743	39502.7	0.137427	0.134503	0.330409	0.397661	0.479532	0.178363	0.0467836	0.152047
Q96A54	ADR1_HUMAN	51094	ADIPOR1			0.39604	6.53	0.2104	42586.5	0.0906667	0.12	0.285333	0.504	0.453333	0.178667	0.0533333	0.138667
Q86V24	ADR2_HUMAN	79602	ADIPOR2	0.153			6.11	0.171244	43853.3	0.0984456	0.126943	0.295337	0.479275	0.440415	0.189119	0.0621762	0.129534
P08588	ADRB1_HUMAN	153	ADRB1				9.23	0.227254	51289.1	0.0733753	0.111111	0.268344	0.54717	0.589099	0.0943396	0.0503145	0.132075
P07550	ADRB2_HUMAN	154	ADRB2				6.59	0.169976	46427.5	0.0847458	0.106538	0.358354	0.450363	0.493947	0.140436	0.0556901	0.159806
P13945	ADRB3_HUMAN	155	ADRB3				9.39	0.464216	43490.3	0.0441176	0.0882353	0.284314	0.583333	0.607843	0.0931373	0.0563725	0.137255
Q16186	ADRM1_HUMAN	11047	ADRM1		0.138	0.543478	4.96	-0.309828	42126.2	0.100737	0.0835381	0.395577	0.420147	0.601966	0.0565111	0.041769	0.189189
P22570	ADRO_HUMAN	2232	FDXR	0.199	0.004	0.255428	8.72	-0.239919	53802	0.107943	0.14053	0.289206	0.462322	0.539715	0.0916497	0.0305499	0.126273
Q9Y6U3	ADSV_HUMAN	85477	SCIN	0.131			5.5	-0.511748	80436.9	0.142657	0.138462	0.334266	0.384615	0.47972	0.116084	0.0293706	0.146853
P12235	ADT1_HUMAN	291	SLC25A4	0.07	0.079	0.333333	9.78	0.059396	33042.7	0.0738255	0.151007	0.305369	0.469799	0.493289	0.151007	0.0402685	0.120805
P05141	ADT2_HUMAN	292	SLC25A5	0.028	-0.004		9.76	0.0238255	32873.8	0.0771812	0.144295	0.325503	0.45302	0.506711	0.130872	0.0402685	0.144295
P12236	ADT3_HUMAN	293	SLC25A6		0.029	0.253165	9.76	0.0751678	32844.8	0.0771812	0.144295	0.318792	0.459732	0.506711	0.130872	0.0402685	0.137584
Q9H0C2	ADT4_HUMAN	83447	SLC25A31	0.143		0.443459	9.91	-0.0285714	34999	0.0761905	0.15873	0.31746	0.447619	0.47619	0.136508	0.0380952	0.136508
Q6P4F2	ADXL_HUMAN	112812	FDX1L	0.154		0.469484	5.2	-0.338251	19508.2	0.136612	0.125683	0.322404	0.415301	0.590164	0.0765027	0.0437158	0.120219
P10109	ADX_HUMAN	2230	FDX1	0.198			5.51	-0.207065	19380.2	0.13587	0.13587	0.353261	0.375	0.597826	0.0597826	0.048913	0.173913
Q8IUX7	AEBP1_HUMAN	165	AEBP1	0.178			5.05	-0.862608	130844	0.169257	0.142487	0.294473	0.393782	0.499136	0.0984456	0.0302245	0.145078
Q6ZN18	AEBP2_HUMAN	121536	AEBP2	0.027		0.316456	5.1	-0.738878	54431.6	0.152805	0.133462	0.404255	0.309478	0.578337	0.065764	0.040619	0.201161
Q96SZ5	AEDO_HUMAN	84890	ADO				5.68	-0.495556	29731.2	0.12963	0.133333	0.285185	0.451852	0.52963	0.0925926	0.0481481	0.122222
Q6UXC1	AEGP_HUMAN	158056	MAMDC4	0.355			5.66	-0.34597	131412	0.105263	0.114309	0.361842	0.418586	0.573191	0.126645	0.0394737	0.149671
Q8WTP8	AEN_HUMAN	64782	AEN	0.325		0.389358	9.4	-0.674462	36326.4	0.107692	0.181538	0.32	0.390769	0.501538	0.0923077	0.0523077	0.153846
Q5NDL2	AER61_HUMAN		AER61				6.58	-0.413472	61968.7	0.12334	0.16129	0.326376	0.388994	0.428843	0.185958	0.0474383	0.165085
Q08117	AES_HUMAN	166	AES		0.108		5.9	-0.554822	21955.2	0.116751	0.137056	0.370558	0.375635	0.431472	0.0964467	0.0456853	0.162437
P55197	AF10_HUMAN	8028	MLLT10	0.154	0.5		8.68	-0.603116	108955	0.0778968	0.123661	0.465433	0.333009	0.598832	0.0778968	0.0350536	0.238559
P55198	AF17_HUMAN	4302	MLLT6				8.93	-0.379689	112003	0.0686185	0.111619	0.423605	0.396157	0.612992	0.0649588	0.042086	0.211345
Q8TED9	AF1L1_HUMAN	134265	AFAP1L1	0.164			6.38	-0.709635	86375.7	0.154948	0.170573	0.309896	0.364583	0.480469	0.0807292	0.0390625	0.16276
Q8N4X5	AF1L2_HUMAN	84632	AFAP1L2	0.243			5.22	-0.747677	91241.3	0.166259	0.149144	0.321516	0.363081	0.498778	0.0660147	0.0305623	0.177262
Q13015	AF1Q_HUMAN	10962	MLLT11	0.295		0.229358	4.39	-0.262222	10054.8	0.155556	0.0888889	0.322222	0.433333	0.488889	0.122222	0.0333333	0.2
P42568	AF9_HUMAN	4300	MLLT3			0.319489	8.77	-1.02289	63310.4	0.146127	0.197183	0.355634	0.301056	0.522887	0.0880282	0.0264085	0.251761
P55196	AFAD_HUMAN	4301	MLLT4	0.095			6.06	-0.863816	206672	0.154057	0.163377	0.3125	0.370066	0.478618	0.0827851	0.0339912	0.158991
Q9NQ60	AFAF_HUMAN		AFAF				4.89	-0.478912	32818.5	0.136054	0.108844	0.384354	0.370748	0.534014	0.0986395	0.037415	0.241497
P43652	AFAM_HUMAN	173	AFM				5.64	-0.388147	69022.6	0.146912	0.146912	0.327212	0.378965	0.462437	0.12187	0.0717863	0.143573
Q8N556	AFAP1_HUMAN	60312	AFAP1	0.079	0.15	0.202224	8.87	-0.696027	80673	0.135616	0.172603	0.328767	0.363014	0.50137	0.0657534	0.0315068	0.175342
P51825	AFF1_HUMAN	4299	AFF1		0.438		9.26	-0.997355	131337	0.114876	0.169421	0.370248	0.345455	0.565289	0.0652893	0.0280992	0.233884
P51816	AFF2_HUMAN	2334	AFF2				8.23	-0.746453	144677	0.115179	0.141876	0.363082	0.379863	0.551487	0.0778032	0.0335622	0.210526
P51826	AFF3_HUMAN	3899	AFF3				8.35	-0.878303	133391	0.119902	0.150082	0.380914	0.349103	0.572594	0.0709625	0.0350734	0.21615
Q9UHB7	AFF4_HUMAN	27125	AFF4	0.639		0.213675	9.33	-1.20146	127378	0.124678	0.179708	0.410146	0.285469	0.55718	0.0748065	0.0240757	0.262253
Q9Y4W6	AFG32_HUMAN	10939	AFG3L2		0.204		8.81	-0.352447	88526.9	0.130489	0.151819	0.301129	0.416562	0.483061	0.0966123	0.0276035	0.119197
Q63HM1	AFMID_HUMAN	125061	AFMID	0.314			5.57	-0.150165	33969.3	0.115512	0.118812	0.320132	0.445545	0.49835	0.141914	0.0363036	0.151815
Q6ULP2	AFTIN_HUMAN	54812	AFTPH	0.421			4.4	-0.607257	102135	0.177161	0.102455	0.367129	0.353255	0.572038	0.0821772	0.0309498	0.20064
Q5BKT4	AG10A_HUMAN	84920	ALG10	0.163		0.367647	9.4	0.568076	55568	0.0443975	0.105708	0.306554	0.54334	0.399577	0.224101	0.05074	0.175476
Q5I7T1	AG10B_HUMAN	144245	ALG10B				9.33	0.6	55409.7	0.0422833	0.105708	0.30444	0.547569	0.403805	0.226216	0.0528541	0.171247
C9J202	AG1L2_HUMAN	644974	ALG1L2				5.47	-0.165581	24137.4	0.134884	0.134884	0.293023	0.437209	0.488372	0.125581	0.0511628	0.153488
Q7Z7L8	AG2_HUMAN		AG2				10.04	-0.724828	46084.7	0.101149	0.167816	0.333333	0.397701	0.590805	0.0551724	0.0390805	0.131034
Q5T2P9	AGA10_HUMAN	728127	AGAP10				6.43	-0.528419	72659.1	0.110942	0.130699	0.395137	0.363222	0.530395	0.0851064	0.0516717	0.217325
Q8TF27	AGA11_HUMAN	119385	AGAP11				7.82	-0.431818	60508.6	0.109091	0.143636	0.392727	0.354545	0.518182	0.0854545	0.0527273	0.22
P06280	AGAL_HUMAN	2717	GLA	0.314	0.121	0.319489	5.35	-0.24965	48734	0.114219	0.109557	0.333333	0.44289	0.480186	0.130536	0.0675991	0.123543
Q9UPQ3	AGAP1_HUMAN	116987	AGAP1	0.03	0.242		8.18	-0.493116	94409.3	0.109685	0.138856	0.385064	0.366394	0.540257	0.0828471	0.0350058	0.208868
Q99490	AGAP2_HUMAN	116986	AGAP2				9.91	-0.444044	124595	0.0838926	0.142617	0.358221	0.415268	0.602349	0.0612416	0.0201342	0.197148
Q96P47	AGAP3_HUMAN	116988	AGAP3	0.042			8.22	-0.405486	94983.1	0.105143	0.134857	0.355429	0.404571	0.547429	0.0834286	0.0285714	0.176
Q96P64	AGAP4_HUMAN	119016	AGAP4	0.318			7.03	-0.473152	73021.3	0.107089	0.135747	0.392157	0.365008	0.535445	0.0844646	0.0558069	0.211161
A6NIR3	AGAP5_HUMAN	729092	AGAP5				6.43	-0.480392	72934.9	0.108597	0.13273	0.396682	0.361991	0.538462	0.0889894	0.0542986	0.215686
Q5VW22	AGAP6_HUMAN	414189	AGAP6				6.41	-0.467572	73078.1	0.110106	0.13273	0.38914	0.368024	0.535445	0.0859729	0.0588235	0.209653
Q5VUJ5	AGAP7_HUMAN	653268	AGAP7				6.25	-0.461237	73162.2	0.113122	0.13273	0.387632	0.366516	0.532428	0.0874811	0.0542986	0.211161
Q5SRD3	AGAP8_HUMAN	728404	AGAP8				6.33	-0.464706	73020.1	0.110106	0.131222	0.392157	0.366516	0.535445	0.0874811	0.0558069	0.211161
Q5VTM2	AGAP9_HUMAN	642517	AGAP9				8.14	-0.499573	77919.9	0.113798	0.146515	0.375533	0.364154	0.514936	0.0881935	0.0583215	0.197724
P52594	AGFG1_HUMAN	3267	AGFG1	0.07	0.2	0.189036	8.82	-0.342705	58223.3	0.0569395	0.0854093	0.446619	0.411032	0.661922	0.1121	0.0231317	0.238434
O95081	AGFG2_HUMAN	3268	AGFG2		-0.007	0.312744	9.28	-0.226819	48931.8	0.049896	0.0769231	0.4158	0.45738	0.665281	0.0873181	0.031185	0.193347
Q8N302	AGGF1_HUMAN	55109	AGGF1	0.21	0.106	0.282885	5.29	-1.05644	80925.8	0.179272	0.166667	0.351541	0.302521	0.490196	0.0966387	0.0210084	0.187675
Q53H12	AGK_HUMAN	55750	AGK	0.106		0.372093	8.3	-0.31327	47106.5	0.111374	0.13981	0.329384	0.419431	0.488152	0.0995261	0.0331754	0.161137
O95394	AGM1_HUMAN	5238	PGM3	0.153	0.117		5.84	-0.281734	59812.7	0.130996	0.142066	0.328413	0.398524	0.49262	0.108856	0.0387454	0.149446
Q9UL18	AGO1_HUMAN	26523	EIF2C1	0.002			9.27	-0.329172	97149.9	0.0945158	0.157526	0.326721	0.421237	0.478413	0.121354	0.0466744	0.143524
Q9UKV8	AGO2_HUMAN	27161	EIF2C2	0.007		0.282486	9.32	-0.358324	97143.3	0.0931315	0.165308	0.32596	0.4156	0.484284	0.122235	0.0500582	0.146682
Q9H9G7	AGO3_HUMAN	192669	EIF2C3	0.022			9.26	-0.32593	97295.4	0.0953488	0.163953	0.324419	0.416279	0.49186	0.123256	0.0488372	0.153488
Q9HCK5	AGO4_HUMAN	192670	EIF2C4	0.019			9.21	-0.352033	97032.2	0.0917538	0.154472	0.340302	0.413473	0.493612	0.116144	0.0522648	0.150987
Q8NAT1	AGO61_HUMAN		AGO61				8.81	-0.0803448	66570.8	0.0913793	0.139655	0.287931	0.481034	0.455172	0.144828	0.0413793	0.134483
A2RU49	AGPD1_HUMAN	123688	AGPHD1				6.36	-0.154424	41905	0.107239	0.131367	0.343164	0.418231	0.463807	0.134048	0.0455764	0.190349
O95994	AGR2_HUMAN	10551	AGR2	0.125		0.395257	9.03	-0.372571	19966.2	0.12	0.165714	0.285714	0.428571	0.445714	0.102857	0.0285714	0.182857
Q8TD06	AGR3_HUMAN	155465	AGR3	0.114			7.76	-0.276506	19158.5	0.114458	0.144578	0.301205	0.439759	0.403614	0.10241	0.060241	0.150602
O00468	AGRIN_HUMAN	375790	AGRN	0.192	0.063		6.02	-0.253496	214703	0.105134	0.113447	0.387775	0.393643	0.63423	0.0684597	0.0762836	0.143276
O00253	AGRP_HUMAN	181	AGRP				7.44	-0.0606061	14430	0.106061	0.121212	0.318182	0.454545	0.515152	0.0454545	0.113636	0.106061
Q9BXM8	AGSK1_HUMAN						9.91	-0.702326	13653.5	0.0697674	0.139535	0.325581	0.465116	0.612403	0.0775194	0.0620155	0.100775
Q9BYV1	AGT2_HUMAN	64902	AGXT2	0.189			8.08	-0.0690661	57117.1	0.0953307	0.142023	0.319066	0.44358	0.488327	0.126459	0.0700389	0.136187
P30556	AGTR1_HUMAN	185	AGTR1	0.067		0.632911	9.44	0.554039	41033.1	0.0529248	0.116992	0.300836	0.529248	0.440111	0.155989	0.0529248	0.172702
P50052	AGTR2_HUMAN	186	AGTR2	0.13			9.31	0.541873	41155.8	0.0440771	0.0991736	0.338843	0.517906	0.479339	0.15427	0.0688705	0.176309
Q5TGY3	AHDC1_HUMAN	27245	AHDC1	0.137			9.21	-0.571429	168241	0.0885839	0.129757	0.352464	0.429195	0.615721	0.0817218	0.0299439	0.17592
Q8N157	AHI1_HUMAN	54806	AHI1	0.244			6.67	-0.724498	137025	0.145485	0.176421	0.324415	0.353679	0.469064	0.116221	0.0384615	0.17893
Q8IVF2	AHNK2_HUMAN	113146	AHNAK2				5.2	-0.461864	616232	0.154616	0.140121	0.266609	0.438654	0.56635	0.0438309	0.0371009	0.134426
Q09666	AHNK_HUMAN	79026	AHNAK	0.066	0.2	0.201511	5.8	-0.498846	628686	0.162309	0.164686	0.220883	0.452122	0.571307	0.0497453	0.0449915	0.0741935
A9YTQ3	AHRR_HUMAN	57491	AHRR		0.079		9.14	-0.455064	76188.5	0.0927247	0.151213	0.326676	0.429387	0.552068	0.085592	0.0584879	0.149786
P35869	AHR_HUMAN	196	AHR	0.307	0.508		5.94	-0.560377	96083.9	0.106132	0.117925	0.392689	0.383255	0.487028	0.119104	0.0483491	0.174528
O95433	AHSA1_HUMAN	10598	AHSA1	0.088	0.108		5.41	-0.549704	38249.6	0.150888	0.142012	0.316568	0.390533	0.482249	0.112426	0.0325444	0.156805
Q719I0	AHSA2_HUMAN	130872	AHSA2				6.98	-0.38194	33783.8	0.133779	0.150502	0.317726	0.397993	0.441472	0.0936455	0.0434783	0.133779
Q9NZD4	AHSP_HUMAN	51327	AHSP			0.384615	4.9	-0.519608	11832.7	0.147059	0.117647	0.294118	0.441176	0.441176	0.117647	0.0294118	0.137255
Q8NCW5	AIBP_HUMAN	128240	APOA1BP				7.56	-0.096875	31653.8	0.09375	0.107639	0.340278	0.458333	0.517361	0.104167	0.0451389	0.163194
Q9GZX7	AICDA_HUMAN	57379	AICDA	0.099		0.27248	9.5	-0.466667	23937.7	0.116162	0.19697	0.292929	0.393939	0.414141	0.181818	0.0505051	0.151515
Q96BJ3	AIDA_HUMAN	64853	AIDA	0.098		0.188147	6.13	-0.552941	35000.4	0.156863	0.169935	0.267974	0.405229	0.408497	0.107843	0.0228758	0.130719
Q9BQI0	AIF1L_HUMAN	83543	AIF1L	0.065		0.383142	6.63	-0.570667	17056.3	0.16	0.166667	0.266667	0.406667	0.42	0.0733333	0.08	0.12
P55008	AIF1_HUMAN	199	AIF1	0.223		0.249066	5.97	-0.69932	16692.3	0.176871	0.176871	0.265306	0.380952	0.380952	0.0748299	0.0544218	0.129252
O95831	AIFM1_HUMAN	9131	AIFM1	0.221	0.054		9.04	-0.268189	66857.7	0.115824	0.146819	0.309951	0.427406	0.520392	0.0831974	0.0277325	0.1354
Q9BRQ8	AIFM2_HUMAN	84883	AIFM2	0.134			9.16	0.0262735	40500.4	0.0884718	0.126005	0.337802	0.447721	0.514745	0.0911528	0.0321716	0.152815
Q96NN9	AIFM3_HUMAN	150209	AIFM3			0.226244	9.2	-0.218347	66747.3	0.112397	0.161983	0.297521	0.428099	0.510744	0.100826	0.0429752	0.128926
Q9NVV5	AIG1_HUMAN	51390	AIG1	0.28			8.49	0.433878	28202.7	0.0571429	0.102041	0.326531	0.514286	0.432653	0.179592	0.0693878	0.171429
Q8N1P7	AIM1L_HUMAN	55057	AIM1L				4.99	-0.272403	68601.4	0.131494	0.11039	0.344156	0.413961	0.498377	0.13474	0.0292208	0.159091
Q9Y4K1	AIM1_HUMAN	202	AIM1	0.183	0.238		5.61	-0.574811	188554	0.131747	0.131167	0.358096	0.37899	0.547301	0.0847359	0.0365641	0.187464
O14862	AIM2_HUMAN	9447	AIM2			0.293255	9.79	-0.390379	38928.3	0.110787	0.189504	0.282799	0.41691	0.434402	0.0845481	0.0349854	0.134111
Q12904	AIMP1_HUMAN	9255	AIMP1	0.151	0.079	0.434783	8.61	-0.516346	34330.5	0.141026	0.166667	0.294872	0.397436	0.474359	0.0384615	0.0416667	0.112179
Q13155	AIMP2_HUMAN	7965	AIMP2		0.346	0.194553	8.45	-0.14375	35325.5	0.090625	0.125	0.334375	0.45	0.5125	0.09375	0.04375	0.14375
Q16352	AINX_HUMAN	9118	INA	0.104	-0.1		5.34	-0.627054	55356.4	0.166333	0.152305	0.320641	0.360721	0.450902	0.0581162	0.012024	0.178357
Q9NZN9	AIPL1_HUMAN	23746	AIPL1	0.139		0.20429	5.63	-0.521875	43873.8	0.145833	0.151042	0.276042	0.427083	0.434896	0.109375	0.0494792	0.127604
O00170	AIP_HUMAN	9049	AIP		0.1		5.88	-0.492121	37611.1	0.154545	0.166667	0.263636	0.415152	0.433333	0.109091	0.0484848	0.0939394
O43918	AIRE_HUMAN	326	AIRE				7.53	-0.384037	57689	0.108257	0.137615	0.300917	0.453211	0.581651	0.0697248	0.0422018	0.122936
Q9UKB5	AJAP1_HUMAN	55966	AJAP1	0.245			9.63	-0.378345	44507.8	0.0754258	0.124088	0.377129	0.423358	0.576642	0.080292	0.0340633	0.218978
P14550	AK1A1_HUMAN	10327	AKR1A1	0.09	0.05	0.199336	6.32	-0.269846	36549	0.12	0.138462	0.28	0.461538	0.489231	0.116923	0.0338462	0.129231
O60218	AK1BA_HUMAN	57016	AKR1B10	0.23	0.008	0.161551	7.12	-0.324684	35996.9	0.136076	0.164557	0.256329	0.443038	0.449367	0.129747	0.0253165	0.126582
Q04828	AK1C1_HUMAN	1645	AKR1C1	0.31	0.021	0.230415	8.02	-0.33096	36764.2	0.126935	0.157895	0.28483	0.430341	0.470588	0.117647	0.0371517	0.123839
P52895	AK1C2_HUMAN	1646	AKR1C2	0.275		0.2457	7.13	-0.301238	36711	0.126935	0.157895	0.278638	0.436533	0.470588	0.123839	0.0371517	0.123839
P42330	AK1C3_HUMAN	8644	AKR1C3		0.058	0.199336	8.05	-0.41548	36819.9	0.126935	0.160991	0.297214	0.414861	0.473684	0.120743	0.0402477	0.142415
P17516	AK1C4_HUMAN	1109	AKR1C4	0.408			6.71	-0.306192	37070.2	0.126935	0.148607	0.28483	0.439628	0.4613	0.123839	0.0495356	0.126935
P51857	AK1D1_HUMAN	6718	AKR1D1	0.286	0.046		7.14	-0.372086	37352.2	0.125767	0.156442	0.294479	0.423313	0.457055	0.125767	0.0368098	0.138037
O43572	AKA10_HUMAN	11216	AKAP10	0.219	0.25	0.273973	5.96	-0.454834	73769.8	0.123867	0.135952	0.348943	0.391239	0.493958	0.110272	0.0422961	0.200906
Q9UKA4	AKA11_HUMAN	11215	AKAP11	0.432	0.117		5.23	-0.528196	210375	0.144135	0.133088	0.363493	0.359285	0.527091	0.0962651	0.039979	0.209363
Q02952	AKA12_HUMAN	9590	AKAP12	0.384	0.117		4.37	-0.94119	191365	0.232884	0.117845	0.318182	0.331089	0.541526	0.0325477	0.016835	0.174523
Q86UN6	AKA28_HUMAN	158798	AKAP14	0.607			6.31	-0.474619	22799.8	0.13198	0.152284	0.309645	0.406091	0.477157	0.147208	0.0456853	0.177665
O43687	AKA7A_HUMAN	9465	AKAP7				4.89	-1.05865	11457.4	0.173077	0.134615	0.403846	0.288462	0.538462	0.0480769	0.0288462	0.163462
Q9P0M2	AKA7G_HUMAN	9465	AKAP7				5.7	-0.595399	37035.2	0.156442	0.156442	0.315951	0.371166	0.432515	0.0858896	0.0306748	0.119632
Q92667	AKAP1_HUMAN	8165	AKAP1	0.399	0.267		4.84	-0.324695	97279	0.140642	0.109635	0.328904	0.420819	0.562569	0.06866	0.0321152	0.17608
Q9Y2D5	AKAP2_HUMAN	11217	AKAP2		0.283		5.04	-0.91525	94601	0.16298	0.137369	0.338766	0.360885	0.526193	0.0616997	0.024447	0.182771
O75969	AKAP3_HUMAN	10566	AKAP3	0.304			5.84	-0.559906	94689.6	0.138335	0.141852	0.334115	0.385698	0.519343	0.0867526	0.0445487	0.171161
Q5JQC9	AKAP4_HUMAN	8852	AKAP4				6.56	-0.608899	94414.5	0.132319	0.148712	0.366511	0.352459	0.502342	0.0690867	0.0690867	0.172131
P24588	AKAP5_HUMAN	9495	AKAP5				4.87	-0.868618	47058.9	0.187354	0.145199	0.330211	0.337237	0.496487	0.0327869	0.0234192	0.17096
Q13023	AKAP6_HUMAN	9472	AKAP6	0.259			4.9	-0.675981	256553	0.162139	0.131091	0.373006	0.333765	0.516171	0.0746011	0.0448469	0.208711
O43823	AKAP8_HUMAN	10270	AKAP8	0.242	0.3		5.03	-1.0026	76059.8	0.174855	0.148844	0.342486	0.333815	0.540462	0.0968208	0.0390173	0.147399
Q99996	AKAP9_HUMAN	10142	AKAP9	0.319	0.321		4.95	-0.842291	453377	0.196114	0.15597	0.319611	0.328305	0.359243	0.0613654	0.0340066	0.14293
Q5T2L2	AKCL1_HUMAN	340811	AKR1CL1	0.716			5.92	-0.185271	14578	0.131783	0.147287	0.255814	0.465116	0.465116	0.155039	0.0310078	0.147287
Q96JD6	AKCL2_HUMAN	83592	AKR1E2			0.271003	7.19	-0.253125	36564.5	0.11875	0.159375	0.29375	0.428125	0.45625	0.128125	0.053125	0.13125
Q495B1	AKD1A_HUMAN	348094	ANKDD1A	0.201			6.22	-0.222414	57512.3	0.12069	0.157088	0.277778	0.444444	0.492337	0.109195	0.032567	0.101533
A6NHY2	AKD1B_HUMAN	728780	ANKDD1B				7.04	-0.409422	52523.9	0.117773	0.179872	0.291221	0.411135	0.460385	0.124197	0.0256959	0.126338
Q6ZNF1	AKD1_HUMAN	221264	AKD1	0.245		0.510204	6.55	-0.678869	38993.4	0.172619	0.193452	0.232143	0.401786	0.369048	0.107143	0.0238095	0.0982143
Q5TCS8	AKD2_HUMAN		AKD2				5.05	-0.608123	86587.1	0.175766	0.147803	0.296937	0.379494	0.408788	0.0945406	0.0439414	0.139814
Q9P2G1	AKIB1_HUMAN	54467	ANKIB1	0.142			4.98	-0.624059	121921	0.157943	0.13315	0.333333	0.375574	0.512397	0.0955005	0.0587695	0.160698
Q9NWT8	AKIP_HUMAN	54998	AURKAIP1	0.377			10.76	-0.594975	22339.8	0.0753769	0.20603	0.296482	0.422111	0.457286	0.0703518	0.040201	0.115578
Q9H9L7	AKIR1_HUMAN	79647	AKIRIN1	0.12			8.91	-0.871354	21852.6	0.109375	0.145833	0.348958	0.395833	0.473958	0.09375	0.0416667	0.1875
Q53H80	AKIR2_HUMAN	55122	AKIRIN2			0.291545	8.96	-0.526108	22481	0.108374	0.147783	0.330049	0.413793	0.502463	0.08867	0.0492611	0.206897
Q7Z591	AKNA_HUMAN	80709	AKNA	0.474			5.91	-0.788881	155040	0.125087	0.135511	0.33426	0.405142	0.560111	0.076442	0.0236275	0.179986
Q5T1N1	AKND1_HUMAN	254268	AKNAD1	0.68		0.25	6.36	-0.930861	92831.2	0.138756	0.161483	0.388756	0.311005	0.5	0.0873206	0.034689	0.194976
Q12802	AKP13_HUMAN	11214	AKAP13	0.194			5.12	-0.639104	307352	0.154995	0.136509	0.350515	0.357981	0.531106	0.0639886	0.0405261	0.18059
Q9ULX6	AKP8L_HUMAN	26993	AKAP8L	0.112			4.97	-1.02384	71602.5	0.170279	0.140867	0.388545	0.30031	0.512384	0.0975232	0.0510836	0.176471
P31749	AKT1_HUMAN	207	AKT1	0.027	0.092	0.178571	5.75	-0.574792	55649.6	0.160417	0.164583	0.2875	0.3875	0.429167	0.135417	0.0479167	0.147917
P31751	AKT2_HUMAN	208	AKT2	0.03			5.98	-0.472973	55732	0.151767	0.160083	0.280665	0.407484	0.440748	0.130977	0.047817	0.153846
Q9Y243	AKT3_HUMAN	10000	AKT3	0.041			5.72	-0.598539	55737.7	0.162839	0.164927	0.296451	0.375783	0.440501	0.133612	0.0501044	0.160752
Q9H8T0	AKTIP_HUMAN	64400	AKTIP	0.056		0.293255	9.34	-0.443151	33106.3	0.0993151	0.157534	0.297945	0.445205	0.517123	0.140411	0.0239726	0.181507
Q96B36	AKTS1_HUMAN	84335	AKT1S1			0.263505	4.65	-0.706641	27366.1	0.164062	0.113281	0.269531	0.453125	0.613281	0.0546875	0.0273438	0.152344
P00352	AL1A1_HUMAN	216	ALDH1A1	0.146	0.067	0.190114	6.3	-0.162675	54826	0.115768	0.125749	0.339321	0.419162	0.522954	0.105788	0.0399202	0.145709
O94788	AL1A2_HUMAN	8854	ALDH1A2	0.037		0.229358	5.79	-0.131853	56687.1	0.11583	0.11583	0.320463	0.447876	0.517375	0.100386	0.0405405	0.129344
P47895	AL1A3_HUMAN	220	ALDH1A3	0.071			6.99	-0.207422	56072	0.123047	0.134766	0.302734	0.439453	0.523438	0.0917969	0.0410156	0.119141
P30837	AL1B1_HUMAN	219	ALDH1B1	0.061	-0.017	0.262467	6.36	-0.242166	57201.3	0.119923	0.131528	0.311412	0.437137	0.508704	0.112186	0.0348162	0.121857
Q3SY69	AL1L2_HUMAN	160428	ALDH1L2	0.094			6.13	-0.208234	101680	0.125677	0.132178	0.314193	0.427952	0.503792	0.099675	0.0379198	0.135428
Q60I27	AL2CL_HUMAN	259173	ALS2CL	0.259			5.75	-0.371983	107677	0.130115	0.140609	0.330535	0.398741	0.451207	0.128017	0.0398741	0.141658
Q96Q45	AL2S4_HUMAN	65062	ALS2CR4			0.35524	9.08	-0.375926	48213.5	0.115741	0.143519	0.305556	0.435185	0.493056	0.0787037	0.025463	0.173611
Q8N187	AL2S8_HUMAN	79800	ALS2CR8	0.446		0.2849	5.47	-0.544828	80645.9	0.117241	0.114483	0.384828	0.383448	0.52	0.0744828	0.0344828	0.191724
Q53TS8	AL2SA_HUMAN	151254	ALS2CR11	0.779			6.55	-0.721509	71112	0.138042	0.160514	0.337079	0.364366	0.47512	0.0995185	0.0385233	0.17817
Q96Q35	AL2SB_HUMAN	130540	ALS2CR12				6.29	-0.984494	52404.3	0.170787	0.18427	0.31236	0.332584	0.359551	0.0898876	0.0449438	0.14382
P30838	AL3A1_HUMAN	218	ALDH3A1	0.222		0.220751	6.11	-0.195364	50345.8	0.116998	0.128035	0.320088	0.434879	0.481236	0.0993377	0.0441501	0.15011
P51648	AL3A2_HUMAN	224	ALDH3A2	0.174	0.096	0.4914	7.98	-0.0760825	54811.7	0.117526	0.140206	0.292784	0.449485	0.445361	0.109278	0.0371134	0.129897
P43353	AL3B1_HUMAN	221	ALDH3B1		0	0.26178	7.55	-0.105769	51805.6	0.100427	0.121795	0.320513	0.457265	0.5	0.0982906	0.0491453	0.126068
P48448	AL3B2_HUMAN	222	ALDH3B2			0.341297	5.65	-0.0457143	42606.7	0.0935065	0.0961039	0.371429	0.438961	0.511688	0.116883	0.0467532	0.163636
P30038	AL4A1_HUMAN	8659	ALDH4A1	0.097	0.0175	0.280899	8.25	-0.189698	61679.4	0.104796	0.133215	0.312611	0.449378	0.531083	0.120782	0.0284192	0.150977
P20292	AL5AP_HUMAN	241	ALOX5AP	0.086		0.641026	8.58	0.451553	18145.2	0.0559006	0.0807453	0.372671	0.490683	0.47205	0.173913	0.0310559	0.192547
P49419	AL7A1_HUMAN	501	ALDH7A1		-0.008		8.21	-0.0621521	58449.1	0.100186	0.120594	0.337662	0.441558	0.532468	0.096475	0.0371058	0.133581
Q9H2A2	AL8A1_HUMAN	64577	ALDH8A1	0.114			6.76	-0.0579055	53366.2	0.106776	0.123203	0.324435	0.445585	0.531828	0.0985626	0.0492813	0.164271
P49189	AL9A1_HUMAN	223	ALDH9A1		0.146		5.69	-0.0439271	53766.3	0.11336	0.111336	0.336032	0.439271	0.534413	0.0931174	0.062753	0.133603
P24298	ALAT1_HUMAN	2875	GPT				6.77	-0.109073	54601.2	0.108871	0.125	0.298387	0.467742	0.5	0.0927419	0.0443548	0.116935
Q8TD30	ALAT2_HUMAN	84706	GPT2	0.089			7.85	-0.218356	57865.4	0.110899	0.131931	0.323136	0.434034	0.500956	0.0956023	0.0535373	0.135755
P02768	ALBU_HUMAN	213	ALB	0.277	0.052		5.92	-0.353859	69320.1	0.16092	0.16913	0.264368	0.405583	0.472906	0.118227	0.0689655	0.124795
P05091	ALDH2_HUMAN	217	ALDH2	0.048	0.113	0.290698	6.63	-0.136557	56344.9	0.106383	0.116054	0.332689	0.444874	0.547389	0.106383	0.0367505	0.131528
P04075	ALDOA_HUMAN	226	ALDOA	0.03	-0.046		8.3	-0.262088	39394.4	0.104396	0.137363	0.340659	0.417582	0.524725	0.0906593	0.032967	0.151099
P05062	ALDOB_HUMAN	229	ALDOB	0.071			8.01	-0.226648	39447.2	0.0989011	0.129121	0.357143	0.414835	0.519231	0.0906593	0.043956	0.145604
P09972	ALDOC_HUMAN	230	ALDOC		0.013		6.41	-0.240659	39430.5	0.118132	0.131868	0.321429	0.428571	0.538462	0.0879121	0.0302198	0.137363
P15121	ALDR_HUMAN	231	AKR1B1	0.184	0.029	0.204778	6.52	-0.252848	35829.6	0.120253	0.142405	0.297468	0.439873	0.471519	0.117089	0.0411392	0.136076
P84996	ALEX_HUMAN	2778	GNAS	0.015	0.053	0.451128	11.55	-0.741534	67904.4	0.057508	0.154952	0.322684	0.464856	0.565495	0.0511182	0.0319489	0.178914
Q2TAA5	ALG11_HUMAN	440138	ALG11		0.267		8.78	0.145528	55613.5	0.0853659	0.130081	0.325203	0.45935	0.461382	0.142276	0.050813	0.142276
Q9BV10	ALG12_HUMAN	79087	ALG12	0.246		0.194363	9.63	0.500615	54617.9	0.0471311	0.116803	0.290984	0.545082	0.479508	0.151639	0.0368852	0.151639
Q9NP73	ALG13_HUMAN	79868	ALG13	0.71			6.28	-0.54204	125972	0.0993843	0.119613	0.389622	0.391381	0.545295	0.128408	0.05365	0.198769
Q96F25	ALG14_HUMAN	199857	ALG14	0.301		0.727273	9.13	0.401852	24134.2	0.0740741	0.12963	0.296296	0.5	0.5	0.115741	0.0509259	0.185185
Q6GMV1	ALG1L_HUMAN	200810	ALG1L	0.39			4.96	-0.0128342	21117.9	0.128342	0.106952	0.299465	0.465241	0.481283	0.112299	0.0855615	0.117647
Q9BT22	ALG1_HUMAN	56052	ALG1	0.289		0.546448	6.8	0.05	52482.4	0.0991379	0.133621	0.288793	0.478448	0.465517	0.133621	0.0581897	0.122845
Q9H553	ALG2_HUMAN	85365	ALG2	0.276		0.308642	6.61	-0.0336538	47060.3	0.125	0.146635	0.271635	0.456731	0.473558	0.127404	0.0456731	0.137019
Q92685	ALG3_HUMAN	10195	ALG3	0.139	0.033	0.328947	9.56	0.475571	50092.2	0.0410959	0.118721	0.303653	0.53653	0.429224	0.180365	0.0479452	0.150685
Q9Y673	ALG5_HUMAN	29880	ALG5	0.147		0.510204	9.34	-0.0907407	36921.8	0.108025	0.154321	0.265432	0.472222	0.435185	0.126543	0.0432099	0.135802
Q9Y672	ALG6_HUMAN	29929	ALG6	0.25			8.8	0.663314	58140.5	0.061144	0.100592	0.30572	0.532544	0.428008	0.16568	0.0670611	0.167653
Q9BVK2	ALG8_HUMAN	79053	ALG8	0.191	0.054	0.452489	9.28	0.586882	60046.4	0.0494297	0.112167	0.294677	0.543726	0.429658	0.188213	0.0437262	0.171103
Q9H6U8	ALG9_HUMAN	79796	ALG9	0.067			8.91	0.181178	69816.2	0.0720131	0.11784	0.312602	0.497545	0.454992	0.184943	0.0441899	0.180033
Q13686	ALKB1_HUMAN	8846	ALKBH1	0.411		0.253165	6.61	-0.442159	43802.8	0.120823	0.143959	0.313625	0.421594	0.491003	0.131105	0.0437018	0.1491
Q6NS38	ALKB2_HUMAN	121642	ALKBH2	0.127			9.68	-0.570881	29303.3	0.114943	0.199234	0.295019	0.390805	0.490421	0.126437	0.0229885	0.137931
Q96Q83	ALKB3_HUMAN	221120	ALKBH3	0.156		0.423729	8.58	-0.855594	33353	0.132867	0.181818	0.297203	0.388112	0.468531	0.132867	0.027972	0.153846
Q9NXW9	ALKB4_HUMAN	54784	ALKBH4	0.254		0.232558	6.27	-0.26457	33815.6	0.13245	0.142384	0.278146	0.44702	0.490066	0.0960265	0.0562914	0.115894
Q6P6C2	ALKB5_HUMAN	54890	ALKBH5	0.145			8.71	-0.448035	51375.8	0.124454	0.165939	0.299127	0.41048	0.497817	0.122271	0.0349345	0.148472
Q3KRA9	ALKB6_HUMAN	84964	ALKBH6			0.361011	8.9	-0.364706	26466.4	0.105042	0.138655	0.268908	0.487395	0.52521	0.092437	0.0210084	0.134454
Q9BT30	ALKB7_HUMAN	84266	ALKBH7	0.19			6.61	-0.307692	24500	0.126697	0.149321	0.294118	0.429864	0.475113	0.0995475	0.0271493	0.158371
Q96BT7	ALKB8_HUMAN	91801	ALKBH8			0.412371	8.21	-0.543223	75158.9	0.123494	0.161145	0.347892	0.36747	0.48494	0.111446	0.0421687	0.167169
Q9UM73	ALK_HUMAN	238	ALK				6.67	-0.297222	176325	0.0993827	0.119753	0.359259	0.421605	0.535802	0.1	0.0493827	0.154938
Q8N6M5	ALLC_HUMAN	55821	ALLC	0.201			5.8	-0.289024	45732.4	0.134146	0.139024	0.278049	0.44878	0.507317	0.114634	0.0341463	0.119512
Q96L16	ALM1L_HUMAN	200420	ALMS1P			0.399202	10.68	-0.900952	24607.5	0.104762	0.238095	0.257143	0.4	0.380952	0.104762	0.0380952	0.104762
Q8TCU4	ALMS1_HUMAN	7840	ALMS1	0.462			5.87	-0.718671	460670	0.131509	0.142789	0.37077	0.354932	0.527718	0.0926326	0.0191985	0.219342
Q9HCF4	ALO17_HUMAN		KIAA1618				5.62	-0.394452	174782	0.14129	0.143871	0.314194	0.400645	0.459355	0.107097	0.0412903	0.150968
Q96QP1	ALPK1_HUMAN	80216	ALPK1	0.36			5.81	-0.516559	138781	0.12701	0.135852	0.365756	0.371383	0.504019	0.107717	0.0321543	0.177653
Q86TB3	ALPK2_HUMAN	115701	ALPK2	0.718			5.14	-0.687604	236860	0.147005	0.129954	0.382949	0.340092	0.53871	0.0806452	0.0387097	0.195853
Q96L96	ALPK3_HUMAN	57538	ALPK3				7.73	-0.654274	201144	0.113791	0.128474	0.383325	0.37441	0.577871	0.0529628	0.0346093	0.170949
P55789	ALR_HUMAN	2671	GFER	0.197			7.57	-0.956098	23433.6	0.156098	0.195122	0.287805	0.360976	0.526829	0.121951	0.0731707	0.117073
Q96Q42	ALS2_HUMAN	57679	ALS2	0.104		0.280899	5.88	-0.284369	183514	0.115872	0.123114	0.361497	0.399517	0.504526	0.109837	0.0368135	0.188292
P35858	ALS_HUMAN	3483	IGFALS	0.277			6.33	0.018843	65992.2	0.0975207	0.11405	0.309091	0.479339	0.490909	0.0892562	0.0247934	0.102479
Q15699	ALX1_HUMAN	8092	ALX1			0.245098	8.8	-0.744785	36937.1	0.110429	0.162577	0.380368	0.346626	0.506135	0.125767	0.0490798	0.208589
O95076	ALX3_HUMAN	257	ALX3	0.147			8.81	-0.665598	36910.4	0.090379	0.139942	0.332362	0.437318	0.577259	0.113703	0.0291545	0.157434
Q9H161	ALX4_HUMAN	60529	ALX4	0.097			8.56	-0.710949	44212.8	0.0924574	0.124088	0.391727	0.391727	0.576642	0.0973236	0.0364964	0.189781
Q8N808	AMAC1_HUMAN	146861	AMAC1				6.63	0.736982	35356.9	0.0473373	0.0650888	0.352071	0.535503	0.573964	0.0976331	0.0473373	0.168639
Q9UHK6	AMACR_HUMAN	23600	AMACR	0.297	0.067	0.268817	6.57	-0.208115	42332	0.125654	0.136126	0.298429	0.439791	0.484293	0.0994764	0.0445026	0.128272
Q9NP70	AMBN_HUMAN	258	AMBN	0.533			4.79	-0.417673	48250.5	0.107383	0.082774	0.319911	0.489933	0.534676	0.0961969	0.0581655	0.138702
P02760	AMBP_HUMAN	259	AMBP	0.293	0.038		5.95	-0.298864	38973.4	0.113636	0.116477	0.394886	0.375	0.522727	0.107955	0.0738636	0.170455
P0C7Q5	AMCL1_HUMAN	646000	AMAC1L1				6.77	0.722485	35353.6	0.0443787	0.0710059	0.363905	0.52071	0.573964	0.0976331	0.056213	0.168639
Q96KT7	AMCL2_HUMAN	83650	AMAC1L2	0.279			6.68	0.743491	35137.6	0.0443787	0.0650888	0.369822	0.52071	0.571006	0.0946746	0.056213	0.162722
P0C7Q6	AMCL3_HUMAN	643664	AMAC1L3				6.11	0.715976	35079.5	0.0473373	0.0621302	0.357988	0.532544	0.585799	0.100592	0.0473373	0.16568
P19021	AMD_HUMAN	5066	PAM	0.12	0.008	0.30303	5.98	-0.324872	108260	0.124358	0.139774	0.321686	0.414183	0.517986	0.125385	0.04111	0.15519
Q99217	AMELX_HUMAN	265	AMELX				6.51	-0.562304	21587.8	0.0418848	0.0994764	0.293194	0.565445	0.486911	0.151832	0.0628272	0.109948
Q99218	AMELY_HUMAN	266	AMELY				6.92	-0.452913	23233.8	0.0436893	0.106796	0.305825	0.543689	0.480583	0.140777	0.0485437	0.11165
Q9Y4X0	AMER1_HUMAN	9949	AMMECR1	0.048	-0.1		8.96	-0.366066	35439.2	0.0720721	0.135135	0.453453	0.339339	0.570571	0.114114	0.0600601	0.225225
Q6DCA0	AMERL_HUMAN	83607	AMMECR1L	0.042			9.18	-0.493226	34476.4	0.0870968	0.154839	0.390323	0.367742	0.535484	0.119355	0.0451613	0.206452
P26442	AMFR1_HUMAN	267	AMFR	0.067	-0.042		9.17	-0.095356	34303.1	0.0743034	0.117647	0.368421	0.439628	0.588235	0.0681115	0.0464396	0.195046
Q9UKV5	AMFR2_HUMAN	267	AMFR	0.067	-0.042		5.95	-0.104355	72947	0.111975	0.125972	0.301711	0.460342	0.471229	0.121306	0.0544323	0.1493
Q86WK6	AMGO1_HUMAN	57463	AMIGO1				6.22	-0.189249	55202.2	0.0993915	0.121704	0.361055	0.41785	0.509128	0.11359	0.0507099	0.172414
Q86SJ2	AMGO2_HUMAN	347902	AMIGO2	0.134			8.73	0.0291188	57895.1	0.0823755	0.128352	0.356322	0.43295	0.532567	0.114943	0.0555556	0.181992
Q86WK7	AMGO3_HUMAN	386724	AMIGO3				8.11	0.00853175	55212.5	0.0833333	0.138889	0.313492	0.464286	0.515873	0.119048	0.0436508	0.130952
Q16671	AMHR2_HUMAN	269	AMHR2	0.314			5.53	-0.206457	62708.1	0.104712	0.104712	0.331588	0.458988	0.528796	0.0907504	0.0558464	0.137871
Q8IY45	AMN1_HUMAN	196394	AMN1				8.15	0.132946	28388.9	0.0930233	0.135659	0.341085	0.430233	0.511628	0.0697674	0.0775194	0.147287
Q9BXJ7	AMNLS_HUMAN	81693	AMN	0.483			5.76	0.125607	47723.4	0.10596	0.112583	0.273731	0.507726	0.600442	0.0927152	0.0375276	0.0993377
Q8IY63	AMOL1_HUMAN	154810	AMOTL1	0.164			6.62	-0.856381	106505	0.130753	0.161088	0.343096	0.365063	0.475941	0.0868201	0.0334728	0.171548
Q9Y2J4	AMOL2_HUMAN	51421	AMOTL2	0.138	1.05	0.195312	6.81	-0.86457	85696.5	0.130937	0.157895	0.34018	0.370988	0.472401	0.0577664	0.0218228	0.151476
Q4VCS5	AMOT_HUMAN	154796	AMOT	0.153	0.05		7.27	-0.7119	118010	0.107011	0.140221	0.338561	0.414207	0.521218	0.0682657	0.0313653	0.159594
Q6UB28	AMP1D_HUMAN	254042	MAP1D	0.164			6.35	-0.253134	37063	0.107463	0.155224	0.328358	0.408955	0.519403	0.140299	0.0328358	0.152239
Q9H4A4	AMPB_HUMAN	6051	RNPEP	0.183			5.51	-0.206923	72548	0.118462	0.116923	0.298462	0.466154	0.498462	0.141538	0.0353846	0.138462
P23109	AMPD1_HUMAN	270	AMPD1				6.43	-0.453146	86431.9	0.129853	0.153949	0.305221	0.410977	0.447122	0.149933	0.0508701	0.164659
Q01433	AMPD2_HUMAN	271	AMPD2	0.04	0.233	0.1638	6.46	-0.482253	100621	0.133106	0.161547	0.286689	0.418658	0.448237	0.125142	0.0443686	0.146758
Q01432	AMPD3_HUMAN	272	AMPD3				6.51	-0.555541	88753	0.129074	0.157757	0.303781	0.409387	0.436767	0.14472	0.0430248	0.172099
Q07075	AMPE_HUMAN	2028	ENPEP				5.31	-0.390491	109174	0.124347	0.115987	0.350052	0.409613	0.493208	0.132706	0.030303	0.188088
P49418	AMPH_HUMAN	273	AMPH	0.169			4.58	-0.625612	76208.7	0.178417	0.113669	0.289209	0.418705	0.528058	0.076259	0.018705	0.152518
P28838	AMPL_HUMAN	51056	LAP3	0.115			8.03	-0.172254	56129.9	0.111753	0.131021	0.310212	0.447013	0.537572	0.0867052	0.0404624	0.132948
P53582	AMPM1_HUMAN	23173	METAP1		0.163		6.75	-0.405959	43186	0.119171	0.15544	0.34715	0.378238	0.518135	0.124352	0.0647668	0.160622
P50579	AMPM2_HUMAN	10988	METAP2	0.075	0.15		5.57	-0.681799	52857	0.169456	0.167364	0.3159	0.34728	0.525105	0.0857741	0.0502092	0.135983
P15144	AMPN_HUMAN	290	ANPEP		0.108		5.31	-0.316546	109469	0.11272	0.105481	0.357808	0.423992	0.510858	0.128232	0.0268873	0.188211
Q8N6M6	AMPO_HUMAN		AOPEP				5.81	-0.393529	93510.1	0.133089	0.141636	0.31746	0.407814	0.466422	0.1221	0.0573871	0.155067
Q6Q4G3	AMPQ_HUMAN		AQPEP				5.42	-0.137576	113209	0.117172	0.113131	0.313131	0.456566	0.472727	0.128283	0.0292929	0.172727
Q9C0C7	AMRA1_HUMAN	55626	AMBRA1	0.083			6.73	-0.616333	142416	0.100924	0.126348	0.399076	0.373652	0.550077	0.0909091	0.0292758	0.213405
P30533	AMRP_HUMAN	4043	LRPAP1	0.325	0.121		8.73	-0.920728	41439.2	0.173669	0.235294	0.238095	0.352941	0.369748	0.109244	0.00560224	0.114846
Q6UX39	AMTN_HUMAN	401138	AMTN	0.573			5.29	-0.0133971	21573.7	0.0574163	0.0574163	0.416268	0.4689	0.583732	0.0574163	0.0191388	0.181818
P04745	AMY1_HUMAN	276	AMY1A				6.47	-0.435616	57729.8	0.107632	0.125245	0.379648	0.387476	0.547945	0.158513	0.0450098	0.150685
P19961	AMY2B_HUMAN	280	AMY2B			0.606061	6.64	-0.417025	57671.9	0.103718	0.123288	0.377691	0.395303	0.547945	0.156556	0.0430528	0.144814
P04746	AMYP_HUMAN	279	AMY2A			0.630915	6.6	-0.396477	57668.9	0.103718	0.121331	0.379648	0.395303	0.547945	0.156556	0.0430528	0.146771
Q400G9	AMZ1_HUMAN	155185	AMZ1	0.316			5.64	-0.216466	54887.3	0.124498	0.126506	0.299197	0.449799	0.516064	0.10241	0.0522088	0.144578
Q86W34	AMZ2_HUMAN	51321	AMZ2	0.325			8.23	-0.328333	41236.7	0.111111	0.155556	0.330556	0.402778	0.452778	0.147222	0.0416667	0.175
Q8IZ07	AN13A_HUMAN	88455	ANKRD13A	0.1			4.93	-0.497288	67575.3	0.162712	0.132203	0.311864	0.39322	0.461017	0.10678	0.0338983	0.157627
Q86YJ7	AN13B_HUMAN	124930	ANKRD13B	0.052			6.47	-0.541853	70160.2	0.127796	0.145367	0.332268	0.394569	0.492013	0.0894569	0.0319489	0.167732
Q8N6S4	AN13C_HUMAN	81573	ANKRD13C	0.114			6.46	-0.435305	60778.4	0.133087	0.158965	0.292052	0.415896	0.471349	0.110906	0.0314233	0.142329
Q6ZTN6	AN13D_HUMAN	338692	ANKRD13D	0.133			5.26	-0.489189	58438.3	0.137066	0.125483	0.310811	0.426641	0.484556	0.0965251	0.030888	0.162162
Q8IVF6	AN18A_HUMAN	253650	ANKRD18A				7.92	-0.790323	115522	0.168347	0.200605	0.279234	0.351815	0.376008	0.078629	0.0443548	0.116935
A2A2Z9	AN18B_HUMAN	441459	ANKRD18B				8.35	-0.801583	118153	0.169139	0.206726	0.27003	0.354105	0.364985	0.0820969	0.0474777	0.113749
Q5CZ79	AN20B_HUMAN	729171	ANKRD20B				8.55	-0.853827	93847.9	0.160389	0.202916	0.304982	0.331713	0.428919	0.0741191	0.0352369	0.136087
Q9BXX3	AN30A_HUMAN	91074	ANKRD30A	0.572			6.08	-0.8267	158731	0.16607	0.178955	0.299213	0.355762	0.440229	0.0722978	0.0465283	0.145311
Q9BXX2	AN30B_HUMAN	374860	ANKRD30B	0.618			5.87	-0.851726	167599	0.165877	0.169262	0.326337	0.338524	0.454299	0.0717671	0.0385917	0.161137
P39687	AN32A_HUMAN	8125	ANP32A		0.067		3.99	-1.26024	28567.8	0.35743	0.116466	0.257028	0.269076	0.445783	0.0481928	0.0160643	0.104418
Q92688	AN32B_HUMAN	10541	ANP32B		0.067		3.94	-1.16414	28769.9	0.374502	0.115538	0.219124	0.290837	0.446215	0.0478088	0.0239044	0.0836653
O43423	AN32C_HUMAN	23520	ANP32C				4.14	-1.05598	26744.9	0.316239	0.123932	0.277778	0.282051	0.41453	0.0726496	0.0213675	0.115385
O95626	AN32D_HUMAN	23519	ANP32D	0.347			4.98	-0.355725	14796.4	0.160305	0.129771	0.320611	0.389313	0.427481	0.0534351	0.0305344	0.137405
Q9BTT0	AN32E_HUMAN	81611	ANP32E	0.062			3.77	-1.17649	30673.4	0.380597	0.0820896	0.261194	0.276119	0.41791	0.0410448	0.0298507	0.0970149
A6NCL7	AN33B_HUMAN	651746	ANKRD33B				8.27	-0.61498	53940.7	0.135628	0.15587	0.283401	0.425101	0.554656	0.062753	0.0384615	0.125506
Q69YU3	AN34A_HUMAN	284615	ANKRD34A				9.5	-0.666935	52601.9	0.104839	0.149194	0.318548	0.427419	0.574597	0.0524194	0.0241935	0.149194
A5PLL1	AN34B_HUMAN	340120	ANKRD34B				7.61	-0.472179	56351.3	0.11284	0.145914	0.35214	0.389105	0.51751	0.0719844	0.0389105	0.18677
P0C6C1	AN34C_HUMAN	390616	ANKRD34C	0.184			9.26	-0.558868	57615.6	0.116981	0.166038	0.320755	0.396226	0.54717	0.0566038	0.0283019	0.184906
P54802	ANAG_HUMAN	4669	NAGLU	0.246	0.1		6.1	-0.033109	82113.2	0.090175	0.0995962	0.314939	0.495289	0.520861	0.139973	0.0282638	0.144011
Q9UJX6	ANC2_HUMAN	29882	ANAPC2	0.058		0.265252	5.12	-0.31545	93767.3	0.154501	0.135036	0.282238	0.428224	0.451338	0.0924574	0.0413625	0.144769
P10275	ANDR_HUMAN	367	AR				6	-0.432209	98923.4	0.100109	0.108814	0.396083	0.394995	0.537541	0.0957563	0.0533188	0.164309
P16860	ANFB_HUMAN	4879	NPPB	1.018		0.561798	10.34	-0.485821	14716.2	0.0820896	0.179104	0.358209	0.380597	0.470149	0.0746269	0.0447761	0.171642
P23582	ANFC_HUMAN	4880	NPPC	0.144			10.25	-0.516667	13237.9	0.0793651	0.198413	0.309524	0.412698	0.52381	0.0396825	0.0396825	0.0952381
Q9P2R3	ANFY1_HUMAN	51479	ANKFY1	0.091			5.7	-0.154491	128315	0.118905	0.127459	0.317365	0.43627	0.510693	0.0906758	0.0453379	0.12917
P01160	ANF_HUMAN	4878	NPPA	0.221		0.453515	6.59	-0.322222	16697.2	0.111111	0.117647	0.326797	0.444444	0.542484	0.0718954	0.0457516	0.163399
Q9UNK9	ANGE1_HUMAN	23357	ANGEL1	0.178	-0.017		4.72	-0.221194	75225.4	0.135821	0.0985075	0.319403	0.446269	0.483582	0.11194	0.061194	0.135821
Q5VTE6	ANGE2_HUMAN	90806	ANGEL2	0.836		0.26738	8	-0.448346	62297	0.108456	0.158088	0.349265	0.384191	0.477941	0.143382	0.0514706	0.170956
P03950	ANGI_HUMAN	283	ANG		0.146		9.73	-0.422449	16538.9	0.0680272	0.176871	0.37415	0.380952	0.517007	0.115646	0.0612245	0.14966
O95841	ANGL1_HUMAN	9068	ANGPTL1	0.091			8.42	-0.601426	56682.1	0.118126	0.148676	0.360489	0.372709	0.456212	0.124236	0.0509165	0.154786
Q9UKU9	ANGL2_HUMAN	23452	ANGPTL2	0.077		0.275482	7.23	-0.687627	57067	0.11359	0.144016	0.373225	0.369168	0.456389	0.133874	0.0385396	0.158215
Q9Y5C1	ANGL3_HUMAN	27329	ANGPTL3	0.267			6.24	-0.738913	53602.6	0.136957	0.156522	0.363043	0.343478	0.415217	0.130435	0.0195652	0.176087
Q9BY76	ANGL4_HUMAN	51129	ANGPTL4	0.216			9.07	-0.544828	45184.5	0.0935961	0.155172	0.349754	0.401478	0.485222	0.115764	0.0344828	0.135468
Q86XS5	ANGL5_HUMAN	253935	ANGPTL5				6.14	-0.438144	44114.3	0.123711	0.139175	0.381443	0.35567	0.505155	0.128866	0.0695876	0.17268
Q8NI99	ANGL6_HUMAN	83854	ANGPTL6	0.236			8.78	-0.47766	51660.8	0.1	0.146809	0.325532	0.42766	0.514894	0.119149	0.0276596	0.121277
O43827	ANGL7_HUMAN	10218	ANGPTL7	0.186		0.573066	7.98	-0.639017	39991.7	0.118497	0.150289	0.381503	0.349711	0.462428	0.138728	0.0520231	0.176301
Q15389	ANGP1_HUMAN	284	ANGPT1	0.05			6.3	-0.680924	57474.7	0.120482	0.14257	0.401606	0.335341	0.423695	0.126506	0.0542169	0.162651
O15123	ANGP2_HUMAN	285	ANGPT2				5.41	-0.598992	56881.9	0.125	0.118952	0.41129	0.344758	0.455645	0.108871	0.0524194	0.185484
Q9Y264	ANGP4_HUMAN	51378	ANGPT4	0.598			9.1	-0.529423	56811.6	0.0894632	0.137177	0.397614	0.375746	0.447316	0.0914513	0.0437376	0.161034
P01019	ANGT_HUMAN	183	AGT	0.49	0.033	0.305344	5.87	0.0645361	53119.4	0.0969072	0.107216	0.307216	0.48866	0.513402	0.105155	0.0350515	0.146392
P16157	ANK1_HUMAN	286	ANK1	0.114			5.65	-0.378416	206131	0.131313	0.137693	0.319511	0.411483	0.524721	0.0839979	0.030303	0.148857
Q01484	ANK2_HUMAN	287	ANK2	0.03			5.02	-0.681983	429980	0.167431	0.141692	0.334862	0.356014	0.534149	0.0675331	0.0277778	0.197757
Q6UX02	ANK36_HUMAN	375248	ANKRD36	0.652			8.52	-0.511656	18902	0.128834	0.190184	0.294479	0.386503	0.423313	0.116564	0.0613497	0.134969
Q12955	ANK3_HUMAN	288	ANK3	0.052			6.07	-0.649874	480102	0.138908	0.151474	0.346356	0.363263	0.536212	0.0756226	0.0287868	0.203336
Q7Z5J8	ANKAR_HUMAN	150709	ANKAR	0.41			8.39	-0.0664575	161952	0.101813	0.131799	0.32636	0.440028	0.451185	0.112273	0.0446304	0.156904
Q8N957	ANKF1_HUMAN	162282	ANKFN1	0.087			8.69	-0.401311	87546.1	0.0996068	0.141547	0.368283	0.390564	0.450852	0.114024	0.051114	0.192661
Q8IWZ3	ANKH1_HUMAN	54882	ANKHD1			0.270453	5.46	-0.384343	269284	0.112903	0.112116	0.372148	0.402832	0.591267	0.0668765	0.0330448	0.182533
Q9HCJ1	ANKH_HUMAN	56172	ANKH	0.02			8	0.498171	54204.2	0.0813008	0.111789	0.27439	0.53252	0.510163	0.130081	0.054878	0.160569
Q8NFD2	ANKK1_HUMAN	255239	ANKK1	0.277			6.6	-0.144444	84576	0.108497	0.141176	0.286275	0.464052	0.48366	0.103268	0.0457516	0.121569
Q8NAG6	ANKL1_HUMAN	126549	ANKLE1	0.302			6.45	-0.390087	62195	0.114783	0.144348	0.306087	0.434783	0.554783	0.0834783	0.0313043	0.128696
Q86XL3	ANKL2_HUMAN	23141	ANKLE2	0.368	0.2		6.66	-0.61162	104047	0.136461	0.15565	0.30597	0.401919	0.522388	0.0938166	0.0298507	0.159915
Q15327	ANKR1_HUMAN	27063	ANKRD1	0.137		0.530504	7.12	-0.497492	36228.1	0.163009	0.191223	0.238245	0.407524	0.426332	0.0815047	0.0376176	0.103448
Q9GZV1	ANKR2_HUMAN	26287	ANKRD2	0.13			5.72	-0.554444	39833.3	0.166667	0.175	0.238889	0.419444	0.472222	0.0722222	0.0333333	0.0861111
Q9NU02	ANKR5_HUMAN	63926	ANKRD5				8.51	-0.388531	86607.6	0.132732	0.168814	0.283505	0.414948	0.485825	0.10567	0.0373711	0.123711
Q9Y2G4	ANKR6_HUMAN	22881	ANKRD6	0.174			9.42	-0.735626	79905.9	0.112792	0.184319	0.338377	0.364512	0.514443	0.0632737	0.0330124	0.14718
Q92527	ANKR7_HUMAN	56311	ANKRD7	0.868		0.315457	9.09	-0.395669	29009.4	0.114173	0.177165	0.311024	0.397638	0.444882	0.102362	0.0472441	0.122047
Q96BM1	ANKR9_HUMAN	122416	ANKRD9	0.134			9.59	-0.170032	34273.3	0.0977918	0.148265	0.255521	0.498423	0.520505	0.0946372	0.0283912	0.0977918
Q6ZW76	ANKS3_HUMAN	124401	ANKS3	0.224			5.31	-0.465701	71991.2	0.13872	0.129573	0.333841	0.397866	0.504573	0.0762195	0.0472561	0.158537
Q68DC2	ANKS6_HUMAN	203286	ANKS6			0.246914	6.91	-0.447417	92159.4	0.10907	0.141217	0.331803	0.41791	0.58209	0.0734788	0.0241102	0.159587
Q9P2S6	ANKY1_HUMAN	51281	ANKMY1	0.45		0.248139	6.28	-0.339001	105445	0.121148	0.139214	0.332625	0.407014	0.483528	0.120085	0.0563231	0.160468
Q8IV38	ANKY2_HUMAN	57037	ANKMY2	0.062	0.213		5.88	-0.395238	49265.4	0.142857	0.151927	0.324263	0.380952	0.471655	0.0839002	0.0725624	0.122449
Q9H8Y5	ANKZ1_HUMAN	55139	ANKZF1	0.36			8.69	-0.771488	80875.6	0.137741	0.172176	0.304408	0.385675	0.487603	0.0826446	0.023416	0.137741
Q9NQW6	ANLN_HUMAN	54443	ANLN	0.272		0.258732	8.38	-0.675979	124120	0.131673	0.148577	0.365658	0.354093	0.531139	0.0533808	0.0373665	0.205516
Q6P2P2	ANM10_HUMAN	90826	PRMT10	0.171			5.12	-0.092426	94438.4	0.134911	0.119527	0.308876	0.436686	0.472189	0.106509	0.0508876	0.15503
Q99873	ANM1_HUMAN	3276	PRMT1		0.038		5.24	-0.2241	41487.7	0.149584	0.138504	0.304709	0.407202	0.481994	0.141274	0.0609418	0.171745
P55345	ANM2_HUMAN	3275	PRMT2	0.117	0.067	0.30581	5.03	-0.235566	49009.2	0.138568	0.120092	0.309469	0.431871	0.489607	0.133949	0.0461894	0.157044
O60678	ANM3_HUMAN	10196	PRMT3	0.128	0.079		5.18	-0.261394	59863.2	0.150659	0.137476	0.312618	0.399247	0.487759	0.12806	0.0489642	0.175141
O14744	ANM5_HUMAN	10419	PRMT5	0.031			5.88	-0.330141	72635.8	0.120879	0.130298	0.309262	0.43956	0.480377	0.133438	0.0408163	0.149137
Q96LA8	ANM6_HUMAN	55170	PRMT6	0.144			5.32	-0.356533	41910.2	0.149333	0.138667	0.298667	0.413333	0.469333	0.104	0.04	0.128
Q9NVM4	ANM7_HUMAN	54496	PRMT7	0.165		0.350877	5.33	-0.278468	78406.3	0.138728	0.134393	0.284682	0.442197	0.504335	0.132948	0.0592486	0.137283
Q9NR22	ANM8_HUMAN	56341	PRMT8	0.006		0.159872	6.47	-0.298731	45260.5	0.13198	0.154822	0.30203	0.411168	0.477157	0.139594	0.0659898	0.167513
Q9NW15	ANO10_HUMAN	55129	ANO10	0.089			7.1	0.100606	76278.5	0.109091	0.122727	0.283333	0.484848	0.404545	0.143939	0.0454545	0.15
Q5XXA6	ANO1_HUMAN	55107	ANO1	0.087			8.76	-0.250811	114002	0.12069	0.160243	0.280933	0.438134	0.438134	0.139959	0.0507099	0.147059
Q9NQ90	ANO2_HUMAN	57101	ANO2	0.105			6.12	-0.281057	113894	0.122632	0.133599	0.315055	0.428714	0.455633	0.133599	0.0408774	0.154536
Q9BYT9	ANO3_HUMAN	63982	ANO3	0.09			8.87	-0.213048	114580	0.100917	0.142712	0.320082	0.43629	0.415902	0.166157	0.049949	0.166157
Q32M45	ANO4_HUMAN	121601	ANO4	0.025			8.45	-0.228168	111387	0.115183	0.147644	0.298429	0.438743	0.42199	0.158115	0.0481675	0.14555
Q75V66	ANO5_HUMAN	203859	ANO5	0.176			6.37	-0.157284	107116	0.117196	0.13034	0.306681	0.445783	0.41621	0.16977	0.0438116	0.177437
Q4KMQ2	ANO6_HUMAN	196527	ANO6	0.082			7.92	-0.146813	106094	0.112088	0.135165	0.30989	0.442857	0.425275	0.153846	0.0472527	0.153846
Q6IWH7	ANO7_HUMAN	50636	ANO7	0.255			8.34	-0.0252947	105461	0.0986066	0.128617	0.288317	0.484459	0.486602	0.144695	0.039657	0.139335
Q9HCE9	ANO8_HUMAN	57719	ANO8	0.096			5.62	-0.442208	135946	0.135552	0.133929	0.291396	0.439123	0.493506	0.099026	0.0340909	0.12013
A1A5B4	ANO9_HUMAN	338440	ANO9	0.222			8.45	0.047954	90306.6	0.103581	0.139386	0.274936	0.482097	0.43734	0.148338	0.0524297	0.141944
P16066	ANPRA_HUMAN	4881	NPR1	0.132			6.19	-0.168615	118842	0.119698	0.132893	0.305372	0.442036	0.484449	0.113101	0.0358153	0.141376
P20594	ANPRB_HUMAN	4882	NPR2	0.022			6.41	-0.15702	116945	0.113658	0.131805	0.307545	0.446991	0.487106	0.118434	0.0362942	0.140401
P17342	ANPRC_HUMAN	4883	NPR3				5.93	-0.218484	59768.7	0.127542	0.138632	0.321627	0.4122	0.495379	0.123845	0.0369686	0.15342
Q9NXR5	ANR10_HUMAN	55608	ANKRD10	0.314		0.469484	5.58	-0.290238	44737.9	0.104762	0.114286	0.402381	0.378571	0.585714	0.111905	0.0452381	0.17381
Q6UB99	ANR11_HUMAN	29123	ANKRD11	0.162			6.7	-1.16057	297724	0.187383	0.205783	0.273	0.333834	0.50169	0.0720991	0.024033	0.153962
Q6UB98	ANR12_HUMAN	23253	ANKRD12	0.112			6.57	-1.12575	235500	0.178468	0.200776	0.322987	0.297769	0.461688	0.0766246	0.0305529	0.192532
Q6P6B7	ANR16_HUMAN	54522	ANKRD16				6.82	-0.251247	39257.5	0.119114	0.166205	0.299169	0.415512	0.512465	0.0914127	0.0581717	0.116343
O75179	ANR17_HUMAN	26057	ANKRD17	0.069	0.579		6.07	-0.392163	274082	0.102958	0.11602	0.372263	0.408759	0.596619	0.0576258	0.0338071	0.187476
Q9H560	ANR19_HUMAN	138649	ANKRD19	0.515			9.15	-0.345455	30415.7	0.106061	0.185606	0.306818	0.401515	0.412879	0.121212	0.0378788	0.121212
Q5VYY1	ANR22_HUMAN	118932	ANKRD22	0.171		0.564972	9.07	-0.0219895	21833.9	0.0942408	0.151832	0.308901	0.445026	0.439791	0.109948	0.0680628	0.125654
Q86SG2	ANR23_HUMAN	200539	ANKRD23	0.322			9.51	-0.540656	34275	0.121311	0.206557	0.24918	0.422951	0.468852	0.0983607	0.0262295	0.0754098
Q8TF21	ANR24_HUMAN	170961	ANKRD24				4.98	-0.604363	124108	0.171902	0.138743	0.293194	0.396161	0.486911	0.0366492	0.0340314	0.117801
Q9UPS8	ANR26_HUMAN	22852	ANKRD26	0.409	0.4		5.54	-0.988473	196197	0.181978	0.176712	0.324751	0.316559	0.417788	0.0585138	0.0392042	0.141018
Q96NW4	ANR27_HUMAN	84079	ANKRD27	0.174			6.42	-0.369048	116907	0.122857	0.149524	0.332381	0.395238	0.492381	0.0990476	0.0466667	0.157143
O15084	ANR28_HUMAN	23243	ANKRD28	0.036			5.74	-0.114825	116465	0.111418	0.124309	0.341621	0.422652	0.569061	0.0948435	0.0469613	0.151934
Q8N6D5	ANR29_HUMAN	147463	ANKRD29	0.066		0.307692	9.46	-0.0644518	32421.4	0.0930233	0.146179	0.30897	0.451827	0.521595	0.0830565	0.0299003	0.122924
Q8N7Z5	ANR31_HUMAN	256006	ANKRD31	0.772			5.82	-0.732461	210679	0.148425	0.156967	0.351842	0.342766	0.483182	0.0827549	0.0373732	0.171383
Q9BQI6	ANR32_HUMAN	84250	ANKRD32				8.7	-0.344896	120969	0.120983	0.172968	0.312854	0.393195	0.418715	0.120983	0.0500945	0.154064
Q7Z3H0	ANR33_HUMAN	341405	ANKRD33	0.298			5.63	-0.112868	28992.2	0.0992647	0.102941	0.341912	0.455882	0.566176	0.0735294	0.0404412	0.147059
Q8N283	ANR35_HUMAN	148741	ANKRD35	0.245			5.76	-0.651848	109896	0.152847	0.154845	0.302697	0.38961	0.45954	0.048951	0.028971	0.112887
Q7Z713	ANR37_HUMAN	353322	ANKRD37	0.345			5.75	-0.131013	16861	0.113924	0.120253	0.348101	0.417722	0.56962	0.056962	0.0759494	0.113924
Q53RE8	ANR39_HUMAN	51239	ANKRD39				6.39	-0.329508	19637.8	0.114754	0.15847	0.338798	0.387978	0.557377	0.0983607	0.0655738	0.147541
Q6AI12	ANR40_HUMAN	91369	ANKRD40				4.88	-0.536413	41062.1	0.141304	0.111413	0.317935	0.429348	0.519022	0.0733696	0.0380435	0.13587
Q8N9B4	ANR42_HUMAN	338699	ANKRD42				6.01	-0.387661	43022.9	0.133676	0.156812	0.311054	0.398458	0.521851	0.115681	0.0488432	0.118252
Q2M3V2	ANR43_HUMAN	134548	ANKRD43	0.097			10.19	-0.357559	57406.2	0.0928962	0.147541	0.262295	0.497268	0.59745	0.0582878	0.0163934	0.125683
Q8N8A2	ANR44_HUMAN	91526	ANKRD44	0.174			5.85	-0.157402	107531	0.123867	0.143001	0.309164	0.423968	0.539778	0.0946626	0.0463243	0.116818
Q5TZF3	ANR45_HUMAN	339416	ANKRD45	0.332			4.59	-0.599645	31789.2	0.195035	0.124113	0.297872	0.382979	0.464539	0.0780142	0.035461	0.14539
Q86W74	ANR46_HUMAN	157567	ANKRD46		0.233		6.65	-0.147414	25949.7	0.107759	0.133621	0.353448	0.405172	0.474138	0.107759	0.0301724	0.150862
Q8WVL7	ANR49_HUMAN	54851	ANKRD49	0.22			5	-0.761088	27272.6	0.175732	0.150628	0.317992	0.355649	0.472803	0.112971	0.0209205	0.154812
Q9ULJ7	ANR50_HUMAN	57182	ANKRD50	0.072		0.232019	6.13	-0.286564	155757	0.110567	0.131561	0.357593	0.40028	0.524143	0.0909727	0.0419874	0.154654
Q8NB46	ANR52_HUMAN	283373	ANKRD52	0.022			6.01	-0.0535316	115000	0.108736	0.13197	0.317844	0.44145	0.557621	0.0975836	0.045539	0.141264
Q8N9V6	ANR53_HUMAN	79998	ANKRD53	0.5			9.58	-0.569811	59491.7	0.0924528	0.167925	0.307547	0.432075	0.513208	0.115094	0.0415094	0.154717
Q6NXT1	ANR54_HUMAN	129138	ANKRD54	0.125	0.054		5.84	-0.498	32484.5	0.143333	0.156667	0.306667	0.393333	0.523333	0.0666667	0.04	0.11
Q3KP44	ANR55_HUMAN	79722	ANKRD55	0.189			6.72	-0.62969	68237.9	0.115824	0.153344	0.349103	0.381729	0.523654	0.091354	0.0440457	0.163132
A6NEL2	ANR56_HUMAN	345079	ANKRD56				9.64	-0.65826	85688.2	0.107188	0.165195	0.307692	0.419924	0.554855	0.0781841	0.0138714	0.145019
Q53LP3	ANR57_HUMAN	65124	ANKRD57				6.55	-0.62419	55636.2	0.131429	0.165714	0.306667	0.39619	0.565714	0.0895238	0.0190476	0.127619
A6NJG2	ANR58_HUMAN	347454	ANKRD58				9.62	-0.399048	33781.2	0.101587	0.168254	0.298413	0.431746	0.536508	0.0952381	0.0285714	0.142857
Q9BZ19	ANR60_HUMAN	140731	ANKRD60				9.2	-0.261159	37605	0.104348	0.173913	0.292754	0.428986	0.521739	0.0985507	0.0550725	0.121739
A6NGH8	ANR61_HUMAN	100310846	ANKRD61				9.1	-0.0648325	46109.6	0.069378	0.131579	0.373206	0.425837	0.502392	0.0861244	0.0574163	0.177033
A6NC57	ANR62_HUMAN	342850	ANKRD62				6.08	-0.918383	104744	0.172757	0.182724	0.333333	0.311185	0.40753	0.0675526	0.0531561	0.140642
Q9H9E1	ANRA2_HUMAN	57763	ANKRA2	0.102		0.273224	4.99	-0.227157	34249	0.124601	0.105431	0.367412	0.402556	0.530351	0.0894569	0.0511182	0.172524
P61109	ANRE_HUMAN		KAP				3.92	0.00413223	13254.4	0.157025	0.0495868	0.363636	0.429752	0.570248	0.0826446	0.0330579	0.22314
Q92625	ANS1A_HUMAN	23294	ANKS1A		0.3		5.93	-0.567637	123028	0.130511	0.145503	0.349206	0.37478	0.535273	0.0820106	0.031746	0.178131
Q7Z6G8	ANS1B_HUMAN	56899	ANKS1B	0.15			5.93	-0.553403	138095	0.128102	0.142514	0.358687	0.370697	0.519616	0.091273	0.0352282	0.184948
Q8N8V4	ANS4B_HUMAN	257629	ANKS4B	0.226			5.08	-0.676304	51154.4	0.165217	0.143478	0.317391	0.373913	0.491304	0.0804348	0.0326087	0.141304
P01008	ANT3_HUMAN	462	SERPINC1	0.166	0.05		6.32	-0.278233	52568.1	0.133621	0.140086	0.299569	0.426724	0.478448	0.105603	0.0452586	0.157328
Q9H6X2	ANTR1_HUMAN	84168	ANTXR1	0.041		0.298507	7.54	-0.343262	62747.7	0.109929	0.131206	0.308511	0.450355	0.515957	0.108156	0.0390071	0.147163
P58335	ANTR2_HUMAN	118429	ANTXR2	0.21			7.42	-0.0828221	53657.4	0.110429	0.116564	0.319018	0.453988	0.503067	0.0777096	0.0368098	0.147239
A6NF34	ANTRL_HUMAN	195977	ANTXRL	0.589			8.28	-0.370088	62862.6	0.0884956	0.132743	0.359292	0.419469	0.536283	0.111504	0.0654867	0.145133
Q86XD8	ANUB1_HUMAN	93550	ANUBL1	0.388			8.66	-0.551857	80304.9	0.105915	0.152682	0.383769	0.357634	0.528198	0.0935351	0.0481431	0.18707
Q9UJ72	ANX10_HUMAN	11199	ANXA10	0.154			5.13	-0.264506	37252.1	0.132716	0.12037	0.33642	0.410494	0.429012	0.138889	0.0864198	0.132716
P50995	ANX11_HUMAN	311	ANXA11	0.325	0.058	0.163132	7.53	-0.521386	54354.2	0.0990099	0.108911	0.368317	0.423762	0.562376	0.0891089	0.0455446	0.162376
P27216	ANX13_HUMAN	312	ANXA13	0.323			5.47	-0.601899	35392.7	0.174051	0.164557	0.310127	0.351266	0.449367	0.0696203	0.028481	0.14557
P04083	ANXA1_HUMAN	301	ANXA1			0.211416	6.57	-0.419364	38689.3	0.150289	0.16185	0.294798	0.393064	0.473988	0.0809249	0.0375723	0.150289
P07355	ANXA2_HUMAN	302	ANXA2	0.034	0.094	0.19802	7.57	-0.524484	38579.2	0.153392	0.168142	0.321534	0.356932	0.454277	0.0914454	0.0383481	0.185841
P12429	ANXA3_HUMAN	306	ANXA3		0.058		5.63	-0.42291	36351.9	0.160991	0.160991	0.306502	0.371517	0.458204	0.0990712	0.0278638	0.173375
P09525	ANXA4_HUMAN	307	ANXA4	0.114	0.05	0.202429	5.84	-0.440125	35859.7	0.153605	0.153605	0.335423	0.357367	0.470219	0.0846395	0.0470219	0.175549
P08758	ANXA5_HUMAN	308	ANXA5		-0.021	0.17331	4.94	-0.33	35913.9	0.16875	0.1375	0.303125	0.390625	0.453125	0.090625	0.028125	0.175
P08133	ANXA6_HUMAN	309	ANXA6	0.09	0.063	0.165837	5.42	-0.45156	75824.1	0.166419	0.15899	0.288262	0.38633	0.445765	0.0936107	0.0401189	0.150074
P20073	ANXA7_HUMAN	310	ANXA7		0.083	0.185357	5.52	-0.456967	52705.2	0.0922131	0.0881148	0.415984	0.403689	0.553279	0.106557	0.0430328	0.192623
P13928	ANXA8_HUMAN	653145	ANXA8				5.56	-0.40367	36856.9	0.149847	0.146789	0.333333	0.370031	0.443425	0.0978593	0.0458716	0.192661
O76027	ANXA9_HUMAN	8416	ANXA9	2.172	-0.054	0.216216	5.53	-0.242899	38339.3	0.124638	0.121739	0.333333	0.42029	0.472464	0.0724638	0.026087	0.153623
P28039	AOAH_HUMAN	313	AOAH	0.309		0.308642	8.45	-0.347478	65061	0.0921739	0.137391	0.363478	0.406957	0.490435	0.130435	0.0469565	0.163478
O75106	AOC2_HUMAN	314	AOC2	0.315			6.54	-0.0813492	83618.3	0.0859788	0.119048	0.325397	0.469577	0.519841	0.145503	0.021164	0.150794
Q16853	AOC3_HUMAN	8639	AOC3		0.05		6.05	-0.131848	84566.1	0.0904325	0.108781	0.338139	0.462647	0.528178	0.155963	0.0301442	0.157274
P21397	AOFA_HUMAN	4128	MAOA	0.153	0.008		7.94	-0.278558	59642.2	0.119545	0.148008	0.314991	0.417457	0.472486	0.127135	0.0417457	0.151803
P27338	AOFB_HUMAN	4129	MAOB	0.148	0.05	0.247219	7.2	-0.235769	58723.8	0.119231	0.144231	0.305769	0.430769	0.473077	0.117308	0.0480769	0.15
O60641	AP180_HUMAN	9892	SNAP91	0.082			4.69	-0.0576626	92443.1	0.0904079	0.0672547	0.334068	0.508269	0.673649	0.0694598	0.0330761	0.202867
Q63HQ0	AP1AR_HUMAN	55435	AP1AR	0.027			4.79	-1.08046	34258.6	0.198675	0.149007	0.377483	0.274834	0.480132	0.0761589	0.0430464	0.192053
Q10567	AP1B1_HUMAN	162	AP1B1	0.066	0.025		4.94	-0.05353	104568	0.130664	0.107482	0.296101	0.465753	0.513172	0.0737619	0.0432034	0.14647
O43747	AP1G1_HUMAN	164	AP1G1	0.018	0.104		6.36	-0.111679	91291.4	0.108273	0.120438	0.3309	0.440389	0.497567	0.0754258	0.0523114	0.166667
O75843	AP1G2_HUMAN	8906	AP1G2	0.21	-0.033		6.09	-0.0494268	87059.2	0.11465	0.133758	0.282803	0.46879	0.477707	0.0815287	0.0394904	0.129936
Q9BXS5	AP1M1_HUMAN	8907	AP1M1			0.25974	6.82	-0.28227	48554.9	0.130024	0.1513	0.300236	0.41844	0.446809	0.12766	0.035461	0.165485
Q9Y6Q5	AP1M2_HUMAN	10053	AP1M2	0.035		0.254065	8.23	-0.164539	48077.2	0.120567	0.141844	0.307329	0.43026	0.458629	0.120567	0.0260047	0.174941
P61966	AP1S1_HUMAN	1174	AP1S1			0.347222	5.6	-0.160759	18720.3	0.164557	0.158228	0.240506	0.436709	0.341772	0.120253	0.0759494	0.120253
P56377	AP1S2_HUMAN	8905	AP1S2	0.108	-0.046	0.246305	5.39	-0.16879	18602.5	0.165605	0.152866	0.254777	0.426752	0.33121	0.121019	0.044586	0.127389
Q96PC3	AP1S3_HUMAN	130340	AP1S3	0.068		0.398406	6.32	-0.133117	18268.2	0.149351	0.162338	0.279221	0.409091	0.337662	0.136364	0.038961	0.149351
O95782	AP2A1_HUMAN	160	AP2A1	0.018			6.63	-0.0899693	107476	0.107472	0.120778	0.306039	0.465711	0.513818	0.0880246	0.0388946	0.140225
O94973	AP2A2_HUMAN	161	AP2A2	0.027		0.27248	6.53	-0.0865815	103893	0.106496	0.120341	0.323749	0.449414	0.511182	0.0926518	0.0330138	0.160809
P05549	AP2A_HUMAN	7020	TFAP2A			0.242131	8.1	-0.625172	48030.7	0.100686	0.15103	0.356979	0.391304	0.542334	0.100686	0.0251716	0.162471
P63010	AP2B1_HUMAN	163	AP2B1	0.004	0.171	0.235018	5.22	-0.0948773	104484	0.124867	0.114194	0.304162	0.456777	0.500534	0.0843116	0.0426894	0.141942
Q92481	AP2B_HUMAN	7021	TFAP2B	0			8.41	-0.57913	50440.7	0.1	0.152174	0.36087	0.386957	0.530435	0.1	0.0369565	0.176087
Q92754	AP2C_HUMAN	7022	TFAP2C	0.085			7.72	-0.468222	49144.2	0.1	0.151111	0.331111	0.417778	0.52	0.1	0.0377778	0.148889
Q7Z6R9	AP2D_HUMAN	83741	TFAP2D	0.021			8.41	-0.480088	49544.9	0.0973451	0.161504	0.384956	0.356195	0.50885	0.115044	0.039823	0.196903
Q6VUC0	AP2E_HUMAN	339488	TFAP2E	0.083			8.64	-0.127828	46181.8	0.0882353	0.128959	0.289593	0.493213	0.565611	0.081448	0.0361991	0.126697
Q96CW1	AP2M1_HUMAN	1173	AP2M1	0	0.054	0.285442	9.57	-0.272644	49622.1	0.103448	0.165517	0.314943	0.416092	0.450575	0.108046	0.0436782	0.149425
P53680	AP2S1_HUMAN	1175	AP2S1		0.013	0.49505	5.82	-0.0521127	17006.3	0.140845	0.147887	0.267606	0.443662	0.387324	0.169014	0.0492958	0.112676
O00203	AP3B1_HUMAN	8546	AP3B1	0.146	0.067	0.403226	5.75	-0.382541	121242	0.138026	0.13894	0.325411	0.397623	0.497258	0.0703839	0.0329068	0.181901
Q13367	AP3B2_HUMAN	8120	AP3B2				5.43	-0.348152	118983	0.139556	0.133087	0.31146	0.415896	0.511091	0.0730129	0.0351201	0.178373
O14617	AP3D1_HUMAN	8943	AP3D1	0.093	0.083	0.289855	8.69	-0.491761	130072	0.137034	0.17693	0.283608	0.402428	0.451865	0.0806592	0.0433651	0.149176
Q9Y2T2	AP3M1_HUMAN	26985	AP3M1	0.008			6.47	-0.0471292	46908.4	0.107656	0.12201	0.322967	0.447368	0.502392	0.117225	0.0334928	0.167464
P53677	AP3M2_HUMAN	10947	AP3M2	0.017			7.15	-0.0715311	46946.4	0.102871	0.126794	0.322967	0.447368	0.504785	0.117225	0.0358852	0.174641
Q92572	AP3S1_HUMAN	1176	AP3S1		0.025		5.23	-0.0103627	21717.6	0.129534	0.119171	0.305699	0.445596	0.46114	0.103627	0.0518135	0.11399
P59780	AP3S2_HUMAN	10239	AP3S2	0	-0.021	0.458716	5.11	0.061658	22002.8	0.129534	0.11399	0.300518	0.455959	0.435233	0.11399	0.0466321	0.0984456
P50583	AP4A_HUMAN	318	NUDT2	0.302		0.2331	5.23	-0.297279	16818	0.163265	0.14966	0.251701	0.435374	0.387755	0.122449	0.0408163	0.0816327
Q9Y6B7	AP4B1_HUMAN	10717	AP4B1				5.59	-0.0358593	83203.9	0.123139	0.123139	0.301759	0.451962	0.4682	0.0947226	0.0595399	0.133965
Q9UPM8	AP4E1_HUMAN	23431	AP4E1	0.32			5.66	-0.114248	127203	0.121372	0.12489	0.331574	0.422164	0.459982	0.105541	0.0439754	0.183817
O00189	AP4M1_HUMAN	9179	AP4M1				6.71	-0.131126	49944.5	0.103753	0.130243	0.339956	0.426049	0.501104	0.108168	0.0242826	0.181015
Q9Y587	AP4S1_HUMAN	11154	AP4S1	0.178	0.125		5.08	0.0416667	16993.3	0.152778	0.131944	0.277778	0.4375	0.381944	0.131944	0.0625	0.145833
O14727	APAF_HUMAN	317	APAF1	0.179			5.96	-0.268189	141745	0.13141	0.147436	0.329327	0.391827	0.472756	0.124199	0.0536859	0.157051
Q02410	APBA1_HUMAN	320	APBA1	0.02			4.84	-0.705854	92804.9	0.172043	0.133811	0.321386	0.37276	0.493429	0.0848268	0.0382318	0.151732
Q99767	APBA2_HUMAN	321	APBA2	0.888			4.77	-0.618825	82457.9	0.162884	0.121495	0.340454	0.375167	0.508678	0.0787717	0.0493992	0.148198
O96018	APBA3_HUMAN	9546	APBA3	0.204			4.83	-0.26713	61413.8	0.137391	0.107826	0.313043	0.441739	0.554783	0.0747826	0.0417391	0.146087
O00213	APBB1_HUMAN	322	APBB1	0.087		0.277008	4.98	-0.512958	77194.1	0.138028	0.114085	0.328169	0.419718	0.542254	0.0887324	0.0366197	0.149296
Q92870	APBB2_HUMAN	323	APBB2	0.088	0.217	0.383877	5.68	-0.56504	83291.7	0.127968	0.130607	0.345646	0.395778	0.572559	0.0738786	0.0422164	0.171504
O95704	APBB3_HUMAN	10307	APBB3	0.267		0.477327	6.08	-0.177778	52603	0.106996	0.119342	0.325103	0.44856	0.55144	0.0946502	0.0617284	0.139918
Q92624	APBP2_HUMAN	10513	APPBP2		0.124		6.44	-0.227009	66808.7	0.124786	0.157265	0.317949	0.4	0.42735	0.152137	0.0393162	0.153846
Q9UM13	APC10_HUMAN	10393	ANAPC10	0.008	0.6	0.337838	9.17	-0.673514	21238.2	0.102703	0.162162	0.378378	0.356757	0.491892	0.113514	0.0432432	0.2
Q9NYG5	APC11_HUMAN	51529	ANAPC11	0.116			7.99	-0.238095	9833.09	0.0833333	0.166667	0.345238	0.404762	0.488095	0.166667	0.190476	0.0238095
Q9BS18	APC13_HUMAN	25847	ANAPC13		0.075	0.334448	4.04	-0.916216	8515.96	0.256757	0.0945946	0.256757	0.391892	0.472973	0.0675676	0.027027	0.0945946
Q96DE5	APC16_HUMAN		ANAPC16				4.91	-0.228182	11659.6	0.127273	0.1	0.372727	0.4	0.554545	0.0909091	0.0363636	0.218182
Q9H1A4	APC1_HUMAN	64682	ANAPC1	0.104			5.88	-0.127881	216355	0.104424	0.11677	0.341564	0.437243	0.498971	0.112654	0.0488683	0.182613
O95996	APC2_HUMAN	10297	APC2		0.15		9.08	-0.529136	243794	0.109857	0.143726	0.316109	0.430308	0.583152	0.0499349	0.0286583	0.165871
Q9UJX5	APC4_HUMAN	29945	ANAPC4	0.096			5.36	-0.205817	92055.8	0.134901	0.127475	0.318069	0.419554	0.455446	0.117574	0.0433168	0.183168
Q9UJX4	APC5_HUMAN	51433	ANAPC5	0.089	0.079	0.292969	6.4	-0.136821	85020.4	0.111258	0.136424	0.309934	0.442384	0.430464	0.112583	0.0450331	0.144371
Q9UJX3	APC7_HUMAN	51434	ANAPC7	0.022			5.45	-0.26227	66811.7	0.128548	0.123539	0.322204	0.42571	0.480801	0.081803	0.0534224	0.156928
Q8J025	APCD1_HUMAN	147495	APCDD1	0.101			8.43	-0.469455	58756.8	0.0972763	0.167315	0.344358	0.391051	0.472763	0.161479	0.0486381	0.159533
Q8NCL9	APCDL_HUMAN	164284	APCDD1L	0.263			9.15	-0.288623	55597.4	0.0798403	0.155689	0.307385	0.457086	0.522954	0.137725	0.0419162	0.151697
P25054	APC_HUMAN	324	APC				7.92	-0.889694	311448	0.125572	0.150897	0.404502	0.319029	0.549771	0.0626099	0.0334154	0.229687
Q9ULZ1	APEL_HUMAN	8862	APLN			0.350263	11.83	-0.448052	8563.32	0.038961	0.181818	0.337662	0.441558	0.493506	0.0779221	0.0649351	0.0649351
P27695	APEX1_HUMAN	328	APEX1	0.055	0.175	0.229183	8.33	-0.583019	35531.4	0.13522	0.163522	0.301887	0.399371	0.490566	0.106918	0.0314465	0.13522
Q9UBZ4	APEX2_HUMAN	27301	APEX2	0.397		0.290276	8.65	-0.347297	57362.9	0.100386	0.135135	0.34749	0.416988	0.534749	0.0945946	0.0521236	0.156371
Q96BI3	APH1A_HUMAN	51107	APH1A			0.65189	7.74	0.813208	28977	0.0641509	0.0830189	0.286792	0.566038	0.50566	0.154717	0.0264151	0.162264
Q8WW43	APH1B_HUMAN	83464	APH1B	0.378			9.21	0.881323	28440.7	0.0428016	0.0817121	0.315175	0.560311	0.455253	0.171206	0.0466926	0.163424
Q9BZZ5	API5_HUMAN	8539	API5	0.024	0.106		5.84	-0.35549	57524.2	0.139216	0.139216	0.309804	0.411765	0.447059	0.0862745	0.0254902	0.139216
P35414	APJ_HUMAN	187	APLNR			0.512821	7.46	0.287895	42631.5	0.0763158	0.0947368	0.365789	0.463158	0.523684	0.155263	0.0736842	0.213158
Q96LR9	APLD1_HUMAN	81575	APOLD1				10.45	-0.0605735	30526.7	0.0824373	0.168459	0.326165	0.422939	0.494624	0.0716846	0.0501792	0.132616
Q8IW19	APLF_HUMAN	200558	APLF				4.98	-0.937965	56919.1	0.164384	0.136986	0.391389	0.307241	0.518591	0.072407	0.0410959	0.180039
P51693	APLP1_HUMAN	333	APLP1	0.144		0.301205	5.54	-0.628923	72129.3	0.143077	0.143077	0.301538	0.412308	0.481538	0.0784615	0.0430769	0.118462
Q06481	APLP2_HUMAN	334	APLP2	0.114	0.046	0.515464	4.73	-0.579685	86898.1	0.188729	0.134993	0.287025	0.389253	0.460026	0.102228	0.0589777	0.12713
Q15847	APM2_HUMAN		APM2				5.17	-0.476316	7849.97	0.118421	0.105263	0.394737	0.381579	0.552632	0.0263158	0.0263158	0.144737
Q9HDC9	APMAP_HUMAN		APMAP				5.82	-0.186298	46450.1	0.127404	0.129808	0.295673	0.447115	0.504808	0.100962	0.0408654	0.149038
P02647	APOA1_HUMAN	335	APOA1		0.033	0.42735	5.56	-0.717228	30758.3	0.172285	0.168539	0.262172	0.397004	0.404494	0.0973783	0.0149813	0.131086
P02652	APOA2_HUMAN	336	APOA2			0.609756	6.27	-0.084	11167.8	0.12	0.12	0.33	0.43	0.44	0.08	0.04	0.19
P06727	APOA4_HUMAN	337	APOA4				5.28	-0.795707	45370.6	0.171717	0.156566	0.290404	0.381313	0.391414	0.0707071	0.0151515	0.10101
Q6Q788	APOA5_HUMAN	116519	APOA5				5.98	-0.564754	41186	0.13388	0.150273	0.29235	0.423497	0.434426	0.0956284	0.0273224	0.114754
P08519	APOA_HUMAN	4018	LPA				5.58	-0.725044	500985	0.0901495	0.092788	0.48219	0.334872	0.634125	0.12445	0.0710202	0.265391
P04114	APOB_HUMAN	338	APOB		0.0375		6.61	-0.29897	515229	0.116371	0.136314	0.340127	0.407188	0.460662	0.115494	0.022792	0.184747
P02654	APOC1_HUMAN	341	APOC1			0.420168	8.01	-0.119277	9325.97	0.144578	0.156627	0.228916	0.46988	0.433735	0.060241	0.0240964	0.144578
P02655	APOC2_HUMAN	344	APOC2			0.571429	4.72	-0.169307	11276.7	0.118812	0.0792079	0.376238	0.425743	0.475248	0.0990099	0.029703	0.237624
P02656	APOC3_HUMAN	345	APOC3	0.718	0.017	0.555556	5.23	-0.0858586	10845.4	0.121212	0.111111	0.282828	0.484848	0.545455	0.10101	0.030303	0.191919
P55056	APOC4_HUMAN	346	APOC4				9.19	-0.265354	14543.2	0.0944882	0.15748	0.314961	0.433071	0.464567	0.102362	0.0787402	0.141732
P05090	APOD_HUMAN	347	APOD			0.204082	5.06	-0.0534392	21261.4	0.10582	0.0899471	0.333333	0.470899	0.502646	0.111111	0.0529101	0.137566
P02649	APOE_HUMAN	348	APOE		0.071		5.65	-0.595899	36131.4	0.160883	0.154574	0.26183	0.422713	0.40694	0.0567823	0.0315457	0.0946372
Q13790	APOF_HUMAN	319	APOF				5.29	-0.0948052	33441.4	0.100649	0.0941558	0.37013	0.435065	0.506494	0.0844156	0.038961	0.172078
P02749	APOH_HUMAN	350	APOH		0.046		8.34	-0.273623	38271.9	0.0985507	0.133333	0.371014	0.397101	0.565217	0.130435	0.0811594	0.185507
O14791	APOL1_HUMAN	8542	APOL1	0.831	0.063	0.666667	5.6	-0.239196	43946.1	0.133166	0.130653	0.301508	0.434673	0.484925	0.0778894	0.0251256	0.138191
Q9BQE5	APOL2_HUMAN	23780	APOL2		0.063	0.324675	6.28	-0.276558	37068.6	0.127596	0.142433	0.296736	0.433234	0.480712	0.074184	0.0267062	0.109792
O95236	APOL3_HUMAN	80833	APOL3	0.718			8.4	-0.18607	44249.9	0.106965	0.134328	0.353234	0.405473	0.495025	0.0995025	0.0273632	0.196517
Q9BPW4	APOL4_HUMAN	80832	APOL4			0.5	7.78	-0.0712251	39139.2	0.119658	0.14245	0.279202	0.458689	0.478632	0.0854701	0.017094	0.14245
Q9BWW9	APOL5_HUMAN	80831	APOL5				9.39	-0.302771	47012.8	0.0900693	0.147806	0.330254	0.431871	0.52194	0.0900693	0.0531178	0.143187
Q9BWW8	APOL6_HUMAN	80830	APOL6	0.725			8.58	-0.399708	38103.3	0.139942	0.16035	0.303207	0.396501	0.48688	0.0728863	0.0349854	0.151603
O95445	APOM_HUMAN	55937	APOM		0.125		5.66	-0.258511	21238.9	0.111702	0.117021	0.351064	0.420213	0.468085	0.138298	0.0638298	0.164894
Q6UXV4	APOOL_HUMAN	139322	APOOL	0.383			9.55	-0.246642	29139.6	0.0783582	0.152985	0.350746	0.41791	0.518657	0.0970149	0.0447761	0.216418
Q9BUR5	APOO_HUMAN	79135	APOO	0.364			9.18	-0.311111	22270.2	0.0858586	0.121212	0.368687	0.424242	0.469697	0.131313	0.0252525	0.186869
Q9Y5M1	APR2_HUMAN		2011-04-02				7.75	-0.35614	11964.5	0.0789474	0.131579	0.350877	0.438596	0.605263	0.114035	0.0526316	0.131579
Q6UW56	APR3_HUMAN		2011-04-03				6.95	0.0362445	24729.7	0.0655022	0.0917031	0.414847	0.427948	0.550218	0.0873362	0.0829694	0.139738
Q8IVJ8	APRG1_HUMAN		APRG1				10.7	-0.301176	18513.3	0.0705882	0.182353	0.335294	0.411765	0.494118	0.0882353	0.0411765	0.117647
Q53RT3	APRV1_HUMAN	151516	ASPRV1			0.182983	5.28	-0.111079	36967.2	0.12828	0.119534	0.279883	0.472303	0.530612	0.0962099	0.0204082	0.119534
Q13794	APR_HUMAN	5366	PMAIP1			0.347826	10.3	-0.572222	6026.17	0.0740741	0.203704	0.296296	0.425926	0.462963	0.0555556	0.0555556	0.0925926
Q7Z2E3	APTX_HUMAN	54840	APTX	0.33		0.252207	9.27	-0.549157	40712.7	0.115169	0.196629	0.297753	0.390449	0.44382	0.109551	0.0477528	0.129213
P07741	APT_HUMAN	353	APRT		0.058		5.78	0.103889	19595.1	0.122222	0.122222	0.272222	0.483333	0.483333	0.0833333	0.0277778	0.116667
Q8IXF9	AQ12A_HUMAN	375318	AQP12A	0.277			8.49	0.353898	31453.4	0.0542373	0.0983051	0.322034	0.525424	0.542373	0.128814	0.0474576	0.162712
A6NM10	AQ12B_HUMAN	653437	AQP12B				8.18	0.33661	31454.4	0.0576271	0.0983051	0.325424	0.518644	0.545763	0.128814	0.0440678	0.169492
Q96PS8	AQP10_HUMAN	89872	AQP10	0.291			6.29	0.571429	31742	0.0531561	0.0664452	0.332226	0.548173	0.55814	0.106312	0.0465116	0.136213
Q8NBQ7	AQP11_HUMAN	282679	AQP11	0.372			8.08	0.661993	30181.7	0.0479705	0.103321	0.309963	0.538745	0.457565	0.151292	0.0774908	0.158672
P29972	AQP1_HUMAN	358	AQP1			0.318471	6.95	0.494796	28507.5	0.070632	0.0892193	0.345725	0.494424	0.557621	0.100372	0.0260223	0.159851
P41181	AQP2_HUMAN	359	AQP2	0.187			6.44	0.514022	28818.6	0.0701107	0.0922509	0.295203	0.542435	0.546125	0.114391	0.0258303	0.136531
Q92482	AQP3_HUMAN	360	AQP3			0.344234	6.74	0.534932	31522.5	0.0547945	0.0821918	0.335616	0.527397	0.523973	0.14726	0.0445205	0.123288
P55087	AQP4_HUMAN	361	AQP4	0.099			7.59	0.420124	34806.3	0.0773994	0.102167	0.328173	0.49226	0.541796	0.117647	0.0557276	0.145511
P55064	AQP5_HUMAN	362	AQP5		-0.054	0.275482	8.82	0.636226	28273.7	0.0528302	0.0754717	0.313208	0.558491	0.532075	0.113208	0.0301887	0.143396
Q13520	AQP6_HUMAN	363	AQP6	0.324			8.88	0.696454	29351.1	0.0460993	0.0744681	0.322695	0.556738	0.585106	0.0992908	0.0425532	0.156028
A6NL99	AQP73_HUMAN	441432	AQP7P3				7.83	0.418129	37331.1	0.0614035	0.102339	0.312865	0.523392	0.511696	0.143275	0.0584795	0.157895
O14520	AQP7_HUMAN	364	AQP7	0.294	0.063		9.04	0.401754	37206.3	0.0526316	0.0964912	0.324561	0.526316	0.523392	0.143275	0.0497076	0.157895
O94778	AQP8_HUMAN	343	AQP8	0.257			6.41	0.670115	27362.9	0.0613027	0.0727969	0.306513	0.559387	0.54023	0.0996169	0.0498084	0.091954
O43315	AQP9_HUMAN	366	AQP9	0.323			7.67	0.695593	31380	0.0644068	0.0813559	0.294915	0.559322	0.518644	0.125424	0.0440678	0.115254
O60306	AQR_HUMAN	9716	AQR	0.054	0.175		5.96	-0.34862	171182	0.129293	0.140067	0.299663	0.430976	0.441077	0.126599	0.0390572	0.146128
Q5H913	AR13A_HUMAN	392509	ARL13A				9.55	-0.326263	33776	0.10101	0.188552	0.326599	0.383838	0.447811	0.0740741	0.0606061	0.171717
Q3SXY8	AR13B_HUMAN	200894	ARL13B				6.2	-0.856075	48611.5	0.165888	0.179907	0.28972	0.364486	0.446262	0.0794393	0.0397196	0.107477
Q6NSI1	AR26L_HUMAN						5.16	-0.74704	35387.1	0.161994	0.146417	0.345794	0.345794	0.52648	0.0809969	0.0560748	0.124611
A8MYR8	AR2BL_HUMAN						4.35	-0.263975	18557.7	0.173913	0.0931677	0.335404	0.397516	0.403727	0.136646	0.0496894	0.161491
Q9Y2Y0	AR2BP_HUMAN	23568	ARL2BP	0.063		0.353357	4.23	-0.195092	18809.8	0.196319	0.0920245	0.288344	0.423313	0.417178	0.147239	0.0429448	0.171779
Q15041	AR6P1_HUMAN	23204	ARL6IP1		0	0.442478	9.38	0.173399	23347	0.0837438	0.133005	0.275862	0.507389	0.403941	0.118227	0.0591133	0.123153
Q66PJ3	AR6P4_HUMAN	51329	ARL6IP4			0.293686	11.12	-1.105	38371.5	0.105556	0.238889	0.347222	0.308333	0.555556	0.025	0.0277778	0.186111
Q8N6S5	AR6P6_HUMAN	151188	ARL6IP6	0.22		0.287356	5.94	0.0482301	24660	0.0973451	0.10177	0.309735	0.49115	0.544248	0.123894	0.0442478	0.159292
P10398	ARAF_HUMAN	369	ARAF	0.095	-0.008	0.178253	9.2	-0.358086	67540.6	0.0924092	0.151815	0.341584	0.414191	0.519802	0.112211	0.049505	0.169967
Q96P48	ARAP1_HUMAN	116985	ARAP1	0.107	0.129		5.86	-0.422552	162086	0.135862	0.142759	0.290345	0.431034	0.497931	0.1	0.0372414	0.145517
Q8WZ64	ARAP2_HUMAN	116984	ARAP2	0.212			7.01	-0.500176	193298	0.134977	0.157277	0.33216	0.375587	0.465962	0.106808	0.032277	0.178404
Q8WWN8	ARAP3_HUMAN	64411	ARAP3	0.189		0.502513	6.69	-0.399093	169734	0.113342	0.128886	0.329663	0.428109	0.517487	0.0867876	0.0343264	0.159326
P25098	ARBK1_HUMAN	156	ADRBK1	0.025		0.256082	6.89	-0.4627	79520.4	0.145138	0.172714	0.275762	0.406386	0.409289	0.124819	0.0551524	0.123367
P35626	ARBK2_HUMAN	157	ADRBK2	0.102		0.2457	7.55	-0.490407	79656	0.140988	0.177326	0.293605	0.388081	0.40843	0.133721	0.056686	0.12936
Q92747	ARC1A_HUMAN	10552	ARPC1A	0.021	-0.025		8.46	-0.297027	41541.6	0.102703	0.148649	0.345946	0.402703	0.52973	0.12973	0.0513514	0.181081
O15143	ARC1B_HUMAN	10095	ARPC1B		0.075	0.203666	8.68	-0.198387	40922.4	0.0967742	0.147849	0.341398	0.413978	0.551075	0.120968	0.0564516	0.169355
Q8IWT0	ARCH_HUMAN	339487	ZBTB8OS	0.089			4.39	-0.484431	19478.1	0.197605	0.107784	0.287425	0.407186	0.42515	0.149701	0.0359281	0.149701
Q7LC44	ARC_HUMAN	23237	ARC	0.074		0.2886	5.45	-0.816162	45286.4	0.159091	0.15404	0.313131	0.373737	0.44697	0.116162	0.0252525	0.136364
P36406	ARD1_HUMAN	373	TRIM23	0.045	0.125	0.260417	5.93	-0.152439	64023.3	0.134146	0.15331	0.318815	0.393728	0.472125	0.101045	0.0627178	0.130662
P15514	AREG_HUMAN	374	AREG	0.336	0.306	0.454545	7.01	-0.705159	27877.1	0.138889	0.162698	0.353175	0.345238	0.515873	0.0873016	0.047619	0.178571
P84077	ARF1_HUMAN	375	ARF1	0	0.063	0.161031	6.31	-0.262431	20683.3	0.127072	0.138122	0.309392	0.425414	0.447514	0.110497	0.038674	0.116022
P61204	ARF3_HUMAN	377	ARF3	0	0.054	0.175747	6.84	-0.246409	20587.3	0.127072	0.143646	0.303867	0.425414	0.447514	0.0994475	0.038674	0.116022
P18085	ARF4_HUMAN	378	ARF4		0.004	0.167785	6.6	-0.0933333	20497.5	0.116667	0.122222	0.333333	0.427778	0.444444	0.0944444	0.0444444	0.15
P84085	ARF5_HUMAN	381	ARF5		0.038	0.190476	6.3	-0.204444	20516.2	0.122222	0.133333	0.327778	0.416667	0.455556	0.105556	0.0444444	0.15
P62330	ARF6_HUMAN	382	ARF6	0	0.4605	0.218103	9.04	-0.364571	20069.1	0.12	0.16	0.325714	0.394286	0.457143	0.108571	0.04	0.148571
Q8N6T3	ARFG1_HUMAN	55738	ARFGAP1	0.147		0.215983	5.46	-0.804926	44639.7	0.130542	0.125616	0.403941	0.339901	0.581281	0.1133	0.0270936	0.199507
Q8N6H7	ARFG2_HUMAN	84364	ARFGAP2	0.104			8.08	-0.616123	56684.2	0.122841	0.143954	0.358925	0.37428	0.533589	0.0825336	0.0364683	0.178503
Q9NP61	ARFG3_HUMAN	26286	ARFGAP3	0.144	0.033	0.339559	7.04	-0.68314	56892	0.129845	0.143411	0.383721	0.343023	0.552326	0.0910853	0.0368217	0.222868
P53367	ARFP1_HUMAN	27236	ARFIP1	0.252	-0.029		6.24	-0.526005	41711.6	0.131367	0.147453	0.329759	0.391421	0.461126	0.0884718	0.0187668	0.152815
P53365	ARFP2_HUMAN	23647	ARFIP2	0.023	0.171	0.21097	5.72	-0.53695	37831.5	0.13783	0.140762	0.354839	0.366569	0.454545	0.0909091	0.0234604	0.155425
Q13795	ARFRP_HUMAN	10139	ARFRP1		0.125		7.5	-0.197015	22599.1	0.124378	0.139303	0.363184	0.373134	0.492537	0.0945274	0.0646766	0.179104
A5YM69	ARG5L_HUMAN	445328	ARHGEF5L				4.27	-0.955165	53252.9	0.22314	0.0991736	0.338843	0.338843	0.47314	0.0619835	0.0330579	0.136364
Q9HCE6	ARGAL_HUMAN	55160	ARHGEF10L	0.104			5.62	-0.264504	140273	0.126661	0.128225	0.308053	0.43706	0.519937	0.0813135	0.0430023	0.147772
A6NJG6	ARGFX_HUMAN	503582	ARGFX				6.84	-0.586667	35594.1	0.0920635	0.101587	0.403175	0.403175	0.52381	0.11746	0.031746	0.24127
P05089	ARGI1_HUMAN	383	ARG1	0.142			6.72	-0.163975	34712.4	0.118012	0.139752	0.322981	0.419255	0.537267	0.0869565	0.0217391	0.158385
P78540	ARGI2_HUMAN	384	ARG2	0.243	-0.175	0.224215	6	-0.122881	38552.8	0.112994	0.129944	0.327684	0.429379	0.536723	0.0960452	0.0282486	0.163842
Q9NWB6	ARGL1_HUMAN	55082	ARGLU1	0.023			10.35	-1.82527	33196.2	0.223443	0.326007	0.21978	0.230769	0.282051	0.021978	0.010989	0.124542
Q9NXL2	ARH38_HUMAN		ARHGEF38				5.67	-0.752055	25490.1	0.187215	0.191781	0.287671	0.333333	0.383562	0.086758	0.0547945	0.16895
Q92888	ARHG1_HUMAN	9138	ARHGEF1	0.15	0.0395		5.47	-0.576864	102369	0.158991	0.153509	0.270833	0.416667	0.466009	0.0745614	0.0361842	0.123904
Q92974	ARHG2_HUMAN	9181	ARHGEF2	0.205	0.15	0.31348	6.89	-0.602941	111471	0.148073	0.166329	0.303245	0.382353	0.453347	0.0689655	0.0365112	0.154158
Q9NR81	ARHG3_HUMAN	50650	ARHGEF3	0.07			6.03	-0.580608	59743.9	0.140684	0.15019	0.340304	0.368821	0.467681	0.0855513	0.039924	0.161597
Q9NR80	ARHG4_HUMAN	50649	ARHGEF4	0.234			6.55	-0.653768	79014.4	0.143478	0.173913	0.297101	0.385507	0.453623	0.115942	0.0449275	0.127536
Q12774	ARHG5_HUMAN	7984	ARHGEF5	0.467		0.377358	5.37	-0.783532	176686	0.139637	0.132749	0.34377	0.383845	0.518472	0.0820288	0.028804	0.179712
Q15052	ARHG6_HUMAN	9459	ARHGEF6	0.133			5.79	-0.439175	87441.5	0.131443	0.132732	0.362113	0.373711	0.465206	0.0786082	0.0515464	0.180412
Q14155	ARHG7_HUMAN	8874	ARHGEF7	0.074	0.417		6.66	-0.528269	89953	0.11457	0.138232	0.374844	0.372354	0.496887	0.0946451	0.0423412	0.212951
Q7Z628	ARHG8_HUMAN	10276	NET1	0.189		0.36036	9.31	-0.656544	67696.5	0.130872	0.182886	0.308725	0.377517	0.454698	0.0889262	0.0285235	0.162752
O43307	ARHG9_HUMAN	23229	ARHGEF9				5.47	-0.640698	60942	0.162791	0.158915	0.282946	0.395349	0.410853	0.135659	0.0503876	0.108527
O15013	ARHGA_HUMAN	9639	ARHGEF10			0.338983	5.46	-0.442586	151512	0.136596	0.133674	0.322133	0.407597	0.510592	0.0883857	0.0430972	0.163623
O15085	ARHGB_HUMAN	9826	ARHGEF11	0.215	0.2		5.33	-0.649277	167597	0.148489	0.139947	0.315375	0.396189	0.507884	0.0676741	0.0295664	0.159658
Q9NZN5	ARHGC_HUMAN	23365	ARHGEF12	0.172			5.49	-0.693135	173121	0.154793	0.15285	0.331606	0.360751	0.482513	0.0829016	0.0317358	0.17228
O94989	ARHGF_HUMAN	22899	ARHGEF15	0.195		0.288184	8.61	-0.562545	91881.2	0.104637	0.133175	0.32937	0.432818	0.552913	0.0665874	0.0297265	0.168847
Q5VV41	ARHGG_HUMAN	27237	ARHGEF16	0.199		0.236128	6.9	-0.555007	80053.3	0.133992	0.16079	0.297602	0.407616	0.45134	0.0930889	0.0296192	0.146685
Q96PE2	ARHGH_HUMAN	9828	ARHGEF17	0.148			5.9	-0.554532	221530	0.125061	0.131847	0.335919	0.407174	0.570044	0.0688318	0.0353854	0.174503
Q6ZSZ5	ARHGI_HUMAN	23370	ARHGEF18		0.067	0.43573	6.65	-0.699744	130698	0.139812	0.153453	0.318841	0.387894	0.468883	0.0690537	0.0230179	0.14919
Q8IW93	ARHGJ_HUMAN	128272	ARHGEF19	0.164			7.31	-0.483042	89139.7	0.125935	0.15212	0.304239	0.417706	0.485037	0.0860349	0.032419	0.15212
Q8NDY3	ARHL1_HUMAN	113622	ADPRHL1	0.118		0.258065	5.58	-0.424859	40077.8	0.146893	0.146893	0.30791	0.398305	0.457627	0.132768	0.0564972	0.144068
Q9NX46	ARHL2_HUMAN	54936	ADPRHL2	1.826			4.95	-0.161157	38921.5	0.129477	0.107438	0.341598	0.421488	0.534435	0.0991736	0.0440771	0.165289
Q5SW96	ARH_HUMAN	26119	LDLRAP1	0.263		0.198413	6.25	-0.396753	33863.7	0.126623	0.136364	0.337662	0.399351	0.519481	0.0779221	0.038961	0.175325
O14497	ARI1A_HUMAN	8289	ARID1A	0.105			6.24	-0.777549	241887	0.0787746	0.0905908	0.439387	0.391247	0.586871	0.0778993	0.0463895	0.187746
Q8NFD5	ARI1B_HUMAN	57492	ARID1B	0.079			6.26	-0.724732	235968	0.0836315	0.101521	0.425313	0.389535	0.579159	0.0831843	0.0527728	0.178891
Q9Y4X5	ARI1_HUMAN	25820	ARIH1	0.016	0.283		4.97	-0.738061	64074.2	0.172352	0.143627	0.368043	0.315978	0.470377	0.127469	0.0861759	0.125673
O95376	ARI2_HUMAN	10425	ARIH2	0.024	0.046	0.176991	5.4	-0.762677	57779.6	0.156187	0.15213	0.356998	0.334686	0.452333	0.141988	0.0811359	0.150101
Q99856	ARI3A_HUMAN	1820	ARID3A		0.179		4.84	-0.652277	62849.1	0.141653	0.107926	0.332209	0.418212	0.549747	0.0556492	0.0337268	0.133221
Q8IVW6	ARI3B_HUMAN	10620	ARID3B	0.201			7.05	-0.553119	60599	0.110517	0.121212	0.356506	0.411765	0.534759	0.0641711	0.0249554	0.180036
A6NKF2	ARI3C_HUMAN	138715	ARID3C				5.34	-0.514806	44044.8	0.118932	0.109223	0.300971	0.470874	0.553398	0.0582524	0.0315534	0.131068
P29374	ARI4A_HUMAN	5926	ARID4A		0.425		5.02	-1.04463	142661	0.210024	0.175815	0.308671	0.305489	0.469372	0.0596659	0.0294352	0.169451
Q4LE39	ARI4B_HUMAN	51742	ARID4B	0.184			5.04	-1.09329	147716	0.208079	0.175305	0.315549	0.301067	0.498476	0.0609756	0.0266768	0.177591
Q03989	ARI5A_HUMAN	10865	ARID5A	0.306			9.34	-0.595623	64031.9	0.0993266	0.164983	0.308081	0.427609	0.537037	0.0959596	0.0387205	0.141414
Q14865	ARI5B_HUMAN	84159	ARID5B	0.101	1.275		8.89	-0.746465	132288	0.118687	0.175084	0.338384	0.367845	0.492424	0.103535	0.0328283	0.178451
Q68CP9	ARID2_HUMAN	196528	ARID2	0.157			7.08	-0.360654	197263	0.0784741	0.104632	0.40654	0.410354	0.573297	0.0735695	0.0343324	0.183106
Q9Y4B4	ARIP4_HUMAN	23132	RAD54L2	0.093			5.75	-0.517042	162663	0.132924	0.137014	0.32788	0.402181	0.522836	0.0879346	0.0354465	0.163599
O43488	ARK72_HUMAN	8574	AKR7A2	0.163	0.104	0.222717	6.7	-0.277716	39562.6	0.103064	0.13649	0.320334	0.440111	0.512535	0.130919	0.0473538	0.147632
O95154	ARK73_HUMAN	22977	AKR7A3			0.212766	6.67	-0.292447	37181.5	0.10574	0.138973	0.332326	0.422961	0.468278	0.141994	0.0513595	0.151057
Q8NHP1	ARK74_HUMAN	246181	AKR7L				6.27	-0.26435	36789.1	0.10574	0.132931	0.329305	0.429003	0.477341	0.145015	0.0483384	0.154079
Q8N8L6	ARL10_HUMAN	285598	ARL10	0.114			4.58	-0.159016	27441.8	0.17623	0.114754	0.204918	0.504098	0.463115	0.102459	0.0122951	0.0778689
Q969Q4	ARL11_HUMAN	115761	ARL11	0.182		0.280112	5.96	-0.206633	21376.5	0.122449	0.132653	0.306122	0.438776	0.515306	0.0765306	0.0459184	0.137755
Q8N4G2	ARL14_HUMAN	80117	ARL14	0.236		0.378788	8.93	-0.320833	21573.7	0.109375	0.151042	0.354167	0.385417	0.473958	0.0885417	0.0572917	0.145833
Q9NXU5	ARL15_HUMAN	54622	ARL15	0.041			5.41	-0.218137	22861	0.132353	0.127451	0.313725	0.426471	0.480392	0.102941	0.0539216	0.151961
Q0P5N6	ARL16_HUMAN	339231	ARL16	0.094			8.57	0.0741117	20922.6	0.0913706	0.116751	0.350254	0.441624	0.538071	0.0456853	0.0609137	0.152284
Q8IVW1	ARL17_HUMAN	51326	ARL17A	0.313		0.40404	9.85	-0.0847458	19374.5	0.0508475	0.158192	0.361582	0.429379	0.514124	0.146893	0.039548	0.180791
P40616	ARL1_HUMAN	400	ARL1	0.022	0.05	0.221239	5.63	-0.0812155	20404.3	0.121547	0.116022	0.348066	0.414365	0.469613	0.0994475	0.0497238	0.19337
P36404	ARL2_HUMAN	402	ARL2		-0.033	0.304414	5.96	-0.229348	20864.5	0.13587	0.141304	0.315217	0.407609	0.434783	0.0869565	0.0380435	0.13587
P36405	ARL3_HUMAN	403	ARL3	0.032			6.74	-0.28022	20442.4	0.126374	0.137363	0.324176	0.412088	0.450549	0.0769231	0.0274725	0.126374
P40617	ARL4A_HUMAN	10124	ARL4A		1.25	0.261097	9.26	-0.2845	22600.4	0.11	0.165	0.335	0.39	0.455	0.09	0.04	0.16
P56559	ARL4C_HUMAN	10123	ARL4C	0			9.17	-0.238542	21472.8	0.109375	0.166667	0.317708	0.40625	0.458333	0.09375	0.0364583	0.15625
P49703	ARL4D_HUMAN	379	ARL4D			0.327869	9.94	-0.259701	22141.5	0.104478	0.179104	0.283582	0.432836	0.482587	0.0845771	0.0199005	0.119403
Q9Y689	ARL5A_HUMAN	26225	ARL5A				6.3	-0.108939	20714	0.117318	0.139665	0.335196	0.407821	0.424581	0.122905	0.0614525	0.162011
Q96KC2	ARL5B_HUMAN	221079	ARL5B	0.051			6.06	0.0273743	20360.8	0.111732	0.128492	0.335196	0.424581	0.441341	0.122905	0.0670391	0.167598
A6NH57	ARL5C_HUMAN	390790	ARL5C				5.44	0.0212291	20576.8	0.122905	0.122905	0.301676	0.452514	0.430168	0.128492	0.0614525	0.162011
Q9H0F7	ARL6_HUMAN	84100	ARL6	0.285		0.423729	8.72	-0.188172	21083.6	0.11828	0.16129	0.306452	0.413978	0.44086	0.0967742	0.0376344	0.139785
Q96BM9	ARL8A_HUMAN	127829	ARL8A	0.008		0.253807	7.63	-0.25	21401.7	0.129032	0.145161	0.301075	0.424731	0.419355	0.0967742	0.0591398	0.11828
Q9NVJ2	ARL8B_HUMAN	55207	ARL8B	0		0.277778	8.67	-0.272043	21524.8	0.123656	0.150538	0.306452	0.419355	0.419355	0.0913978	0.0591398	0.129032
Q6T311	ARL9_HUMAN	132946	ARL9				6.04	-0.132086	20741	0.112299	0.13369	0.28877	0.465241	0.481283	0.122995	0.0320856	0.144385
P04424	ARLY_HUMAN	435	ASL		0	0.190114	6.04	-0.189224	51624.3	0.12069	0.131466	0.31681	0.431034	0.480603	0.0991379	0.0431034	0.153017
Q8N2F6	ARM10_HUMAN	83787	ARMC10			0.367647	6.16	-0.0798834	37515.7	0.104956	0.119534	0.361516	0.413994	0.489796	0.0787172	0.0291545	0.148688
Q9NVT9	ARMC1_HUMAN	55156	ARMC1	0.025		0.337838	5.54	-0.335106	31260.3	0.131206	0.12766	0.319149	0.421986	0.514184	0.0673759	0.0531915	0.163121
Q8NEN0	ARMC2_HUMAN	84071	ARMC2	0.315			8.53	-0.236563	96803.2	0.113033	0.145329	0.327566	0.414072	0.480969	0.0818916	0.0415225	0.154556
Q5W041	ARMC3_HUMAN	219681	ARMC3	0.153			5.89	-0.274541	96341.9	0.137615	0.141055	0.294725	0.426606	0.481651	0.0699541	0.0424312	0.137615
Q5T2S8	ARMC4_HUMAN	55130	ARMC4	0.045			7.98	-0.289943	115604	0.128352	0.155172	0.307471	0.409004	0.483716	0.0699234	0.0421456	0.131226
Q96C12	ARMC5_HUMAN	79798	ARMC5	0.144		0.298507	6.75	0.0592513	97618.5	0.0941176	0.108021	0.284492	0.513369	0.568984	0.0524064	0.0363636	0.118717
Q6NXE6	ARMC6_HUMAN	93436	ARMC6	0.159			5.83	-0.0908184	54106.1	0.11976	0.129741	0.317365	0.433134	0.526946	0.0678643	0.0598802	0.115768
Q9H6L4	ARMC7_HUMAN	79637	ARMC7	0.211		0.280505	5.73	-0.115657	21909.8	0.106061	0.111111	0.318182	0.464646	0.494949	0.0858586	0.040404	0.141414
Q8IUR7	ARMC8_HUMAN	25852	ARMC8	0.032		0.262123	6.28	0.0457652	75458.3	0.114413	0.132244	0.300149	0.453195	0.450223	0.0757801	0.0683507	0.145617
Q7Z3E5	ARMC9_HUMAN	80210	ARMC9	0.107		0.278552	5.83	-0.418605	91701.8	0.135863	0.141983	0.313341	0.408813	0.468788	0.0954712	0.0354957	0.161567
P0C7Q2	ARMS2_HUMAN	387715	ARMS2				9.03	-0.11028	11429.5	0.0747664	0.140187	0.336449	0.448598	0.523364	0.0934579	0.046729	0.196262
Q9P291	ARMX1_HUMAN	51309	ARMCX1	0.207		0.454545	9.32	-0.25585	49148.7	0.101545	0.152318	0.346578	0.399558	0.532009	0.0794702	0.0353201	0.147903
Q7L311	ARMX2_HUMAN	9823	ARMCX2	0.28		0.3367	8.68	-0.212816	65642	0.102848	0.118671	0.325949	0.452532	0.610759	0.056962	0.0300633	0.147152
Q9UH62	ARMX3_HUMAN	51566	ARMCX3	0.05		0.296736	8.6	-0.325858	42473.2	0.124011	0.145119	0.308707	0.422164	0.493404	0.0870712	0.0395778	0.124011
Q5H9R4	ARMX4_HUMAN	100131755	ARMCX4				9.27	-0.247222	39380.3	0.113889	0.15	0.302778	0.433333	0.511111	0.0555556	0.0416667	0.172222
Q6P1M9	ARMX5_HUMAN	64860	ARMCX5	0.465			8.85	-0.402151	62305.2	0.123656	0.16129	0.306452	0.408602	0.482079	0.0896057	0.0304659	0.175627
Q7L4S7	ARMX6_HUMAN	54470	ARMCX6	0.385		0.3861	4.69	-0.355	32997.5	0.146667	0.103333	0.33	0.42	0.516667	0.0833333	0.07	0.126667
Q9HBZ2	ARNT2_HUMAN	9915	ARNT2	0.028		0.276243	6.25	-0.55523	78639.5	0.103208	0.11855	0.401674	0.376569	0.539749	0.0962343	0.0571827	0.198047
P27540	ARNT_HUMAN	405	ARNT	0.135	0.1295		6.11	-0.614449	86580.7	0.103929	0.114068	0.411914	0.370089	0.562738	0.0887199	0.0443599	0.196451
Q86WX3	AROS_HUMAN	91582	RPS19BP1	1.565	0.342		10.75	-1.01765	15424.2	0.102941	0.257353	0.279412	0.360294	0.455882	0.0588235	0.0220588	0.125
Q9NZ32	ARP10_HUMAN	55860	ACTR10	0.077		0.337838	7.06	-0.00479616	46276.3	0.110312	0.129496	0.302158	0.458034	0.482014	0.0935252	0.0455635	0.139089
Q9C0K3	ARP11_HUMAN		ARP11				5.36	-0.0828571	23696.5	0.12381	0.119048	0.295238	0.461905	0.471429	0.138095	0.0333333	0.133333
P56211	ARP19_HUMAN	10776	ARPP19	0.012			9.07	-1.08304	12315.1	0.151786	0.196429	0.276786	0.375	0.491071	0.0625	0.0357143	0.133929
Q9UBL0	ARP21_HUMAN		ARPP21				6.51	-0.893842	89139	0.100985	0.112069	0.45197	0.334975	0.535714	0.067734	0.0394089	0.210591
P61160	ARP2_HUMAN	10097	ACTR2	0	0.038	0.381679	6.29	-0.184772	44731.3	0.134518	0.147208	0.294416	0.423858	0.456853	0.109137	0.0431472	0.134518
Q9P1U1	ARP3B_HUMAN	57180	ACTR3B	0.101		0.238854	5.61	-0.189713	47576.2	0.136364	0.136364	0.284689	0.442584	0.476077	0.129187	0.0454545	0.131579
P61158	ARP3_HUMAN	10096	ACTR3	0.005	0.05		5.61	-0.266268	47340.1	0.136364	0.136364	0.303828	0.423445	0.480861	0.126794	0.0406699	0.148325
Q9BPX5	ARP5L_HUMAN	81873	ARPC5L	0.064		0.215983	6.15	-0.394118	16930.6	0.143791	0.150327	0.27451	0.431373	0.509804	0.0718954	0.0196078	0.117647
Q9H9F9	ARP5_HUMAN	79913	ACTR5	0.108			5.17	-0.423064	68252.8	0.138386	0.123558	0.31631	0.421746	0.45799	0.100494	0.0411862	0.125206
Q9GZN1	ARP6_HUMAN	64431	ACTR6	0.021		0.291545	4.92	-0.297222	45779.8	0.14899	0.121212	0.328283	0.401515	0.454545	0.138889	0.0454545	0.156566
Q9H981	ARP8_HUMAN	93973	ACTR8	0.034		0.273224	7.86	-0.467147	70436.6	0.11859	0.158654	0.333333	0.389423	0.456731	0.107372	0.0528846	0.141026
O15144	ARPC2_HUMAN	10109	ARPC2	0.015	0.004		6.84	-0.439333	34310.6	0.143333	0.176667	0.283333	0.396667	0.473333	0.14	0.03	0.156667
O15145	ARPC3_HUMAN	10094	ARPC3				8.78	-0.605056	20533.1	0.117978	0.146067	0.337079	0.398876	0.438202	0.117978	0.0561798	0.151685
P59998	ARPC4_HUMAN	10093	ARPC4		0		8.53	-0.132738	19653.8	0.136905	0.178571	0.22619	0.458333	0.380952	0.113095	0.0595238	0.125
O15511	ARPC5_HUMAN	10092	ARPC5		0.046		5.47	-0.403974	16310.1	0.145695	0.139073	0.317881	0.397351	0.562914	0.0596026	0.0331126	0.139073
Q9BYD9	ARPM1_HUMAN	84517	ARPM1	0.296		0.359712	5.53	0.105376	40979.7	0.102151	0.102151	0.319892	0.475806	0.494624	0.110215	0.0725806	0.120968
P49407	ARRB1_HUMAN	408	ARRB1	0.02		0.16129	5.84	-0.518421	47035.3	0.157895	0.162679	0.277512	0.401914	0.511962	0.0909091	0.0287081	0.136364
P32121	ARRB2_HUMAN	409	ARRB2	0.05	0.054	0.263158	7.59	-0.43154	46075.7	0.136919	0.168704	0.281174	0.413203	0.528117	0.107579	0.0317848	0.146699
P36575	ARRC_HUMAN	407	ARR3	0.293		0.277008	5.53	-0.135052	42750.3	0.131443	0.128866	0.314433	0.425258	0.523196	0.0850515	0.0360825	0.162371
Q8N5I2	ARRD1_HUMAN	92714	ARRDC1			0.222717	6.53	-0.0535797	45951.5	0.0785219	0.103926	0.337182	0.48037	0.591224	0.108545	0.0184758	0.182448
Q8TBH0	ARRD2_HUMAN	27106	ARRDC2	0.289			9.33	-0.140541	44350.3	0.0933661	0.140049	0.287469	0.479115	0.550369	0.100737	0.027027	0.154791
Q96B67	ARRD3_HUMAN	57561	ARRDC3			0.285714	6.16	-0.358937	46364.2	0.118357	0.13285	0.34058	0.408213	0.512077	0.115942	0.0386473	0.190821
Q8NCT1	ARRD4_HUMAN	91947	ARRDC4	0.057			5.84	-0.0588517	45449.2	0.102871	0.107656	0.330144	0.45933	0.545455	0.0980861	0.0454545	0.167464
A6NEK1	ARRD5_HUMAN	645432	ARRDC5				6.56	-0.15122	36816.8	0.10061	0.125	0.368902	0.405488	0.52439	0.121951	0.0396341	0.213415
P10523	ARRS_HUMAN	6295	SAG	0.191			6.14	-0.334568	45090.6	0.135802	0.145679	0.296296	0.422222	0.518519	0.0962963	0.0222222	0.167901
P15289	ARSA_HUMAN	410	ARSA		0.2	0.221729	5.65	0.0116371	53552.2	0.0887574	0.0966469	0.33925	0.475345	0.579882	0.116371	0.0493097	0.145957
P15848	ARSB_HUMAN	411	ARSB	0.259	-0.15		8.43	-0.338274	59647.6	0.0938086	0.138837	0.330206	0.437148	0.515947	0.138837	0.0318949	0.161351
P51689	ARSD_HUMAN	414	ARSD				6.78	-0.163912	64815.7	0.0860034	0.133221	0.350759	0.430017	0.532884	0.150084	0.0505902	0.13828
P51690	ARSE_HUMAN	415	ARSE		0.063		6.48	0.0198642	65623.8	0.089983	0.127334	0.319185	0.463497	0.494058	0.144312	0.0594228	0.134126
P54793	ARSF_HUMAN	416	ARSF				6.78	-0.155085	65895	0.0983051	0.133898	0.340678	0.427119	0.508475	0.138983	0.0542373	0.161017
Q96EG1	ARSG_HUMAN	22901	ARSG	0.22		0.277778	6.16	-0.161714	57023.3	0.0914286	0.106667	0.361905	0.44	0.567619	0.127619	0.0361905	0.152381
Q5FYA8	ARSH_HUMAN	347527	ARSH				8.48	-0.110676	63482.1	0.088968	0.137011	0.329181	0.44484	0.487544	0.161922	0.0533808	0.151246
Q5FYB1	ARSI_HUMAN	340075	ARSI	0.048			8.82	-0.471353	63988.4	0.0949033	0.13884	0.365554	0.400703	0.504394	0.147627	0.029877	0.173989
Q5FYB0	ARSJ_HUMAN	79642	ARSJ	0.127		0.345423	9.15	-0.525876	67191.1	0.0851419	0.143573	0.39399	0.377295	0.500835	0.136895	0.0350584	0.186978
Q6UWY0	ARSK_HUMAN	153642	ARSK	0.361			9.02	-0.320522	61409.2	0.0876866	0.143657	0.335821	0.432836	0.477612	0.152985	0.0429104	0.184701
Q5T4W7	ARTN_HUMAN	9048	ARTN	0.315			11.7	-0.319091	22863.5	0.0409091	0.154545	0.322727	0.481818	0.640909	0.0545455	0.05	0.145455
Q9H2C2	ARV1_HUMAN	64801	ARV1	0.183		0.355872	8.59	0.168266	31031.5	0.0848708	0.118081	0.332103	0.464945	0.431734	0.143911	0.0553506	0.147601
O00192	ARVC_HUMAN	421	ARVCF				6.38	-0.555509	104576	0.139293	0.151767	0.295218	0.413721	0.560291	0.0644491	0.0280665	0.136175
Q96QS3	ARX_HUMAN	170302	ARX	0.052			5.14	-0.371886	58123.4	0.131673	0.115658	0.272242	0.480427	0.599644	0.0640569	0.019573	0.142349
P18440	ARY1_HUMAN	9	NAT1	0.343			6.09	-0.355517	33876.4	0.127586	0.141379	0.348276	0.382759	0.417241	0.148276	0.037931	0.17931
P11245	ARY2_HUMAN	10	NAT2			0.393701	5.6	-0.24	33520.3	0.117241	0.117241	0.372414	0.393103	0.424138	0.134483	0.0448276	0.182759
Q9HBK9	AS3MT_HUMAN	57412	AS3MT				5.83	-0.226133	41720	0.136	0.144	0.336	0.384	0.48	0.109333	0.0506667	0.138667
P0C7U1	ASA2B_HUMAN	653308	ASAH2B				9.1	-0.344242	19012.3	0.0969697	0.151515	0.333333	0.418182	0.466667	0.151515	0.0181818	0.181818
P0C7U2	ASA2C_HUMAN	653365	ASAH2C				6.35	-0.308199	68703.6	0.0948553	0.115756	0.385852	0.403537	0.533762	0.125402	0.0337621	0.191318
Q13510	ASAH1_HUMAN	427	ASAH1	0.26	0.023	0.239808	7.52	-0.111139	44630.1	0.103797	0.118987	0.334177	0.443038	0.501266	0.126582	0.0455696	0.162025
Q9NR71	ASAH2_HUMAN	56624	ASAH2	0.24			6.77	-0.205256	85459.9	0.0833333	0.108974	0.396154	0.411538	0.538462	0.120513	0.0346154	0.201282
Q9ULH1	ASAP1_HUMAN	50807	ASAP1	0.059			6.95	-0.6938	125417	0.131089	0.151461	0.34721	0.370239	0.503986	0.0752879	0.0265722	0.179805
O43150	ASAP2_HUMAN	8853	ASAP2	0.125	0.133		6.24	-0.579423	111578	0.134195	0.150099	0.323062	0.392644	0.508946	0.0815109	0.0387674	0.148111
Q8TDY4	ASAP3_HUMAN	55616	ASAP3	0.238			5.98	-0.528571	99091	0.128461	0.14175	0.33887	0.390919	0.508306	0.0919158	0.0365449	0.153931
Q8WXI3	ASB10_HUMAN	136371	ASB10	0.265			6.55	-0.155675	50860.7	0.115632	0.147752	0.278373	0.458244	0.533191	0.0856531	0.0449679	0.124197
Q8WXH4	ASB11_HUMAN	140456	ASB11	0.135			8.39	0.162539	35343.2	0.0866873	0.148607	0.287926	0.47678	0.49226	0.117647	0.0495356	0.0959752
Q8WXK4	ASB12_HUMAN	142689	ASB12	0.164			5.53	-0.0317152	33920.6	0.110032	0.113269	0.323625	0.453074	0.508091	0.0906149	0.038835	0.139159
Q8WXK3	ASB13_HUMAN	79754	ASB13	0.015		0.402414	6.36	-0.0417266	29987.3	0.104317	0.129496	0.330935	0.435252	0.55036	0.0899281	0.057554	0.133094
A6NK59	ASB14_HUMAN	142686	ASB14	0.121			6.24	-0.0582624	65287.3	0.109029	0.134583	0.311755	0.444634	0.48552	0.11925	0.0494037	0.146508
Q8WXK1	ASB15_HUMAN	142685	ASB15	0.141			5.51	-0.140306	65754.6	0.129252	0.130952	0.302721	0.437075	0.486395	0.112245	0.047619	0.122449
Q96NS5	ASB16_HUMAN	92591	ASB16	0.159			8.39	-0.238411	49604	0.0993377	0.143488	0.302428	0.454746	0.514349	0.0860927	0.0551876	0.108168
Q8WXJ9	ASB17_HUMAN	127247	ASB17	0.142			9.05	0.0494915	34259.4	0.0915254	0.138983	0.325424	0.444068	0.440678	0.125424	0.0474576	0.172881
Q6ZVZ8	ASB18_HUMAN	401036	ASB18	0.462			6.49	-0.152146	50769.3	0.11588	0.150215	0.27897	0.454936	0.519313	0.0965665	0.0515021	0.107296
Q9Y576	ASB1_HUMAN	51665	ASB1	0.092	0.311	0.263158	8.55	-0.18	36989.8	0.104478	0.164179	0.298507	0.432836	0.525373	0.110448	0.0447761	0.116418
Q96Q27	ASB2_HUMAN	51676	ASB2	0.117		0.339559	7.55	-0.258262	65040.7	0.112436	0.143101	0.303237	0.441227	0.504259	0.102215	0.0425894	0.144804
Q9Y575	ASB3_HUMAN	51130	ASB3	0.31		0.26178	5.84	0.0312741	57706.6	0.106178	0.117761	0.322394	0.453668	0.476834	0.125483	0.0501931	0.142857
Q9Y574	ASB4_HUMAN	51666	ASB4	0.066			7.57	-0.0861502	48161.6	0.100939	0.157277	0.293427	0.448357	0.485915	0.138498	0.0680751	0.13615
Q8WWX0	ASB5_HUMAN	140458	ASB5	0.081			6.34	0.0775076	36316.6	0.0881459	0.115502	0.340426	0.455927	0.480243	0.118541	0.0425532	0.158055
Q9NWX5	ASB6_HUMAN	140459	ASB6			0.275482	5.62	-0.125891	47104.5	0.137767	0.147268	0.266033	0.448931	0.463183	0.118765	0.0356295	0.125891
Q9H672	ASB7_HUMAN	140460	ASB7	0.012			8.57	-0.345597	35987.3	0.116352	0.172956	0.305031	0.40566	0.462264	0.110063	0.0471698	0.125786
Q9H765	ASB8_HUMAN	140461	ASB8	0.052			5.58	-0.0565972	31621.4	0.125	0.125	0.305556	0.444444	0.517361	0.0833333	0.0520833	0.142361
Q96DX5	ASB9_HUMAN	140462	ASB9	0.278	0.054	0.197336	6.48	-0.172449	31835.9	0.102041	0.146259	0.312925	0.438776	0.510204	0.0986395	0.0544218	0.0986395
Q8N9N2	ASCC1_HUMAN	51008	ASCC1	0.136		0.316456	5.36	-0.50625	45479.6	0.1475	0.14	0.3425	0.37	0.4575	0.105	0.05	0.15
Q9H1I8	ASCC2_HUMAN	84164	ASCC2	0.172	-0.046		5.02	-0.552312	86304.4	0.167768	0.143989	0.285337	0.402906	0.470277	0.10568	0.0343461	0.14531
P50553	ASCL1_HUMAN	429	ASCL1				8.93	-0.697034	25438.3	0.0847458	0.110169	0.385593	0.419492	0.542373	0.0762712	0.029661	0.148305
Q99929	ASCL2_HUMAN	430	ASCL2	0.384			11.18	-0.600518	20172.2	0.0829016	0.170984	0.326425	0.419689	0.621762	0.0466321	0.0207254	0.160622
Q9NQ33	ASCL3_HUMAN	56676	ASCL3				8.71	-0.658889	20782.8	0.111111	0.161111	0.316667	0.411111	0.477778	0.144444	0.0444444	0.2
Q6XD76	ASCL4_HUMAN	121549	ASCL4	0.338			9.23	-0.70814	19240.7	0.139535	0.180233	0.255814	0.424419	0.494186	0.0697674	0.0290698	0.116279
Q7RTU5	ASCL5_HUMAN	647219	ASCL5				8.71	-0.532734	29443.2	0.0935252	0.115108	0.316547	0.47482	0.611511	0.0935252	0.0395683	0.143885
Q9ULZ3	ASC_HUMAN	29108	PYCARD	0.34		0.244101	5.95	-0.217436	21612.9	0.123077	0.128205	0.282051	0.466667	0.466667	0.0871795	0.0307692	0.133333
Q9Y294	ASF1A_HUMAN	25842	ASF1A		0.325	0.291545	4.29	-0.313235	22953.8	0.156863	0.0784314	0.333333	0.431373	0.54902	0.107843	0.0392157	0.166667
Q9NVP2	ASF1B_HUMAN	55723	ASF1B	0.12		0.321027	4.46	-0.0678218	22418.6	0.133663	0.0792079	0.311881	0.475248	0.539604	0.10396	0.0544554	0.123762
Q7L266	ASGL1_HUMAN	80150	ASRGL1	0.221			5.84	-0.12987	32033.6	0.123377	0.12987	0.331169	0.415584	0.603896	0.0616883	0.0487013	0.123377
P07306	ASGR1_HUMAN	432	ASGR1	0.216	0.054		5.28	-0.699656	33164.1	0.14433	0.137457	0.367698	0.350515	0.484536	0.123711	0.04811	0.140893
P07307	ASGR2_HUMAN	433	ASGR2	0.425	0.054	0.27137	5.81	-0.520579	35068.8	0.118971	0.135048	0.369775	0.376206	0.504823	0.144695	0.0450161	0.135048
Q9NR48	ASH1L_HUMAN	55870	ASH1L	0.13			9.46	-0.747255	332572	0.115527	0.189626	0.341866	0.352981	0.49579	0.0879084	0.0387336	0.188953
Q9UBL3	ASH2L_HUMAN	9070	ASH2L		0.254	0.27248	5.45	-0.61035	68678	0.13535	0.132166	0.35828	0.374204	0.547771	0.119427	0.0382166	0.171975
Q9BVC5	ASHWN_HUMAN	79074	C2orf49			0.284091	9.76	-0.871983	25841.8	0.112069	0.189655	0.327586	0.37069	0.530172	0.0603448	0.0215517	0.172414
P42127	ASIP_HUMAN	434	ASIP				9.78	-0.167424	14505.3	0.0681818	0.189394	0.318182	0.424242	0.583333	0.0454545	0.0984848	0.166667
Q92484	ASM3A_HUMAN	10924	SMPDL3A	0.251	0.142	0.440529	5.88	-0.218543	51226.5	0.0927152	0.101545	0.381898	0.423841	0.514349	0.14128	0.0375276	0.196468
Q92485	ASM3B_HUMAN	27293	SMPDL3B		0.029		5.36	-0.154725	50780	0.10989	0.107692	0.318681	0.463736	0.52967	0.147253	0.043956	0.153846
O95671	ASML_HUMAN	8623	ASMTL		0.121	0.230814	5.71	-0.211594	68811.2	0.138486	0.144928	0.283414	0.433172	0.484702	0.109501	0.0450886	0.132045
P17405	ASM_HUMAN	6609	SMPD1		0.071		6.9	-0.125755	69705.3	0.0842607	0.117647	0.316375	0.481717	0.531002	0.138315	0.0429253	0.147854
O43681	ASNA_HUMAN	439	ASNA1	0.003	0.1	0.184843	4.81	-0.108333	38766.7	0.146552	0.112069	0.281609	0.45977	0.477011	0.091954	0.0689655	0.123563
Q9NWL6	ASND1_HUMAN	54529	ASNSD1	0.353		0.327869	6.53	-0.138414	72131.7	0.118196	0.133748	0.314152	0.433904	0.474339	0.096423	0.0404355	0.139969
P08243	ASNS_HUMAN	440	ASNS	0.072	0.075	0.292398	6.39	-0.257754	64326.8	0.128342	0.153298	0.290553	0.427807	0.447415	0.15508	0.0427807	0.149733
Q9BZE9	ASPC1_HUMAN	79058	ASPSCR1	0.24		0.217865	6.23	-0.528391	60144.8	0.128391	0.137432	0.300181	0.433996	0.544304	0.0723327	0.0253165	0.142857
A6ND91	ASPD_HUMAN	554235	ASPDH	0.1			6.79	0.0222615	29926.7	0.0883392	0.120141	0.300353	0.491166	0.586572	0.0848057	0.0353357	0.120141
P20933	ASPG_HUMAN	175	AGA		0.158	0.367647	5.86	-0.151156	37183.6	0.106936	0.115607	0.355491	0.421965	0.578035	0.0982659	0.0606936	0.15896
Q5U4P2	ASPH1_HUMAN	253982	ASPHD1	0.067			8.94	-0.248462	41100.9	0.0820513	0.115385	0.353846	0.448718	0.587179	0.0948718	0.0461538	0.112821
Q6ICH7	ASPH2_HUMAN	57168	ASPHD2			0.540541	7.47	-0.214634	41670.5	0.0921409	0.124661	0.368564	0.414634	0.525745	0.138211	0.0677507	0.154472
Q12797	ASPH_HUMAN	444	ASPH		-0.088		4.92	-0.788127	85807.4	0.186016	0.150396	0.300792	0.362797	0.478892	0.104222	0.0263852	0.135884
Q8IZT6	ASPM_HUMAN	259266	ASPM	0.395			10.45	-0.48191	409530	0.067587	0.227783	0.308887	0.395743	0.375036	0.123382	0.0419902	0.15962
Q9BXN1	ASPN_HUMAN	54829	ASPN				6.61	-0.348421	43388.1	0.131579	0.155263	0.286842	0.426316	0.460526	0.110526	0.05	0.131579
Q96KQ4	ASPP1_HUMAN	23368	PPP1R13B	0.096			6.33	-0.723578	119489	0.114679	0.125688	0.359633	0.4	0.530275	0.0688073	0.0256881	0.159633
Q13625	ASPP2_HUMAN	7159	TP53BP2		0.317		5.78	-0.760195	125536	0.129433	0.131206	0.338652	0.400709	0.51773	0.0682624	0.0345745	0.144504
P26436	ASPX_HUMAN	56	ACRV1			0.568182	4.68	-0.723774	28137.6	0.135849	0.090566	0.49434	0.279245	0.532075	0.090566	0.0679245	0.218868
P00966	ASSY_HUMAN	445	ASS1		0.008	0.20436	8.08	-0.367476	46499.9	0.123786	0.152913	0.315534	0.407767	0.456311	0.118932	0.0339806	0.148058
Q2TB18	ASTE1_HUMAN	28990	ASTE1			0.452489	8.39	-0.149779	77041.5	0.100147	0.139912	0.334315	0.425626	0.455081	0.113402	0.0574374	0.153166
Q6HA08	ASTL_HUMAN	431705	ASTL	0.358			8.16	-0.216705	45934.2	0.0835267	0.111369	0.366589	0.438515	0.568445	0.0928074	0.0348028	0.185615
O14525	ASTN1_HUMAN	460	ASTN1				5.09	-0.351382	144817	0.133641	0.11828	0.360983	0.387097	0.52381	0.0983103	0.0591398	0.175883
O75129	ASTN2_HUMAN	23245	ASTN2	0.033	0	0.307692	5.66	-0.284466	148146	0.121733	0.123973	0.356983	0.397311	0.51755	0.100075	0.0507842	0.187453
Q8IXJ9	ASXL1_HUMAN	171023	ASXL1	0.427	0.438		5.85	-0.653926	165326	0.12719	0.132382	0.367943	0.372485	0.570409	0.0622972	0.03634	0.182998
Q76L83	ASXL2_HUMAN	55252	ASXL2				9	-0.660767	153722	0.101045	0.135192	0.397213	0.366551	0.568641	0.0515679	0.0334495	0.21324
Q9C0F0	ASXL3_HUMAN	80816	ASXL3	0.187			5.8	-0.562011	241762	0.116993	0.121886	0.379893	0.381228	0.564057	0.055605	0.0431495	0.213078
Q8WWH4	ASZ1_HUMAN	136991	ASZ1	0.22			5.6	-0.299789	53423.4	0.145263	0.145263	0.311579	0.397895	0.44	0.0842105	0.0378947	0.138947
O60312	AT10A_HUMAN	57194	ATP10A	0.222			8.7	-0.170981	167578	0.100067	0.136091	0.338225	0.425617	0.500334	0.108739	0.0440294	0.179453
O94823	AT10B_HUMAN	23120	ATP10B	0.267	0.075		6.46	-0.202259	165281	0.112252	0.128679	0.347707	0.411362	0.481862	0.11499	0.0561259	0.18412
Q9P241	AT10D_HUMAN	57205	ATP10D	0.212			6.88	-0.0821879	160214	0.105891	0.124825	0.328892	0.440393	0.479663	0.115007	0.0504909	0.168303
P98196	AT11A_HUMAN	23250	ATP11A	0.054	0.113		6.17	-0.0286596	129670	0.114638	0.126102	0.325397	0.433862	0.454145	0.137566	0.0458554	0.16843
Q9Y2G3	AT11B_HUMAN	23200	ATP11B	0.11	0.142	0.666667	6.52	-0.00909091	134101	0.107052	0.125743	0.332201	0.435004	0.451147	0.13424	0.0424809	0.179269
Q8NB49	AT11C_HUMAN	286410	ATP11C	0.092			6.25	-0.0678445	129392	0.116608	0.126325	0.331272	0.425795	0.457597	0.133392	0.045053	0.179329
P54707	AT12A_HUMAN	479	ATP12A	0.242		0.353357	6.12	0.0155919	115435	0.113571	0.123195	0.319538	0.443696	0.485082	0.101059	0.039461	0.159769
Q9HD20	AT131_HUMAN	57130	ATP13A1	0.077		0.442478	8.46	0.114037	132867	0.0946844	0.125415	0.293189	0.486711	0.5	0.105482	0.0431894	0.145349
Q9NQ11	AT132_HUMAN	23400	ATP13A2	0.206			8.47	0.231949	128708	0.0788136	0.10339	0.314407	0.50339	0.529661	0.090678	0.0474576	0.15678
Q9H7F0	AT133_HUMAN	79572	ATP13A3	0.133	0.262		6.21	0.157586	137950	0.100326	0.112561	0.316476	0.470636	0.48124	0.120718	0.0562806	0.161501
Q4VNC1	AT134_HUMAN	84239	ATP13A4	0.193			6.27	0.132191	133897	0.0978261	0.111204	0.329431	0.461538	0.479097	0.117057	0.0535117	0.16806
Q4VNC0	AT135_HUMAN	344905	ATP13A5	0.385			8.19	0.052381	137235	0.090312	0.115764	0.340722	0.453202	0.46798	0.125616	0.0509031	0.165025
P05023	AT1A1_HUMAN	476	ATP1A1	0.042	0.05		5.33	0.0112414	112822	0.12219	0.11437	0.312805	0.450635	0.505376	0.0938416	0.0469208	0.138807
P50993	AT1A2_HUMAN	477	ATP1A2	0.015			5.47	-0.0142157	112192	0.120588	0.115686	0.319608	0.444118	0.507843	0.0862745	0.0519608	0.144118
P13637	AT1A3_HUMAN	478	ATP1A3	0.006		0.290276	5.22	-0.0166831	111675	0.12537	0.114511	0.318855	0.441264	0.514314	0.0927937	0.0503455	0.141165
Q13733	AT1A4_HUMAN	480	ATP1A4	0.192			6.23	0.0417881	114091	0.109815	0.118562	0.317784	0.453839	0.48688	0.0971817	0.0495627	0.156463
P05026	AT1B1_HUMAN	481	ATP1B1	0.094	0.163	0.235849	8.74	-0.577888	35038.3	0.132013	0.155116	0.336634	0.376238	0.432343	0.135314	0.039604	0.141914
P14415	AT1B2_HUMAN	482	ATP1B2		0		8.57	-0.400345	33344.9	0.0965517	0.127586	0.372414	0.403448	0.510345	0.144828	0.0586207	0.148276
P54709	AT1B3_HUMAN	483	ATP1B3	0.451	0.092	0.281294	8.58	-0.144086	31491.6	0.0967742	0.11828	0.336918	0.448029	0.491039	0.132616	0.0501792	0.157706
Q9UN42	AT1B4_HUMAN	23439	ATP1B4	0.227			4.69	-0.596359	41570.6	0.165266	0.114846	0.336134	0.383754	0.45098	0.137255	0.0420168	0.162465
O14983	AT2A1_HUMAN	487	ATP2A1	0.076			5.07	0.0529471	110180	0.131868	0.112887	0.288711	0.466533	0.517483	0.0809191	0.0529471	0.136863
P16615	AT2A2_HUMAN	488	ATP2A2	0.013	0.267	0.294985	5.23	0.0966411	114681	0.119962	0.108445	0.306142	0.465451	0.522073	0.0873321	0.0585413	0.145873
Q93084	AT2A3_HUMAN	489	ATP2A3	0.057			5.42	0.0770853	113903	0.116012	0.110259	0.301055	0.472675	0.540748	0.0814957	0.0517737	0.147651
P20020	AT2B1_HUMAN	490	ATP2B1	0.006	0.083		5.73	-0.176391	138665	0.129571	0.131161	0.309221	0.430048	0.503975	0.0834658	0.0349762	0.1407
Q01814	AT2B2_HUMAN	491	ATP2B2				5.66	-0.164843	136787	0.127916	0.127112	0.312953	0.432019	0.507643	0.0788415	0.0442478	0.139984
Q16720	AT2B3_HUMAN	492	ATP2B3	0.03			5.45	-0.130574	134110	0.127869	0.122131	0.313934	0.436066	0.508197	0.0803279	0.0409836	0.138525
P23634	AT2B4_HUMAN	493	ATP2B4	0.172	0.1		6.19	-0.113537	137830	0.121676	0.129734	0.313457	0.435133	0.493956	0.085415	0.0394843	0.13618
P98194	AT2C1_HUMAN	27032	ATP2C1	0.049	0.167		6.34	0.172035	100511	0.103373	0.11099	0.323177	0.462459	0.512514	0.0772579	0.0576714	0.156692
O75185	AT2C2_HUMAN	9914	ATP2C2	0.177			5.53	0.159725	103119	0.115222	0.109937	0.313953	0.460888	0.497886	0.0697674	0.0549683	0.146934
Q8TBG4	AT2L1_HUMAN	64850	AGXT2L1	0.203		0.268817	8.32	-0.377154	55633.5	0.124248	0.174349	0.312625	0.388778	0.486974	0.118236	0.0501002	0.146293
Q8IUZ5	AT2L2_HUMAN	85007	AGXT2L2	0.187		0.272665	6.28	-0.174444	49678	0.111111	0.135556	0.311111	0.442222	0.517778	0.122222	0.0333333	0.126667
Q5VTU8	AT5EL_HUMAN	432369	ATP5EP2				10.15	-0.372549	5803.13	0.0588235	0.235294	0.313725	0.392157	0.470588	0.0980392	0.0392157	0.176471
P24539	AT5F1_HUMAN	515	ATP5F1		0.067	0.305344	9.37	-0.158594	28889.7	0.0898438	0.148438	0.304688	0.457031	0.4375	0.117188	0.03125	0.144531
P05496	AT5G1_HUMAN	516	ATP5G1	0.236	0.079	0.529101	9.81	0.641176	14267.4	0.0294118	0.0735294	0.367647	0.529412	0.558824	0.102941	0.0514706	0.176471
Q06055	AT5G2_HUMAN	517	ATP5G2				9.26	0.778014	14627.6	0.0425532	0.070922	0.361702	0.524823	0.567376	0.0851064	0.0496454	0.22695
P48201	AT5G3_HUMAN	518	ATP5G3	0.228	0.067		9.57	0.573239	14683.5	0.0422535	0.0774648	0.373239	0.507042	0.56338	0.0915493	0.0492958	0.176056
Q7Z4Y8	AT5L2_HUMAN	267020	ATP5L2				9.91	0.211	11030	0.06	0.12	0.3	0.52	0.52	0.1	0.01	0.19
Q9NW81	AT5SL_HUMAN	55101	ATP5SL			0.333333	6	-0.367315	29248.1	0.132296	0.143969	0.291829	0.431907	0.463035	0.120623	0.0466926	0.105058
Q9ULK2	AT7L1_HUMAN	222255	ATXN7L1			0.26455	9.82	-0.572989	88540.1	0.0720288	0.160864	0.382953	0.384154	0.623049	0.0744298	0.0372149	0.2509
Q5T6C5	AT7L2_HUMAN	127002	ATXN7L2				9.4	-0.712188	77129.8	0.098338	0.174515	0.33518	0.391967	0.590028	0.0637119	0.0581717	0.16759
Q14CW9	AT7L3_HUMAN	56970	ATXN7L3	0.011			6.62	-0.894813	38625.9	0.144092	0.158501	0.391931	0.305476	0.544669	0.0806916	0.0518732	0.204611
Q9Y2Q0	AT8A1_HUMAN	10396	ATP8A1	0.024			6.41	-0.0272337	131283	0.10567	0.119416	0.337629	0.437285	0.474227	0.121134	0.0412371	0.165808
Q9NTI2	AT8A2_HUMAN	51761	ATP8A2	0.063			7.99	-0.00949477	129156	0.103659	0.128049	0.329268	0.439024	0.479965	0.116725	0.043554	0.164634
O43520	AT8B1_HUMAN	5205	ATP8B1	0.061			6.77	-0.240687	143602	0.122302	0.13749	0.323741	0.416467	0.456435	0.135891	0.0375699	0.164668
P98198	AT8B2_HUMAN	57198	ATP8B2	0.049			6.57	-0.0572374	137349	0.107527	0.122415	0.330025	0.440033	0.468983	0.133995	0.0471464	0.16708
O60423	AT8B3_HUMAN	148229	ATP8B3	0.308			7.97	-0.0743511	147933	0.107634	0.128244	0.318321	0.445802	0.475573	0.117557	0.0465649	0.158015
Q8TF62	AT8B4_HUMAN	79895	ATP8B4	0.213			6.56	-0.0555369	135779	0.10906	0.126678	0.334732	0.42953	0.463087	0.135906	0.0394295	0.166946
Q8NBU5	ATAD1_HUMAN	84896	ATAD1	0			6.43	-0.253463	40717	0.135734	0.157895	0.265928	0.440443	0.465374	0.0914127	0.0526316	0.127424
Q6PL18	ATAD2_HUMAN	29028	ATAD2	0.19		0.464037	5.94	-0.748777	158453	0.165468	0.173381	0.302158	0.358993	0.476259	0.0848921	0.0330935	0.160432
Q96QE3	ATAD5_HUMAN	79915	ATAD5				9.27	-0.753525	207437	0.132321	0.180586	0.348156	0.338937	0.492408	0.0732104	0.0330803	0.190889
Q7L8W6	ATBD4_HUMAN	89978	ATPBD4	0.147			5.34	-0.214232	30345.7	0.146067	0.138577	0.307116	0.40824	0.445693	0.108614	0.0524345	0.149813
Q86WG3	ATCAY_HUMAN	85300	ATCAY	0.07		0.263852	4.54	-0.410512	42093.1	0.180593	0.115903	0.280323	0.423181	0.48248	0.0943396	0.0377358	0.148248
Q9ULI0	ATD2B_HUMAN	54454	ATAD2B	0.169			6.36	-0.685528	164807	0.156379	0.174897	0.305213	0.363512	0.473251	0.0857339	0.037037	0.159808
Q9NVI7	ATD3A_HUMAN	55210	ATAD3A	0.08			9.08	-0.623186	71323.6	0.135647	0.167192	0.290221	0.40694	0.451104	0.0772871	0.0362776	0.121451
Q5T9A4	ATD3B_HUMAN	83858	ATAD3B	0.134		0.30581	9.3	-0.572685	72525.9	0.125	0.171296	0.299383	0.404321	0.464506	0.0802469	0.0447531	0.125
Q5T2N8	ATD3C_HUMAN	219293	ATAD3C				9.37	-0.33017	46349.2	0.114355	0.16545	0.294404	0.425791	0.450122	0.0924574	0.0486618	0.13382
O95260	ATE1_HUMAN	11101	ATE1	0.305			8.17	-0.681467	59050.9	0.125483	0.15444	0.353282	0.366795	0.474903	0.123552	0.0559846	0.179537
P18846	ATF1_HUMAN	466	ATF1				8.44	-0.65203	29214.3	0.099631	0.121771	0.461255	0.317343	0.560886	0.0405904	0.0295203	0.265683
P15336	ATF2_HUMAN	1386	ATF2	0.062	0.0685		7.75	-0.560792	54502.4	0.10099	0.134653	0.354455	0.409901	0.586139	0.0594059	0.029703	0.209901
P18847	ATF3_HUMAN	467	ATF3			0.273973	8.8	-0.671271	20562.2	0.143646	0.19337	0.281768	0.381215	0.430939	0.0607735	0.0497238	0.121547
P18848	ATF4_HUMAN	468	ATF4	0.233	0.342	0.436681	4.83	-0.639886	38564.5	0.173789	0.136752	0.299145	0.390313	0.521368	0.0683761	0.042735	0.165242
Q9Y2D1	ATF5_HUMAN	22809	ATF5	0.189	0.092		4.9	-0.495035	30670.5	0.134752	0.106383	0.244681	0.514184	0.524823	0.0531915	0.0283688	0.109929
P18850	ATF6A_HUMAN	22926	ATF6	0.196		0.413223	8.36	-0.511194	74536.7	0.102985	0.125373	0.364179	0.407463	0.525373	0.0701493	0.0358209	0.192537
Q99941	ATF6B_HUMAN	1388	ATF6B	0.17			5.9	-0.462589	76659.8	0.11522	0.119488	0.322902	0.44239	0.544808	0.056899	0.0355619	0.167852
P17544	ATF7_HUMAN	11016	ATF7	0.052			8.88	-0.487652	52932.8	0.0951417	0.135628	0.336032	0.433198	0.580972	0.0506073	0.0425101	0.186235
Q9H0Y0	ATG10_HUMAN	83734	ATG10	0.243			5.35	-0.334545	25261.6	0.127273	0.122727	0.35	0.4	0.459091	0.15	0.0636364	0.168182
O94817	ATG12_HUMAN	9140	ATG12	0.121		0.352526	5.01	-0.235	15103.6	0.128571	0.107143	0.335714	0.428571	0.535714	0.0785714	0.0285714	0.185714
O75143	ATG13_HUMAN	9776	KIAA0652	0.086	0.075	0.241838	4.98	-0.271954	56534.9	0.12766	0.108317	0.352031	0.411992	0.553191	0.0947776	0.0425532	0.201161
Q2TAZ0	ATG2A_HUMAN	23130	ATG2A	0.177			5.57	-0.265841	212721	0.122291	0.124871	0.309082	0.443756	0.521672	0.0933953	0.0356037	0.156347
Q96BY7	ATG2B_HUMAN	55102	ATG2B	0.099		0.258732	5.49	-0.356208	232598	0.130414	0.129933	0.331569	0.408085	0.499038	0.111165	0.039461	0.187199
Q9NT62	ATG3_HUMAN	64422	ATG3				4.66	-0.515605	35840.4	0.194268	0.133758	0.302548	0.369427	0.458599	0.124204	0.0509554	0.159236
Q8WYN0	ATG4A_HUMAN	115201	ATG4A	0.137	0.154		4.93	-0.298744	45347.6	0.140704	0.115578	0.324121	0.419598	0.464824	0.123116	0.0577889	0.145729
Q9Y4P1	ATG4B_HUMAN	23192	ATG4B	0.076	0.2		4.91	-0.169466	44264.8	0.13486	0.111959	0.312977	0.440204	0.508906	0.13486	0.0585242	0.152672
Q96DT6	ATG4C_HUMAN	84938	ATG4C	0.151		0.324675	5.65	-0.444323	52462.8	0.146288	0.148472	0.336245	0.368996	0.469432	0.150655	0.0414847	0.19869
Q86TL0	ATG4D_HUMAN	84971	ATG4D	0.164		0.329489	8.93	-0.407806	52887.4	0.105485	0.151899	0.318565	0.424051	0.527426	0.122363	0.0506329	0.160338
Q9H1Y0	ATG5_HUMAN	9474	ATG5	0.053	-0.075	0.240674	5.48	-0.467636	32425.3	0.152727	0.152727	0.258182	0.436364	0.396364	0.156364	0.0472727	0.134545
O95352	ATG7_HUMAN	10533	ATG7	0.073		0.205761	5.85	-0.0711238	77907.9	0.110953	0.116643	0.315789	0.456615	0.516358	0.11522	0.0526316	0.14367
Q7Z3C6	ATG9A_HUMAN	79065	ATG9A	0.035		0.52356	6.19	-0.0889154	94384.2	0.100119	0.123957	0.317044	0.45888	0.460072	0.143027	0.0369487	0.148987
Q674R7	ATG9B_HUMAN	285973	ATG9B	0.187			8.62	-0.123377	100952	0.0746753	0.116883	0.316017	0.492424	0.52381	0.115801	0.0292208	0.152597
Q9BSB4	ATGA1_HUMAN		ATG101				5.81	-0.320642	24986.2	0.151376	0.155963	0.311927	0.380734	0.46789	0.105505	0.0504587	0.165138
Q32M88	ATHL1_HUMAN	80162	ATHL1	0.328			5.11	-0.15156	80602.4	0.109905	0.0976934	0.331072	0.46133	0.546811	0.130258	0.0298507	0.160109
Q9UII2	ATIF1_HUMAN	93974	ATPIF1	0.296		0.296736	9.34	-1.02547	12240.9	0.169811	0.254717	0.235849	0.339623	0.358491	0.113208	0.0283019	0.0754717
Q8N6G6	ATL1_HUMAN	92949	ADAMTSL1	0.062		0.378788	8.18	-0.341998	193280	0.0970488	0.132804	0.391033	0.379115	0.557889	0.0908059	0.0692395	0.172531
Q86TH1	ATL2_HUMAN	9719	ADAMTSL2		-0.017		6.02	-0.604416	104551	0.119874	0.129338	0.422713	0.328076	0.592008	0.104101	0.0799159	0.184017
P82987	ATL3_HUMAN	57188	ADAMTSL3	0.126			8.2	-0.509639	188516	0.104672	0.144293	0.388527	0.362507	0.53696	0.0981668	0.0792431	0.159077
Q6UY14	ATL4_HUMAN	54507	ADAMTSL4	0.312		0.310559	8.79	-0.705214	116468	0.0810056	0.126629	0.410615	0.38175	0.586592	0.0810056	0.0614525	0.163873
Q6ZMM2	ATL5_HUMAN	339366	ADAMTSL5	0.194			8.41	-0.352229	52011.2	0.0828025	0.135881	0.346072	0.435244	0.55414	0.129512	0.0573248	0.121019
Q8WXF7	ATLA1_HUMAN	51062	ATL1	0.049		0.374532	5.82	-0.317384	63501.9	0.132616	0.137993	0.320789	0.408602	0.442652	0.130824	0.0340502	0.163082
Q8NHH9	ATLA2_HUMAN	64225	ATL2	0.13			5.3	-0.356604	66185.6	0.140652	0.132075	0.325901	0.401372	0.459691	0.118353	0.0445969	0.138937
Q6DD88	ATLA3_HUMAN	25923	ATL3	0.088			5.43	-0.22403	60502.1	0.125693	0.121996	0.334566	0.417745	0.465804	0.127542	0.0406654	0.15342
O43313	ATMIN_HUMAN	23300	ATMIN	0.232	0.375	0.3003	5.02	-0.363791	88290.4	0.105711	0.09113	0.407047	0.396112	0.586877	0.0753341	0.0449575	0.219927
Q13315	ATM_HUMAN	472	ATM	0.235	0.127		6.39	-0.247088	350454	0.127291	0.143325	0.322971	0.406414	0.434228	0.107657	0.0549738	0.159686
P54259	ATN1_HUMAN	1822	ATN1	0.126	0.104		9.01	-0.847342	124693	0.0801688	0.136709	0.351899	0.431224	0.618565	0.0945148	0.0151899	0.194937
P54710	ATNG_HUMAN	486	FXYD2			0.595238	7.88	-0.292424	7278.61	0.121212	0.136364	0.363636	0.378788	0.5	0.106061	0.0454545	0.121212
Q92858	ATOH1_HUMAN	474	ATOH1	0.13			8.26	-0.762994	38135.7	0.101695	0.152542	0.355932	0.389831	0.556497	0.0875706	0.0282486	0.172316
Q8N100	ATOH7_HUMAN	220202	ATOH7				9.61	-0.525658	16860.2	0.0986842	0.171053	0.309211	0.421053	0.486842	0.105263	0.0657895	0.118421
Q96SQ7	ATOH8_HUMAN	84913	ATOH8				10.24	-0.630841	34621.7	0.0841121	0.17757	0.283489	0.454829	0.579439	0.05919	0.0249221	0.140187
O00244	ATOX1_HUMAN	475	ATOX1		0.108		6.71	-0.151471	7396.53	0.132353	0.161765	0.338235	0.367647	0.529412	0.0735294	0.0882353	0.176471
Q9Y6H3	ATP23_HUMAN	91419	XRCC6BP1	0.23		0.338409	8.3	-0.558537	28061.6	0.105691	0.182927	0.349593	0.361789	0.495935	0.150407	0.0569106	0.121951
P20648	ATP4A_HUMAN	495	ATP4A	0.034			5.58	0.0771981	114044	0.110145	0.108213	0.320773	0.46087	0.509179	0.0995169	0.0541063	0.142029
P51164	ATP4B_HUMAN	496	ATP4B	0.186		0.291545	6.98	-0.339519	33344.8	0.0996564	0.120275	0.353952	0.426117	0.487973	0.158076	0.0584192	0.161512
P56381	ATP5E_HUMAN	514	ATP5E				9.93	-0.411765	5776.05	0.0784314	0.215686	0.313725	0.392157	0.470588	0.0980392	0.0392157	0.176471
O75947	ATP5H_HUMAN	10476	ATP5H	0.202	0.083	0.397614	5.21	-0.554037	18479.2	0.167702	0.149068	0.217391	0.465839	0.453416	0.10559	0.0310559	0.118012
P56385	ATP5I_HUMAN	521	ATP5I			0.44843	9.34	-0.571014	7928.22	0.15942	0.202899	0.202899	0.434783	0.391304	0.0724638	0.0144928	0.115942
P18859	ATP5J_HUMAN	522	ATP5J	0.43		0.649351	9.52	-0.477778	12579.4	0.12963	0.175926	0.268519	0.425926	0.407407	0.12037	0.0277778	0.12963
O75964	ATP5L_HUMAN	10632	ATP5L	0.424		0.478469	9.65	0.242718	11421.1	0.0679612	0.116505	0.291262	0.524272	0.504854	0.106796	0.0194175	0.15534
Q99766	ATP5S_HUMAN	27109	ATP5S	0.47	-0.1	0.402414	7.51	-0.245116	24865	0.130233	0.162791	0.302326	0.404651	0.409302	0.106977	0.0837209	0.111628
P00846	ATP6_HUMAN		MT-ATP6				10.09	0.95177	24800.2	0.0176991	0.0707965	0.300885	0.610619	0.442478	0.0929204	0.0530973	0.185841
Q04656	ATP7A_HUMAN	538	ATP7A				5.85	0.0972	163266	0.106	0.112667	0.334667	0.446667	0.528	0.078	0.0466667	0.175333
P35670	ATP7B_HUMAN	540	ATP7B	0.217	0.113		6.25	0.111399	157159	0.0962457	0.111263	0.331058	0.461433	0.546075	0.0730375	0.0498294	0.158362
P03928	ATP8_HUMAN		MT-ATP8				9.92	-0.360294	7985.92	0.0147059	0.132353	0.338235	0.514706	0.441176	0.117647	0.102941	0.205882
O75110	ATP9A_HUMAN	10079	ATP9A	0.021	0.046		8.01	0.0621777	118504	0.101242	0.122254	0.333333	0.443171	0.4766	0.115568	0.0506208	0.17765
O43861	ATP9B_HUMAN	374868	ATP9B	0.071	0.15		7.67	0.000784656	129218	0.105493	0.126417	0.328684	0.439407	0.477768	0.11857	0.0557977	0.179599
P25705	ATPA_HUMAN	498	ATP5A1	0.033	-0.021	0.25974	9.16	-0.0667269	59712.7	0.108499	0.135624	0.318264	0.437613	0.517179	0.0705244	0.0253165	0.148282
P06576	ATPB_HUMAN	506	ATP5B			0.21097	5.26	0.0181474	56523.6	0.120983	0.111531	0.291115	0.476371	0.533081	0.073724	0.026465	0.136106
P30049	ATPD_HUMAN	513	ATP5D	0.12	0.15		5.38	0.232738	17479	0.10119	0.0952381	0.267857	0.535714	0.589286	0.0654762	0.0178571	0.125
Q5TC12	ATPF1_HUMAN	64756	ATPAF1	0.163			8.12	-0.278963	36413.2	0.115854	0.131098	0.32622	0.426829	0.481707	0.103659	0.0335366	0.134146
Q8N5M1	ATPF2_HUMAN	91647	ATPAF2	0.196			6.62	-0.376471	32751.2	0.121107	0.138408	0.32526	0.415225	0.463668	0.0968858	0.0311419	0.183391
A5YM72	ATPG1_HUMAN	57571	ATPGD1	0.367			5.83	0.124667	88425.8	0.112455	0.120919	0.269649	0.496977	0.525998	0.0822249	0.0483676	0.08948
P36542	ATPG_HUMAN	509	ATP5C1	0.102	0.046	0.265252	9.23	-0.179866	32974.8	0.114094	0.147651	0.315436	0.422819	0.473154	0.0838926	0.0369128	0.184564
P56134	ATPK_HUMAN	9551	ATP5J2	0.171	0.054		9.7	-0.169149	10910.4	0.0638298	0.191489	0.329787	0.414894	0.414894	0.191489	0.0531915	0.202128
P48047	ATPO_HUMAN	539	ATP5O	0.155	-0.008	0.371747	9.97	-0.0197183	23262.3	0.0798122	0.150235	0.319249	0.450704	0.511737	0.0516432	0.0375587	0.183099
Q6RW13	ATRAP_HUMAN	57085	AGTRAP	0.328		0.343053	5.71	0.48239	17407.6	0.081761	0.0880503	0.320755	0.509434	0.509434	0.144654	0.0440252	0.169811
Q8WXE1	ATRIP_HUMAN	84126	ATRIP				5.9	-0.264981	85781.3	0.118837	0.130215	0.328698	0.42225	0.530973	0.0745891	0.0480405	0.154235
Q5VV63	ATRN1_HUMAN	26033	ATRNL1	0.04			7.31	-0.321175	152536	0.0848441	0.11095	0.451051	0.353154	0.564177	0.129079	0.0768673	0.195069
O75882	ATRN_HUMAN	8455	ATRN	0.146	0.0625		7.24	-0.278446	158429	0.0909727	0.120364	0.407978	0.380686	0.561232	0.128761	0.0825752	0.175647
P46100	ATRX_HUMAN	546	ATRX		0.156		6.23	-1.05718	282343	0.177769	0.186998	0.345104	0.290128	0.477528	0.0658106	0.040931	0.182584
Q13535	ATR_HUMAN	545	ATR		0.246		7.17	-0.12534	301164	0.114977	0.147504	0.302194	0.435325	0.435325	0.119138	0.0559758	0.156959
Q9H324	ATS10_HUMAN	81794	ADAMTS10	0.063			8.34	-0.387307	120793	0.0988214	0.148685	0.36718	0.385313	0.56845	0.108794	0.0707162	0.158658
P58397	ATS12_HUMAN	81792	ADAMTS12	0.248			8.25	-0.575094	177556	0.104768	0.146801	0.398369	0.350063	0.535759	0.10665	0.0734003	0.172522
Q76LX8	ATS13_HUMAN	11093	ADAMTS13				6.96	-0.269446	153502	0.0953048	0.115627	0.376314	0.412754	0.583041	0.0847933	0.0742817	0.14576
Q8WXS8	ATS14_HUMAN	140766	ADAMTS14	0.234			6.81	-0.486345	133782	0.106296	0.142273	0.368765	0.382666	0.565822	0.11202	0.0621423	0.15372
Q8TE58	ATS15_HUMAN	170689	ADAMTS15				8.94	-0.341684	103218	0.0926316	0.147368	0.371579	0.388421	0.575789	0.1	0.0610526	0.155789
Q8TE57	ATS16_HUMAN	170690	ADAMTS16	0.168			8.99	-0.501062	136110	0.0857843	0.166667	0.382353	0.365196	0.535948	0.125817	0.0808824	0.172386
Q8TE56	ATS17_HUMAN	170691	ADAMTS17	0.115			8.47	-0.472603	121045	0.105936	0.155251	0.36347	0.375342	0.554338	0.0986301	0.0748858	0.142466
Q8TE60	ATS18_HUMAN	170692	ADAMTS18	0.146			8.91	-0.448567	135075	0.0819001	0.148239	0.412776	0.357084	0.534808	0.121212	0.0753481	0.167895
Q8TE59	ATS19_HUMAN	171019	ADAMTS19	0.166			7.8	-0.5029	133957	0.11599	0.14913	0.360398	0.374482	0.526098	0.0985915	0.0803645	0.144988
Q9UHI8	ATS1_HUMAN	9510	ADAMTS1	0.174		0.287356	6.4	-0.479835	105288	0.11789	0.137539	0.383661	0.36091	0.566701	0.102378	0.0641158	0.164426
P59510	ATS20_HUMAN	80070	ADAMTS20	0.339			6.98	-0.529895	214574	0.106283	0.140838	0.428796	0.324084	0.536649	0.12356	0.0863874	0.186387
O95450	ATS2_HUMAN	9509	ADAMTS2	0.162			6.76	-0.498431	134664	0.121387	0.157721	0.336912	0.38398	0.537572	0.111478	0.0685384	0.141206
O15072	ATS3_HUMAN	9508	ADAMTS3	0.089			6.76	-0.617593	135483	0.121162	0.157676	0.375104	0.346058	0.523651	0.120332	0.0688797	0.165975
O75173	ATS4_HUMAN	9507	ADAMTS4	0.147			8.26	-0.248387	90164.7	0.0860215	0.124253	0.363202	0.426523	0.575866	0.101553	0.0585424	0.148148
Q9UNA0	ATS5_HUMAN	11096	ADAMTS5	0.114			9.13	-0.415054	101648	0.0892473	0.162366	0.38172	0.366667	0.552688	0.113978	0.055914	0.170968
Q9UKP5	ATS6_HUMAN	11174	ADAMTS6	0.178			6.24	-0.521128	125188	0.118174	0.13966	0.400179	0.341987	0.540734	0.128021	0.0734109	0.174575
Q9UKP4	ATS7_HUMAN	11173	ADAMTS7	0.25			5.81	-0.522242	183972	0.115658	0.125148	0.355279	0.403915	0.586595	0.101423	0.0587189	0.146501
Q9UP79	ATS8_HUMAN	11095	ADAMTS8	0.257			5.78	-0.360562	96607.3	0.116854	0.123596	0.355056	0.404494	0.550562	0.0966292	0.0573034	0.130337
Q9P2N4	ATS9_HUMAN	56999	ADAMTS9	0.106			8.13	-0.659225	216345	0.112661	0.152972	0.419121	0.315245	0.559173	0.111628	0.0801034	0.181395
P17735	ATTY_HUMAN	6898	TAT				5.92	-0.0702643	50365.3	0.114537	0.121145	0.314978	0.449339	0.506608	0.0969163	0.0704846	0.140969
Q9UBB4	ATX10_HUMAN	25814	ATXN10		0.029	0.189036	5.12	-0.08	53453.8	0.141053	0.124211	0.277895	0.456842	0.469474	0.0736842	0.0442105	0.117895
P0C7T5	ATX1L_HUMAN	342371	ATXN1L				6.13	-0.402903	73258.9	0.0914369	0.108853	0.365747	0.433962	0.592163	0.08418	0.0275762	0.188679
P54253	ATX1_HUMAN	6310	ATXN1		0.471		8.49	-0.497914	86866.6	0.0760736	0.119018	0.388957	0.415951	0.56319	0.0858896	0.0208589	0.191411
Q8WWM7	ATX2L_HUMAN	11273	ATXN2L		0.127		8.7	-0.731907	113301	0.0809302	0.117209	0.382326	0.419535	0.602791	0.0790698	0.0251163	0.181395
Q99700	ATX2_HUMAN	6311	ATXN2	0.169	0.358		9.6	-0.825438	140192	0.0685453	0.128713	0.400609	0.402133	0.611577	0.0845392	0.0327494	0.207159
Q9H3M9	ATX3L_HUMAN	92552	ATXN3L				4.87	-0.706197	40720.9	0.171831	0.135211	0.346479	0.346479	0.419718	0.109859	0.0366197	0.15493
P54252	ATX3_HUMAN	4287	ATXN3	0.252	0.108	0.203252	4.81	-0.556868	41753.6	0.151099	0.115385	0.365385	0.368132	0.401099	0.107143	0.0467033	0.153846
O15265	ATX7_HUMAN	6314	ATXN7	0.227			9.89	-0.751682	95388.9	0.0706278	0.163677	0.392377	0.373318	0.60426	0.07287	0.0414798	0.215247
Q156A1	ATX8_HUMAN	724066	ATXN8				5.28	-3.4325	10265.8	0	0	0.9875	0.0125	0	0	0.0125	0
Q9H1Z8	AUGN_HUMAN	84417	C2orf40	0.151		0.409836	8.57	-0.747297	17172.3	0.128378	0.162162	0.324324	0.385135	0.445946	0.155405	0.027027	0.148649
Q13825	AUHM_HUMAN	549	AUH	0.061	0.15		9.53	0.0696165	35585.6	0.100295	0.144543	0.259587	0.495575	0.530973	0.0471976	0.0383481	0.0943953
Q9Y679	AUP1_HUMAN	550	AUP1				8.37	-0.017437	52993.8	0.092437	0.117647	0.298319	0.491597	0.506303	0.105042	0.0336134	0.157563
Q96GD4	AURKB_HUMAN	9212	AURKB	0.201	0.113		9.36	-0.40814	39254.4	0.107558	0.177326	0.284884	0.430233	0.44186	0.116279	0.0377907	0.142442
Q9UQB9	AURKC_HUMAN	6795	AURKC	0.326			8.96	-0.360841	35567.7	0.122977	0.177994	0.262136	0.436893	0.404531	0.116505	0.0355987	0.12945
Q8WXX7	AUTS2_HUMAN	26053	AUTS2	0.059			9.41	-0.991263	138891	0.108817	0.192216	0.307387	0.391581	0.543288	0.113582	0.0206513	0.172359
O75061	AUXI_HUMAN	9829	DNAJC6	0.103			6.82	-0.556955	99931.1	0.102957	0.128149	0.374589	0.394304	0.554217	0.112815	0.0372399	0.186199
Q9NQS1	AVEN_HUMAN	57099	AVEN	0.315			4.9	-0.928729	38482.4	0.174033	0.138122	0.361878	0.325967	0.566298	0.0469613	0.0220994	0.118785
O75366	AVIL_HUMAN	10677	AVIL	0.146			5.38	-0.416117	91968.6	0.137973	0.131868	0.323565	0.406593	0.484737	0.117216	0.030525	0.14652
Q8NBF6	AVL9_HUMAN	23080	AVL9	0.236	0.15		5.79	-0.338735	71900.4	0.118827	0.12963	0.341049	0.410494	0.507716	0.117284	0.0277778	0.169753
Q5T686	AVPI1_HUMAN	60370	AVPI1	0.991			10.84	-0.9	16748.2	0.0884354	0.22449	0.29932	0.387755	0.428571	0.102041	0.0204082	0.136054
P27037	AVR2A_HUMAN	92	ACVR2A		0.7		5.61	-0.201559	57808.4	0.128655	0.130604	0.302144	0.438596	0.491228	0.120858	0.0682261	0.128655
Q13705	AVR2B_HUMAN	93	ACVR2B				5.46	-0.286133	57685.2	0.136719	0.134766	0.302734	0.425781	0.488281	0.121094	0.0566406	0.130859
Q58HT5	AWAT1_HUMAN	158833	AWAT1				9.06	0.0972561	37733.1	0.0579268	0.131098	0.341463	0.469512	0.445122	0.204268	0.0487805	0.176829
Q6E213	AWAT2_HUMAN	158835	AWAT2	0.308			9.42	0.156757	38067.7	0.0600601	0.135135	0.321321	0.483483	0.462462	0.192192	0.039039	0.183183
Q3ZCQ2	AX2R_HUMAN		AX2R				4.88	-0.456477	21667.2	0.124352	0.0984456	0.321244	0.455959	0.523316	0.11399	0.0518135	0.129534
A6NMY6	AXA2L_HUMAN	304	ANXA2P2				6.49	-0.546608	38634.2	0.156342	0.165192	0.324484	0.353982	0.454277	0.0914454	0.0353982	0.185841
Q5T2P8	AXA81_HUMAN	728113	ANXA8L1				5.45	-0.402446	36856.9	0.149847	0.143731	0.336391	0.370031	0.443425	0.0978593	0.0458716	0.192661
Q5VT79	AXA82_HUMAN	244	ANXA8L2	0.111		0.280112	5.45	-0.387768	36840.9	0.149847	0.143731	0.330275	0.376147	0.446483	0.0978593	0.0458716	0.189602
O15169	AXN1_HUMAN	8312	AXIN1				6.5	-0.793852	95572.9	0.145012	0.172854	0.314385	0.367749	0.517401	0.099768	0.0336427	0.157773
Q9Y2T1	AXN2_HUMAN	8313	AXIN2	0.111			7.82	-0.743179	93496.5	0.123369	0.164887	0.354686	0.357058	0.513642	0.107948	0.0415184	0.190985
Q9UPN4	AZI1_HUMAN	22994	AZI1	0.297			8.84	-1.01514	121985	0.159741	0.188366	0.300092	0.351801	0.43398	0.0452447	0.0193906	0.130194
Q9H6S1	AZI2_HUMAN	64343	AZI2	0.265			6.15	-0.778571	44905.4	0.155612	0.173469	0.326531	0.344388	0.456633	0.0867347	0.0408163	0.173469
O14977	AZIN1_HUMAN	51582	AZIN1	0.114	0.056	0.26738	4.66	-0.0828125	49502.1	0.136161	0.0959821	0.34375	0.424107	0.517857	0.127232	0.0558036	0.15625
Q07817	B2CL1_HUMAN	598	BCL2L1	0.057	0.085	0.214133	4.86	-0.345064	26032.3	0.133047	0.103004	0.347639	0.416309	0.519313	0.128755	0.0300429	0.171674
Q92843	B2CL2_HUMAN	599	BCL2L2		0.2		5.21	-0.0388601	20733.1	0.108808	0.0984456	0.310881	0.481865	0.559585	0.124352	0.0310881	0.124352
Q9HD36	B2L10_HUMAN	10017	BCL2L10	0.786			9.63	-0.0463918	21959.1	0.0824742	0.134021	0.283505	0.5	0.474227	0.139175	0.0360825	0.139175
O43521	B2L11_HUMAN	10018	BCL2L11	0.176			8.43	-0.713131	22156.3	0.10101	0.136364	0.338384	0.424242	0.525253	0.106061	0.0606061	0.166667
Q9HB09	B2L12_HUMAN	83596	BCL2L12	0.204		0.312989	9.45	-0.356287	36797.7	0.107784	0.146707	0.251497	0.494012	0.517964	0.0748503	0.0359281	0.110778
Q9BXK5	B2L13_HUMAN	23786	BCL2L13	0.297		0.215054	4.41	-0.275052	52689.5	0.16701	0.0865979	0.315464	0.430928	0.505155	0.0659794	0.0206186	0.197938
Q9BZR8	B2L14_HUMAN	79370	BCL2L14	0.546		0.189394	6.17	-0.487768	36574.6	0.131498	0.146789	0.345566	0.376147	0.48318	0.110092	0.030581	0.171254
Q5TBC7	B2L15_HUMAN	440603	BCL2L15				4.33	0.0435583	17713.5	0.134969	0.0674847	0.361963	0.435583	0.515337	0.0674847	0.0674847	0.147239
Q16548	B2LA1_HUMAN	597	BCL2A1	0.3		0.617284	5.32	-0.137714	20119	0.12	0.108571	0.354286	0.417143	0.445714	0.12	0.0571429	0.137143
P61769	B2MG_HUMAN	567	B2M		0.0573333	0.630915	6.06	-0.376471	13705.5	0.134454	0.151261	0.319328	0.394958	0.470588	0.142857	0.0336134	0.201681
P04920	B3A2_HUMAN	6522	SLC4A2	0.073	0.05		5.9	-0.144964	136920	0.125705	0.135375	0.267526	0.471394	0.484287	0.100725	0.0314263	0.128928
P48751	B3A3_HUMAN	6508	SLC4A3				6.02	-0.178571	135618	0.124188	0.137987	0.263799	0.474026	0.501623	0.100649	0.0251623	0.142857
Q96Q91	B3A4_HUMAN	83697	SLC4A9	0.298			6.66	0.143947	108176	0.0905392	0.109868	0.289929	0.509664	0.491353	0.10885	0.0406918	0.138352
P02730	B3AT_HUMAN	6521	SLC4A1				5.08	0.213282	101725	0.116356	0.100988	0.271131	0.511526	0.455543	0.117453	0.0318332	0.136114
Q9P2W7	B3GA1_HUMAN	27087	B3GAT1	0.017			9.63	-0.395808	38231.4	0.110778	0.167665	0.272455	0.449102	0.511976	0.110778	0.0209581	0.158683
Q9NPZ5	B3GA2_HUMAN	135152	B3GAT2	0.149			10.63	-0.439009	36895	0.0804954	0.173375	0.28483	0.4613	0.479876	0.114551	0.0185759	0.136223
O94766	B3GA3_HUMAN	26229	B3GAT3		0.2	0.336134	8.4	-0.262985	37097.9	0.110448	0.137313	0.262687	0.489552	0.507463	0.0895522	0.0208955	0.104478
O75752	B3GL1_HUMAN	8706	B3GALNT1	0.082			7.67	-0.0564955	39484.8	0.0966767	0.138973	0.317221	0.44713	0.398792	0.202417	0.0513595	0.187311
Q8NCR0	B3GL2_HUMAN	148789	B3GALNT2	0.168			5.46	-0.1672	56666.4	0.122	0.12	0.318	0.44	0.498	0.13	0.036	0.142
Q6Y288	B3GLT_HUMAN	145173	B3GALTL	0.111			7.23	-0.2749	56526.5	0.118474	0.150602	0.309237	0.421687	0.46988	0.14257	0.0321285	0.170683
O43505	B3GN1_HUMAN	11041	B3GNT1	0.047	0.146	0.379507	6.77	-0.224337	47088	0.106024	0.125301	0.303614	0.46506	0.474699	0.13012	0.0457831	0.127711
Q9NY97	B3GN2_HUMAN	10678	B3GNT2	0.169	0.146	0.34904	8.75	-0.378841	45991.2	0.110831	0.161209	0.322418	0.405542	0.438287	0.146096	0.0428212	0.153652
Q9Y2A9	B3GN3_HUMAN	10331	B3GNT3	0.315			8.85	-0.134409	42486.7	0.0806452	0.139785	0.298387	0.481183	0.475806	0.150538	0.0403226	0.129032
Q9C0J1	B3GN4_HUMAN	79369	B3GNT4	0.287			9.44	-0.0539683	42281.8	0.0793651	0.150794	0.269841	0.5	0.494709	0.132275	0.0529101	0.116402
Q9BYG0	B3GN5_HUMAN	84002	B3GNT5				8	-0.237566	44023	0.100529	0.134921	0.34127	0.42328	0.436508	0.169312	0.0529101	0.177249
Q6ZMB0	B3GN6_HUMAN	192134	B3GNT6	0.415			7.65	-0.198958	42719.6	0.104167	0.143229	0.260417	0.492188	0.5	0.132812	0.0442708	0.111979
Q8NFL0	B3GN7_HUMAN	93010	B3GNT7	0.147			9.2	-0.250873	45956.5	0.084788	0.144638	0.314214	0.456359	0.461347	0.147132	0.042394	0.122195
Q7Z7M8	B3GN8_HUMAN	374907	B3GNT8	0.343			8.66	-0.0161209	43367.8	0.0780856	0.103275	0.309824	0.508816	0.541562	0.118388	0.0302267	0.151134
Q6UX72	B3GN9_HUMAN	84752	B3GNT9	0.126			9.33	-0.0716418	43722.9	0.0920398	0.139303	0.246269	0.522388	0.544776	0.126866	0.0223881	0.0920398
Q67FW5	B3GNL_HUMAN	146712	B3GNTL1				6.97	-0.36205	40686.2	0.110803	0.152355	0.32133	0.415512	0.490305	0.135734	0.0387812	0.135734
Q9Y5Z6	B3GT1_HUMAN	8708	B3GALT1	0.01			9.38	-0.240491	37967.3	0.0858896	0.165644	0.331288	0.417178	0.457055	0.162577	0.0552147	0.190184
O43825	B3GT2_HUMAN	8707	B3GALT2			0.260417	9.5	-0.475592	49180.4	0.0781991	0.165877	0.35782	0.398104	0.438389	0.170616	0.0402844	0.180095
O96024	B3GT4_HUMAN	8705	B3GALT4	0.22	0.072	0.264901	8.63	-0.0746032	41509.8	0.0846561	0.116402	0.31746	0.481481	0.507937	0.103175	0.0291005	0.12963
Q9Y2C3	B3GT5_HUMAN	10317	B3GALT5	0.214			9.03	-0.138387	36164.8	0.1	0.145161	0.312903	0.441935	0.435484	0.158065	0.0612903	0.164516
Q96L58	B3GT6_HUMAN	126792	B3GALT6				9.72	-0.334043	37113.7	0.115502	0.179331	0.234043	0.471125	0.483283	0.115502	0.0334347	0.112462
Q00973	B4GN1_HUMAN	2583	B4GALNT1	0.173		0.286533	8.93	-0.126642	58844.7	0.0938086	0.125704	0.322702	0.457786	0.530957	0.105066	0.0225141	0.163227
Q8NHY0	B4GN2_HUMAN	124872	B4GALNT2	0.39			8.79	-0.0879859	63216.5	0.0971731	0.137809	0.312721	0.452297	0.487633	0.127208	0.0300353	0.137809
Q6L9W6	B4GN3_HUMAN	283358	B4GALNT3	0.34			7.07	-0.648497	114900	0.128257	0.159319	0.305611	0.406814	0.453908	0.130261	0.0250501	0.130261
Q76KP1	B4GN4_HUMAN	338707	B4GALNT4	0.16			6.51	-0.59769	116438	0.13667	0.156882	0.272377	0.434071	0.513956	0.115496	0.0250241	0.126083
P15291	B4GT1_HUMAN	2683	B4GALT1	0.215	0.083		8.88	-0.20603	43891.4	0.080402	0.11809	0.356784	0.444724	0.542714	0.110553	0.0427136	0.158291
O60909	B4GT2_HUMAN	8704	B4GALT2	0.154	0.05	0.261097	9.47	-0.293011	41944.4	0.0887097	0.155914	0.30914	0.446237	0.502688	0.137097	0.0403226	0.145161
O60512	B4GT3_HUMAN	8703	B4GALT3	0.042	0.113	0.26738	9.34	-0.501781	43898.9	0.0890585	0.152672	0.330789	0.427481	0.516539	0.127226	0.0356234	0.145038
O60513	B4GT4_HUMAN	8702	B4GALT4	0.228	0.117	0.208333	9.18	-0.386628	40014.5	0.107558	0.174419	0.31686	0.401163	0.427326	0.156977	0.0348837	0.139535
O43286	B4GT5_HUMAN	9334	B4GALT5	0.057			8.21	-0.342784	45088.5	0.103093	0.141753	0.32732	0.427835	0.445876	0.170103	0.0412371	0.149485
Q9UBX8	B4GT6_HUMAN	9331	B4GALT6	0.057			8.59	-0.335079	44883.3	0.104712	0.149215	0.319372	0.426702	0.431937	0.183246	0.0471204	0.151832
Q9UBV7	B4GT7_HUMAN	11285	B4GALT7			0.277008	9.18	-0.381346	37380.8	0.100917	0.174312	0.296636	0.428135	0.46789	0.16208	0.0397554	0.131498
Q9UPM9	B9D1_HUMAN	27077	B9D1	0.068	0.054	0.421941	6.73	-0.312255	22760.1	0.0931373	0.102941	0.377451	0.426471	0.563725	0.137255	0.0343137	0.191176
Q9BPU9	B9D2_HUMAN	80776	B9D2			0.294551	7.14	-0.153143	19247.8	0.0742857	0.131429	0.382857	0.411429	0.502857	0.171429	0.04	0.148571
Q5JSZ5	BA2L1_HUMAN		BAT2L1				8.9	-0.799218	165421	0.107492	0.134202	0.366124	0.392182	0.551792	0.067101	0.0325733	0.175896
Q9Y520	BA2L2_HUMAN		BAT2L2				9.17	-1.02772	316840	0.120469	0.149465	0.353814	0.376251	0.548844	0.0555747	0.0189852	0.179151
Q8WXS3	BAALC_HUMAN	79870	BAALC	0.299		0.239808	5.47	-0.766111	19212	0.127778	0.122222	0.394444	0.355556	0.611111	0.05	0.05	0.211111
Q14032	BAAT_HUMAN	570	BAAT	0.411		0.201207	6.5	-0.038756	46268.6	0.0933014	0.124402	0.315789	0.466507	0.471292	0.136364	0.0239234	0.133971
P56817	BACE1_HUMAN	23621	BACE1	0.056			5.24	-0.0497006	55673.8	0.10978	0.101796	0.345309	0.443114	0.512974	0.123752	0.0518962	0.161677
Q9Y5Z0	BACE2_HUMAN	25825	BACE2	0.11			5.05	0.167568	56144.1	0.0907336	0.0772201	0.341699	0.490347	0.546332	0.110039	0.0328185	0.177606
O14867	BACH1_HUMAN	571	BACH1	0.175	0.667		4.95	-0.605842	81904.2	0.157609	0.129076	0.376359	0.336957	0.509511	0.0733696	0.0584239	0.188859
Q9BYV9	BACH2_HUMAN	60468	BACH2	0.74			5	-0.606659	92475.7	0.146254	0.122473	0.369798	0.361474	0.548157	0.0725327	0.0665874	0.184304
Q6ZUV0	BACHL_HUMAN		ACOT7L				6.71	-0.248016	28145.4	0.115079	0.142857	0.34127	0.400794	0.527778	0.0912698	0.0674603	0.174603
O00154	BACH_HUMAN	11332	ACOT7	0.046	-0.017	0.151286	8.85	-0.302895	41768.4	0.110526	0.157895	0.326316	0.405263	0.534211	0.0736842	0.0605263	0.142105
Q92934	BAD_HUMAN	572	BAD	0.326	0.1	0.203459	6.6	-1.15238	18380.2	0.125	0.154762	0.392857	0.327381	0.547619	0.113095	0.0238095	0.202381
Q9H503	BAFL_HUMAN	140836	BANF2	0.13			5.5	0.0844444	10301.7	0.122222	0.122222	0.311111	0.444444	0.422222	0.133333	0.111111	0.0888889
O75531	BAF_HUMAN	8815	BANF1	0.08		0.208333	5.81	-0.366292	10051.9	0.168539	0.168539	0.269663	0.393258	0.460674	0.11236	0.0674157	0.0786517
Q99933	BAG1_HUMAN	573	BAG1	0.424	0.3	0.213904	7.68	-0.905217	38754.4	0.168116	0.185507	0.298551	0.347826	0.446377	0.0376812	0.0318841	0.13913
O95816	BAG2_HUMAN	9532	BAG2		0.333		6.25	-0.591943	23756.7	0.151659	0.165877	0.317536	0.364929	0.436019	0.0473934	0.042654	0.14218
O95817	BAG3_HUMAN	9531	BAG3	0.192		0.168729	6.46	-0.831826	61555.3	0.111304	0.135652	0.323478	0.429565	0.594783	0.0695652	0.0226087	0.161739
O95429	BAG4_HUMAN	9530	BAG4	0.17			5.02	-0.969365	49562.4	0.100656	0.0853392	0.466083	0.347921	0.608315	0.115974	0.0218818	0.251641
Q9UL15	BAG5_HUMAN	9529	BAG5	0.087	0.683		5.76	-0.49396	51166.5	0.165548	0.167785	0.288591	0.378076	0.407159	0.0693512	0.0357942	0.111857
Q13072	BAGE1_HUMAN	574	BAGE				5	0.5	4806.48	0.116279	0.0930233	0.186047	0.604651	0.44186	0.0930233	0.0697674	0.0930233
Q86Y30	BAGE2_HUMAN	85319	BAGE2	4.373			9.02	0.143119	12106.3	0.0917431	0.12844	0.293578	0.486239	0.513761	0.0550459	0.0550459	0.165138
Q86Y29	BAGE3_HUMAN	85318	BAGE3				8.59	0.121101	12104.3	0.0917431	0.119266	0.302752	0.486239	0.513761	0.0550459	0.0550459	0.165138
Q86Y28	BAGE4_HUMAN	85317	BAGE4				4.25	0.425641	4227.15	0.128205	0.0512821	0.205128	0.615385	0.487179	0.0769231	0.0512821	0.102564
Q86Y27	BAGE5_HUMAN	85316	BAGE5				4.58	0.595349	4707.4	0.116279	0.0697674	0.209302	0.604651	0.465116	0.0930233	0.0697674	0.0930233
Q9P281	BAHC1_HUMAN	57597	BAHCC1	0.189			9.02	-0.638919	276753	0.109663	0.155291	0.333589	0.401457	0.567485	0.0720859	0.0302914	0.157209
Q8TBE0	BAHD1_HUMAN	22893	BAHD1	0.12	0.217	0.27933	9.27	-0.748718	84596.5	0.102564	0.160256	0.321795	0.415385	0.565385	0.0769231	0.0435897	0.152564
O14514	BAI1_HUMAN	575	BAI1	0.076			8.27	-0.311806	173419	0.101641	0.124369	0.347854	0.426136	0.557449	0.0896465	0.0530303	0.154672
O60241	BAI2_HUMAN	576	BAI2	0.087			7.5	-0.211924	172541	0.0958991	0.116088	0.358991	0.429022	0.564038	0.0977918	0.0630915	0.179811
O60242	BAI3_HUMAN	577	BAI3	0.027			6.69	-0.281932	171376	0.104468	0.124836	0.375164	0.395532	0.507227	0.109724	0.0716163	0.178712
Q9UQB8	BAIP2_HUMAN	10458	BAIAP2	0.053	0.2125	0.226244	8.99	-0.667391	60828.5	0.115942	0.148551	0.356884	0.378623	0.512681	0.0869565	0.0362319	0.184783
O94812	BAIP3_HUMAN	8938	BAIAP3	0.141			5.95	-0.225358	131815	0.127211	0.138163	0.285594	0.449031	0.487784	0.101095	0.0345409	0.133951
Q13014	BAK2_HUMAN		BAK1P1				5.66	-0.0492891	23395.3	0.0947867	0.0995261	0.341232	0.464455	0.483412	0.132701	0.0331754	0.127962
Q16611	BAK_HUMAN	578	BAK1	0.205		0.286123	5.66	-0.0369668	23393.4	0.0947867	0.0995261	0.341232	0.464455	0.488152	0.132701	0.0331754	0.123223
Q13145	BAMBI_HUMAN	25805	BAMBI		1.25	0.660066	7.91	-0.189615	29087.2	0.0961538	0.157692	0.365385	0.380769	0.476923	0.111538	0.0961538	0.157692
Q8NDB2	BANK1_HUMAN	55024	BANK1	0.526		0.260756	5.31	-0.678981	89276.1	0.163057	0.151592	0.310828	0.374522	0.444586	0.107006	0.0407643	0.150318
Q9H8C5	BANPL_HUMAN						8.54	-0.439086	22289.4	0.0812183	0.147208	0.385787	0.385787	0.456853	0.116751	0.0609137	0.177665
Q8N9N5	BANP_HUMAN	54971	BANP	0.037			5.27	-0.414258	56447.7	0.117534	0.111753	0.373796	0.396917	0.535645	0.0655106	0.0423892	0.154143
Q92560	BAP1_HUMAN	8314	BAP1			0.212314	6.38	-0.577915	80310.1	0.134431	0.152263	0.319616	0.39369	0.525377	0.079561	0.0246914	0.160494
Q9UHQ4	BAP29_HUMAN	55973	BCAP29	0.255		0.560224	9.55	-0.357676	28301.6	0.124481	0.186722	0.26556	0.423237	0.356846	0.112033	0.033195	0.141079
P51572	BAP31_HUMAN	10134	BCAP31	0.211	0		8.44	-0.157317	27973.5	0.138211	0.158537	0.243902	0.45935	0.406504	0.0894309	0.0284553	0.109756
Q99728	BARD1_HUMAN	580	BARD1		0.633		8.99	-0.573488	86590.7	0.113256	0.166023	0.353925	0.366795	0.517375	0.0836551	0.0501931	0.176319
Q9BZE3	BARH1_HUMAN	56751	BARHL1	0.049			9.05	-0.597859	35052.3	0.103976	0.134557	0.342508	0.41896	0.568807	0.0672783	0.0244648	0.183486
Q9NY43	BARH2_HUMAN	343472	BARHL2	0.022			8.67	-0.737726	41953.7	0.0904393	0.139535	0.356589	0.413437	0.560724	0.0904393	0.0335917	0.206718
Q9HBU1	BARX1_HUMAN	56033	BARX1			0.284091	9.72	-0.569291	27280.9	0.110236	0.173228	0.267717	0.448819	0.492126	0.0708661	0.023622	0.102362
Q9UMQ3	BARX2_HUMAN	8538	BARX2	0.139			8.65	-0.731541	31167.4	0.121864	0.154122	0.326165	0.397849	0.462366	0.0609319	0.046595	0.172043
P35613	BASI_HUMAN	682	BSG		0.046	0.3367	5.39	-0.322857	42173	0.12987	0.127273	0.335065	0.407792	0.550649	0.103896	0.0311688	0.158442
P80723	BASP1_HUMAN	10409	BASP1				4.64	-1.25595	22679.8	0.22467	0.140969	0.23348	0.400881	0.625551	0.00440529	0.00440529	0.114537
P82251	BAT1_HUMAN	11136	SLC7A9	0.139			8.4	0.707187	53445.7	0.0574949	0.0718686	0.326489	0.544148	0.488706	0.12731	0.0431211	0.178645
P48634	BAT2_HUMAN	7916	BAT2		0.208		9.48	-1.02782	228719	0.110338	0.1414	0.331479	0.416783	0.611497	0.0602689	0.0148354	0.156236
P46379	BAT3_HUMAN	7917	BAT3	0.081	-0.004		5.4	-0.373675	119331	0.090106	0.0874558	0.35689	0.465548	0.590989	0.0627208	0.0362191	0.15371
O95872	BAT4_HUMAN	7918	BAT4			0.1998	8.36	-0.810112	39289	0.134831	0.162921	0.297753	0.404494	0.516854	0.0814607	0.0308989	0.126404
O95870	BAT5_HUMAN	7920	BAT5	0.063		0.209644	8.39	-0.242652	63201.6	0.0985663	0.134409	0.322581	0.444444	0.485663	0.132616	0.0412186	0.16129
Q8N1L9	BATF2_HUMAN	116071	BATF2	0.537		0.352113	7.2	-0.496715	29378.9	0.080292	0.127737	0.364964	0.427007	0.525547	0.080292	0.0364964	0.153285
Q9NR55	BATF3_HUMAN	55509	BATF3	0.171			9.12	-1.08268	14458.1	0.141732	0.19685	0.275591	0.385827	0.448819	0.0393701	0.0551181	0.0866142
Q16520	BATF_HUMAN	10538	BATF	0.07		0.263852	8.82	-1.0608	14110.6	0.128	0.192	0.336	0.344	0.512	0.096	0.016	0.216
Q07812	BAX_HUMAN	581	BAX	0.177	0.0865	0.206186	5.08	-0.0546875	21170.6	0.119792	0.104167	0.317708	0.458333	0.5	0.09375	0.0520833	0.135417
Q9NRL2	BAZ1A_HUMAN	11177	BAZ1A	0.182	0.413		6.2	-0.839524	178588	0.173522	0.183805	0.294987	0.347686	0.441517	0.0848329	0.029563	0.157455
Q9UIG0	BAZ1B_HUMAN	9031	BAZ1B	0.117	0.254		8.7	-0.915846	170791	0.169926	0.211059	0.269724	0.349292	0.423466	0.0863115	0.0418071	0.138233
Q9UIF9	BAZ2A_HUMAN	11176	BAZ2A		0.042		6.22	-0.639738	211061	0.130184	0.141207	0.332283	0.396325	0.511811	0.0782152	0.0409449	0.166404
Q9UIF8	BAZ2B_HUMAN	29994	BAZ2B	0.158	0.15		6.13	-0.828367	240305	0.151753	0.161439	0.345018	0.34179	0.505074	0.0650369	0.0350554	0.173432
Q9BXH1	BBC3_HUMAN	27113	BBC3				9.09	-0.598446	20519.1	0.0984456	0.129534	0.279793	0.492228	0.569948	0.0518135	0.0362694	0.0932642
A8MTZ0	BBP10_HUMAN		BBIP10				9.42	-0.543478	10499.3	0.119565	0.184783	0.26087	0.434783	0.391304	0.0434783	0.0869565	0.108696
Q8TAM1	BBS10_HUMAN	79738	BBS10	0.508		0.388727	7.95	-0.0488243	80783.1	0.0912863	0.128631	0.369295	0.410788	0.479945	0.109267	0.0580913	0.192254
Q6ZW61	BBS12_HUMAN	166379	BBS12	0.539			5.8	-0.0266197	79033.1	0.102817	0.111268	0.377465	0.408451	0.511268	0.104225	0.0450704	0.188732
Q8NFJ9	BBS1_HUMAN	582	BBS1				8.02	-0.0374368	65040.7	0.0994941	0.128162	0.300169	0.472175	0.499157	0.0876897	0.0387858	0.150084
Q9BXC9	BBS2_HUMAN	583	BBS2	0.146			5.74	-0.155479	79818.4	0.119279	0.127601	0.339806	0.413315	0.518724	0.105409	0.037448	0.163662
Q96RK4	BBS4_HUMAN	585	BBS4	0.177		0.25641	6.9	-0.275145	58243.6	0.105973	0.129094	0.327553	0.43738	0.44894	0.115607	0.0385356	0.150289
Q8N3I7	BBS5_HUMAN	129880	BBS5	0.04			5.39	-0.266862	38730.1	0.131965	0.1261	0.334311	0.407625	0.475073	0.108504	0.0293255	0.16129
Q8IWZ6	BBS7_HUMAN	55212	BBS7	0.115		0.238663	5.7	-0.265315	80300.2	0.131469	0.135664	0.33986	0.393007	0.475524	0.106294	0.034965	0.167832
Q8WY36	BBX_HUMAN	56987	BBX	0.223	0.321		8.96	-0.994899	105062	0.157279	0.202976	0.308183	0.331562	0.488842	0.0712009	0.0456961	0.167906
Q9H165	BC11A_HUMAN	53335	BCL11A	0.042			6.15	-0.736168	91136.1	0.134132	0.159281	0.346108	0.360479	0.537725	0.097006	0.0526946	0.173653
Q9C0K0	BC11B_HUMAN	64919	BCL11B	0.076			6.1	-0.600783	95455.9	0.121924	0.14094	0.345638	0.391499	0.560403	0.0872483	0.0514541	0.144295
Q9NQ31	BCA3_HUMAN		BCA3				8.31	-0.597619	23099	0.12381	0.166667	0.333333	0.37619	0.533333	0.0952381	0.0428571	0.171429
P50895	BCAM_HUMAN	4059	BCAM		0.054		5.53	-0.327707	67361.1	0.116242	0.116242	0.361465	0.406051	0.582803	0.0796178	0.0398089	0.178344
Q6ZUJ8	BCAP_HUMAN	118788	PIK3AP1	0.171		0.332779	5.25	-0.541739	90339	0.146584	0.135404	0.318012	0.4	0.518012	0.0956522	0.0409938	0.175155
P56945	BCAR1_HUMAN	9564	BCAR1	0.097			5.41	-0.477471	93312.4	0.113793	0.111494	0.321839	0.452874	0.581609	0.0873563	0.016092	0.154023
O75815	BCAR3_HUMAN	8412	BCAR3	0.172			8.19	-0.55103	92504.6	0.12	0.151515	0.318788	0.409697	0.490909	0.0884848	0.0509091	0.151515
O75363	BCAS1_HUMAN	8537	BCAS1	0.531	0.05		4.99	-0.928253	61670.6	0.164384	0.136986	0.357877	0.340753	0.60274	0.0376712	0.0222603	0.171233
Q9H6U6	BCAS3_HUMAN	54828	BCAS3	0.042		0.247525	6.35	-0.283728	101114	0.0959052	0.116379	0.381466	0.40625	0.56681	0.0991379	0.0517241	0.203664
Q8TDM0	BCAS4_HUMAN	55653	BCAS4				5.59	-0.175829	22743.2	0.132701	0.132701	0.270142	0.464455	0.530806	0.0616114	0.0473934	0.113744
P54687	BCAT1_HUMAN	586	BCAT1	0.121	-0.083		5.17	-0.171503	42937.7	0.124352	0.111399	0.34456	0.419689	0.510363	0.11399	0.0492228	0.165803
O15382	BCAT2_HUMAN	587	BCAT2	0.158		0.257954	8.88	-0.0721939	44258.1	0.0943878	0.132653	0.290816	0.482143	0.461735	0.117347	0.0510204	0.112245
Q9P287	BCCIP_HUMAN	56647	BCCIP			0.239234	4.51	-0.689809	35956.2	0.210191	0.130573	0.286624	0.372611	0.455414	0.0796178	0.0477707	0.124204
Q9NWK9	BCD1_HUMAN	54680	ZNHIT6	0.312			5.62	-0.802553	53883.1	0.182979	0.178723	0.295745	0.342553	0.434043	0.0829787	0.0489362	0.114894
Q9HAY6	BCDO1_HUMAN	53630	BCMO1	0.165			6.21	-0.367093	62595.9	0.126143	0.144424	0.321755	0.407678	0.486289	0.146252	0.0365631	0.182815
Q9BYV7	BCDO2_HUMAN	83875	BCO2	0.283			8.65	-0.311054	65614.4	0.1019	0.145078	0.336788	0.416235	0.495682	0.158895	0.0397237	0.151986
O60756	BCE1_HUMAN		BCE1				10.67	0.0511905	9776.96	0.0119048	0.154762	0.369048	0.464286	0.440476	0.119048	0.107143	0.154762
O14874	BCKD_HUMAN	10295	BCKDK		0.15	0.253807	8.97	-0.23932	46329.6	0.11165	0.174757	0.276699	0.436893	0.461165	0.118932	0.038835	0.143204
O95999	BCL10_HUMAN	8915	BCL10	0.074			5.57	-0.695708	26234.8	0.158798	0.154506	0.334764	0.351931	0.48927	0.0643777	0.0343348	0.201717
P10415	BCL2_HUMAN	596	BCL2	0.191			6.75	-0.135983	26248.5	0.0920502	0.125523	0.297071	0.485356	0.548117	0.146444	0.0376569	0.146444
P20749	BCL3_HUMAN	602	BCL3	0.187			8.72	-0.163216	47552.4	0.0770925	0.114537	0.303965	0.504405	0.621145	0.0594714	0.0418502	0.14978
Q8N143	BCL6B_HUMAN	255877	BCL6B	0.127			9.23	-0.469937	51496.9	0.0730689	0.158664	0.384134	0.384134	0.569937	0.112735	0.045929	0.19833
P41182	BCL6_HUMAN	604	BCL6	0.07	0.717		8.28	-0.593201	78793	0.107649	0.157224	0.351275	0.383853	0.526912	0.106232	0.072238	0.184136
Q4VC05	BCL7A_HUMAN	605	BCL7A		0.275		5.01	-1.19667	22795.4	0.185714	0.157143	0.347619	0.309524	0.590476	0.0333333	0.047619	0.195238
Q9BQE9	BCL7B_HUMAN	9275	BCL7B	0.064	0.283	0.208768	4.67	-0.9	22181.7	0.178218	0.123762	0.341584	0.356436	0.584158	0.049505	0.0148515	0.232673
Q8WUZ0	BCL7C_HUMAN	9274	BCL7C			0.253165	5.15	-0.974194	23453.6	0.170507	0.147465	0.276498	0.40553	0.576037	0.0368664	0.0184332	0.115207
P0C6P0	BCL8_HUMAN	606	BCL8				8.77	0.542	11225.6	0.05	0.13	0.34	0.48	0.44	0.15	0.05	0.2
Q86UU0	BCL9L_HUMAN	283149	BCL9L	0.087			8.79	-0.688526	157024	0.066044	0.0940627	0.396264	0.443629	0.599066	0.0507005	0.0733823	0.144763
O00512	BCL9_HUMAN	607	BCL9				8.99	-0.691304	149190	0.069425	0.0981767	0.388499	0.443899	0.615708	0.0553997	0.0659187	0.151473
Q9NYF8	BCLF1_HUMAN	9774	BCLAF1		0.192		9.99	-1.63109	106056	0.153261	0.257609	0.372826	0.216304	0.478261	0.106522	0.0119565	0.244565
A8MW95	BCN1L_HUMAN	441925	BECN1L1				4.79	-0.408617	49041.6	0.147392	0.111111	0.351474	0.390023	0.47619	0.0839002	0.0408163	0.14059
Q8N888	BCOR2_HUMAN	286554	BCORL2	0.66			9.12	-0.827586	16247	0.124138	0.186207	0.358621	0.331034	0.468966	0.0551724	0.0551724	0.151724
Q5H9F3	BCORL_HUMAN	63035	BCORL1	0.15			6.9	-0.488895	182409	0.102864	0.119229	0.350088	0.42782	0.605494	0.0613676	0.0350672	0.19287
Q6W2J9	BCOR_HUMAN	54880	BCOR	0.166			6.06	-0.668091	192065	0.128775	0.139601	0.336182	0.395442	0.560684	0.0843305	0.0319088	0.185185
P11274	BCR_HUMAN	613	BCR		0.244333		6.62	-0.625806	142727	0.137687	0.152636	0.324941	0.384736	0.489378	0.0928403	0.0369788	0.166798
Q9Y276	BCS1_HUMAN	617	BCS1L		0.092	0.242131	8.63	-0.228878	47503.4	0.102625	0.136038	0.324582	0.436754	0.47494	0.133652	0.026253	0.164678
Q8IYS8	BD1L2_HUMAN	284257	BOD1P				5.1	-0.610465	18063.7	0.122093	0.110465	0.354651	0.412791	0.604651	0.0639535	0.0116279	0.116279
Q9BUT1	BDH2_HUMAN	56898	BDH2	0.101		0.239808	7.56	-0.0216327	26706.4	0.110204	0.122449	0.326531	0.440816	0.530612	0.0734694	0.0530612	0.130612
Q02338	BDH_HUMAN	622	BDH1		0.05	0.309598	9.1	-0.147813	38131.7	0.102041	0.145773	0.329446	0.422741	0.516035	0.107872	0.058309	0.198251
P23560	BDNF_HUMAN	627	BDNF	0.051		0.261097	9.01	-0.456275	27799.5	0.117409	0.161943	0.352227	0.368421	0.506073	0.0890688	0.0688259	0.186235
A6H8Y1	BDP1_HUMAN	55814	BDP1	0.716			5.06	-0.960023	293711	0.188643	0.158155	0.325838	0.327363	0.497713	0.0415396	0.0320122	0.173399
Q3B7T3	BEAN_HUMAN	146227	BEAN	0.284			7.8	-0.759073	28606.6	0.100386	0.181467	0.362934	0.355212	0.567568	0.138996	0.034749	0.223938
Q14457	BECN1_HUMAN	8678	BECN1	0.028			4.83	-0.675111	51862.6	0.166667	0.126667	0.353333	0.353333	0.433333	0.1	0.0488889	0.155556
Q9BUH8	BEGIN_HUMAN	57596	BEGAIN	0.18		0.257069	5.4	-0.672344	64761.4	0.143339	0.136594	0.338954	0.381113	0.529511	0.0944351	0.0337268	0.193929
Q8NDZ0	BEND2_HUMAN	139105	BEND2				5.23	-0.590738	87861.4	0.116395	0.107635	0.404255	0.371715	0.584481	0.0926158	0.048811	0.216521
Q5T5X7	BEND3_HUMAN	57673	BEND3	0.068			5.29	-0.613647	94413.6	0.15942	0.147343	0.310386	0.38285	0.472222	0.0990338	0.0362319	0.148551
Q6ZU67	BEND4_HUMAN	389206	BEND4	0.076			5.96	-0.662075	57818.7	0.111321	0.124528	0.390566	0.373585	0.55283	0.0981132	0.0358491	0.207547
Q7L4P6	BEND5_HUMAN	79656	BEND5			0.301205	5.88	-0.694537	48150.7	0.168646	0.173397	0.275534	0.382423	0.444181	0.0807601	0.0356295	0.128266
Q5SZJ8	BEND6_HUMAN	221336	BEND6	0.278			8.54	-0.883513	31202.1	0.129032	0.146953	0.401434	0.322581	0.505376	0.0501792	0.0501792	0.200717
Q8N7W2	BEND7_HUMAN	222389	BEND7	0.222		0.290698	9.26	-0.626782	57512.2	0.105973	0.156069	0.373796	0.364162	0.50289	0.0732177	0.0366089	0.177264
O76090	BEST1_HUMAN	7439	BEST1	0.407		0.595238	6.43	-0.283248	67638.8	0.109402	0.131624	0.302564	0.45641	0.442735	0.152137	0.0358974	0.158974
Q8NFU1	BEST2_HUMAN	54831	BEST2	0.094			5.11	0.0667976	57101.2	0.111984	0.0982318	0.294695	0.495088	0.500982	0.133595	0.0510806	0.137525
Q8N1M1	BEST3_HUMAN	144453	BEST3	0.074		0.312012	6.13	-0.249401	76056.5	0.110778	0.124251	0.335329	0.429641	0.492515	0.142216	0.0389222	0.214072
Q8NFU0	BEST4_HUMAN	266675	BEST4	0.196			5.81	-0.132981	53462.9	0.114165	0.114165	0.298097	0.473573	0.48203	0.122622	0.0274841	0.156448
Q9NYM9	BET1L_HUMAN	51272	BET1L				7.87	-0.233333	12380.2	0.135135	0.144144	0.297297	0.423423	0.513514	0.0720721	0.0630631	0.18018
O15155	BET1_HUMAN	10282	BET1		0.221	0.405405	9.14	-0.134746	13280.6	0.0932203	0.135593	0.389831	0.381356	0.423729	0.118644	0.059322	0.20339
Q9HBH7	BEX1_HUMAN	55859	BEX1	0.243			6.31	-1.192	14849.8	0.184	0.216	0.24	0.36	0.376	0.088	0.08	0.072
Q9BXY8	BEX2_HUMAN	84707	BEX2			0.337838	5.89	-1.15625	15311.1	0.195312	0.210938	0.234375	0.359375	0.375	0.0859375	0.0625	0.0625
Q00994	BEX3_HUMAN	27018	NGFRAP1			0.380952	5.31	-1.13964	12949.6	0.189189	0.18018	0.279279	0.351351	0.378378	0.0900901	0.0990991	0.00900901
Q9NWD9	BEX4_HUMAN	56271	BEX4	0.548			5.97	-1.405	14057.3	0.175	0.191667	0.325	0.308333	0.408333	0.1	0.05	0.0583333
Q5H9J7	BEX5_HUMAN	340542	BEX5				4.73	-0.8	12593.8	0.207207	0.153153	0.216216	0.423423	0.477477	0.0900901	0.0630631	0.027027
Q9NZS9	BFAR_HUMAN	51283	BFAR	0.128		0.645161	6.11	-0.0788889	52702.9	0.113333	0.124444	0.293333	0.468889	0.42	0.157778	0.04	0.157778
Q12934	BFSP1_HUMAN	631	BFSP1	0.418			5.09	-0.83218	74497.8	0.189474	0.160902	0.291729	0.357895	0.451128	0.0556391	0.0150376	0.144361
Q13515	BFSP2_HUMAN	8419	BFSP2				5.41	-0.509639	45850.2	0.151807	0.144578	0.315663	0.387952	0.46506	0.060241	0.0385542	0.137349
P16278	BGAL_HUMAN	2720	GLB1	0.305	0.117	0.296736	6.1	-0.189069	76024.7	0.098966	0.113737	0.33678	0.450517	0.508124	0.150665	0.028065	0.16839
P16442	BGAT_HUMAN	28	ABO		-0.05		9.14	-0.079096	40906.2	0.0988701	0.155367	0.268362	0.477401	0.446328	0.146893	0.0536723	0.127119
Q15582	BGH3_HUMAN	7045	TGFBI	0.126	0.042	0.510856	7.62	-0.0850659	74632.1	0.101025	0.130307	0.332357	0.43631	0.515373	0.0819912	0.0366032	0.155198
P08236	BGLR_HUMAN	2990	GUSB		0.033	0.309598	6.54	-0.315822	74683	0.102919	0.124424	0.347158	0.425499	0.480799	0.158218	0.0276498	0.179724
Q7RTU4	BHA09_HUMAN	727857	BHLHA9				11.21	-0.582128	24116.8	0.0765957	0.182979	0.293617	0.446809	0.638298	0.0468085	0.0425532	0.110638
Q7RTS1	BHA15_HUMAN	168620	BHLHA15				11.26	-1.10212	20805.5	0.0846561	0.206349	0.359788	0.349206	0.497354	0.0582011	0.015873	0.153439
Q8NFJ8	BHE22_HUMAN	27319	BHLHE22	0.071			7.04	-0.207349	36973.4	0.0839895	0.102362	0.409449	0.404199	0.664042	0.0472441	0.0367454	0.178478
Q8NDY6	BHE23_HUMAN	128408	BHLHE23				9.37	-0.411111	23649.6	0.0977778	0.151111	0.293333	0.457778	0.573333	0.0711111	0.04	0.115556
O14503	BHE40_HUMAN	8553	BHLHE40	0.138	1.225		8.3	-0.577913	45479.8	0.114078	0.157767	0.325243	0.402913	0.492718	0.0898058	0.0436893	0.165049
Q9C0J9	BHE41_HUMAN	79365	BHLHE41	0.184			6.95	-0.277801	50464.7	0.10166	0.130705	0.280083	0.487552	0.558091	0.0829876	0.026971	0.120332
Q6PI77	BHLH9_HUMAN	80823	BHLHB9				7.51	-0.392322	60251.4	0.126143	0.146252	0.301645	0.42596	0.52468	0.0804388	0.0493601	0.144424
Q93088	BHMT1_HUMAN	635	BHMT			0.180995	6.58	-0.371429	44968.8	0.130542	0.150246	0.29064	0.428571	0.482759	0.1133	0.0418719	0.1133
Q9H2M3	BHMT2_HUMAN	23743	BHMT2	0.193			5.61	-0.258127	40327.3	0.143251	0.143251	0.264463	0.449036	0.490358	0.121212	0.0523416	0.104683
P55061	BI1_HUMAN	7009	TMBIM6	0.067	0.042		8.79	0.655696	26519.2	0.0632911	0.113924	0.278481	0.544304	0.421941	0.160338	0.07173	0.135021
Q9UHR4	BI2L1_HUMAN	55971	BAIAP2L1	0.105		0.189394	8.82	-0.589824	56845.7	0.121331	0.158513	0.332681	0.387476	0.514677	0.0861057	0.035225	0.191781
Q6UXY1	BI2L2_HUMAN	80115	BAIAP2L2	0.115		0.298507	9.53	-0.64896	58948.2	0.102079	0.147448	0.345936	0.404537	0.508507	0.0964083	0.0434783	0.194707
Q9H694	BICC1_HUMAN	80114	BICC1	0.082			8.75	-0.437166	104775	0.0954825	0.132444	0.382957	0.389117	0.548255	0.073922	0.0420945	0.206366
Q96G01	BICD1_HUMAN	636	BICD1	0.199			5.6	-0.786462	110679	0.166154	0.164103	0.317949	0.351795	0.434872	0.0635897	0.0317949	0.168205
Q8TD16	BICD2_HUMAN	23299	BICD2	0.066	0.258		5.35	-0.803155	93473.9	0.180825	0.167476	0.294903	0.356796	0.410194	0.059466	0.0242718	0.148058
Q6ZP65	BICR1_HUMAN	92558	CCDC64	0.149			4.86	-0.730533	55089.3	0.194672	0.14959	0.295082	0.360656	0.415984	0.045082	0.0430328	0.133197
A1A5D9	BICR2_HUMAN	146439	CCDC64B	0.19			4.99	-0.9	56799.3	0.187008	0.151575	0.297244	0.364173	0.415354	0.0314961	0.00984252	0.120079
P55957	BID_HUMAN	637	BID	0.545	0.067	0.175439	5.27	-0.487692	21980.6	0.148718	0.138462	0.328205	0.384615	0.492308	0.0717949	0.0410256	0.148718
P53004	BIEA_HUMAN	644	BLVRA	0.24	0.079	0.217628	6.06	-0.218919	33406.5	0.141892	0.152027	0.287162	0.418919	0.418919	0.108108	0.0371622	0.128378
Q9Y6D6	BIG1_HUMAN	10565	ARFGEF1	0.052			5.58	-0.291509	208630	0.129259	0.129259	0.332612	0.40887	0.468361	0.103299	0.04543	0.161709
Q9Y6D5	BIG2_HUMAN	10564	ARFGEF2	0.058			5.93	-0.259328	201905	0.127731	0.136695	0.322689	0.412885	0.461064	0.104762	0.0521008	0.155182
Q5TH69	BIG3_HUMAN		ARFGEF3				5.54	-0.221268	240493	0.124943	0.124943	0.336243	0.413872	0.502526	0.0872761	0.0532843	0.169499
Q13323	BIK_HUMAN	638	BIK			0.321027	4.21	0.205625	18003.8	0.175	0.08125	0.2375	0.50625	0.43125	0.06875	0.08125	0.13125
O00499	BIN1_HUMAN	274	BIN1	0.062			4.97	-0.649916	64658.2	0.143339	0.118044	0.320405	0.418212	0.537943	0.0809444	0.0219224	0.139966
Q9UBW5	BIN2_HUMAN	51411	BIN2				5.11	-0.860885	61835.7	0.155752	0.132743	0.353982	0.357522	0.530973	0.0566372	0.019469	0.20354
Q9NQY0	BIN3_HUMAN	55909	BIN3	0.061		0.326531	6.94	-0.83083	29645.8	0.16996	0.185771	0.26087	0.383399	0.379447	0.0869565	0.0395257	0.118577
Q96LW7	BINCA_HUMAN	84270	C9orf89	0.122		0.414079	9.43	-0.234649	25572	0.0570175	0.153509	0.346491	0.442982	0.504386	0.131579	0.0570175	0.175439
Q13075	BIRC1_HUMAN	4671	NAIP		0.211		5.68	-0.152744	159475	0.123307	0.125445	0.321454	0.429793	0.443336	0.119743	0.0527441	0.150392
Q13490	BIRC2_HUMAN	329	BIRC2		0.367		6.27	-0.387217	69852.9	0.119741	0.132686	0.359223	0.38835	0.496764	0.11165	0.0679612	0.186084
Q13489	BIRC3_HUMAN	330	BIRC3	0.244			5.71	-0.346358	68326.2	0.122517	0.125828	0.360927	0.390728	0.504967	0.114238	0.057947	0.178808
O15392	BIRC5_HUMAN	332	BIRC5		-0.033	0.333333	5.34	-0.745775	16378.6	0.190141	0.176056	0.225352	0.408451	0.422535	0.126761	0.0633803	0.0774648
Q9NR09	BIRC6_HUMAN	57448	BIRC6	0.058			5.66	-0.141561	527263	0.108925	0.114102	0.351004	0.425968	0.525575	0.0846966	0.0443156	0.181818
Q96CA5	BIRC7_HUMAN	79444	BIRC7	0.4			5.43	-0.458725	32776.3	0.134228	0.130872	0.302013	0.432886	0.543624	0.110738	0.0503356	0.11745
Q96P09	BIRC8_HUMAN	112401	BIRC8	0.342			6.94	-0.424576	27097	0.131356	0.152542	0.330508	0.385593	0.440678	0.110169	0.0762712	0.144068
Q86UB2	BIVM_HUMAN	54841	BIVM	0.176			9.15	-0.793837	56736.3	0.0994036	0.168986	0.405567	0.326044	0.49503	0.137177	0.0337972	0.202783
P46663	BKRB1_HUMAN	623	BDKRB1	0.351		0.515464	9.5	0.516147	40467.9	0.0566572	0.107649	0.271955	0.563739	0.447592	0.15864	0.0311615	0.113314
P30411	BKRB2_HUMAN	624	BDKRB2				8.5	0.456777	44430.2	0.0664962	0.0895141	0.342711	0.501279	0.468031	0.120205	0.0792839	0.173913
P78537	BL1S1_HUMAN	2647	BLOC1S1				7.88	-0.5792	14302.1	0.128	0.16	0.312	0.4	0.408	0.08	0.04	0.112
Q6QNY1	BL1S2_HUMAN	282991	BLOC1S2			0.410678	4.78	-0.549296	15950.9	0.190141	0.140845	0.260563	0.408451	0.443662	0.0633803	0.0422535	0.15493
Q6QNY0	BL1S3_HUMAN	388552	BLOC1S3				5.08	-0.543069	21242.7	0.163366	0.138614	0.237624	0.460396	0.594059	0.0247525	0.0148515	0.123762
P62952	BLCAP_HUMAN	10904	BLCAP	0	0.342		6.21	0.816092	9868.6	0.045977	0.0689655	0.310345	0.574713	0.471264	0.195402	0.114943	0.149425
Q8IZY5	BLID_HUMAN	414899	BLID				6.73	-0.0203704	12037	0.101852	0.12037	0.324074	0.453704	0.444444	0.0833333	0.0462963	0.185185
P51451	BLK_HUMAN	640	BLK				7.98	-0.396832	57668.5	0.130693	0.150495	0.283168	0.435644	0.453465	0.112871	0.0455446	0.138614
Q13867	BLMH_HUMAN	642	BLMH	0.13	0.125	0.295858	5.87	-0.382198	52526.8	0.136264	0.145055	0.303297	0.415385	0.459341	0.138462	0.0637363	0.12967
A8MY62	BLML_HUMAN						8.75	-0.06	54617.3	0.09	0.128	0.274	0.508	0.528	0.12	0.024	0.13
P54132	BLM_HUMAN	641	BLM		0.483		7.33	-0.602117	158897	0.132675	0.157375	0.354975	0.354975	0.513761	0.0952717	0.0409315	0.198306
Q8WV28	BLNK_HUMAN	29760	BLNK	0.145			8.18	-0.941667	50434.1	0.127193	0.157895	0.326754	0.388158	0.559211	0.0877193	0.0197368	0.186404
P30043	BLVRB_HUMAN	645	BLVRB		0.1		7.13	-0.0597087	22104.8	0.0970874	0.140777	0.315534	0.446602	0.592233	0.092233	0.038835	0.169903
Q5H9B9	BM2KL_HUMAN	347359	BMP2KL				5.4	-0.939173	46061.6	0.153285	0.148418	0.350365	0.347932	0.50365	0.0997567	0.0218978	0.167883
O00327	BMAL1_HUMAN	406	ARNTL	0.024			6.4	-0.486422	68716.4	0.124601	0.14377	0.35623	0.375399	0.544728	0.0910543	0.0527157	0.190096
Q8WYA1	BMAL2_HUMAN	56938	ARNTL2	0.416			7.01	-0.485849	70840.6	0.121069	0.147799	0.366352	0.36478	0.506289	0.102201	0.0471698	0.196541
Q96LC9	BMF_HUMAN	90427	BMF	0.159			4.91	-0.481522	20494.6	0.11413	0.0923913	0.358696	0.434783	0.483696	0.0978261	0.0434783	0.0978261
P35226	BMI1_HUMAN	648	BMI1	0.045	0.21	0.260417	8.9	-0.659509	36924.4	0.119632	0.174847	0.355828	0.349693	0.515337	0.101227	0.0613497	0.202454
O95393	BMP10_HUMAN	27302	BMP10				4.89	-0.375236	48015.7	0.15566	0.125	0.32783	0.391509	0.471698	0.108491	0.0495283	0.174528
O95972	BMP15_HUMAN	9210	BMP15	0.514			9.28	-0.344898	45024.6	0.0892857	0.160714	0.326531	0.423469	0.431122	0.125	0.0535714	0.15051
P13497	BMP1_HUMAN	649	BMP1	0.051			6.48	-0.60071	111175	0.133874	0.154158	0.371197	0.340771	0.529412	0.139959	0.0517241	0.176471
Q9NSY1	BMP2K_HUMAN	55589	BMP2K	0.093	0.194		6.05	-0.802412	129088	0.118863	0.136951	0.387597	0.356589	0.507321	0.105082	0.0318691	0.163652
P12643	BMP2_HUMAN	650	BMP2				9.15	-0.466162	44672.2	0.103535	0.179293	0.308081	0.409091	0.492424	0.128788	0.0378788	0.151515
P55107	BMP3B_HUMAN	2662	GDF10	0.167			9.58	-0.437029	53087.3	0.0983264	0.156904	0.26569	0.479079	0.531381	0.0983264	0.039749	0.112971
P12645	BMP3_HUMAN	651	BMP3				9.64	-0.535169	53337.4	0.0974576	0.173729	0.32839	0.400424	0.472458	0.103814	0.0402542	0.158898
P12644	BMP4_HUMAN	652	BMP4	0.054	1.2625	0.307692	8.97	-0.54951	46523.9	0.107843	0.181373	0.321078	0.389706	0.470588	0.129902	0.0392157	0.144608
P22003	BMP5_HUMAN	653	BMP5	0.104		0.401606	9.07	-0.471366	51702.6	0.101322	0.160793	0.34141	0.396476	0.493392	0.134361	0.0418502	0.162996
P22004	BMP6_HUMAN	654	BMP6				8.39	-0.545029	57188	0.0974659	0.138402	0.348928	0.415205	0.520468	0.11306	0.0448343	0.146199
P18075	BMP7_HUMAN	655	BMP7	0.034		0.319489	7.74	-0.397216	49280	0.106729	0.157773	0.310905	0.424594	0.468677	0.155452	0.0417633	0.148492
Q7Z5Y6	BMP8A_HUMAN	353500	BMP8A	0.208			9.06	-0.306468	44768.8	0.10199	0.156716	0.283582	0.457711	0.514925	0.104478	0.0497512	0.109453
P34820	BMP8B_HUMAN	656	BMP8B	0.202			8.76	-0.270647	44738.7	0.104478	0.154229	0.278607	0.462687	0.514925	0.106965	0.0522388	0.109453
Q8N8U9	BMPER_HUMAN	168667	BMPER	0.1			8.18	-0.280584	75943.1	0.0992701	0.143066	0.420438	0.337226	0.564964	0.10219	0.125547	0.137226
Q13873	BMPR2_HUMAN	659	BMPR2	0.065			5.82	-0.543064	115126	0.118497	0.125241	0.388247	0.368015	0.545279	0.0828516	0.0491329	0.200385
P36894	BMR1A_HUMAN	657	BMPR1A	0.032	0.246	0.440529	7.71	-0.175376	60156.9	0.110902	0.135338	0.355263	0.398496	0.475564	0.110902	0.0733083	0.167293
O00238	BMR1B_HUMAN	658	BMPR1B	0.021			7.78	-0.360159	56892.2	0.121514	0.155378	0.344622	0.378486	0.476096	0.10757	0.063745	0.177291
Q6IPT3	BMS1L_HUMAN						9.99	-1.37273	9182.62	0.142857	0.285714	0.246753	0.324675	0.350649	0.103896	0.025974	0.0909091
Q14692	BMS1_HUMAN	9790	BMS1		0.25		6.04	-0.775507	145712	0.174727	0.185647	0.276131	0.363495	0.443838	0.0951638	0.0382215	0.124025
P51813	BMX_HUMAN	660	BMX	0.149		0.176678	8.7	-0.620889	77958.9	0.118519	0.164444	0.36	0.357037	0.45037	0.142222	0.0444444	0.195556
Q7Z5W3	BN3D2_HUMAN	144233	BCDIN3D	0.283			6.22	-0.218493	33177.7	0.123288	0.150685	0.284247	0.441781	0.44863	0.136986	0.0547945	0.123288
Q01954	BNC1_HUMAN	646	BNC1				7	-0.601509	110898	0.114688	0.152918	0.365191	0.367203	0.507042	0.10161	0.054326	0.188129
Q6ZN30	BNC2_HUMAN	54796	BNC2				6.07	-0.611556	122248	0.128298	0.148317	0.353958	0.369427	0.532302	0.0973612	0.0564149	0.194722
O60238	BNI3L_HUMAN	665	BNIP3L	0.043	0.013	0.280112	5.52	-0.73242	23914.5	0.13242	0.136986	0.374429	0.356164	0.543379	0.105023	0.0410959	0.191781
Q12982	BNIP2_HUMAN	663	BNIP2	0.094	0.317	0.253485	4.7	-0.523567	35994.5	0.181529	0.130573	0.283439	0.404459	0.452229	0.0955414	0.0382166	0.136943
Q12983	BNIP3_HUMAN	664	BNIP3	0.079	0.108	0.337268	6.31	-0.696392	21527	0.123711	0.14433	0.391753	0.340206	0.510309	0.0979381	0.0309278	0.226804
Q7Z465	BNIPL_HUMAN	149428	BNIPL	0.184			5.26	-0.47619	39687	0.154062	0.142857	0.302521	0.40056	0.487395	0.0980392	0.0308123	0.154062
Q9BWV1	BOC_HUMAN	91653	BOC	0.169		0.478469	6.58	-0.352603	120980	0.0942549	0.111311	0.371634	0.422801	0.572711	0.0852783	0.045781	0.183124
Q8NFC6	BOD1L_HUMAN	259282	BOD1L				5	-0.9902	330259	0.189118	0.157325	0.358243	0.295313	0.558505	0.0390036	0.0278597	0.202884
Q96IK1	BOD1_HUMAN	91272	BOD1	0.101			5.89	-0.482162	19184.4	0.102703	0.108108	0.367568	0.421622	0.610811	0.0540541	0.0216216	0.113514
O75936	BODG_HUMAN	8424	BBOX1	0.131		0.208117	6.28	-0.396641	44685.5	0.136951	0.155039	0.307494	0.400517	0.462532	0.147287	0.0387597	0.142119
Q9UMX3	BOK_HUMAN	666	BOK	0.05			9.33	0.309906	23265	0.0943396	0.146226	0.221698	0.537736	0.528302	0.103774	0.0424528	0.108491
Q9Y3E2	BOLA1_HUMAN	51027	BOLA1	0.122			7.82	-0.0569343	14280	0.0875912	0.131387	0.328467	0.452555	0.562044	0.0583942	0.0364964	0.131387
Q9H3K6	BOLA2_HUMAN	552900	BOLA2				6.07	-0.616279	10109.9	0.174419	0.197674	0.232558	0.395349	0.383721	0.104651	0.0465116	0.104651
Q53S33	BOLA3_HUMAN	388962	BOLA3				9.66	-0.384112	12106	0.11215	0.196262	0.252336	0.439252	0.392523	0.0934579	0.0560748	0.11215
Q8N9W6	BOLL_HUMAN	66037	BOLL	0.148			6.59	-0.383392	31281	0.0706714	0.0883392	0.399293	0.441696	0.565371	0.130742	0.0318021	0.229682
Q14137	BOP1_HUMAN	23246	BOP1	0.201	-0.008	0.292398	5.8	-0.498123	83575.3	0.142091	0.150134	0.281501	0.426273	0.529491	0.104558	0.0321716	0.140751
Q6PGQ7	BORA_HUMAN		BORA				4.8	-0.544365	61163	0.13059	0.101968	0.406082	0.36136	0.567084	0.0858676	0.0500894	0.236136
Q53HL2	BOREA_HUMAN	55143	CDCA8	0.287		0.406091	9.88	-0.632143	31303.3	0.128571	0.189286	0.296429	0.385714	0.467857	0.0428571	0.0214286	0.142857
O14613	BORG1_HUMAN	10435	CDC42EP2	0.146			4.94	-0.31381	22468.9	0.12381	0.104762	0.333333	0.438095	0.542857	0.0714286	0.0333333	0.166667
Q9UKI2	BORG2_HUMAN	10602	CDC42EP3	0.099	-0.05	0.210526	5.49	-0.551575	27660	0.125984	0.125984	0.366142	0.38189	0.519685	0.0944882	0.0314961	0.188976
Q6NZY7	BORG3_HUMAN	148170	CDC42EP5				6.9	-0.45	15197.5	0.101351	0.128378	0.236486	0.533784	0.648649	0.0540541	0.027027	0.0810811
Q9H3Q1	BORG4_HUMAN	23580	CDC42EP4	0.23		0.27027	5.05	-0.719663	37955.7	0.16573	0.143258	0.311798	0.379213	0.564607	0.0674157	0.0308989	0.176966
Q00587	BORG5_HUMAN	11135	CDC42EP1	0.248	0.148	0.273973	6.64	-0.494885	40269	0.0920716	0.117647	0.335038	0.455243	0.664962	0.0767263	0.0230179	0.173913
P0CB43	BP16L_HUMAN		BRP16L				4.75	-0.126923	42101	0.14359	0.105128	0.220513	0.530769	0.515385	0.0564103	0.0410256	0.0666667
Q03001	BPA1_HUMAN	667	DST	0.368	0.271		5.14	-0.639604	860109	0.166446	0.146896	0.324042	0.362616	0.438309	0.0772787	0.0327609	0.157199
Q9GZL8	BPEC1_HUMAN	60467	BPESC1				4.52	-0.259483	12667.8	0.12069	0.0775862	0.362069	0.439655	0.543103	0.137931	0.0431034	0.163793
Q86WA6	BPHL_HUMAN	670	BPHL		0.054		9.2	-0.241924	32520.9	0.109966	0.182131	0.250859	0.457045	0.484536	0.14433	0.0309278	0.103093
Q8N4F0	BPIL1_HUMAN	80341	BPIL1	0.566		0.294118	8.82	0.471616	49140.7	0.0633188	0.0938865	0.316594	0.526201	0.548035	0.0851528	0.0196507	0.163755
Q8NFQ6	BPIL2_HUMAN	254240	BPIL2	0.443	0.058		5.56	0.142604	56431.9	0.086785	0.086785	0.35503	0.4714	0.489152	0.12426	0.0335306	0.189349
Q8NFQ5	BPIL3_HUMAN	128859	BPIL3	0.386			8.97	0.140618	49683.3	0.0838852	0.11479	0.311258	0.490066	0.492274	0.0750552	0.0596026	0.152318
P17213	BPI_HUMAN	671	BPI				9.41	-0.0480493	53863.7	0.073922	0.131417	0.326489	0.468172	0.505133	0.11499	0.0451745	0.168378
P50747	BPL1_HUMAN	3141	HLCS				5.4	-0.249174	80707.1	0.129477	0.125344	0.337466	0.407713	0.490358	0.0950413	0.0358127	0.161157
O95861	BPNT1_HUMAN	10380	BPNT1				5.46	-0.0246753	33370.5	0.12013	0.116883	0.321429	0.441558	0.532468	0.0844156	0.038961	0.149351
Q12830	BPTF_HUMAN	2186	BPTF	0.133	0.196		6.15	-0.838411	338047	0.138871	0.14675	0.378201	0.336179	0.523966	0.0600788	0.0334865	0.199934
Q9Y5U8	BR44L_HUMAN	51660	BRP44L			0.408998	9.67	-8.14843e-17	12339	0.0642202	0.155963	0.293578	0.486239	0.477064	0.146789	0.0825688	0.146789
O95563	BR44_HUMAN	25874	BRP44		0.025		10.44	0.12126	14269.3	0.0472441	0.15748	0.244094	0.551181	0.464567	0.149606	0.0472441	0.11811
O15178	BRAC_HUMAN	6862	T	0.236	-0.025		6.62	-0.494023	47411.7	0.0850575	0.117241	0.377011	0.42069	0.572414	0.126437	0.0413793	0.206897
P15056	BRAF_HUMAN	673	BRAF	0.042			7.29	-0.360052	84381.6	0.105744	0.131854	0.353786	0.408616	0.515666	0.101828	0.04047	0.174935
Q7Z569	BRAP_HUMAN	8315	BRAP	0.085			5.64	-0.553041	67259.6	0.152027	0.153716	0.339527	0.35473	0.459459	0.0844595	0.0709459	0.158784
P38398	BRCA1_HUMAN	672	BRCA1		0.1025		5.29	-0.784917	207587	0.151906	0.140633	0.38379	0.323671	0.511541	0.0746108	0.0397209	0.196457
P51587	BRCA2_HUMAN	675	BRCA2		0.421		6.3	-0.642891	383976	0.135752	0.150965	0.368929	0.344353	0.499415	0.0933294	0.0354008	0.198947
P46736	BRCC3_HUMAN	79184	BRCC3	0.058		0.264201	5.59	-0.371203	36047.8	0.14557	0.151899	0.316456	0.386076	0.436709	0.107595	0.0506329	0.161392
O95696	BRD1_HUMAN	23774	BRD1	0.059	0.6		8.91	-0.598299	119441	0.134216	0.183365	0.289225	0.393195	0.480151	0.0822306	0.0595463	0.125709
P25440	BRD2_HUMAN	6046	BRD2	0.054	0.879		9.13	-0.847191	88004	0.132335	0.177278	0.303371	0.387016	0.51186	0.0699126	0.0274657	0.177278
Q15059	BRD3_HUMAN	8019	BRD3		0.1895		9.39	-0.840909	79490.5	0.126722	0.177686	0.296143	0.399449	0.533058	0.0633609	0.030303	0.172176
O60885	BRD4_HUMAN	23476	BRD4	0.051	0.017		9.23	-1.08106	152120	0.110132	0.161527	0.298825	0.429515	0.506608	0.0682819	0.0315712	0.137298
Q9NPI1	BRD7_HUMAN	29117	BRD7	0.205			6	-0.94086	74090.4	0.173579	0.182796	0.316436	0.327189	0.460829	0.0844854	0.0414747	0.16129
Q9H0E9	BRD8_HUMAN	10902	BRD8	0.085	0.4395	0.30581	4.52	-0.532874	135276	0.182996	0.11336	0.298785	0.404858	0.530364	0.0663968	0.0421053	0.164372
Q9H8M2	BRD9_HUMAN	65980	BRD9				5.81	-0.868677	66956.5	0.177554	0.18593	0.291457	0.345059	0.497487	0.0938023	0.0368509	0.169179
Q58F21	BRDT_HUMAN	676	BRDT	0.267			9.05	-0.894509	107885	0.134108	0.173178	0.347413	0.345301	0.470961	0.0739176	0.0432946	0.179514
Q5VTR2	BRE1A_HUMAN	56254	RNF20	0.035			5.73	-1.03805	113590	0.206154	0.204103	0.266667	0.323077	0.370256	0.054359	0.0369231	0.118974
O75150	BRE1B_HUMAN	9810	RNF40	0.093	0.083	0.367647	5.97	-0.871029	113606	0.17982	0.184815	0.281718	0.353646	0.407592	0.0509491	0.031968	0.11988
Q9NXR7	BRE_HUMAN	9577	BRE	0.012	0.104	0.250627	5.53	-0.218538	43522.9	0.109661	0.109661	0.336815	0.443864	0.475196	0.154047	0.0365535	0.16188
Q9HAW0	BRF2_HUMAN	55290	BRF2			0.32	8.28	-0.254177	46503	0.105012	0.128878	0.348449	0.417661	0.522673	0.0739857	0.0548926	0.167064
Q8WY22	BRI3B_HUMAN	140707	BRI3BP	0.206			9.48	0.344223	27817.4	0.0756972	0.111554	0.302789	0.50996	0.498008	0.123506	0.0278884	0.159363
O95415	BRI3_HUMAN	25798	BRI3	0.056			8.69	0.1872	13635.5	0.048	0.12	0.328	0.504	0.576	0.16	0.072	0.12
Q8WUW1	BRK1_HUMAN	55845	C3orf10				5.35	-0.546667	8739.32	0.173333	0.16	0.293333	0.373333	0.4	0.08	0.04	0.173333
Q5PSV4	BRM1L_HUMAN	84312	BRMS1L			0.307692	5.04	-0.99226	37604.4	0.213622	0.182663	0.30031	0.303406	0.424149	0.0928793	0.0464396	0.176471
Q9HCU9	BRMS1_HUMAN	25855	BRMS1	0.1	0.017		4.69	-1.01545	28442.6	0.231707	0.158537	0.280488	0.329268	0.390244	0.0650407	0.0365854	0.150407
Q96NH3	BROMI_HUMAN		BROMI				6.3	-0.195068	144659	0.116945	0.136834	0.337311	0.40891	0.424821	0.128083	0.0517104	0.179793
Q5VW32	BROX_HUMAN		BROX				7.55	-0.458637	46445.6	0.124088	0.150852	0.316302	0.408759	0.457421	0.128954	0.0340633	0.172749
Q9BTY7	BRP16_HUMAN		BRP16				4.73	-0.126923	42102	0.146154	0.105128	0.217949	0.530769	0.515385	0.0564103	0.0410256	0.0666667
P55201	BRPF1_HUMAN	7862	BRPF1				8.16	-0.876359	137409	0.143328	0.182867	0.324547	0.349259	0.491763	0.0963756	0.0469522	0.163097
Q9ULD4	BRPF3_HUMAN	27154	BRPF3	0.108			6.17	-0.693942	135657	0.151867	0.163485	0.299585	0.385062	0.476349	0.0804979	0.0406639	0.137759
P32247	BRS3_HUMAN	680	BRS3				8.99	0.332331	44381.2	0.0601504	0.105263	0.360902	0.473684	0.513784	0.130326	0.047619	0.220551
Q8TDC3	BRSK1_HUMAN	84446	BRSK1	0.021		0.293255	9.08	-0.616625	86697.2	0.120907	0.164987	0.319899	0.394207	0.525189	0.0806045	0.0302267	0.161209
Q8IWQ3	BRSK2_HUMAN	9024	BRSK2	0.013			8.97	-0.522418	81579.7	0.118207	0.168478	0.308424	0.404891	0.5	0.09375	0.0353261	0.154891
Q9NSI6	BRWD1_HUMAN	54014	BRWD1	0.246	1.1		8.73	-0.810474	262750	0.139224	0.178879	0.346983	0.334914	0.5	0.0922414	0.0409483	0.190086
Q6RI45	BRWD3_HUMAN	254065	BRWD3	0.11			8.02	-0.751665	203495	0.13374	0.161487	0.36404	0.340733	0.507769	0.105438	0.0332963	0.181465
Q8TDN6	BRX1_HUMAN	55299	BRIX1	0.125			9.92	-0.747025	41373.8	0.11898	0.232295	0.23796	0.410765	0.399433	0.116147	0.0453258	0.104816
Q96G97	BSCL2_HUMAN	26580	BSCL2		0.025	0.273224	5.07	-0.142714	44363.3	0.110553	0.0954774	0.364322	0.429648	0.502513	0.123116	0.0351759	0.208543
Q9NW68	BSDC1_HUMAN	55108	BSDC1	0.226			4.43	-0.622558	47133.2	0.190698	0.104651	0.309302	0.395349	0.532558	0.0767442	0.0302326	0.183721
Q3C1V8	BSH_HUMAN	390259	BSX				6.96	-0.648498	25916.1	0.120172	0.180258	0.266094	0.433476	0.493562	0.128755	0.0214592	0.158798
Q8WZ55	BSND_HUMAN	7809	BSND	0.3			4.24	-0.55375	35174	0.175	0.084375	0.325	0.415625	0.5125	0.1	0.05625	0.134375
Q9UPA5	BSN_HUMAN	8927	BSN	0.143			7.28	-0.812099	416205	0.106979	0.129648	0.377229	0.386144	0.583036	0.0657157	0.0249618	0.192817
Q075Z2	BSPH1_HUMAN	100131137	BSPH1				6.8	-0.345455	15682.1	0.121212	0.143939	0.371212	0.363636	0.469697	0.212121	0.0833333	0.204545
Q5W0U4	BSPRY_HUMAN	54836	BSPRY				5.99	-0.342289	44352.2	0.124378	0.139303	0.328358	0.40796	0.495025	0.0970149	0.0422886	0.129353
Q9GZN4	BSSP4_HUMAN	64063	PRSS22	0.291		0.309119	7.55	-0.00126183	33709.3	0.0757098	0.107256	0.362776	0.454259	0.567823	0.0946372	0.0473186	0.132492
Q10588	BST1_HUMAN	683	BST1				7.97	-0.215723	35700.3	0.110063	0.138365	0.323899	0.427673	0.487421	0.110063	0.0534591	0.150943
Q10589	BST2_HUMAN	684	BST2		0.058	0.380228	5.43	0.0288889	19756	0.127778	0.122222	0.305556	0.444444	0.466667	0.05	0.0555556	0.133333
Q13410	BT1A1_HUMAN	696	BTN1A1				5.38	-0.308175	58951.9	0.136882	0.129278	0.294677	0.439163	0.509506	0.104563	0.0342205	0.155894
Q7KYR7	BT2A1_HUMAN	11120	BTN2A1		0.208	0.392927	6.08	-0.188235	59593.2	0.134725	0.14611	0.28463	0.434535	0.480076	0.108159	0.0474383	0.144213
Q8WVV5	BT2A2_HUMAN	10385	BTN2A2	0.359		0.248293	5.73	-0.0126195	59031.1	0.122371	0.124283	0.282983	0.470363	0.481836	0.112811	0.0497132	0.141491
Q96KV6	BT2A3_HUMAN	54718	BTN2A3	0.431			5.48	-0.0895904	65669.2	0.116041	0.116041	0.325939	0.44198	0.508532	0.12116	0.052901	0.172355
O00481	BT3A1_HUMAN	11119	BTN3A1		0.054		8.23	-0.255945	57639.3	0.11306	0.140351	0.315789	0.430799	0.483431	0.118908	0.0389864	0.155945
P78410	BT3A2_HUMAN	11118	BTN3A2		0.125	0.606061	5.23	-0.047006	36403.9	0.11976	0.107784	0.332335	0.44012	0.494012	0.0898204	0.0389222	0.173653
O00478	BT3A3_HUMAN	10384	BTN3A3			0.328947	5.37	-0.28339	64959.5	0.131849	0.125	0.308219	0.434932	0.496575	0.109589	0.0359589	0.166096
Q13891	BT3L2_HUMAN	652963	BTF3L2		-0.05		10.35	-0.6	7600.98	0.0895522	0.238806	0.283582	0.38806	0.41791	0.0597015	0.0447761	0.119403
Q13892	BT3L3_HUMAN	132556	BTF3L3		-0.096		10.22	-0.384579	23358	0.0841121	0.17757	0.345794	0.392523	0.509346	0.0654206	0.0327103	0.163551
Q96K17	BT3L4_HUMAN	91408	BTF3L4	0.024			5.95	-0.616456	17259.7	0.158228	0.164557	0.272152	0.405063	0.518987	0.0443038	0.0189873	0.107595
O14981	BTAF1_HUMAN	9044	BTAF1	0.064	0.167		6.08	-0.16874	206751	0.118983	0.132504	0.310438	0.438075	0.4808	0.0854516	0.048675	0.141698
Q9H0C5	BTBD1_HUMAN	53339	BTBD1	0.055			5.79	-0.0941909	52737	0.109959	0.112033	0.323651	0.454357	0.524896	0.107884	0.0394191	0.151452
Q9BX70	BTBD2_HUMAN	55643	BTBD2	0.013			5.63	-0.0780952	55895.3	0.102857	0.102857	0.335238	0.459048	0.590476	0.0971429	0.0361905	0.142857
Q9Y2F9	BTBD3_HUMAN	22903	BTBD3	0.044	0.383		7.42	-0.229502	58381.5	0.109195	0.122605	0.350575	0.417625	0.501916	0.113027	0.0498084	0.166667
Q96KE9	BTBD6_HUMAN	90135	BTBD6				5.87	-0.146186	53376.1	0.109278	0.113402	0.315464	0.461856	0.527835	0.11134	0.0412371	0.154639
Q9P203	BTBD7_HUMAN	55727	BTBD7	0.299			6.51	-0.486926	126285	0.120141	0.144876	0.326855	0.408127	0.508834	0.102473	0.0432862	0.182862
Q5XKL5	BTBD8_HUMAN	284697	BTBD8	0.467			5.68	-0.113492	42764.6	0.12963	0.132275	0.31746	0.420635	0.457672	0.111111	0.0608466	0.153439
Q96Q07	BTBD9_HUMAN	114781	BTBD9	0.049			5.48	-0.225654	69141.5	0.125817	0.125817	0.344771	0.403595	0.486928	0.119281	0.0555556	0.181373
Q9BSF8	BTBDA_HUMAN	84280	BTBD10	0.047		0.417537	7.65	-0.811579	53744.1	0.141053	0.176842	0.345263	0.336842	0.505263	0.105263	0.0421053	0.195789
A6QL63	BTBDB_HUMAN	121551	BTBD11	0.029			6.36	-0.181431	120803	0.108696	0.136775	0.320652	0.433877	0.515399	0.105978	0.0525362	0.15308
Q32M84	BTBDG_HUMAN	118663	BTBD16	0.659			9.29	-0.189723	58442	0.0988142	0.167984	0.304348	0.428854	0.399209	0.142292	0.0395257	0.15415
A6NE02	BTBDH_HUMAN	388419	BTBD17				8.91	-0.0732218	52436.9	0.083682	0.131799	0.290795	0.493724	0.516736	0.129707	0.0146444	0.131799
B2RXH4	BTBDI_HUMAN	643376	BTBD18				4.94	-0.611517	77881.2	0.148876	0.119382	0.344101	0.38764	0.542135	0.0575843	0.0365169	0.186798
C9JJ37	BTBDJ_HUMAN	149478	BTBD19				6.21	0.14055	32343.5	0.127148	0.140893	0.223368	0.508591	0.484536	0.0893471	0.0378007	0.0859107
P35070	BTC_HUMAN	685	BTC	0.226		0.43956	8.53	-0.0674157	19732.6	0.117978	0.168539	0.325843	0.38764	0.505618	0.0674157	0.0955056	0.123596
P43251	BTD_HUMAN	686	BTD	0.199	0.038	0.327332	5.81	-0.0316759	61091.4	0.106814	0.121547	0.324125	0.447514	0.499079	0.163904	0.053407	0.149171
P20290	BTF3_HUMAN	689	BTF3		-0.00833333	0.16129	9.41	-0.742233	22154.1	0.121359	0.160194	0.349515	0.368932	0.543689	0.038835	0.0291262	0.126214
P62324	BTG1_HUMAN	694	BTG1		0.933	0.352113	8.35	-0.308187	19196.1	0.0935673	0.134503	0.385965	0.385965	0.461988	0.116959	0.0584795	0.210526
P78543	BTG2_HUMAN	7832	BTG2		0.7		8.29	-0.134177	17404.3	0.0886076	0.139241	0.360759	0.411392	0.487342	0.107595	0.056962	0.189873
Q14201	BTG3_HUMAN	10950	BTG3	0.102	0.144	0.353357	9.12	-0.730159	29096.8	0.115079	0.190476	0.285714	0.40873	0.488095	0.138889	0.0515873	0.138889
Q9NY30	BTG4_HUMAN	54766	BTG4	0.304		0.344828	8.86	-0.652915	25952.3	0.121076	0.183857	0.331839	0.363229	0.461883	0.134529	0.0538117	0.161435
Q06187	BTK_HUMAN	695	BTK	0.025	0.121		7.83	-0.554932	76230.6	0.128983	0.15478	0.333839	0.382398	0.430956	0.132018	0.0485584	0.177542
Q7Z6A9	BTLA_HUMAN	151888	BTLA	0.583			6.09	-0.346367	32812.4	0.117647	0.131488	0.366782	0.384083	0.491349	0.117647	0.0588235	0.179931
Q9UIR0	BTNL2_HUMAN	56244	BTNL2	0.435			4.96	-0.204396	50402.8	0.131868	0.10989	0.336264	0.421978	0.514286	0.10989	0.0461538	0.16044
Q6UXE8	BTNL3_HUMAN	10917	BTNL3				5.84	-0.113519	52216.2	0.109442	0.118026	0.343348	0.429185	0.497854	0.141631	0.0343348	0.16309
Q6UX41	BTNL8_HUMAN	79908	BTNL8				8.38	-0.333	56710.4	0.108	0.144	0.344	0.404	0.48	0.132	0.038	0.174
Q6UXG8	BTNL9_HUMAN	153579	BTNL9	0.459			6	-0.226355	59677.2	0.117757	0.130841	0.284112	0.46729	0.499065	0.125234	0.0224299	0.13271
O60566	BUB1B_HUMAN	701	BUB1B	0.271	0.263		5.2	-0.54019	119468	0.146667	0.130476	0.331429	0.391429	0.449524	0.0961905	0.0390476	0.16
O43683	BUB1_HUMAN	699	BUB1	0.445	0.146		6.03	-0.475115	122294	0.122581	0.137327	0.330876	0.409217	0.474654	0.116129	0.0497696	0.151152
O43684	BUB3_HUMAN	9184	BUB3	0	0.094	0.184502	6.36	-0.514024	37130.3	0.112805	0.134146	0.378049	0.375	0.536585	0.134146	0.0457317	0.195122
Q9BRD0	BUD13_HUMAN	84811	BUD13	0.23			9.86	-1.52553	70476.5	0.15832	0.239095	0.294023	0.308562	0.521809	0.0840065	0.0177706	0.168013
P41223	BUD31_HUMAN	8896	BUD31		0.154		9.1	-0.781944	16988.1	0.138889	0.229167	0.3125	0.319444	0.395833	0.118056	0.0833333	0.125
Q9UBR1	BUP1_HUMAN	51733	UPB1	0.155			6.09	-0.291146	43137.5	0.122396	0.138021	0.302083	0.4375	0.497396	0.127604	0.0442708	0.130208
Q8N1D0	BWR1B_HUMAN	5003	SLC22A18AS			0.352113	9.87	-0.400395	27200.4	0.083004	0.146245	0.328063	0.442688	0.549407	0.083004	0.0513834	0.12253
O95971	BY55_HUMAN	11126	CD160	0.708		0.478469	6.94	0.0513812	19796.6	0.0883978	0.116022	0.40884	0.38674	0.486188	0.0939227	0.0607735	0.18232
Q13895	BYST_HUMAN	705	BYSL	0.108	0.45	0.206398	8.19	-0.372998	49569	0.139588	0.16476	0.237986	0.457666	0.437071	0.0892449	0.0389016	0.114416
P0C7T9	BZW1L_HUMAN	151579	BZW1L1		0.058		5.64	-0.354676	31920.9	0.147482	0.143885	0.280576	0.428058	0.402878	0.107914	0.0359712	0.133094
Q7L1Q6	BZW1_HUMAN	9689	BZW1	0	0.058		5.75	-0.389499	48012	0.150358	0.147971	0.28401	0.417661	0.410501	0.107399	0.0381862	0.128878
Q9Y6E2	BZW2_HUMAN	28969	BZW2	0.013		0.165289	6.26	-0.390692	48131.1	0.152745	0.162291	0.272076	0.412888	0.412888	0.112172	0.0334129	0.133652
Q96A19	C102A_HUMAN	92922	CCDC102A	0.072			5.49	-1.08855	62556.9	0.203636	0.192727	0.243636	0.36	0.410909	0.0381818	0.0254545	0.1
Q68D86	C102B_HUMAN	79839	CCDC102B				5.71	-1.05088	60409.1	0.187135	0.187135	0.296296	0.329435	0.366472	0.0740741	0.0389864	0.11501
Q8NE86	C109A_HUMAN	90550	CCDC109A	0.054			8.83	-0.259544	39840.9	0.11396	0.153846	0.310541	0.421652	0.450142	0.111111	0.034188	0.145299
Q9NWR8	C109B_HUMAN	55013	CCDC109B				9.23	-0.346131	39056.2	0.0982143	0.166667	0.291667	0.443452	0.407738	0.142857	0.0416667	0.14881
Q99622	C10_HUMAN	113246	C12orf57		0.008	0.265252	5.04	0.0920635	13169.5	0.103175	0.0873016	0.285714	0.52381	0.571429	0.0634921	0.0555556	0.119048
P15538	C11B1_HUMAN	1584	CYP11B1	0.46			9.4	-0.100398	57534.7	0.0894632	0.143141	0.274354	0.493042	0.435388	0.127237	0.0437376	0.12326
P19099	C11B2_HUMAN	1585	CYP11B2				9.47	-0.0729622	57521.6	0.0874751	0.151093	0.266402	0.49503	0.425447	0.131213	0.0437376	0.115308
A2RUR9	C144A_HUMAN	9720	CCDC144A	0.414			5.26	-0.988788	165018	0.1815	0.165382	0.335669	0.317449	0.40925	0.0700771	0.042747	0.14576
Q3MJ40	C144B_HUMAN	284047	CCDC144B	0.392			4.93	-1.02179	82897.1	0.187586	0.151724	0.346207	0.314483	0.45931	0.0827586	0.0427586	0.153103
Q8IYA2	C144C_HUMAN	348254	CCDC144C				5.51	-1.00428	143019	0.176233	0.171382	0.338723	0.313662	0.411479	0.0703314	0.039612	0.147939
Q6NUI1	C144L_HUMAN	339184	CCDC144NL				6.67	-0.896833	23794.6	0.122172	0.171946	0.384615	0.321267	0.565611	0.122172	0.0226244	0.140271
Q86VB7	C163A_HUMAN	9332	CD163	0.325			5.61	-0.327595	125352	0.120242	0.124567	0.40917	0.346021	0.572664	0.101211	0.0778547	0.152249
Q9NR16	C163B_HUMAN	283316	CD163L1	0.415			5.44	-0.208052	159131	0.12044	0.121129	0.399174	0.359257	0.580179	0.11287	0.0825877	0.145905
Q6UWJ8	C16L2_HUMAN	388611	CD164L2	0.194			7	0.0735632	18521.6	0.0862069	0.126437	0.344828	0.442529	0.568966	0.103448	0.0862069	0.114943
Q96L14	C170L_HUMAN	645455	CEP170L				5.45	-0.696928	32627.7	0.156997	0.153584	0.290102	0.399317	0.518771	0.0784983	0.0204778	0.16041
Q69YN2	C19L1_HUMAN	55280	CWF19L1	0.178		0.229358	6.87	-0.416171	60579.5	0.124535	0.144981	0.330855	0.399628	0.473978	0.120818	0.0334572	0.152416
Q2TBE0	C19L2_HUMAN	143884	CWF19L2	0.384			8.78	-1.09551	103330	0.176404	0.21236	0.294382	0.316854	0.423596	0.0977528	0.041573	0.153933
Q13901	C1D_HUMAN	10438	C1D		0.117	0.270027	9	-0.607092	16009	0.141844	0.177305	0.276596	0.404255	0.460993	0.0851064	0.0425532	0.141844
Q96EU7	C1GLC_HUMAN	29071	C1GALT1C1	0.104			6.36	-0.225157	36356.8	0.122642	0.150943	0.301887	0.424528	0.45283	0.150943	0.0754717	0.141509
Q9NS00	C1GLT_HUMAN	56913	C1GALT1	0.195			6.17	-0.56832	42174.5	0.132231	0.15427	0.336088	0.37741	0.454545	0.170799	0.0440771	0.168044
P02745	C1QA_HUMAN	712	C1QA	0.359			9.26	-0.380816	25999.8	0.0816327	0.118367	0.412245	0.387755	0.567347	0.0857143	0.0367347	0.134694
Q07021	C1QBP_HUMAN	708	C1QBP		-0.008		4.74	-0.461348	31342	0.173759	0.12766	0.304965	0.393617	0.510638	0.0886525	0.035461	0.141844
P02746	C1QB_HUMAN	713	C1QB			0.389105	8.83	-0.256917	26704	0.0790514	0.106719	0.387352	0.426877	0.565217	0.0869565	0.055336	0.130435
P02747	C1QC_HUMAN	714	C1QC			0.578035	8.61	-0.186122	25756.5	0.0653061	0.102041	0.4	0.432653	0.583673	0.106122	0.0408163	0.138776
Q7Z5L3	C1QL2_HUMAN	165257	C1QL2				5.5	-0.319861	29448.8	0.0940767	0.0940767	0.390244	0.421603	0.637631	0.097561	0.0383275	0.146341
Q5VWW1	C1QL3_HUMAN	389941	C1QL3				6.29	-0.270588	26701.6	0.0862745	0.101961	0.392157	0.419608	0.607843	0.109804	0.0431373	0.164706
Q86Z23	C1QL4_HUMAN	338761	C1QL4	0.038			8.41	-0.267227	24892.8	0.0840336	0.121849	0.327731	0.466387	0.62605	0.117647	0.0420168	0.109244
Q9NPY3	C1QR1_HUMAN	22918	CD93	0.306		0.258398	5.27	-0.339724	68514.2	0.107362	0.0996933	0.42638	0.366564	0.624233	0.0782209	0.0766871	0.168712
O75973	C1QRF_HUMAN	10882	C1QL1	0	-0.008		5.32	-0.324031	26435.4	0.0930233	0.0891473	0.410853	0.406977	0.658915	0.100775	0.0348837	0.162791
Q9BXJ1	C1QT1_HUMAN	114897	C1QTNF1	0.288		0.452489	6.42	-0.558363	31721.6	0.117438	0.145907	0.377224	0.359431	0.459075	0.145907	0.0498221	0.16726
Q9BXJ5	C1QT2_HUMAN	114898	C1QTNF2	0.074			9.04	-0.524211	29932.2	0.0877193	0.136842	0.389474	0.385965	0.596491	0.112281	0.0385965	0.129825
Q9BXJ4	C1QT3_HUMAN	114899	C1QTNF3	0.043	0.067	0.3367	6.04	-0.426016	26976	0.097561	0.117886	0.402439	0.382114	0.520325	0.166667	0.0609756	0.146341
Q9BXJ3	C1QT4_HUMAN	114900	C1QTNF4	0.097		0.46729	8.38	-0.141945	35233.2	0.0942249	0.118541	0.31003	0.477204	0.577508	0.121581	0.0334347	0.151976
Q9BXJ0	C1QT5_HUMAN	114902	C1QTNF5				6.05	-0.282305	25282.1	0.0946502	0.106996	0.349794	0.44856	0.62963	0.115226	0.0205761	0.139918
Q9BXI9	C1QT6_HUMAN	114904	C1QTNF6	0.491		0.543478	5.65	-0.23668	28649.4	0.11583	0.119691	0.332046	0.432432	0.509653	0.131274	0.0617761	0.142857
Q9BXJ2	C1QT7_HUMAN	114905	C1QTNF7	0.06			5.11	-0.397924	30663.6	0.121107	0.107266	0.394464	0.377163	0.564014	0.114187	0.0207612	0.145329
P60827	C1QT8_HUMAN	390664	C1QTNF8	0.54			9.7	-0.188492	27666.8	0.0873016	0.154762	0.277778	0.480159	0.52381	0.115079	0.0396825	0.0952381
Q9NZP8	C1RL_HUMAN	51279	C1RL	0.267			6.75	-0.364476	53463	0.0882957	0.117043	0.390144	0.404517	0.552361	0.12731	0.0431211	0.162218
P00736	C1R_HUMAN	715	C1R	0.329		0.350263	5.82	-0.509929	80065	0.119149	0.126241	0.388652	0.365957	0.49078	0.141844	0.058156	0.158865
P09871	C1S_HUMAN	716	C1S	0.345	0.046		4.86	-0.37064	76633.5	0.136628	0.107558	0.361919	0.393895	0.550872	0.12936	0.0581395	0.156977
P0C862	C1T9A_HUMAN	338872	C1QTNF9				8.59	-0.615315	34658.7	0.111111	0.141141	0.399399	0.348348	0.582583	0.0870871	0.024024	0.123123
B2RNN3	C1T9B_HUMAN		C1QTNF9B				8.23	-0.588889	34690.7	0.111111	0.138138	0.405405	0.345345	0.585586	0.0870871	0.024024	0.126126
P11586	C1TC_HUMAN	4522	MTHFD1		0.044		6.89	-0.0949733	101493	0.114439	0.134759	0.300535	0.450267	0.522995	0.0780749	0.0342246	0.130481
Q6UB35	C1TM_HUMAN	25902	MTHFD1L	0.128		0.290698	8.32	-0.0960123	105722	0.109407	0.134969	0.309816	0.445808	0.52454	0.0685072	0.0327198	0.119632
A6NCC7	C21AL_HUMAN						6.4	-0.22027	33482.2	0.108108	0.125	0.327703	0.439189	0.452703	0.111486	0.0574324	0.141892
Q4G0S4	C27C1_HUMAN	339761	CYP27C1				9.31	-0.140054	42604.6	0.102151	0.153226	0.301075	0.443548	0.44086	0.123656	0.0295699	0.147849
Q96HQ2	C2AIL_HUMAN	91368	CDKN2AIPNL			0.374532	4.87	-0.457759	13187.2	0.172414	0.137931	0.267241	0.422414	0.448276	0.112069	0.0603448	0.12931
O14523	C2C2L_HUMAN	9854	C2CD2L	0.154			7.61	-0.400142	76133.1	0.113314	0.127479	0.334278	0.424929	0.558074	0.0524079	0.0269122	0.192635
Q8NCU7	C2C4A_HUMAN	145741	C2CD4A	0.501			11.28	-0.452033	39718.6	0.0948509	0.181572	0.281843	0.441734	0.560976	0.0433604	0.0379404	0.119241
A6NLJ0	C2C4B_HUMAN	388125	C2CD4B				11.07	-0.414286	38744	0.0961538	0.178571	0.271978	0.453297	0.576923	0.0412088	0.0357143	0.118132
Q8TF44	C2C4C_HUMAN	126567	C2CD4C	0.155			9.75	-0.504513	44548	0.102138	0.15677	0.334917	0.406176	0.562945	0.0688836	0.0213777	0.16152
Q4AC94	C2CD3_HUMAN	26005	C2CD3	0.383	0.05		6.65	-0.417	260180	0.109647	0.132172	0.358266	0.399915	0.523587	0.0917977	0.0327242	0.19847
Q6P1N0	C2D1A_HUMAN	54862	CC2D1A	0.187			8.22	-0.642902	103997	0.133544	0.149317	0.270242	0.446898	0.514196	0.0515247	0.0252366	0.11041
Q5T0F9	C2D1B_HUMAN	200014	CC2D1B	0.814		0.288184	5.18	-0.640676	94164.6	0.164336	0.145688	0.248252	0.441725	0.490676	0.0559441	0.025641	0.0990676
Q9P2K1	C2D2A_HUMAN	57545	CC2D2A	0.155			6.3	-0.633272	186066	0.146296	0.159877	0.28642	0.407407	0.450617	0.107407	0.0222222	0.144444
Q6DHV5	C2D2B_HUMAN	387707	CC2D2B				5.78	-0.0450311	37047.7	0.0931677	0.102484	0.350932	0.453416	0.462733	0.161491	0.0465839	0.152174
B7Z1M9	C2D4D_HUMAN	100191040	C2CD4D				11.24	-0.402266	37558.9	0.0736544	0.167139	0.288952	0.470255	0.586402	0.0736544	0.0283286	0.127479
Q6ZSU1	C2G1L_HUMAN						6.27	0.0684932	16672.3	0.10274	0.116438	0.30137	0.479452	0.465753	0.150685	0.0479452	0.150685
P33076	C2TA_HUMAN	4261	CIITA				5.3	-0.193717	123363	0.122124	0.114159	0.30885	0.454867	0.504425	0.0867257	0.0371681	0.148673
Q16581	C3AR_HUMAN	719	C3AR1	0.556			6.2	0.204979	53828.2	0.0767635	0.0892116	0.346473	0.487552	0.533195	0.134855	0.0518672	0.182573
Q9NRR8	C42S1_HUMAN	56882	CDC42SE1			0.473934	10.03	-0.802532	8919.16	0.101266	0.21519	0.329114	0.35443	0.468354	0.0886076	0.101266	0.101266
Q9NRR3	C42S2_HUMAN	56990	CDC42SE2				8.61	-0.440476	9217.16	0.0714286	0.119048	0.440476	0.369048	0.535714	0.0952381	0.107143	0.142857
Q9Y5P4	C43BP_HUMAN	10087	COL4A3BP	0.088		0.209205	5.29	-0.641346	70789	0.158654	0.149038	0.334936	0.357372	0.516026	0.11859	0.0352564	0.179487
P04003	C4BPA_HUMAN	722	C4BPA	0.765	0.054		7.15	-0.476717	66987.8	0.107203	0.135678	0.39531	0.361809	0.537688	0.125628	0.0720268	0.19598
P20851	C4BPB_HUMAN	725	C4BPB		0.029	0.413223	5.05	-0.27619	28337.8	0.134921	0.115079	0.357143	0.392857	0.507937	0.123016	0.0952381	0.146825
Q99643	C560_HUMAN	6391	SDHC	0.378	0.071	0.531915	9.74	0.447337	18597.1	0.035503	0.130178	0.307692	0.526627	0.467456	0.130178	0.0769231	0.147929
Q8N8Q1	C56D1_HUMAN	284613	CYB561D1	0.169			10.02	0.727511	25406	0.0262009	0.126638	0.270742	0.576419	0.458515	0.139738	0.0742358	0.144105
O14569	C56D2_HUMAN	11068	CYB561D2				9.93	0.729279	23957.3	0.0225225	0.117117	0.306306	0.554054	0.477477	0.130631	0.045045	0.166667
Q9P296	C5ARL_HUMAN	27202	GPR77				8.17	0.616024	36056	0.0623145	0.0979228	0.281899	0.557864	0.566766	0.11276	0.0593472	0.130564
P21730	C5AR_HUMAN	728	C5AR1			0.584795	9.23	0.589429	39294.4	0.06	0.102857	0.294286	0.542857	0.508571	0.137143	0.04	0.171429
Q9UKL3	C8AP2_HUMAN	9994	CASP8AP2				6.14	-0.907669	222513	0.160949	0.178103	0.350151	0.310797	0.504036	0.073663	0.0383451	0.19778
Q8TCZ2	C99L2_HUMAN	83692	CD99L2	0.313		0.634921	4.92	-0.651908	27968.4	0.148855	0.125954	0.351145	0.374046	0.622137	0.0763359	0.0229008	0.160305
Q9BZQ2	CA014_HUMAN	81626	C1orf14	0.114			5.99	-0.336	80510.8	0.13931	0.144828	0.288276	0.427586	0.506207	0.0786207	0.0441379	0.13931
Q9H246	CA021_HUMAN	81563	C1orf21	0.11			5.17	-1.14793	13856.4	0.198347	0.173554	0.330579	0.297521	0.438017	0.0826446	0.0495868	0.115702
Q5T5J6	CA026_HUMAN	54823	C1orf26	0.561			8.98	-0.642	103154	0.126667	0.175556	0.354444	0.343333	0.443333	0.0933333	0.0366667	0.19
Q5JTJ3	CA031_HUMAN	388753	C1orf31				8.54	-0.6232	14106.6	0.12	0.16	0.352	0.368	0.488	0.128	0.072	0.168
Q9BWL3	CA043_HUMAN	25912	C1orf43	0.065		0.622407	9.61	-0.435178	28760.3	0.0988142	0.166008	0.343874	0.391304	0.458498	0.118577	0.027668	0.193676
Q5T0J7	CA049_HUMAN	84066	C1orf49	0.726		0.429185	9.22	-0.96867	26499.8	0.145923	0.223176	0.291845	0.339056	0.424893	0.0686695	0.0729614	0.111588
Q9BV19	CA050_HUMAN	79078	C1orf50			0.180832	5.54	-0.442714	21862.3	0.125628	0.130653	0.321608	0.422111	0.502513	0.110553	0.0301508	0.135678
Q8N365	CA051_HUMAN	148523	C1orf51	0.267		0.311526	9.49	-0.531948	41415.4	0.0675325	0.137662	0.4	0.394805	0.558442	0.101299	0.0415584	0.212987
Q8N6N3	CA052_HUMAN	148423	C1orf52	0.148			5.14	-1.35165	20585.8	0.208791	0.181319	0.258242	0.351648	0.510989	0.0824176	0.0164835	0.153846
Q5VUE5	CA053_HUMAN	388722	C1orf53	0.421			9.03	-0.310345	15472.4	0.062069	0.124138	0.372414	0.441379	0.593103	0.0896552	0.062069	0.137931
Q8WWF1	CA054_HUMAN	79630	C1orf54				4	-0.0801527	14913.1	0.19084	0.0687023	0.290076	0.450382	0.519084	0.129771	0.0305344	0.221374
Q6IQ49	CA055_HUMAN	163859	C1orf55	0.39			5.77	-0.71796	49709.6	0.166297	0.168514	0.310421	0.354767	0.487805	0.0620843	0.0554324	0.121951
Q9BUN1	CA056_HUMAN	54964	C1orf56	0.54		0.414938	8.96	-0.482111	36745.7	0.0879765	0.120235	0.395894	0.395894	0.595308	0.058651	0.0498534	0.237537
Q9BSD7	CA057_HUMAN	84284	C1orf57				9.61	-0.134737	20699.7	0.0947368	0.152632	0.331579	0.421053	0.542105	0.0631579	0.0315789	0.142105
Q5T8I9	CA059_HUMAN	113802	C1orf59	0.35		0.277008	5.16	-0.305852	44495.6	0.142494	0.127226	0.310433	0.419847	0.496183	0.119593	0.0356234	0.142494
Q9BUV0	CA063_HUMAN	57035	C1orf63	0.179	0.064	0.286533	11.76	-1.45069	33592.8	0.0724138	0.268966	0.424138	0.234483	0.503448	0.0931034	0.0137931	0.313793
Q8NEQ6	CA064_HUMAN	149563	C1orf64	0.625			9.23	-0.224852	17645.6	0.0650888	0.130178	0.366864	0.43787	0.639053	0.0650888	0.0591716	0.183432
Q8N715	CA065_HUMAN	164127	C1orf65	0.505		0.289017	10.13	-1.28266	72302.5	0.131621	0.23435	0.314607	0.319422	0.399679	0.0690209	0.0321027	0.11878
Q96FB5	CA066_HUMAN	51093	C1orf66	0.228		0.317965	8.22	-0.0781053	52945.6	0.105263	0.141053	0.284211	0.469474	0.456842	0.0905263	0.0421053	0.117895
Q5T440	CA069_HUMAN	200205	C1orf69	0.363			9.88	-0.0592697	38130.2	0.0730337	0.13764	0.297753	0.491573	0.553371	0.0983146	0.0280899	0.123596
Q5SV17	CA070_HUMAN	339453	C1orf70				7.71	-0.0387283	19893.9	0.0924855	0.16763	0.283237	0.456647	0.468208	0.16763	0.0982659	0.115607
Q96LT6	CA074_HUMAN	148304	C1orf74				5.41	0.297026	29541.7	0.0929368	0.0929368	0.327138	0.486989	0.490706	0.100372	0.0408922	0.156134
Q9Y3Y2	CA077_HUMAN	26097	C1orf77	0.044	0.242		12.24	-0.708065	26380	0.0443548	0.205645	0.391129	0.358871	0.5	0.0201613	0.0443548	0.0887097
Q96MN5	CA083_HUMAN	127428	C1orf83	0.162		0.417537	10.05	-0.729327	24134.4	0.125	0.240385	0.269231	0.365385	0.418269	0.0817308	0.0240385	0.163462
Q8NAY9	CA084_HUMAN	149469	C1orf84	0.035			4.82	0.0238095	19139.5	0.125	0.0952381	0.285714	0.494048	0.446429	0.119048	0.0357143	0.14881
Q6NZ36	CA086_HUMAN	199990	C1orf86				6.9	-0.593889	19855.7	0.122222	0.144444	0.272222	0.461111	0.538889	0.0888889	0.0388889	0.116667
Q8N0U7	CA087_HUMAN	127795	C1orf87	0.495			8.81	-0.738278	61994.3	0.124542	0.161172	0.335165	0.379121	0.46337	0.0769231	0.0384615	0.168498
Q8TCI5	CA088_HUMAN	128344	C1orf88	0.569			9.91	-0.816754	21958.6	0.0628272	0.193717	0.340314	0.403141	0.492147	0.172775	0.0366492	0.162304
Q9BU20	CA089_HUMAN	79363	C1orf89			0.236407	7.06	-0.0209302	28479.3	0.112403	0.139535	0.244186	0.503876	0.51938	0.112403	0.0348837	0.108527
Q8WY98	CA091_HUMAN	56063	C1orf91	0.384		0.643087	8.76	0.432317	17589.1	0.054878	0.0853659	0.371951	0.487805	0.481707	0.0731707	0.0487805	0.164634
Q8N4P6	CA092_HUMAN	149499	C1orf92	0.363		0.253485	9.3	-0.493202	61785.2	0.119857	0.166369	0.314848	0.398927	0.484794	0.0697674	0.0286225	0.161002
Q8TBF2	CA093_HUMAN	127281	C1orf93	0.276			6.2	0.15101	21208.7	0.116162	0.131313	0.29798	0.454545	0.525253	0.0858586	0.0353535	0.10101
Q6P1W5	CA094_HUMAN	84970	C1orf94	0.449		0.260756	9.09	-0.617647	44872.7	0.0759804	0.115196	0.387255	0.421569	0.556373	0.102941	0.0416667	0.178922
Q69YW2	CA095_HUMAN	375057	C1orf95	0.035			6.7	0.67234	14996.6	0.0638298	0.0780142	0.269504	0.588652	0.567376	0.0992908	0.070922	0.113475
Q6IQ19	CA096_HUMAN	126731	C1orf96	0.277			7.7	-1.21556	30197.1	0.155556	0.185185	0.307407	0.351852	0.522222	0.0851852	0.0333333	0.162963
Q9BRT7	CA097_HUMAN	84791	C1orf97			0.31746	10.65	-2.04681	10951.3	0.12766	0.351064	0.351064	0.170213	0.457447	0.0851064	0.0212766	0.223404
A6NCI5	CA098_HUMAN	554279	C1orf98				6.94	0.875824	10411	0.0549451	0.10989	0.241758	0.593407	0.406593	0.164835	0.10989	0.10989
Q0P611	CA099_HUMAN	339476	C1orf99				9.06	-0.154701	12429.9	0.042735	0.0940171	0.410256	0.452991	0.564103	0.0940171	0.0598291	0.196581
Q5SVJ3	CA100_HUMAN	200159	C1orf100	0.452			9.64	-0.746939	17605.7	0.102041	0.197279	0.292517	0.408163	0.387755	0.156463	0.0272109	0.170068
Q5SY80	CA101_HUMAN	257044	C1orf101	0.471			6.86	-0.0722397	109589	0.0988433	0.126183	0.3449	0.430074	0.467928	0.170347	0.0378549	0.200841
Q5T3J3	CA103_HUMAN	55791	C1orf103	0.589		0.210526	9.72	-0.561638	84514	0.0858257	0.150845	0.396619	0.36671	0.548765	0.0715215	0.0286086	0.222367
Q66K80	CA104_HUMAN	284618	C1orf104				10.2	-0.414831	24477.7	0.0550847	0.127119	0.355932	0.461864	0.622881	0.0889831	0.0338983	0.161017
O95561	CA105_HUMAN	92346	C1orf105				9.86	-0.659016	21194.5	0.0928962	0.191257	0.306011	0.409836	0.442623	0.0928962	0.0655738	0.180328
Q3KP66	CA106_HUMAN	55765	C1orf106	0.182			9.31	-0.755505	72814.7	0.116139	0.161388	0.304676	0.417798	0.529412	0.0723982	0.0241327	0.158371
Q9NX04	CA109_HUMAN	54955	C1orf109	0.28		0.524934	5.47	-0.243842	23357.9	0.147783	0.142857	0.241379	0.46798	0.413793	0.08867	0.0246305	0.0985222
Q86UF4	CA110_HUMAN	339512	C1orf110	0.721			9.62	-0.952318	34080.5	0.115894	0.201987	0.334437	0.347682	0.460265	0.0794702	0.0496689	0.142384
Q5T0L3	CA111_HUMAN	284680	C1orf111			0.34965	7.48	-0.49272	29158.6	0.10728	0.130268	0.390805	0.371648	0.51341	0.111111	0.0651341	0.206897
Q9NSG2	CA112_HUMAN	55732	C1orf112				5.64	0.124619	96489.1	0.107855	0.113716	0.308324	0.470106	0.429074	0.119578	0.0539273	0.159437
A4FU49	CA113_HUMAN	79729	C1orf113	0.322			5.6	-0.992188	70474.7	0.160938	0.15625	0.290625	0.392188	0.540625	0.046875	0.0203125	0.170313
Q5TID7	CA114_HUMAN	57821	C1orf114	0.3			5.7	-1.3002	60064.8	0.202358	0.200393	0.300589	0.29666	0.390963	0.0726916	0.0333988	0.133595
Q9H7X2	CA115_HUMAN	79762	C1orf115	0.427			9.87	-0.546479	15506.9	0.126761	0.197183	0.267606	0.408451	0.507042	0.084507	0.0140845	0.140845
Q8NBZ9	CA118_HUMAN	374987	C1orf118				10.69	-0.609756	25140.5	0.0569106	0.126016	0.349593	0.46748	0.662602	0.0691057	0.0121951	0.150407
Q5T9Y9	CA120_HUMAN	388719	C1orf120				6.82	-0.375556	10259.7	0.0888889	0.122222	0.388889	0.4	0.477778	0.144444	0.0777778	0.166667
Q6ZSJ8	CA122_HUMAN	127687	C1orf122				6.29	-0.883636	11463.7	0.136364	0.136364	0.3	0.427273	0.581818	0.0272727	0.0272727	0.0454545
Q9NWV4	CA123_HUMAN	54987	C1orf123	0.259		0.229885	4.93	-0.444375	18036.6	0.15625	0.125	0.35	0.36875	0.475	0.1	0.0625	0.1375
Q9H040	CA124_HUMAN	83932	C1orf124	0.27		0.346021	8.38	-0.727607	55097.8	0.118609	0.161554	0.372188	0.347648	0.515337	0.112474	0.0368098	0.182004
Q5T1B0	CA125_HUMAN	126859	C1orf125	0.558			5.49	-0.645751	117949	0.177866	0.172925	0.278656	0.370553	0.384387	0.0958498	0.0375494	0.144269
Q8TEB6	CA126_HUMAN	200197	C1orf126				8.72	-0.865	13618	0.0833333	0.166667	0.408333	0.341667	0.516667	0.116667	0.075	0.208333
Q8N9H9	CA127_HUMAN	148345	C1orf127				5.32	-0.334909	69742.5	0.102134	0.0945122	0.323171	0.480183	0.582317	0.0609756	0.0243902	0.169207
Q9GZP4	CA128_HUMAN	57095	C1orf128	0.04	0.042	0.507614	5.47	-0.747867	24161.9	0.165877	0.165877	0.336493	0.331754	0.459716	0.137441	0.0379147	0.165877
Q5TGP6	CA129_HUMAN	80133	C1orf129	0.544			5.94	0.1	65006.2	0.106457	0.113438	0.321117	0.458988	0.448517	0.109948	0.0628272	0.17801
Q5T1S8	CA130_HUMAN	400746	C1orf130				9.86	0.1	11074.8	0.0686275	0.117647	0.333333	0.480392	0.598039	0.0784314	0.0392157	0.215686
Q8NDD1	CA131_HUMAN	128061	C1orf131	0.335		0.317965	9.92	-0.964966	32745.8	0.129252	0.217687	0.306122	0.346939	0.465986	0.0544218	0.0170068	0.146259
Q5TG53	CA133_HUMAN	574036	C1orf133				10.6	-0.611538	16201.2	0.0833333	0.166667	0.326923	0.423077	0.596154	0.0384615	0.0384615	0.147436
Q5TEV5	CA134_HUMAN	574037	C1orf134				9.72	-0.386747	9086.5	0.0481928	0.144578	0.445783	0.361446	0.506024	0.0963855	0.0722892	0.13253
Q9H7T9	CA135_HUMAN	79000	C1orf135	0.679		0.343053	7.19	-0.915966	40226.8	0.12605	0.159664	0.37535	0.338936	0.504202	0.10084	0.0336134	0.182073
Q5JT78	CA137_HUMAN	388667	C1orf137				7.65	-0.246939	10979	0.0714286	0.122449	0.418367	0.387755	0.5	0.122449	0.0918367	0.204082
Q5T5F5	CA138_HUMAN	574406	C1orf138				11.14	-1.02558	14081.3	0.0620155	0.193798	0.325581	0.418605	0.542636	0.0387597	0.0387597	0.0930233
Q5VVS0	CA140_HUMAN		C1orf140				6.89	-0.352419	13916.6	0.112903	0.145161	0.314516	0.427419	0.508065	0.104839	0.0725806	0.177419
Q5JVX7	CA141_HUMAN	400757	C1orf141				9.7	-0.70625	46105.1	0.11	0.1925	0.3325	0.365	0.44	0.095	0.0375	0.185
Q7Z422	CA144_HUMAN	26099	C1orf144	0.1			8.92	-1.13289	16986.7	0.164474	0.177632	0.289474	0.368421	0.493421	0.0197368	0.00657895	0.151316
Q96MR7	CA145_HUMAN	574407	C1orf145				11.82	-0.984177	17512.3	0.056962	0.234177	0.379747	0.329114	0.588608	0.101266	0.0443038	0.208861
Q5VVC0	CA146_HUMAN	388649	C1orf146				9.03	0.0111111	20404.2	0.0888889	0.138889	0.338889	0.433333	0.444444	0.105556	0.05	0.2
Q96MC9	CA147_HUMAN	574431	C1orf147				10.45	-0.621111	29820.6	0.0481481	0.181481	0.392593	0.377778	0.551852	0.122222	0.0592593	0.177778
Q5JQS6	CA150_HUMAN	148823	C1orf150				6.22	-1.3237	15702.1	0.17037	0.192593	0.414815	0.222222	0.466667	0.0962963	0.0444444	0.214815
Q5TGZ0	CA151_HUMAN	440574	C1orf151	0.118			8.69	-0.123077	8802.16	0.0897436	0.141026	0.346154	0.423077	0.435897	0.166667	0.0769231	0.128205
O95568	CA156_HUMAN	92342	C1orf156			0.393701	6.29	-0.380645	42120.5	0.142473	0.16129	0.30914	0.387097	0.454301	0.126344	0.0295699	0.16129
Q3SY05	CA157_HUMAN	284573	C1orf157				9.74	-0.847656	14551.9	0.078125	0.179688	0.367188	0.375	0.492188	0.09375	0.0703125	0.1875
Q8N1D5	CA158_HUMAN	93190	C1orf158	0.284		0.315457	9.73	-0.995361	23051.9	0.0824742	0.195876	0.329897	0.391753	0.43299	0.185567	0.0206186	0.201031
Q96HA4	CA159_HUMAN	54991	C1orf159	0.289		0.332226	10.07	-0.208684	40256.9	0.0526316	0.118421	0.355263	0.473684	0.607895	0.0842105	0.0421053	0.157895
Q8N8X9	CA161_HUMAN	126868	C1orf161	0.293			8.84	-0.33674	42328.7	0.10221	0.160221	0.312155	0.425414	0.441989	0.140884	0.0414365	0.129834
Q8NEQ5	CA162_HUMAN	128346	C1orf162	0.608			9.05	-0.246452	16875.2	0.0774194	0.148387	0.335484	0.43871	0.535484	0.109677	0.0322581	0.206452
Q96BR5	CA163_HUMAN	65260	C1orf163	0.129		0.324149	5.66	-0.566234	25691.5	0.147186	0.151515	0.354978	0.34632	0.506494	0.125541	0.0909091	0.112554
Q5SNV9	CA167_HUMAN	284498	C1orf167				10.71	-0.576771	162318	0.0722071	0.163488	0.33515	0.429155	0.502725	0.0946866	0.0361035	0.115123
Q5VWT5	CA168_HUMAN	199920	C1orf168	0.565			8.58	-0.874863	82016.7	0.14011	0.175824	0.326923	0.357143	0.468407	0.0865385	0.0302198	0.164835
Q5SV97	CA170_HUMAN	84808	C1orf170			0.478469	6.86	-0.503736	71924.1	0.0991379	0.113506	0.311782	0.475575	0.663793	0.0545977	0.0272989	0.163793
Q8NAX2	CA172_HUMAN	126695	C1orf172				6.1	-0.696985	43613.2	0.130653	0.143216	0.346734	0.379397	0.577889	0.0904523	0.0527638	0.208543
Q5RHP9	CA173_HUMAN	127254	C1orf173	0.21			4.84	-0.939804	168359	0.208497	0.156863	0.297386	0.337255	0.489542	0.0568627	0.0300654	0.142484
Q8IYL3	CA174_HUMAN	339448	C1orf174	0.346			6.45	-0.719342	25960.3	0.139918	0.152263	0.353909	0.353909	0.609053	0.0452675	0.0534979	0.197531
Q68CQ1	CA175_HUMAN	374977	C1orf175				6.55	-0.150794	145569	0.104308	0.125472	0.331822	0.438398	0.502646	0.0755858	0.0566893	0.173091
Q3ZCV2	CA177_HUMAN	163747	C1orf177	0.428			9.84	-0.8811	47577.7	0.0813397	0.179426	0.399522	0.339713	0.492823	0.141148	0.0454545	0.212919
Q8NAE3	CA180_HUMAN	439927	C1orf180				6.11	0.15122	13115.8	0.0650407	0.097561	0.382114	0.455285	0.569106	0.113821	0.097561	0.138211
Q96A04	CA182_HUMAN	128229	C1orf182	0.588		0.380228	9.18	-0.456	13660.6	0.056	0.128	0.368	0.448	0.52	0.072	0.048	0.16
Q9NTI7	CA183_HUMAN	55924	C1orf183	0.239		0.320513	8.92	-0.817508	32737.6	0.121212	0.161616	0.353535	0.363636	0.518519	0.0673401	0.0606061	0.13468
Q5T7R7	CA185_HUMAN	284546	C1orf185	0.693			7.67	-0.355276	22396.8	0.115578	0.140704	0.351759	0.39196	0.482412	0.120603	0.040201	0.221106
Q6ZWK4	CA186_HUMAN	440712	C1orf186				4.76	-0.43314	19391.7	0.151163	0.116279	0.302326	0.430233	0.534884	0.127907	0.0523256	0.19186
Q5VU69	CA189_HUMAN	388701	C1orf189				9.72	-0.737624	12122.8	0.0990099	0.19802	0.306931	0.39604	0.316832	0.128713	0.0891089	0.108911
Q96LR2	CA190_HUMAN	541468	C1orf190			0.288184	4.74	-0.445188	25789.5	0.158996	0.117155	0.338912	0.384937	0.543933	0.0627615	0.0292887	0.175732
Q7Z2R9	CA191_HUMAN	619518	C1orf191				12.15	-0.45	10987.9	0.04	0.18	0.32	0.46	0.52	0.06	0.01	0.14
Q5VTH2	CA192_HUMAN	257177	C1orf192				10.09	-0.794915	19280.4	0.0564972	0.158192	0.39548	0.389831	0.559322	0.0847458	0.0225989	0.231638
Q5T5A4	CA194_HUMAN	127003	C1orf194				9.27	-0.890533	19337.2	0.100592	0.159763	0.372781	0.366864	0.497041	0.142012	0.0118343	0.218935
Q5TG92	CA195_HUMAN	727684	C1orf195				10.19	-0.557937	13816.9	0.047619	0.18254	0.428571	0.34127	0.539683	0.0793651	0.0396825	0.261905
B1AJZ1	CA196_HUMAN	780789	C1orf196				7.82	-0.3072	14243.7	0.096	0.144	0.352	0.408	0.448	0.128	0.08	0.208
Q9UI51	CA197_HUMAN		C1orf197				10.02	-0.60087	12742.4	0.0608696	0.165217	0.356522	0.417391	0.53913	0.0869565	0.0347826	0.156522
Q9H425	CA198_HUMAN	84886	C1orf198				5.6	-0.893578	36323.7	0.152905	0.146789	0.308869	0.391437	0.513761	0.0703364	0.0275229	0.168196
Q5SR53	CA200_HUMAN	644997	C1orf200				9.65	-0.539521	18155.8	0.0778443	0.149701	0.371257	0.401198	0.556886	0.0718563	0.0479042	0.203593
Q5TH74	CA201_HUMAN	90529	C1orf201	0.273			9.79	-0.651497	36761.7	0.0568862	0.146707	0.398204	0.398204	0.568862	0.122754	0.0449102	0.212575
Q8IVY1	CA210_HUMAN	149466	C1orf210	0.275			5.46	-0.263717	12016.7	0.123894	0.123894	0.327434	0.424779	0.584071	0.0973451	0.0265487	0.141593
Q8N6G1	CA211_HUMAN	148645	C1orf211			0.44843	9.35	-0.185417	10497.2	0.0729167	0.145833	0.322917	0.458333	0.541667	0.09375	0.0520833	0.145833
Q96EX1	CA212_HUMAN	113444	C1orf212			0.598802	6.11	0.0165775	20718.5	0.0855615	0.112299	0.331551	0.470588	0.518717	0.165775	0.0588235	0.165775
Q8NC38	CA213_HUMAN	148898	C1orf213				9.35	-1.10238	14372.3	0.150794	0.190476	0.285714	0.373016	0.492063	0.0396825	0.015873	0.126984
Q14CA7	CA215_HUMAN		C1orf215				7.66	-0.299515	22789.8	0.101942	0.135922	0.354369	0.407767	0.475728	0.140777	0.0485437	0.18932
Q8TAB5	CA216_HUMAN	127703	C1orf216			0.378072	5.17	-0.761572	24951.7	0.131004	0.117904	0.344978	0.406114	0.519651	0.069869	0.0393013	0.122271
Q9BVQ4	CA217_HUMAN	84719	C1orf217			0.382409	8.23	-0.366071	5992.88	0.0892857	0.142857	0.303571	0.464286	0.625	0.0892857	0.0357143	0.196429
Q5T0J3	CA220_HUMAN	400798	C1orf220				9.92	-0.215672	15064.6	0.0447761	0.141791	0.395522	0.41791	0.485075	0.0970149	0.0522388	0.179104
Q69YW0	CA222_HUMAN	339457	C1orf222	0.28			5.66	-0.14918	33132.2	0.104918	0.108197	0.35082	0.436066	0.547541	0.0885246	0.0360656	0.190164
Q6PEX7	CA223_HUMAN	374973	C1orf223	0.575			5.97	-0.375769	29199	0.0961538	0.107692	0.307692	0.488462	0.515385	0.123077	0.0384615	0.119231
A1L170	CA226_HUMAN	400793	C1orf226				5.19	-0.639338	29039.1	0.132353	0.117647	0.334559	0.415441	0.573529	0.0514706	0.0220588	0.183824
Q537H7	CA227_HUMAN	149643	C1orf227	0.702			10.08	-0.759184	11348.5	0.0918367	0.22449	0.316327	0.367347	0.428571	0.112245	0.0408163	0.163265
Q6PIY5	CA228_HUMAN	339541	C1orf228	0.273			5.56	0.0709091	48822.6	0.118182	0.115909	0.320455	0.445455	0.440909	0.0795455	0.0431818	0.170455
Q6ZS94	CA229_HUMAN	388759	C1orf229				11.59	-0.658228	24341.1	0.0548523	0.14346	0.383966	0.417722	0.64135	0.0464135	0.0295359	0.168776
A6NNX1	CA230_HUMAN	284485	C1orf230	0.164			9.57	-0.493478	10802.6	0.130435	0.195652	0.206522	0.467391	0.347826	0.119565	0.0217391	0.0869565
P54289	CA2D1_HUMAN	781	CACNA2D1				5.12	-0.33282	124488	0.127833	0.113327	0.352675	0.406165	0.514053	0.114234	0.0335449	0.164098
Q9NY47	CA2D2_HUMAN	9254	CACNA2D2	0.063			5.58	-0.377217	129792	0.121739	0.12087	0.333913	0.423478	0.511304	0.114783	0.0347826	0.144348
Q8IZS8	CA2D3_HUMAN	55799	CACNA2D3	0.026			5.53	-0.238497	122931	0.132906	0.131072	0.313474	0.422548	0.485793	0.120073	0.0394134	0.151237
Q7Z3S7	CA2D4_HUMAN	93589	CACNA2D4	0.236			5.18	-0.153474	127854	0.127529	0.116095	0.311346	0.445031	0.505717	0.118734	0.0457344	0.158311
Q8WTZ4	CA5BL_HUMAN	340591	CA5BP				10.76	-0.34	22607.4	0.0615385	0.179487	0.276923	0.482051	0.461538	0.133333	0.0358974	0.148718
Q9Y376	CAB39_HUMAN	51719	CAB39	0.015			6.43	-0.399707	39842.9	0.143695	0.158358	0.278592	0.419355	0.375367	0.120235	0.0351906	0.134897
Q9BRK5	CAB45_HUMAN	51150	SDF4	0.135		0.373134	4.76	-0.671547	41779.3	0.207182	0.154696	0.232044	0.406077	0.444751	0.118785	0.0414365	0.0994475
Q9Y6J0	CABIN_HUMAN	23523	CABIN1	0.095	0.171		5.7	-0.504595	246191	0.136937	0.140541	0.311261	0.411261	0.501351	0.090991	0.040991	0.16982
Q8TDN4	CABL1_HUMAN	91768	CABLES1	0.078		0.313972	9.32	-0.367299	67555.5	0.0963665	0.139021	0.338073	0.42654	0.541864	0.0758294	0.0331754	0.14534
Q9BTV7	CABL2_HUMAN	81928	CABLES2	0.073			9.84	-0.457113	52201.4	0.0920502	0.165272	0.301255	0.441423	0.535565	0.0794979	0.0313808	0.15272
Q9NZU7	CABP1_HUMAN	9478	CABP1	0.069			8.89	-0.689459	39840.2	0.140541	0.172973	0.272973	0.413514	0.545946	0.0567568	0.0486486	0.113514
Q9NPB3	CABP2_HUMAN	51475	CABP2	0.123			4.6	-0.422727	24465.9	0.177273	0.118182	0.286364	0.418182	0.486364	0.0636364	0.0590909	0.1
[truncated: 18,284 more rows]

## Sheet: CTOE
SwissprotAC	SwissprotID	Entrez Gene ID	Gene Symbol	Brain	Testis	Placenta	Epithelium	T-cell	Lung	Liver	Skin	Uterus	Kidney	Colon	Eye	Pancreas	Fetal brain	Muscle	Ovary	Bone marrow	Teratocarcinoma	Spleen	Cerebellum	Lymph	Platelet	Blood	Skeletal muscle	Heart	Amygdala	Prostate	Cervix	Hippocampus	Mammary gland	Trachea	Cervix carcinoma	Embryo	Tongue	Umbilical cord blood	Thymus	Retina	Plasma	Small intestine	Melanoma	B-cell	Mammary epithelium	Hepatoma	Fetal liver	Urinary bladder	Fetal brain cortex
P31946	1433B_HUMAN	7529	YWHAB								1														1														1
P62258	1433E_HUMAN	7531	YWHAE	1		1				1															1			1
Q04917	1433F_HUMAN	7533	YWHAH	1				1																1	1
P61981	1433G_HUMAN	7532	YWHAG	1													1								1																					1			1
P31947	1433S_HUMAN	2810	SFN			1	1		1																						1
P27348	1433T_HUMAN	10971	YWHAQ	1		1		1			1	1													1																					1
P63104	1433Z_HUMAN	7534	YWHAZ	1	1	1	1	1			1	1		1	1					1					1							1											1						1
P30443	1A01_HUMAN	3105	HLA-A	1						1																1
P01892	1A02_HUMAN	3105	HLA-A							1															1	1
P04439	1A03_HUMAN	3105	HLA-A																							1
P13746	1A11_HUMAN	3105	HLA-A																							1
Q96QU6	1A1L1_HUMAN	84680	ACCS									1																						1
Q4AC99	1A1L2_HUMAN	390110	ACCSL
P30447	1A23_HUMAN	3105	HLA-A
P05534	1A24_HUMAN	3105	HLA-A							1																1
P18462	1A25_HUMAN	3105	HLA-A	1
P30450	1A26_HUMAN	3105	HLA-A																							1
P30512	1A29_HUMAN	3105	HLA-A
P16188	1A30_HUMAN	3105	HLA-A
P16189	1A31_HUMAN	3105	HLA-A																							1
P10314	1A32_HUMAN	3105	HLA-A																							1
P16190	1A33_HUMAN	3105	HLA-A
P30453	1A34_HUMAN	3105	HLA-A
P30455	1A36_HUMAN	3105	HLA-A
P30456	1A43_HUMAN	3105	HLA-A
P30457	1A66_HUMAN	3105	HLA-A
P01891	1A68_HUMAN	3105	HLA-A							1																1
P10316	1A69_HUMAN	3105	HLA-A
P30459	1A74_HUMAN	3105	HLA-A																							1
Q09160	1A80_HUMAN	3105	HLA-A
P01889	1B07_HUMAN	3106	HLA-B							1																1
P30460	1B08_HUMAN	3106	HLA-B																							1
P30461	1B13_HUMAN	3106	HLA-B																							1
P30462	1B14_HUMAN	3106	HLA-B																						1	1
P30464	1B15_HUMAN	3106	HLA-B																							1
P30466	1B18_HUMAN	3106	HLA-B																							1
P03989	1B27_HUMAN	3106	HLA-B							1																1
P30685	1B35_HUMAN	3106	HLA-B																							1
P18463	1B37_HUMAN	3106	HLA-B																							1
Q95365	1B38_HUMAN	3106	HLA-B																							1
P30475	1B39_HUMAN	3106	HLA-B																							1
Q04826	1B40_HUMAN	3106	HLA-B																							1
P30479	1B41_HUMAN	3106	HLA-B																							1
P30480	1B42_HUMAN	3106	HLA-B																							1
P30481	1B44_HUMAN	3106	HLA-B																							1
P30483	1B45_HUMAN	3106	HLA-B
P30484	1B46_HUMAN	3106	HLA-B																							1
P30485	1B47_HUMAN	3106	HLA-B																							1
P30486	1B48_HUMAN	3106	HLA-B																							1
P30487	1B49_HUMAN	3106	HLA-B
P30488	1B50_HUMAN	3106	HLA-B																							1
P18464	1B51_HUMAN	3106	HLA-B																					1
P30490	1B52_HUMAN	3106	HLA-B
P30491	1B53_HUMAN	3106	HLA-B																							1
P30492	1B54_HUMAN	3106	HLA-B
P30493	1B55_HUMAN	3106	HLA-B																							1
P30495	1B56_HUMAN	3106	HLA-B																							1
P18465	1B57_HUMAN	3106	HLA-B																							1
P10319	1B58_HUMAN	3106	HLA-B																							1
Q29940	1B59_HUMAN	3106	HLA-B																							1
Q29836	1B67_HUMAN	3106	HLA-B																							1
Q31612	1B73_HUMAN	3106	HLA-B																							1
P30498	1B78_HUMAN	3106	HLA-B																							1
Q31610	1B81_HUMAN	3106	HLA-B
Q29718	1B82_HUMAN	3106	HLA-B
P30499	1C01_HUMAN	3107	HLA-C
P30501	1C02_HUMAN	3107	HLA-C							1
P04222	1C03_HUMAN	3107	HLA-C
P30504	1C04_HUMAN	3107	HLA-C																							1																		1
Q9TNN7	1C05_HUMAN	3107	HLA-C
Q29963	1C06_HUMAN	3107	HLA-C																							1
P10321	1C07_HUMAN	3107	HLA-C																							1																	1
P30505	1C08_HUMAN	3107	HLA-C
P30508	1C12_HUMAN	3107	HLA-C																							1
P30510	1C14_HUMAN	3107	HLA-C																							1
Q07000	1C15_HUMAN	3107	HLA-C
Q29960	1C16_HUMAN	3107	HLA-C
Q95604	1C17_HUMAN	3107	HLA-C							1																1
Q29865	1C18_HUMAN	3107	HLA-C
Q15172	2A5A_HUMAN	5525	PPP2R5A	1	1																											1					1
Q15173	2A5B_HUMAN	5526	PPP2R5B	1													1
Q14738	2A5D_HUMAN	5528	PPP2R5D				1						1	1	1		1			1								1
Q16537	2A5E_HUMAN	5529	PPP2R5E	1													1
Q13362	2A5G_HUMAN	5527	PPP2R5C																	1
P30153	2AAA_HUMAN	5518	PPP2R1A	1		1								1
P30154	2AAB_HUMAN	5519	PPP2R1B		1
P63151	2ABA_HUMAN	5520	PPP2R2A	1																						1
Q00005	2ABB_HUMAN	5521	PPP2R2B	1													1
Q66LE6	2ABD_HUMAN	55844	PPP2R2D	1	1
Q9Y2T4	2ABG_HUMAN	5522	PPP2R2C		1
P04229	2B11_HUMAN	3123	HLA-DRB1																				1			1																		1
P01912	2B13_HUMAN	3123	HLA-DRB1							1
P13760	2B14_HUMAN	3123	HLA-DRB1																							1
P13761	2B17_HUMAN	3123	HLA-DRB1																					1		1
Q30134	2B18_HUMAN	3123	HLA-DRB1																							1
Q9TQE0	2B19_HUMAN	3123	HLA-DRB1																							1
Q30167	2B1A_HUMAN	3123	HLA-DRB1
P20039	2B1B_HUMAN	3123	HLA-DRB1
Q95IE3	2B1C_HUMAN	3123	HLA-DRB1
Q5Y7A7	2B1D_HUMAN	3123	HLA-DRB1									1														1					1													1
Q9GIY3	2B1E_HUMAN	3123	HLA-DRB1																							1																		1
P01911	2B1F_HUMAN	3123	HLA-DRB1																							1																		1
Q29974	2B1G_HUMAN	3123	HLA-DRB1																							1																1
P14060	3BHS1_HUMAN	3283	HSD3B1			1					1
P26439	3BHS2_HUMAN	3284	HSD3B2	1																																						1
Q9H2F3	3BHS7_HUMAN	80270	HSD3B7									1
Q9Y3L3	3BP1_HUMAN	23616	SH3BP1					1				1				1																											1
P78314	3BP2_HUMAN	6452	SH3BP2	1																			1								1
Q7L8J4	3BP5L_HUMAN	80851	SH3BP5L	1				1	1					1															1
O60239	3BP5_HUMAN	9467	SH3BP5			1	1					1
P46952	3HAO_HUMAN	23498	HAAO	1		1																										1
P31937	3HIDH_HUMAN	11112	HIBADH						1	1
P29372	3MG_HUMAN	4350	MPG				1			1						1
P11171	41_HUMAN	2035	EPB41	1				1
Q13541	4EBP1_HUMAN	1978	EIF4EBP1	1		1	1	1	1					1											1
Q13542	4EBP2_HUMAN	1979	EIF4EBP2			1		1	1			1
O60516	4EBP3_HUMAN	8637	EIF4EBP3																					1
Q9NRA8	4ET_HUMAN	56478	EIF4ENIF1		1	1		1						1			1				1				1
P08195	4F2_HUMAN	6520	SLC3A2			1	1	1	1	1																									1						1
P08908	5HT1A_HUMAN	3350	HTR1A	1
P28222	5HT1B_HUMAN	3351	HTR1B			1
P28221	5HT1D_HUMAN	3352	HTR1D			1									1
P28566	5HT1E_HUMAN	3354	HTR1E	1
P30939	5HT1F_HUMAN	3355	HTR1F	1
P28223	5HT2A_HUMAN	3356	HTR2A	1					1
P41595	5HT2B_HUMAN	3357	HTR2B	1							1	1		1
P28335	5HT2C_HUMAN	3358	HTR2C	1		1																										1
P46098	5HT3A_HUMAN	3359	HTR3A						1																	1			1			1										1
O95264	5HT3B_HUMAN	9177	HTR3B	1																																						1
Q8WXA8	5HT3C_HUMAN	170572	HTR3C						1
Q70Z44	5HT3D_HUMAN	200909	HTR3D
A5X5Y0	5HT3E_HUMAN	285242	HTR3E
Q13639	5HT4R_HUMAN	3360	HTR4	1																								1				1
P47898	5HT5A_HUMAN	3361	HTR5A	1
P50406	5HT6R_HUMAN	3362	HTR6	1				1									1
P34969	5HT7R_HUMAN	3363	HTR7	1	1	1											1
Q9BXI3	5NT1A_HUMAN	84618	NT5C1A																									1
Q96P26	5NT1B_HUMAN	93034	NT5C1B		1
Q969T7	5NT3L_HUMAN	115024	NT5C3L		1				1	1
Q9H0P0	5NT3_HUMAN	51251	NT5C3	1		1			1				1					1												1								1
P49902	5NTC_HUMAN	22978	NT5C2			1																		1
P21589	5NTD_HUMAN	4907	NT5E			1				1
P56378	68MP_HUMAN		MP68						1																													1									1
P52209	6PGD_HUMAN	5226	PGD						1																			1
O95336	6PGL_HUMAN	25796	PGLS	1								1																																					1
P05408	7B2_HUMAN	6447	SCG5													1
P36639	8ODP_HUMAN	4521	NUDT1															1						1
Q8IZ83	A16A1_HUMAN	126133	ALDH16A1								1	1										1		1
Q676U5	A16L1_HUMAN	55054	ATG16L1	1	1	1	1										1																1									1
Q8NAA4	A16L2_HUMAN	89849	ATG16L2												1							1
P02763	A1AG1_HUMAN	5004	ORM1							1																															1
P19652	A1AG2_HUMAN	5005	ORM2							1																	1														1
P20848	A1ATR_HUMAN	390502	SERPINA2
P01009	A1AT_HUMAN	5265	SERPINA1	1		1				1				1					1						1	1															1						1
P04217	A1BG_HUMAN	1	A1BG																1														1								1
Q9NQ94	A1CF_HUMAN	29974	A1CF							1																																1
Q5TYW2	A20A1_HUMAN	84210	ANKRD20A1		1			1
Q5SQ80	A20A2_HUMAN	441430	ANKRD20A2
Q5VUR7	A20A3_HUMAN	441425	ANKRD20A3
Q4UJ75	A20A4_HUMAN	728747	ANKRD20A4
A0PJZ0	A20A5_HUMAN	440482	ANKRD20A5		1
Q96IX9	A26L1_HUMAN		ANKRD36BP1																	1
P08697	A2AP_HUMAN	5345	SERPINF2							1																															1
P02750	A2GL_HUMAN	116844	LRG1						1				1	1																											1
Q9BVM4	A2LD1_HUMAN	87769	A2LD1						1
P01023	A2MG_HUMAN	2	A2M			1				1	1											1								1											1
A8K2U0	A2ML1_HUMAN	144568	A2ML1	1																											1						1
Q5T0B8	A3LT2_HUMAN	127550	A3GALT2
Q9NPC4	A4GAT_HUMAN	53947	A4GALT									1																									1						1
Q9UNA3	A4GCT_HUMAN	51146	A4GNT
P05067	A4_HUMAN	351	APP	1						1					1	1	1						1		1																1				1
Q96GX2	A7L3B_HUMAN		ATXN7L3B																												1
P30542	AA1R_HUMAN	134	ADORA1	1																								1				1
P29274	AA2AR_HUMAN	135	ADORA2A	1																				1								1							1
P29275	AA2BR_HUMAN	136	ADORA2B	1
P33765	AA3R_HUMAN	140	ADORA3	1	1				1																			1
Q9NS82	AAA1_HUMAN	56301	SLC7A10	1									1																1
P22760	AAAD_HUMAN	13	AADAC							1				1														1
Q9NRG9	AAAS_HUMAN	8086	AAAS					1		1		1	1
Q15758	AAAT_HUMAN	6510	SLC1A5				1	1					1																										1
Q86V21	AACS_HUMAN	65985	AACS	1	1								1																				1
P01011	AACT_HUMAN	12	SERPINA3	1						1	1																					1									1							1
Q8N5Z0	AADAT_HUMAN	51166	AADAT	1
Q6PD74	AAGAB_HUMAN	79719	AAGAB				1					1	1																		1					1
Q2M2I8	AAK1_HUMAN	22848	AAK1	1			1	1															1
Q9Y478	AAKB1_HUMAN	5564	PRKAB1	1				1	1									1							1
O43741	AAKB2_HUMAN	5565	PRKAB2					1		1						1																		1
P54619	AAKG1_HUMAN	5571	PRKAG1															1																													1
Q9UGJ0	AAKG2_HUMAN	51422	PRKAG2	1		1				1
Q9UGI9	AAKG3_HUMAN	53632	PRKAG3																								1
Q13685	AAMP_HUMAN	14	AAMP	1							1								1
Q13131	AAPK1_HUMAN	5562	PRKAA1	1	1			1		1															1								1	1				1
P54646	AAPK2_HUMAN	5563	PRKAA2																								1	1
Q4LEZ3	AARD_HUMAN		AARD
Q9BTE6	AASD1_HUMAN	80755	AARSD1						1
Q9UDR5	AASS_HUMAN	10157	AASS							1
Q7Z4T9	AAT1_HUMAN	252842	AAT1		1				1
Q8NHS2	AATC2_HUMAN	137362	GOT1L1		1
P17174	AATC_HUMAN	2805	GOT1	1					1	1
Q9NY61	AATF_HUMAN	26574	AATF		1		1	1			1																1											1
P00505	AATM_HUMAN	2806	GOT2				1											1
Q7Z5M8	AB12B_HUMAN	145447	ABHD12B								1		1
Q7Z5R6	AB1IP_HUMAN	54518	APBB1IP					1																											1				1
Q0VD83	AB48R_HUMAN	55911	APOB48R			1
P31941	ABC3A_HUMAN	200315	APOBEC3A	1
Q9UH17	ABC3B_HUMAN	9582	APOBEC3B									1
Q9NRW3	ABC3C_HUMAN	27350	APOBEC3C
Q96AK3	ABC3D_HUMAN	140564	APOBEC3D
Q8IUX4	ABC3F_HUMAN	200316	APOBEC3F									1				1						1
Q9HC16	ABC3G_HUMAN	60489	APOBEC3G								1	1	1								1
Q6NTF7	ABC3H_HUMAN	164668	APOBEC3H
O95477	ABCA1_HUMAN	19	ABCA1							1	1
Q9BZC7	ABCA2_HUMAN	20	ABCA2	1			1
Q99758	ABCA3_HUMAN	21	ABCA3	1					1
P78363	ABCA4_HUMAN	24	ABCA4	1
Q8WWZ7	ABCA5_HUMAN	23461	ABCA5	1	1																1																									1
Q8N139	ABCA6_HUMAN	23460	ABCA6						1	1												1
Q8IZY2	ABCA7_HUMAN	10347	ABCA7																			1													1				1
O94911	ABCA8_HUMAN	10351	ABCA8	1	1					1
Q8IUA7	ABCA9_HUMAN	10350	ABCA9							1																										1						1
Q8WWZ4	ABCAA_HUMAN	10349	ABCA10					1		1																	1
Q4W5N1	ABCAB_HUMAN	79963	ABCA11P			1	1
Q86UK0	ABCAC_HUMAN	26154	ABCA12		1	1																																		1
Q86UQ4	ABCAD_HUMAN	154664	ABCA13						1																												1		1
Q2M3G0	ABCB5_HUMAN	340273	ABCB5																																								1
Q9NP58	ABCB6_HUMAN	10058	ABCB6	1						1				1																																1
O75027	ABCB7_HUMAN	22	ABCB7			1												1																				1
Q9NUT2	ABCB8_HUMAN	11194	ABCB8			1							1																								1
Q9NP78	ABCB9_HUMAN	23457	ABCB9	1			1
Q9NRK6	ABCBA_HUMAN	23456	ABCB10												1
O95342	ABCBB_HUMAN	8647	ABCB11
Q09428	ABCC8_HUMAN	6833	ABCC8	1												1
O60706	ABCC9_HUMAN	10060	ABCC9
Q96J66	ABCCB_HUMAN	85320	ABCC11		1					1																							1
Q9NSE7	ABCCD_HUMAN	150000	ABCC13			1				1
P33897	ABCD1_HUMAN	215	ABCD1	1												1
Q9UBJ2	ABCD2_HUMAN	225	ABCD2	1						1																								1
P28288	ABCD3_HUMAN	5825	ABCD3	1					1	1
O14678	ABCD4_HUMAN	5826	ABCD4															1
P61221	ABCE1_HUMAN	6059	ABCE1									1
Q8NE71	ABCF1_HUMAN	23	ABCF1		1		1	1		1															1																		1
Q9UG63	ABCF2_HUMAN	10061	ABCF2						1			1		1
Q9NUQ8	ABCF3_HUMAN	55324	ABCF3			1					1							1													1
P45844	ABCG1_HUMAN	9619	ABCG1	1													1																							1
Q9UNQ0	ABCG2_HUMAN	9429	ABCG2			1										1																1
Q9H172	ABCG4_HUMAN	64137	ABCG4	1																												1
Q9H222	ABCG5_HUMAN	64240	ABCG5							1
Q9H221	ABCG8_HUMAN	64241	ABCG8							1
Q8N2K0	ABD12_HUMAN	26090	ABHD12		1								1			1							1
P41238	ABEC1_HUMAN	339	APOBEC1																																							1
Q9Y235	ABEC2_HUMAN	10930	APOBEC2													1											1	1
Q8WW27	ABEC4_HUMAN	403314	APOBEC4		1
Q6UXT9	ABH15_HUMAN	116236	ABHD15		1
Q96SE0	ABHD1_HUMAN	84696	ABHD1	1					1
P08910	ABHD2_HUMAN	11057	ABHD2		1	1				1
Q8WU67	ABHD3_HUMAN	171586	ABHD3	1					1
Q8TB40	ABHD4_HUMAN	63874	ABHD4																												1
Q8WTS1	ABHD5_HUMAN	51099	ABHD5								1
Q9BV23	ABHD6_HUMAN	57406	ABHD6						1		1												1																							1
Q96I13	ABHD8_HUMAN	79575	ABHD8	1														1						1												1
Q9NUJ1	ABHDA_HUMAN	55347	ABHD10			1													1																								1
Q8NFV4	ABHDB_HUMAN	83451	ABHD11		1				1						1
Q7L211	ABHDD_HUMAN	84945	ABHD13	1		1																										1
Q9BUJ0	ABHEA_HUMAN	25864	ABHD14A	1																				1
Q96IU4	ABHEB_HUMAN	84836	ABHD14B			1			1		1		1
Q8IZP0	ABI1_HUMAN	10006	ABI1				1	1										1							1																				1	1
Q9NYB9	ABI2_HUMAN	10152	ABI2	1		1																																							1
Q9P2A4	ABI3_HUMAN	51225	ABI3			1							1																															1
P00519	ABL1_HUMAN	25	ABL1				1	1	1														1
P42684	ABL2_HUMAN	27	ABL2	1			1	1																																					1
O14639	ABLM1_HUMAN	3983	ABLIM1				1	1					1							1					1															1
Q6H8Q1	ABLM2_HUMAN	84448	ABLIM2	1																									1
O94929	ABLM3_HUMAN	22885	ABLIM3	1			1			1				1											1			1
P19801	ABP1_HUMAN	26	ABP1			1							1	1
A8MXG8	ABP3L_HUMAN
Q8N0Z2	ABRA_HUMAN	137735	ABRA																								1	1
Q12979	ABR_HUMAN	29	ABR																													1
Q9ULW3	ABT1_HUMAN	29777	ABT1		1
Q969K4	ABTB1_HUMAN	80325	ABTB1																			1					1																	1
Q8N961	ABTB2_HUMAN	25841	ABTB2	1													1
Q13085	ACACA_HUMAN	31	ACACA	1	1		1	1		1																							1													1
O00763	ACACB_HUMAN	32	ACACB							1																		1
Q9UKU7	ACAD8_HUMAN	27034	ACAD8	1																											1
Q9H845	ACAD9_HUMAN	28976	ACAD9						1			1
P28330	ACADL_HUMAN	33	ACADL	1										1
P11310	ACADM_HUMAN	34	ACADM	1						1				1														1
P16219	ACADS_HUMAN	35	ACADS							1
P49748	ACADV_HUMAN	37	ACADVL			1			1	1						1
Q9H6B4	ACAM_HUMAN		ACAM															1
Q15027	ACAP1_HUMAN	9744	ACAP1																	1				1
Q15057	ACAP2_HUMAN	23527	ACAP2	1		1		1												1																	1
Q96P50	ACAP3_HUMAN	116983	ACAP3	1																				1								1
O00400	ACATN_HUMAN	9197	SLC33A1										1																														1
Q8NC06	ACBD4_HUMAN	79777	ACBD4	1		1								1					1
Q5T8D3	ACBD5_HUMAN	91452	ACBD5		1		1	1		1																1
Q9BR61	ACBD6_HUMAN	84320	ACBD6						1
Q8N6N7	ACBD7_HUMAN	414149	ACBD7	1
Q96GR2	ACBG1_HUMAN	23205	ACSBG1	1	1						1
Q5FVE4	ACBG2_HUMAN	81616	ACSBG2		1
P07108	ACBP_HUMAN	1622	DBI	1																					1
Q16515	ACCN1_HUMAN	40	ACCN1	1																									1
P78348	ACCN2_HUMAN	41	ACCN2	1															1
Q9UHC3	ACCN3_HUMAN	9311	ACCN3	1	1												1																			1
Q96FT7	ACCN4_HUMAN	55515	ACCN4	1
Q9NY37	ACCN5_HUMAN	51802	ACCN5																																							1
Q6JQN1	ACD10_HUMAN	80724	ACAD10	1	1						1						1
Q709F0	ACD11_HUMAN	84129	ACAD11																												1						1
P45954	ACDSB_HUMAN	36	ACADSB							1																	1						1
Q96AP0	ACD_HUMAN	65057	ACD			1		1
Q9BYF1	ACE2_HUMAN	59272	ACE2	1	1				1	1																		1
Q8TDN7	ACER1_HUMAN	125981	ACER1
Q5QJU3	ACER2_HUMAN	340485	ACER2			1
Q9NUN7	ACER3_HUMAN	55331	ACER3			1							1		1
P22303	ACES_HUMAN	43	ACHE	1																			1									1
P12821	ACE_HUMAN	1636	ACE	1			1		1	1																															1
Q9GZZ6	ACH10_HUMAN	57053	CHRNA10																								1
Q15822	ACHA2_HUMAN	1135	CHRNA2
P32297	ACHA3_HUMAN	1136	CHRNA3	1					1																														1
P43681	ACHA4_HUMAN	1137	CHRNA4	1																												1
P30532	ACHA5_HUMAN	1138	CHRNA5												1
Q15825	ACHA6_HUMAN	8973	CHRNA6				1				1
P36544	ACHA7_HUMAN	1139	CHRNA7	1																												1								1
Q9UGM1	ACHA9_HUMAN	55584	CHRNA9																																	1
P02708	ACHA_HUMAN	1134	CHRNA1															1																			1		1
P17787	ACHB2_HUMAN	1141	CHRNB2	1													1
Q05901	ACHB3_HUMAN	1142	CHRNB3
P30926	ACHB4_HUMAN	1143	CHRNB4
P11230	ACHB_HUMAN	1140	CHRNB1												1
Q07001	ACHD_HUMAN	1144	CHRND						1																			1
Q04844	ACHE_HUMAN	1145	CHRNE
P07510	ACHG_HUMAN	1146	CHRNG																																		1
Q9UKV3	ACINU_HUMAN	22985	ACIN1	1			1	1		1		1					1
Q07912	ACK1_HUMAN	10188	TNK2	1			1					1																				1													1
O96019	ACL6A_HUMAN	86	ACTL6A	1	1	1	1				1																									1
O94805	ACL6B_HUMAN	51412	ACTL6B	1													1
Q9Y615	ACL7A_HUMAN	10881	ACTL7A		1																					1
Q9Y614	ACL7B_HUMAN	10880	ACTL7B	1	1
P53396	ACLY_HUMAN	47	ACLY				1	1		1														1	1
P11229	ACM1_HUMAN	1128	CHRM1	1
P08172	ACM2_HUMAN	1129	CHRM2	1
P20309	ACM3_HUMAN	1131	CHRM3	1																	1
P08173	ACM4_HUMAN	1132	CHRM4	1
P08912	ACM5_HUMAN	1133	CHRM5	1
Q8TDX5	ACMSD_HUMAN	130013	ACMSD	1						1			1
Q9NRP4	ACN9_HUMAN	57001	ACN9							1										1
Q8WXI4	ACO11_HUMAN	26027	ACOT11	1							1																	1
Q8WYK0	ACO12_HUMAN	134526	ACOT12							1
Q9NPJ3	ACO13_HUMAN	55856	ACOT13																												1
P21399	ACOC_HUMAN	48	ACO1									1
O00767	ACOD_HUMAN	6319	SCD	1		1				1	1												1										1
Q99798	ACON_HUMAN	50	ACO2	1								1															1																						1
Q86TX2	ACOT1_HUMAN	641371	ACOT1
P49753	ACOT2_HUMAN	10965	ACOT2	1		1			1			1										1
Q8N9L9	ACOT4_HUMAN	122970	ACOT4			1							1	1									1																									1
Q3I5F7	ACOT6_HUMAN	641372	ACOT6
O14734	ACOT8_HUMAN	10005	ACOT8	1														1
Q9Y305	ACOT9_HUMAN	23597	ACOT9	1	1	1
Q15067	ACOX1_HUMAN	51	ACOX1				1			1				1	1																									1
Q99424	ACOX2_HUMAN	8309	ACOX2							1			1	1
O15254	ACOX3_HUMAN	8310	ACOX3							1		1
Q9NUZ1	ACOXL_HUMAN	55289	ACOXL			1
P13798	ACPH_HUMAN	327	APEH					1		1								1
Q8TE99	ACPL2_HUMAN	92370	ACPL2		1														1																											1
O14561	ACPM_HUMAN	4706	NDUFAB1								1
Q8NEB7	ACRBP_HUMAN	84519	ACRBP		1
Q96QF7	ACRC_HUMAN	93953	ACRC		1				1								1											1
P10323	ACRO_HUMAN	49	ACR		1
Q08AH3	ACS2A_HUMAN	123876	ACSM2A										1
Q68CK6	ACS2B_HUMAN	348158	ACSM2B							1
Q9NUB1	ACS2L_HUMAN	84532	ACSS1	1	1	1																															1
Q9NR19	ACSA_HUMAN	55902	ACSS2								1														1
Q96CM8	ACSF2_HUMAN	80221	ACSF2								1		1
Q4G176	ACSF3_HUMAN	197322	ACSF3	1																																1
Q4L235	ACSF4_HUMAN	132949	AASDH							1							1																					1				1						1
P33121	ACSL1_HUMAN	2180	ACSL1		1					1
O95573	ACSL3_HUMAN	2181	ACSL3			1	1									1
O60488	ACSL4_HUMAN	2182	ACSL4		1	1																																		1
Q9ULC5	ACSL5_HUMAN	51703	ACSL5							1				1																																1
Q9UKU0	ACSL6_HUMAN	23305	ACSL6	1	1															1
Q08AH1	ACSM1_HUMAN	116285	ACSM1
Q53FZ2	ACSM3_HUMAN	6296	ACSM3							1	1		1
P0C7M7	ACSM4_HUMAN	341392	ACSM4
Q6NUN0	ACSM5_HUMAN	54988	ACSM5	1									1
Q6P461	ACSM6_HUMAN		ACSM6								1																												1
Q9H6R3	ACSS3_HUMAN	79611	ACSS3															1			1																									1
P62736	ACTA_HUMAN	59	ACTA2									1															1
Q562R1	ACTBL_HUMAN	345651	ACTBL2																																											1
Q9BYX7	ACTBM_HUMAN	440915	POTEKP							1
P60709	ACTB_HUMAN	60	ACTB	1		1		1	1		1		1		1	1		1							1																				1				1
P68032	ACTC_HUMAN	70	ACTC1															1
P63261	ACTG_HUMAN	71	ACTG1	1		1			1		1	1			1				1						1																			1
Q01718	ACTHR_HUMAN	4158	MC2R								1
P63267	ACTH_HUMAN	72	ACTG2									1																		1			1
Q9H568	ACTL8_HUMAN	81569	ACTL8	1	1
Q8TC94	ACTL9_HUMAN	284382	ACTL9		1
P12814	ACTN1_HUMAN	87	ACTN1			1	1				1			1											1																				1
P35609	ACTN2_HUMAN	88	ACTN2																								1
Q08043	ACTN3_HUMAN	89	ACTN3																								1
O43707	ACTN4_HUMAN	81	ACTN4			1						1
P68133	ACTS_HUMAN	58	ACTA1				1																				1
Q8TDG2	ACTT1_HUMAN	139741	ACTRT1		1
Q8TDY3	ACTT2_HUMAN	140625	ACTRT2		1
P42025	ACTY_HUMAN	10120	ACTR1B	1	1	1																		1
P61163	ACTZ_HUMAN	10121	ACTR1A	1	1								1					1
P36896	ACV1B_HUMAN	91	ACVR1B	1		1				1			1		1
Q8NER5	ACV1C_HUMAN	130399	ACVR1C	1		1
P37023	ACVL1_HUMAN	94	ACVRL1	1		1
Q04771	ACVR1_HUMAN	90	ACVR1			1			1
Q03154	ACY1_HUMAN	95	ACY1	1					1	1	1
P45381	ACY2_HUMAN	443	ASPA	1									1
Q96HD9	ACY3_HUMAN	91703	ACY3											1
P07311	ACYP1_HUMAN	97	ACYP1		1	1																											1
P14621	ACYP2_HUMAN	98	ACYP2															1	1									1
O14672	ADA10_HUMAN	102	ADAM10							1															1
O75078	ADA11_HUMAN	4185	ADAM11	1	1														1				1										1
O43184	ADA12_HUMAN	8038	ADAM12			1
Q13444	ADA15_HUMAN	8751	ADAM15										1
P78536	ADA17_HUMAN	6868	ADAM17				1
Q9Y3Q7	ADA18_HUMAN	8749	ADAM18		1
Q9H013	ADA19_HUMAN	8728	ADAM19
P35348	ADA1A_HUMAN	148	ADRA1A							1													1					1		1		1
P35368	ADA1B_HUMAN	147	ADRA1B	1
P25100	ADA1D_HUMAN	146	ADRA1D			1																								1		1
O43506	ADA20_HUMAN	8748	ADAM20		1
Q9UKJ8	ADA21_HUMAN	8747	ADAM21		1
Q9P0K1	ADA22_HUMAN	53616	ADAM22	1																			1
O75077	ADA23_HUMAN	8745	ADAM23	1				1									1
Q9UKQ2	ADA28_HUMAN	10863	ADAM28
Q9UKF5	ADA29_HUMAN	11086	ADAM29		1
P08913	ADA2A_HUMAN	150	ADRA2A		1		1																		1
P18089	ADA2B_HUMAN	151	ADRA2B
P18825	ADA2C_HUMAN	152	ADRA2C	1									1
Q9UKF2	ADA30_HUMAN	11085	ADAM30		1
Q8TC27	ADA32_HUMAN	203102	ADAM32		1		1
Q9BZ11	ADA33_HUMAN	80332	ADAM33		1		1					1
Q96M93	ADAD1_HUMAN	132612	ADAD1	1	1
Q8NCV1	ADAD2_HUMAN	161931	ADAD2	1	1
Q6DHV7	ADAL_HUMAN	161823	ADAL	1
Q99965	ADAM2_HUMAN	2515	ADAM2		1
Q6NVV9	ADAM5_HUMAN	255926	ADAM5P		1
Q9H2U9	ADAM7_HUMAN	8756	ADAM7		1
P78325	ADAM8_HUMAN	101	ADAM8																							1
Q13443	ADAM9_HUMAN	8754	ADAM9			1	1		1											1																									1
O75689	ADAP1_HUMAN	11033	ADAP1	1																						1
Q9NPF8	ADAP2_HUMAN	55803	ADAP2
O00116	ADAS_HUMAN	8540	AGPS							1																											1
Q9BUB4	ADAT1_HUMAN	23536	ADAT1	1								1									1
Q7Z6V5	ADAT2_HUMAN	134637	ADAT2																																				1
Q96EY9	ADAT3_HUMAN	113179	ADAT3								1
P00813	ADA_HUMAN	100	ADA	1		1																																	1
A7E1Y8	ADCAL_HUMAN				1																																		1
Q86TW2	ADCK1_HUMAN	57143	ADCK1			1					1
Q7Z695	ADCK2_HUMAN	90956	ADCK2															1
Q8NI60	ADCK3_HUMAN	56997	CABC1									1															1						1									1
Q96D53	ADCK4_HUMAN	79934	ADCK4			1																		1									1
Q3MIX3	ADCK5_HUMAN	203054	ADCK5	1										1					1											1
Q6P093	ADCL2_HUMAN	344752	AADACL2			1
Q5VUY0	ADCL3_HUMAN	126767	AADACL3			1
Q5VUY2	ADCL4_HUMAN	343066	AADACL4
Q08828	ADCY1_HUMAN	107	ADCY1														1
Q08462	ADCY2_HUMAN	108	ADCY2	1
O60266	ADCY3_HUMAN	109	ADCY3	1													1
Q8NFM4	ADCY4_HUMAN	196883	ADCY4			1			1													1															1
O95622	ADCY5_HUMAN	111	ADCY5																									1
O43306	ADCY6_HUMAN	112	ADCY6	1			1																		1															1
P51828	ADCY7_HUMAN	113	ADCY7																	1
P40145	ADCY8_HUMAN	114	ADCY8	1
O60503	ADCY9_HUMAN	115	ADCY9	1			1																					1
Q96PN6	ADCYA_HUMAN	55811	ADCY10				1
Q96A70	ADC_HUMAN	113451	ADC	1	1
P35611	ADDA_HUMAN	118	ADD1				1	1																	1
P35612	ADDB_HUMAN	119	ADD2	1											1					1
Q9UEY8	ADDG_HUMAN	120	ADD3				1	1											1						1
O15204	ADEC1_HUMAN	27299	ADAMDEC1						1																																1
P07327	ADH1A_HUMAN	124	ADH1A	1						1																		1
P00325	ADH1B_HUMAN	125	ADH1B		1					1
P00326	ADH1G_HUMAN	126	ADH1C	1						1
P08319	ADH4_HUMAN	127	ADH4							1																						1															1
P28332	ADH6_HUMAN	130	ADH6							1																																1
P40394	ADH7_HUMAN	131	ADH7																															1
P11766	ADHX_HUMAN	128	ADH5							1																																		1
Q0VDE8	ADIG_HUMAN	149685	ADIG
Q15848	ADIPO_HUMAN	9370	ADIPOQ
Q9Y2D8	ADIP_HUMAN	117178	SSX2IP	1	1		1	1							1
P55263	ADK_HUMAN	132	ADK							1	1
Q7Z4H4	ADM2_HUMAN	79924	ADM2	1									1
C9JUS6	ADM5_HUMAN		ADM5																																1
P35318	ADML_HUMAN	133	ADM							1			1
Q6IQ32	ADNP2_HUMAN	22850	ADNP2	1	1	1															1
Q9H2P0	ADNP_HUMAN	23394	ADNP	1			1	1				1					1							1
Q06278	ADO_HUMAN	316	AOX1							1
Q9BRR6	ADPGK_HUMAN	83440	ADPGK	1	1								1								1							1
Q9NRN7	ADPPT_HUMAN	60496	AASDHPPT	1								1	1																								1	1										1
P54922	ADPRH_HUMAN	141	ADPRH	1																																			1
Q3LIE5	ADPRM_HUMAN	56985	C17orf48		1	1																																	1
Q96A54	ADR1_HUMAN	51094	ADIPOR1						1		1
Q86V24	ADR2_HUMAN	79602	ADIPOR2									1		1																		1		1
P08588	ADRB1_HUMAN	153	ADRB1			1
P07550	ADRB2_HUMAN	154	ADRB2	1													1									1		1		1
P13945	ADRB3_HUMAN	155	ADRB3			1
Q16186	ADRM1_HUMAN	11047	ADRM1	1			1									1
P22570	ADRO_HUMAN	2232	FDXR						1
Q9Y6U3	ADSV_HUMAN	85477	SCIN	1		1					1																										1
P12235	ADT1_HUMAN	291	SLC25A4						1	1					1																		1
P05141	ADT2_HUMAN	292	SLC25A5			1				1					1
P12236	ADT3_HUMAN	293	SLC25A6	1					1	1					1																1
Q9H0C2	ADT4_HUMAN	83447	SLC25A31		1					1
Q6P4F2	ADXL_HUMAN	112812	FDX1L	1
P10109	ADX_HUMAN	2230	FDX1			1			1
Q8IUX7	AEBP1_HUMAN	165	AEBP1	1						1
Q6ZN18	AEBP2_HUMAN	121536	AEBP2	1			1	1				1			1						1
Q96SZ5	AEDO_HUMAN	84890	ADO	1	1																1
Q6UXC1	AEGP_HUMAN	158056	MAMDC4		1
Q8WTP8	AEN_HUMAN	64782	AEN											1				1
Q5NDL2	AER61_HUMAN		AER61			1																																	1
Q08117	AES_HUMAN	166	AES		1	1																	1
P55197	AF10_HUMAN	8028	MLLT10					1
P55198	AF17_HUMAN	4302	MLLT6		1			1			1											1
Q8TED9	AF1L1_HUMAN	134265	AFAP1L1						1		1	1										1
Q8N4X5	AF1L2_HUMAN	84632	AFAP1L2	1		1	1									1							1																						1
Q13015	AF1Q_HUMAN	10962	MLLT11	1					1											1
P42568	AF9_HUMAN	4300	MLLT3					1
P55196	AFAD_HUMAN	4301	MLLT4				1	1									1												1
Q9NQ60	AFAF_HUMAN		AFAF		1
P43652	AFAM_HUMAN	173	AFM							1																		1													1
Q8N556	AFAP1_HUMAN	60312	AFAP1	1			1	1	1				1
P51825	AFF1_HUMAN	4299	AFF1				1	1
P51816	AFF2_HUMAN	2334	AFF2	1		1		1									1						1
P51826	AFF3_HUMAN	3899	AFF3		1			1														1		1
Q9UHB7	AFF4_HUMAN	27125	AFF4	1		1	1	1			1						1									1												1
Q9Y4W6	AFG32_HUMAN	10939	AFG3L2												1
Q63HM1	AFMID_HUMAN	125061	AFMID
Q6ULP2	AFTIN_HUMAN	54812	AFTPH	1			1	1	1					1															1							1
Q5BKT4	AG10A_HUMAN	84920	ALG10	1					1																											1
Q5I7T1	AG10B_HUMAN	144245	ALG10B
C9J202	AG1L2_HUMAN	644974	ALG1L2
Q7Z7L8	AG2_HUMAN		AG2
Q5T2P9	AGA10_HUMAN	728127	AGAP10
Q8TF27	AGA11_HUMAN	119385	AGAP11	1					1
P06280	AGAL_HUMAN	2717	GLA						1	1		1
Q9UPQ3	AGAP1_HUMAN	116987	AGAP1	1		1															1							1
Q99490	AGAP2_HUMAN	116986	AGAP2					1												1						1		1											1
Q96P47	AGAP3_HUMAN	116988	AGAP3	1			1																					1
Q96P64	AGAP4_HUMAN	119016	AGAP4
A6NIR3	AGAP5_HUMAN	729092	AGAP5
Q5VW22	AGAP6_HUMAN	414189	AGAP6
Q5VUJ5	AGAP7_HUMAN	653268	AGAP7
Q5SRD3	AGAP8_HUMAN	728404	AGAP8
Q5VTM2	AGAP9_HUMAN	642517	AGAP9
P52594	AGFG1_HUMAN	3267	AGFG1		1	1	1	1																	1
O95081	AGFG2_HUMAN	3268	AGFG2	1		1
Q8N302	AGGF1_HUMAN	55109	AGGF1									1																								1							1
Q53H12	AGK_HUMAN	55750	AGK							1		1
O95394	AGM1_HUMAN	5238	PGM3		1	1		1
Q9UL18	AGO1_HUMAN	26523	EIF2C1			1
Q9UKV8	AGO2_HUMAN	27161	EIF2C2	1											1
Q9H9G7	AGO3_HUMAN	192669	EIF2C3
Q9HCK5	AGO4_HUMAN	192670	EIF2C4	1				1
Q8NAT1	AGO61_HUMAN		AGO61	1		1
A2RU49	AGPD1_HUMAN	123688	AGPHD1	1								1
O95994	AGR2_HUMAN	10551	AGR2											1																			1
Q8TD06	AGR3_HUMAN	155465	AGR3						1
O00468	AGRIN_HUMAN	375790	AGRN	1						1			1	1
O00253	AGRP_HUMAN	181	AGRP
Q9BXM8	AGSK1_HUMAN
Q9BYV1	AGT2_HUMAN	64902	AGXT2										1
P30556	AGTR1_HUMAN	185	AGTR1			1				1
P50052	AGTR2_HUMAN	186	AGTR2			1			1	1		1	1													1
Q5TGY3	AHDC1_HUMAN	27245	AHDC1	1			1					1
Q8N157	AHI1_HUMAN	54806	AHI1		1															1																						1
Q8IVF2	AHNK2_HUMAN	113146	AHNAK2	1	1						1	1	1		1																												1
Q09666	AHNK_HUMAN	79026	AHNAK			1	1	1		1																																			1
A9YTQ3	AHRR_HUMAN	57491	AHRR	1
P35869	AHR_HUMAN	196	AHR			1				1
O95433	AHSA1_HUMAN	10598	AHSA1	1					1										1																			1
Q719I0	AHSA2_HUMAN	130872	AHSA2	1																																						1
Q9NZD4	AHSP_HUMAN	51327	AHSP																																			1
Q8NCW5	AIBP_HUMAN	128240	APOA1BP	1						1
Q9GZX7	AICDA_HUMAN	57379	AICDA																																									1
Q96BJ3	AIDA_HUMAN	64853	AIDA		1			1								1
Q9BQI0	AIF1L_HUMAN	83543	AIF1L			1							1								1								1					1
P55008	AIF1_HUMAN	199	AIF1																											1
O95831	AIFM1_HUMAN	9131	AIFM1	1									1
Q9BRQ8	AIFM2_HUMAN	84883	AIFM2						1				1																			1
Q96NN9	AIFM3_HUMAN	150209	AIFM3	1												1
Q9NVV5	AIG1_HUMAN	51390	AIG1								1																			1
Q8N1P7	AIM1L_HUMAN	55057	AIM1L																																		1
Q9Y4K1	AIM1_HUMAN	202	AIM1					1		1
O14862	AIM2_HUMAN	9447	AIM2	1																		1
Q12904	AIMP1_HUMAN	9255	AIMP1													1
Q13155	AIMP2_HUMAN	7965	AIMP2			1																		1																							1
Q16352	AINX_HUMAN	9118	INA	1													1																																1
Q9NZN9	AIPL1_HUMAN	23746	AIPL1												1																									1
O00170	AIP_HUMAN	9049	AIP	1																																								1
O43918	AIRE_HUMAN	326	AIRE																																				1
Q9UKB5	AJAP1_HUMAN	55966	AJAP1	1			1
P14550	AK1A1_HUMAN	10327	AKR1A1							1		1	1	1
O60218	AK1BA_HUMAN	57016	AKR1B10													1																										1
Q04828	AK1C1_HUMAN	1645	AKR1C1		1				1	1				1												1
P52895	AK1C2_HUMAN	1646	AKR1C2						1	1				1																1							1											1
P42330	AK1C3_HUMAN	8644	AKR1C3	1					1	1				1						1										1							1											1
P17516	AK1C4_HUMAN	1109	AKR1C4				1			1
P51857	AK1D1_HUMAN	6718	AKR1D1							1																							1
O43572	AKA10_HUMAN	11216	AKAP10	1					1
Q9UKA4	AKA11_HUMAN	11215	AKAP11	1		1		1
Q02952	AKA12_HUMAN	9590	AKAP12	1	1		1																					1
Q86UN6	AKA28_HUMAN	158798	AKAP14		1
O43687	AKA7A_HUMAN	9465	AKAP7	1					1					1																		1
Q9P0M2	AKA7G_HUMAN	9465	AKAP7						1
Q92667	AKAP1_HUMAN	8165	AKAP1	1	1		1	1						1
Q9Y2D5	AKAP2_HUMAN	11217	AKAP2	1		1	1	1										1																								1
O75969	AKAP3_HUMAN	10566	AKAP3		1
Q5JQC9	AKAP4_HUMAN	8852	AKAP4		1
P24588	AKAP5_HUMAN	9495	AKAP5										1
Q13023	AKAP6_HUMAN	9472	AKAP6	1																												1
O43823	AKAP8_HUMAN	10270	AKAP8		1		1	1															1
Q99996	AKAP9_HUMAN	10142	AKAP9	1				1	1
Q5T2L2	AKCL1_HUMAN	340811	AKR1CL1		1
Q96JD6	AKCL2_HUMAN	83592	AKR1E2		1				1																																	1
Q495B1	AKD1A_HUMAN	348094	ANKDD1A	1
A6NHY2	AKD1B_HUMAN	728780	ANKDD1B
Q6ZNF1	AKD1_HUMAN	221264	AKD1
Q5TCS8	AKD2_HUMAN		AKD2		1	1	1																																1
Q9P2G1	AKIB1_HUMAN	54467	ANKIB1	1	1		1				1	1													1
Q9NWT8	AKIP_HUMAN	54998	AURKAIP1													1														1
Q9H9L7	AKIR1_HUMAN	79647	AKIRIN1
Q53H80	AKIR2_HUMAN	55122	AKIRIN2	1			1	1
Q7Z591	AKNA_HUMAN	80709	AKNA	1			1	1							1							1
Q5T1N1	AKND1_HUMAN	254268	AKNAD1	1	1									1
Q12802	AKP13_HUMAN	11214	AKAP13	1	1		1	1	1																		1
Q9ULX6	AKP8L_HUMAN	26993	AKAP8L			1	1										1
P31749	AKT1_HUMAN	207	AKT1				1											1	1
P31751	AKT2_HUMAN	208	AKT2			1	1	1
Q9Y243	AKT3_HUMAN	10000	AKT3	1	1
Q9H8T0	AKTIP_HUMAN	64400	AKTIP			1					1								1
Q96B36	AKTS1_HUMAN	84335	AKT1S1	1			1	1			1				1															1
P00352	AL1A1_HUMAN	216	ALDH1A1							1				1
O94788	AL1A2_HUMAN	8854	ALDH1A2		1							1
P47895	AL1A3_HUMAN	220	ALDH1A3													1
P30837	AL1B1_HUMAN	219	ALDH1B1		1										1
Q3SY69	AL1L2_HUMAN	160428	ALDH1L2									1																			1
Q60I27	AL2CL_HUMAN	259173	ALS2CL							1		1																		1	1			1			1
Q96Q45	AL2S4_HUMAN	65062	ALS2CR4	1															1
Q8N187	AL2S8_HUMAN	79800	ALS2CR8		1									1
Q53TS8	AL2SA_HUMAN	151254	ALS2CR11		1
Q96Q35	AL2SB_HUMAN	130540	ALS2CR12		1
P30838	AL3A1_HUMAN	218	ALDH3A1													1
P51648	AL3A2_HUMAN	224	ALDH3A2							1	1
P43353	AL3B1_HUMAN	221	ALDH3B1						1				1																	1
P48448	AL3B2_HUMAN	222	ALDH3B2			1
P30038	AL4A1_HUMAN	8659	ALDH4A1			1			1	1			1																			1								1
P20292	AL5AP_HUMAN	241	ALOX5AP																					1
P49419	AL7A1_HUMAN	501	ALDH7A1			1				1		1	1																			1
Q9H2A2	AL8A1_HUMAN	64577	ALDH8A1					1		1			1
P49189	AL9A1_HUMAN	223	ALDH9A1	1						1												1
P24298	ALAT1_HUMAN	2875	GPT	1						1
Q8TD30	ALAT2_HUMAN	84706	GPT2						1																							1
P02768	ALBU_HUMAN	213	ALB	1				1		1															1		1	1																	1		1		1
P05091	ALDH2_HUMAN	217	ALDH2	1						1								1						1
P04075	ALDOA_HUMAN	226	ALDOA	1	1		1	1	1	1		1			1										1						1														1				1
P05062	ALDOB_HUMAN	229	ALDOB
P09972	ALDOC_HUMAN	230	ALDOC	1			1					1		1	1								1
P15121	ALDR_HUMAN	231	AKR1B1	1		1									1			1																														1
P84996	ALEX_HUMAN	2778	GNAS
Q2TAA5	ALG11_HUMAN	440138	ALG11						1		1																										1
Q9BV10	ALG12_HUMAN	79087	ALG12								1				1
Q9NP73	ALG13_HUMAN	79868	ALG13		1	1			1			1		1																				1														1
Q96F25	ALG14_HUMAN	199857	ALG14													1
Q6GMV1	ALG1L_HUMAN	200810	ALG1L	1
Q9BT22	ALG1_HUMAN	56052	ALG1	1													1				1
Q9H553	ALG2_HUMAN	85365	ALG2			1
Q92685	ALG3_HUMAN	10195	ALG3	1		1
Q9Y673	ALG5_HUMAN	29880	ALG5																											1								1
Q9Y672	ALG6_HUMAN	29929	ALG6			1											1
Q9BVK2	ALG8_HUMAN	79053	ALG8								1
Q9H6U8	ALG9_HUMAN	79796	ALG9									1						1
Q13686	ALKB1_HUMAN	8846	ALKBH1													1
Q6NS38	ALKB2_HUMAN	121642	ALKBH2								1
Q96Q83	ALKB3_HUMAN	221120	ALKBH3						1
Q9NXW9	ALKB4_HUMAN	54784	ALKBH4	1		1	1		1
Q6P6C2	ALKB5_HUMAN	54890	ALKBH5	1			1	1																																						1
Q3KRA9	ALKB6_HUMAN	84964	ALKBH6		1		1																																									1
Q9BT30	ALKB7_HUMAN	84266	ALKBH7		1	1																																	1
Q96BT7	ALKB8_HUMAN	91801	ALKBH8	1								1																						1
Q9UM73	ALK_HUMAN	238	ALK	1			1
Q8N6M5	ALLC_HUMAN	55821	ALLC	1
Q96L16	ALM1L_HUMAN	200420	ALMS1P																			1
Q8TCU4	ALMS1_HUMAN	7840	ALMS1	1	1
Q9HCF4	ALO17_HUMAN		KIAA1618					1		1					1																												1
Q96QP1	ALPK1_HUMAN	80216	ALPK1	1		1																1
Q86TB3	ALPK2_HUMAN	115701	ALPK2																		1						1	1
Q96L96	ALPK3_HUMAN	57538	ALPK3	1
P55789	ALR_HUMAN	2671	GFER			1					1																																				1
Q96Q42	ALS2_HUMAN	57679	ALS2	1				1					1	1
P35858	ALS_HUMAN	3483	IGFALS							1																															1
Q15699	ALX1_HUMAN	8092	ALX1	1
O95076	ALX3_HUMAN	257	ALX3	1
Q9H161	ALX4_HUMAN	60529	ALX4	1
Q8N808	AMAC1_HUMAN	146861	AMAC1		1
Q9UHK6	AMACR_HUMAN	23600	AMACR							1			1
Q9NP70	AMBN_HUMAN	258	AMBN
P02760	AMBP_HUMAN	259	AMBP							1																															1
P0C7Q5	AMCL1_HUMAN	646000	AMAC1L1
Q96KT7	AMCL2_HUMAN	83650	AMAC1L2
P0C7Q6	AMCL3_HUMAN	643664	AMAC1L3
P19021	AMD_HUMAN	5066	PAM				1		1				1															1
Q99217	AMELX_HUMAN	265	AMELX
Q99218	AMELY_HUMAN	266	AMELY
Q9Y4X0	AMER1_HUMAN	9949	AMMECR1			1
Q6DCA0	AMERL_HUMAN	83607	AMMECR1L		1			1						1																				1
P26442	AMFR1_HUMAN	267	AMFR			1
Q9UKV5	AMFR2_HUMAN	267	AMFR					1											1
Q86WK6	AMGO1_HUMAN	57463	AMIGO1	1															1													1
Q86SJ2	AMGO2_HUMAN	347902	AMIGO2	1	1							1
Q86WK7	AMGO3_HUMAN	386724	AMIGO3	1
Q16671	AMHR2_HUMAN	269	AMHR2		1
Q8IY45	AMN1_HUMAN	196394	AMN1	1
Q9BXJ7	AMNLS_HUMAN	81693	AMN
Q8IY63	AMOL1_HUMAN	154810	AMOTL1	1	1		1				1							1									1
Q9Y2J4	AMOL2_HUMAN	51421	AMOTL2	1		1							1
Q4VCS5	AMOT_HUMAN	154796	AMOT	1		1
Q6UB28	AMP1D_HUMAN	254042	MAP1D	1
Q9H4A4	AMPB_HUMAN	6051	RNPEP	1		1			1
P23109	AMPD1_HUMAN	270	AMPD1
Q01433	AMPD2_HUMAN	271	AMPD2	1	1	1	1	1																	1
Q01432	AMPD3_HUMAN	272	AMPD3		1			1
Q07075	AMPE_HUMAN	2028	ENPEP			1				1			1																												1
P49418	AMPH_HUMAN	273	AMPH	1																			1		1								1
P28838	AMPL_HUMAN	51056	LAP3						1	1					1																					1
P53582	AMPM1_HUMAN	23173	METAP1			1														1														1
P50579	AMPM2_HUMAN	10988	METAP2	1		1				1														1
P15144	AMPN_HUMAN	290	ANPEP				1			1						1																									1
Q8N6M6	AMPO_HUMAN		AOPEP	1	1				1									1			1
Q6Q4G3	AMPQ_HUMAN		AQPEP		1	1
Q9C0C7	AMRA1_HUMAN	55626	AMBRA1	1	1			1
P30533	AMRP_HUMAN	4043	LRPAP1	1		1				1
Q6UX39	AMTN_HUMAN	401138	AMTN
P04745	AMY1_HUMAN	276	AMY1A
P19961	AMY2B_HUMAN	280	AMY2B	1									1			1
P04746	AMYP_HUMAN	279	AMY2A													1
Q400G9	AMZ1_HUMAN	155185	AMZ1	1
Q86W34	AMZ2_HUMAN	51321	AMZ2						1											1									1									1	1
Q8IZ07	AN13A_HUMAN	88455	ANKRD13A		1																					1
Q86YJ7	AN13B_HUMAN	124930	ANKRD13B		1						1
Q8N6S4	AN13C_HUMAN	81573	ANKRD13C										1	1	1
Q6ZTN6	AN13D_HUMAN	338692	ANKRD13D	1			1	1	1			1
Q8IVF6	AN18A_HUMAN	253650	ANKRD18A	1																					1					1
A2A2Z9	AN18B_HUMAN	441459	ANKRD18B
Q5CZ79	AN20B_HUMAN	729171	ANKRD20B		1
Q9BXX3	AN30A_HUMAN	91074	ANKRD30A
Q9BXX2	AN30B_HUMAN	374860	ANKRD30B		1
P39687	AN32A_HUMAN	8125	ANP32A	1									1											1
Q92688	AN32B_HUMAN	10541	ANP32B		1		1	1		1						1		1
O43423	AN32C_HUMAN	23520	ANP32C
O95626	AN32D_HUMAN	23519	ANP32D			1
Q9BTT0	AN32E_HUMAN	81611	ANP32E														1														1						1
A6NCL7	AN33B_HUMAN	651746	ANKRD33B
Q69YU3	AN34A_HUMAN	284615	ANKRD34A		1																		1						1
A5PLL1	AN34B_HUMAN	340120	ANKRD34B	1
P0C6C1	AN34C_HUMAN	390616	ANKRD34C
P54802	ANAG_HUMAN	4669	NAGLU		1					1	1
Q9UJX6	ANC2_HUMAN	29882	ANAPC2	1			1	1											1												1
P10275	ANDR_HUMAN	367	AR	1																						1				1
P16860	ANFB_HUMAN	4879	NPPB													1						1
P23582	ANFC_HUMAN	4880	NPPC	1
Q9P2R3	ANFY1_HUMAN	51479	ANKFY1	1													1																	1
P01160	ANF_HUMAN	4878	NPPA																											1
Q9UNK9	ANGE1_HUMAN	23357	ANGEL1	1	1		1
Q5VTE6	ANGE2_HUMAN	90806	ANGEL2	1
P03950	ANGI_HUMAN	283	ANG
O95841	ANGL1_HUMAN	9068	ANGPTL1			1													1									1
Q9UKU9	ANGL2_HUMAN	23452	ANGPTL2																1									1
Q9Y5C1	ANGL3_HUMAN	27329	ANGPTL3							1																															1
Q9BY76	ANGL4_HUMAN	51129	ANGPTL4			1										1
Q86XS5	ANGL5_HUMAN	253935	ANGPTL5	1
Q8NI99	ANGL6_HUMAN	83854	ANGPTL6							1																															1
O43827	ANGL7_HUMAN	10218	ANGPTL7								1
Q15389	ANGP1_HUMAN	284	ANGPT1																	1
O15123	ANGP2_HUMAN	285	ANGPT2						1					1
Q9Y264	ANGP4_HUMAN	51378	ANGPT4																1
P01019	ANGT_HUMAN	183	AGT	1						1																															1
P16157	ANK1_HUMAN	286	ANK1	1				1																	1		1
Q01484	ANK2_HUMAN	287	ANK2				1																																	1
Q6UX02	ANK36_HUMAN	375248	ANKRD36									1			1
Q12955	ANK3_HUMAN	288	ANK3
Q7Z5J8	ANKAR_HUMAN	150709	ANKAR		1																							1
Q8N957	ANKF1_HUMAN	162282	ANKFN1	1
Q8IWZ3	ANKH1_HUMAN	54882	ANKHD1	1				1	1																											1
Q9HCJ1	ANKH_HUMAN	56172	ANKH	1															1				1
Q8NFD2	ANKK1_HUMAN	255239	ANKK1
Q8NAG6	ANKL1_HUMAN	126549	ANKLE1
Q86XL3	ANKL2_HUMAN	23141	ANKLE2	1			1				1
Q15327	ANKR1_HUMAN	27063	ANKRD1								1																1
Q9GZV1	ANKR2_HUMAN	26287	ANKRD2																								1	1
Q9NU02	ANKR5_HUMAN	63926	ANKRD5		1									1
Q9Y2G4	ANKR6_HUMAN	22881	ANKRD6	1	1
Q92527	ANKR7_HUMAN	56311	ANKRD7	1	1
Q96BM1	ANKR9_HUMAN	122416	ANKRD9			1																					1				1
Q6ZW76	ANKS3_HUMAN	124401	ANKS3	1			1
Q68DC2	ANKS6_HUMAN	203286	ANKS6					1			1	1											1
Q9P2S6	ANKY1_HUMAN	51281	ANKMY1	1	1																													1
Q8IV38	ANKY2_HUMAN	57037	ANKMY2	1										1																1
Q9H8Y5	ANKZ1_HUMAN	55139	ANKZF1				1							1	1
Q9NQW6	ANLN_HUMAN	54443	ANLN		1		1	1		1											1
Q6P2P2	ANM10_HUMAN	90826	PRMT10								1	1	1																1					1
Q99873	ANM1_HUMAN	3276	PRMT1
P55345	ANM2_HUMAN	3275	PRMT2	1									1
O60678	ANM3_HUMAN	10196	PRMT3	1				1
O14744	ANM5_HUMAN	10419	PRMT5								1														1																					1
Q96LA8	ANM6_HUMAN	55170	PRMT6			1							1		1						1					1						1
Q9NVM4	ANM7_HUMAN	54496	PRMT7	1		1						1										1
Q9NR22	ANM8_HUMAN	56341	PRMT8	1
Q9NW15	ANO10_HUMAN	55129	ANO10		1																1																											1
Q5XXA6	ANO1_HUMAN	55107	ANO1		1							1
Q9NQ90	ANO2_HUMAN	57101	ANO2																																					1
Q9BYT9	ANO3_HUMAN	63982	ANO3
Q32M45	ANO4_HUMAN	121601	ANO4	1																										1
Q75V66	ANO5_HUMAN	203859	ANO5																								1
Q4KMQ2	ANO6_HUMAN	196527	ANO6			1				1
Q6IWH7	ANO7_HUMAN	50636	ANO7
Q9HCE9	ANO8_HUMAN	57719	ANO8	1
A1A5B4	ANO9_HUMAN	338440	ANO9																			1																	1
P16066	ANPRA_HUMAN	4881	NPR1			1							1													1														1
P20594	ANPRB_HUMAN	4882	NPR2	1									1													1
P17342	ANPRC_HUMAN	4883	NPR3				1						1
Q9NXR5	ANR10_HUMAN	55608	ANKRD10											1	1
Q6UB99	ANR11_HUMAN	29123	ANKRD11				1	1								1
Q6UB98	ANR12_HUMAN	23253	ANKRD12	1	1																				1
Q6P6B7	ANR16_HUMAN	54522	ANKRD16		1	1
O75179	ANR17_HUMAN	26057	ANKRD17	1		1	1	1				1						1						1									1
Q9H560	ANR19_HUMAN	138649	ANKRD19																													1
Q5VYY1	ANR22_HUMAN	118932	ANKRD22							1																																						1
Q86SG2	ANR23_HUMAN	200539	ANKRD23																								1			1
Q8TF21	ANR24_HUMAN	170961	ANKRD24	1
Q9UPS8	ANR26_HUMAN	22852	ANKRD26	1	1		1	1																1										1		1							1
Q96NW4	ANR27_HUMAN	84079	ANKRD27		1																	1
O15084	ANR28_HUMAN	23243	ANKRD28	1	1																								1
Q8N6D5	ANR29_HUMAN	147463	ANKRD29	1																			1
Q8N7Z5	ANR31_HUMAN	256006	ANKRD31		1
Q9BQI6	ANR32_HUMAN	84250	ANKRD32	1	1																								1
Q7Z3H0	ANR33_HUMAN	341405	ANKRD33			1																																		1
Q8N283	ANR35_HUMAN	148741	ANKRD35	1					1																			1									1
Q7Z713	ANR37_HUMAN	353322	ANKRD37	1	1
Q53RE8	ANR39_HUMAN	51239	ANKRD39	1																																		1
Q6AI12	ANR40_HUMAN	91369	ANKRD40																1								1
Q8N9B4	ANR42_HUMAN	338699	ANKRD42	1
Q2M3V2	ANR43_HUMAN	134548	ANKRD43	1																																						1
Q8N8A2	ANR44_HUMAN	91526	ANKRD44		1						1											1
Q5TZF3	ANR45_HUMAN	339416	ANKRD45		1
Q86W74	ANR46_HUMAN	157567	ANKRD46			1					1
Q8WVL7	ANR49_HUMAN	54851	ANKRD49		1				1																																						1
Q9ULJ7	ANR50_HUMAN	57182	ANKRD50	1																																										1
Q8NB46	ANR52_HUMAN	283373	ANKRD52	1			1
Q8N9V6	ANR53_HUMAN	79998	ANKRD53	1	1
Q6NXT1	ANR54_HUMAN	129138	ANKRD54	1
Q3KP44	ANR55_HUMAN	79722	ANKRD55																																	1
A6NEL2	ANR56_HUMAN	345079	ANKRD56
Q53LP3	ANR57_HUMAN	65124	ANKRD57		1		1
A6NJG2	ANR58_HUMAN	347454	ANKRD58			1
Q9BZ19	ANR60_HUMAN	140731	ANKRD60
A6NGH8	ANR61_HUMAN	100310846	ANKRD61
A6NC57	ANR62_HUMAN	342850	ANKRD62
Q9H9E1	ANRA2_HUMAN	57763	ANKRA2										1
P61109	ANRE_HUMAN		KAP
Q92625	ANS1A_HUMAN	23294	ANKS1A					1												1					1										1
Q7Z6G8	ANS1B_HUMAN	56899	ANKS1B	1													1															1
Q8N8V4	ANS4B_HUMAN	257629	ANKS4B							1
P01008	ANT3_HUMAN	462	SERPINC1							1															1																1						1
Q9H6X2	ANTR1_HUMAN	84168	ANTXR1			1	1						1
P58335	ANTR2_HUMAN	118429	ANTXR2	1		1		1
A6NF34	ANTRL_HUMAN	195977	ANTXRL
Q86XD8	ANUB1_HUMAN	93550	ANUBL1		1
Q9UJ72	ANX10_HUMAN	11199	ANXA10						1					1
P50995	ANX11_HUMAN	311	ANXA11																		1			1																					1
P27216	ANX13_HUMAN	312	ANXA13
P04083	ANXA1_HUMAN	301	ANXA1				1		1																						1														1
P07355	ANXA2_HUMAN	302	ANXA2	1	1	1	1				1			1		1														1															1			1
P12429	ANXA3_HUMAN	306	ANXA3																						1		1				1
P09525	ANXA4_HUMAN	307	ANXA4			1						1			1																														1
P08758	ANXA5_HUMAN	308	ANXA5			1	1		1		1							1	1																								1
P08133	ANXA6_HUMAN	309	ANXA6					1				1																	1
P20073	ANXA7_HUMAN	310	ANXA7													1
P13928	ANXA8_HUMAN	653145	ANXA8			1			1							1
O76027	ANXA9_HUMAN	8416	ANXA9				1			1				1								1
P28039	AOAH_HUMAN	313	AOAH													1
O75106	AOC2_HUMAN	314	AOC2																																					1
Q16853	AOC3_HUMAN	8639	AOC3			1			1	1																															1
P21397	AOFA_HUMAN	4128	MAOA			1				1									1
P27338	AOFB_HUMAN	4129	MAOB
O60641	AP180_HUMAN	9892	SNAP91	1	1																		1
Q63HQ0	AP1AR_HUMAN	55435	AP1AR													1	1																														1
Q10567	AP1B1_HUMAN	162	AP1B1	1					1
O43747	AP1G1_HUMAN	164	AP1G1									1					1
O75843	AP1G2_HUMAN	8906	AP1G2							1
Q9BXS5	AP1M1_HUMAN	8907	AP1M1							1		1													1
Q9Y6Q5	AP1M2_HUMAN	10053	AP1M2		1	1								1
P61966	AP1S1_HUMAN	1174	AP1S1			1
P56377	AP1S2_HUMAN	8905	AP1S2								1	1
Q96PC3	AP1S3_HUMAN	130340	AP1S3	1																				1
O95782	AP2A1_HUMAN	160	AP2A1									1						1
O94973	AP2A2_HUMAN	161	AP2A2	1	1
P05549	AP2A_HUMAN	7020	TFAP2A																		1
P63010	AP2B1_HUMAN	163	AP2B1	1														1																											1
Q92481	AP2B_HUMAN	7021	TFAP2B								1
Q92754	AP2C_HUMAN	7022	TFAP2C							1	1								1
Q7Z6R9	AP2D_HUMAN	83741	TFAP2D
Q6VUC0	AP2E_HUMAN	339488	TFAP2E									1
Q96CW1	AP2M1_HUMAN	1173	AP2M1			1		1			1		1							1								1
P53680	AP2S1_HUMAN	1175	AP2S1									1	1																								1
O00203	AP3B1_HUMAN	8546	AP3B1				1					1		1		1									1			1			1
Q13367	AP3B2_HUMAN	8120	AP3B2					1						1									1									1
O14617	AP3D1_HUMAN	8943	AP3D1	1			1										1	1							1			1																			1
Q9Y2T2	AP3M1_HUMAN	26985	AP3M1												1															1
P53677	AP3M2_HUMAN	10947	AP3M2	1	1
Q92572	AP3S1_HUMAN	1176	AP3S1	1		1										1	1
P59780	AP3S2_HUMAN	10239	AP3S2	1							1			1
P50583	AP4A_HUMAN	318	NUDT2							1						1						1
Q9Y6B7	AP4B1_HUMAN	10717	AP4B1	1							1																1
Q9UPM8	AP4E1_HUMAN	23431	AP4E1		1																							1
O00189	AP4M1_HUMAN	9179	AP4M1	1			1															1
Q9Y587	AP4S1_HUMAN	11154	AP4S1			1																												1
O14727	APAF_HUMAN	317	APAF1	1			1	1					1															1							1
Q02410	APBA1_HUMAN	320	APBA1	1				1									1
Q99767	APBA2_HUMAN	321	APBA2	1
O96018	APBA3_HUMAN	9546	APBA3	1					1
O00213	APBB1_HUMAN	322	APBB1	1								1
Q92870	APBB2_HUMAN	323	APBB2						1				1				1
O95704	APBB3_HUMAN	10307	APBB3	1
Q92624	APBP2_HUMAN	10513	APPBP2		1						1									1															1
Q9UM13	APC10_HUMAN	10393	ANAPC10	1
Q9NYG5	APC11_HUMAN	51529	ANAPC11	1	1						1																											1
Q9BS18	APC13_HUMAN	25847	ANAPC13										1
Q96DE5	APC16_HUMAN		ANAPC16						1
Q9H1A4	APC1_HUMAN	64682	ANAPC1			1	1	1						1					1
O95996	APC2_HUMAN	10297	APC2	1									1				1
Q9UJX5	APC4_HUMAN	29945	ANAPC4		1	1		1																					1
Q9UJX4	APC5_HUMAN	51433	ANAPC5	1			1		1																						1
Q9UJX3	APC7_HUMAN	51434	ANAPC7		1						1								1
Q8J025	APCD1_HUMAN	147495	APCDD1											1					1
Q8NCL9	APCDL_HUMAN	164284	APCDD1L						1																			1					1
P25054	APC_HUMAN	324	APC				1										1
Q9ULZ1	APEL_HUMAN	8862	APLN	1									1
P27695	APEX1_HUMAN	328	APEX1	1		1			1		1
Q9UBZ4	APEX2_HUMAN	27301	APEX2						1											1
Q96BI3	APH1A_HUMAN	51107	APH1A	1					1						1																1
Q8WW43	APH1B_HUMAN	83464	APH1B	1		1
Q9BZZ5	API5_HUMAN	8539	API5				1			1														1
P35414	APJ_HUMAN	187	APLNR	1
Q96LR9	APLD1_HUMAN	81575	APOLD1	1	1										1
Q8IW19	APLF_HUMAN	200558	APLF		1					1
P51693	APLP1_HUMAN	333	APLP1	1															1
Q06481	APLP2_HUMAN	334	APLP2	1	1	1			1							1			1																										1
Q15847	APM2_HUMAN		APM2													1
Q9HDC9	APMAP_HUMAN		APMAP		1					1								1																							1
P02647	APOA1_HUMAN	335	APOA1	1	1																				1		1	1																					1
P02652	APOA2_HUMAN	336	APOA2							1																	1														1
P06727	APOA4_HUMAN	337	APOA4	1										1
Q6Q788	APOA5_HUMAN	116519	APOA5							1
P08519	APOA_HUMAN	4018	LPA
P04114	APOB_HUMAN	338	APOB				1			1																															1	1
P02654	APOC1_HUMAN	341	APOC1						1
P02655	APOC2_HUMAN	344	APOC2																								1
P02656	APOC3_HUMAN	345	APOC3													1						1
P55056	APOC4_HUMAN	346	APOC4						1	1																															1
P05090	APOD_HUMAN	347	APOD							1	1												1																		1
P02649	APOE_HUMAN	348	APOE												1								1			1
Q13790	APOF_HUMAN	319	APOF							1																															1					1
P02749	APOH_HUMAN	350	APOH							1																															1
O14791	APOL1_HUMAN	8542	APOL1			1										1																									1
Q9BQE5	APOL2_HUMAN	23780	APOL2	1		1										1
O95236	APOL3_HUMAN	80833	APOL3		1	1										1										1
Q9BPW4	APOL4_HUMAN	80832	APOL4			1										1
Q9BWW9	APOL5_HUMAN	80831	APOL5			1
Q9BWW8	APOL6_HUMAN	80830	APOL6			1																		1
O95445	APOM_HUMAN	55937	APOM							1																												1			1
Q6UXV4	APOOL_HUMAN	139322	APOOL
Q9BUR5	APOO_HUMAN	79135	APOO	1					1		1						1																															1
Q9Y5M1	APR2_HUMAN		2012-04-02
Q6UW56	APR3_HUMAN		2012-04-03	1		1						1	1														1											1
Q8IVJ8	APRG1_HUMAN		APRG1	1		1							1															1
Q53RT3	APRV1_HUMAN	151516	ASPRV1								1										1		1
Q13794	APR_HUMAN	5366	PMAIP1																1
Q7Z2E3	APTX_HUMAN	54840	APTX	1	1				1		1		1	1				1						1																			1
P07741	APT_HUMAN	353	APRT					1		1															1
Q8IXF9	AQ12A_HUMAN	375318	AQP12A													1
A6NM10	AQ12B_HUMAN	653437	AQP12B
Q96PS8	AQP10_HUMAN	89872	AQP10						1
Q8NBQ7	AQP11_HUMAN	282679	AQP11	1																	1
P29972	AQP1_HUMAN	358	AQP1	1								1
P41181	AQP2_HUMAN	359	AQP2										1	1
Q92482	AQP3_HUMAN	360	AQP3						1				1													1								1
P55087	AQP4_HUMAN	361	AQP4						1								1
P55064	AQP5_HUMAN	362	AQP5		1
Q13520	AQP6_HUMAN	363	AQP6										1
A6NL99	AQP73_HUMAN	441432	AQP7P3
O14520	AQP7_HUMAN	364	AQP7
O94778	AQP8_HUMAN	343	AQP8		1									1
O43315	AQP9_HUMAN	366	AQP9				1			1
O60306	AQR_HUMAN	9716	AQR	1								1																			1		1
Q5H913	AR13A_HUMAN	392509	ARL13A
Q3SXY8	AR13B_HUMAN	200894	ARL13B	1
Q6NSI1	AR26L_HUMAN				1
A8MYR8	AR2BL_HUMAN				1
Q9Y2Y0	AR2BP_HUMAN	23568	ARL2BP	1															1														1
Q15041	AR6P1_HUMAN	23204	ARL6IP1			1														1
Q66PJ3	AR6P4_HUMAN	51329	ARL6IP4	1			1	1	1		1	1			1
Q8N6S5	AR6P6_HUMAN	151188	ARL6IP6	1					1
P10398	ARAF_HUMAN	369	ARAF			1	1	1					1
Q96P48	ARAP1_HUMAN	116985	ARAP1	1			1	1								1																													1
Q8WZ64	ARAP2_HUMAN	116984	ARAP2	1			1
Q8WWN8	ARAP3_HUMAN	64411	ARAP3
P25098	ARBK1_HUMAN	156	ADRBK1		1																				1	1
P35626	ARBK2_HUMAN	157	ADRBK2	1
Q92747	ARC1A_HUMAN	10552	ARPC1A									1				1
O15143	ARC1B_HUMAN	10095	ARPC1B			1			1		1														1
Q8IWT0	ARCH_HUMAN	339487	ZBTB8OS
Q7LC44	ARC_HUMAN	23237	ARC	1								1
P36406	ARD1_HUMAN	373	TRIM23	1
P15514	AREG_HUMAN	374	AREG	1
P84077	ARF1_HUMAN	375	ARF1	1									1		1																1																		1
P61204	ARF3_HUMAN	377	ARF3	1		1			1		1												1
P18085	ARF4_HUMAN	378	ARF4	1		1					1									1			1																									1
P84085	ARF5_HUMAN	381	ARF5	1					1		1
P62330	ARF6_HUMAN	382	ARF6	1							1	1																										1
Q8N6T3	ARFG1_HUMAN	55738	ARFGAP1	1	1		1	1									1
Q8N6H7	ARFG2_HUMAN	84364	ARFGAP2				1	1							1						1								1
Q9NP61	ARFG3_HUMAN	26286	ARFGAP3		1	1	1	1	1
P53367	ARFP1_HUMAN	27236	ARFIP1					1		1		1
P53365	ARFP2_HUMAN	23647	ARFIP2						1
Q13795	ARFRP_HUMAN	10139	ARFRP1	1		1
A5YM69	ARG5L_HUMAN	445328	ARHGEF5L																														1
Q9HCE6	ARGAL_HUMAN	55160	ARHGEF10L	1									1	1	1						1
A6NJG6	ARGFX_HUMAN	503582	ARGFX
P05089	ARGI1_HUMAN	383	ARG1							1																1	1
P78540	ARGI2_HUMAN	384	ARG2	1	1				1				1					1												1		1
Q9NWB6	ARGL1_HUMAN	55082	ARGLU1		1		1																													1
Q9NXL2	ARH38_HUMAN		ARHGEF38
Q92888	ARHG1_HUMAN	9138	ARHGEF1			1		1										1																										1
Q92974	ARHG2_HUMAN	9181	ARHGEF2	1			1	1																	1										1
Q9NR81	ARHG3_HUMAN	50650	ARHGEF3	1	1	1						1																				1
Q9NR80	ARHG4_HUMAN	50649	ARHGEF4	1													1
Q12774	ARHG5_HUMAN	7984	ARHGEF5			1	1				1											1																							1
Q15052	ARHG6_HUMAN	9459	ARHGEF6		1	1	1	1												1
Q14155	ARHG7_HUMAN	8874	ARHGEF7	1	1		1	1												1									1
Q7Z628	ARHG8_HUMAN	10276	NET1			1		1							1
O43307	ARHG9_HUMAN	23229	ARHGEF9	1
O15013	ARHGA_HUMAN	9639	ARHGEF10	1	1																									1
O15085	ARHGB_HUMAN	9826	ARHGEF11	1			1	1
Q9NZN5	ARHGC_HUMAN	23365	ARHGEF12	1				1																	1					1
O94989	ARHGF_HUMAN	22899	ARHGEF15	1		1			1
Q5VV41	ARHGG_HUMAN	27237	ARHGEF16
Q96PE2	ARHGH_HUMAN	9828	ARHGEF17	1										1																						1
Q6ZSZ5	ARHGI_HUMAN	23370	ARHGEF18	1																				1
Q8IW93	ARHGJ_HUMAN	128272	ARHGEF19											1		1																					1
Q8NDY3	ARHL1_HUMAN	113622	ADPRHL1																1
Q9NX46	ARHL2_HUMAN	54936	ADPRHL2								1
Q5SW96	ARH_HUMAN	26119	LDLRAP1	1								1
O14497	ARI1A_HUMAN	8289	ARID1A	1			1	1
Q8NFD5	ARI1B_HUMAN	57492	ARID1B	1				1
Q9Y4X5	ARI1_HUMAN	25820	ARIH1	1													1
O95376	ARI2_HUMAN	10425	ARIH2															1
Q99856	ARI3A_HUMAN	1820	ARID3A			1	1	1
Q8IVW6	ARI3B_HUMAN	10620	ARID3B	1	1			1
A6NKF2	ARI3C_HUMAN	138715	ARID3C
P29374	ARI4A_HUMAN	5926	ARID4A				1	1
Q4LE39	ARI4B_HUMAN	51742	ARID4B	1	1		1	1	1				1																			1
Q03989	ARI5A_HUMAN	10865	ARID5A
Q14865	ARI5B_HUMAN	84159	ARID5B				1					1
Q68CP9	ARID2_HUMAN	196528	ARID2	1	1					1																		1
Q9Y4B4	ARIP4_HUMAN	23132	RAD54L2	1		1	1	1							1
O43488	ARK72_HUMAN	8574	AKR7A2	1				1		1	1	1				1
O95154	ARK73_HUMAN	22977	AKR7A3							1
Q8NHP1	ARK74_HUMAN	246181	AKR7L									1		1
Q8N8L6	ARL10_HUMAN	285598	ARL10	1
Q969Q4	ARL11_HUMAN	115761	ARL11																	1		1		1													1
Q8N4G2	ARL14_HUMAN	80117	ARL14								1																															1
Q9NXU5	ARL15_HUMAN	54622	ARL15		1									1
Q0P5N6	ARL16_HUMAN	339231	ARL16	1
Q8IVW1	ARL17_HUMAN	51326	ARL17A	1								1	1							1																											1
P40616	ARL1_HUMAN	400	ARL1	1		1																																		1								1
P36404	ARL2_HUMAN	402	ARL2	1		1		1
P36405	ARL3_HUMAN	403	ARL3	1							1
P40617	ARL4A_HUMAN	10124	ARL4A	1						1																																	1
P56559	ARL4C_HUMAN	10123	ARL4C	1	1								1						1
P49703	ARL4D_HUMAN	379	ARL4D	1															1																					1
Q9Y689	ARL5A_HUMAN	26225	ARL5A	1		1
Q96KC2	ARL5B_HUMAN	221079	ARL5B																																	1
A6NH57	ARL5C_HUMAN	390790	ARL5C
Q9H0F7	ARL6_HUMAN	84100	ARL6		1																													1
Q96BM9	ARL8A_HUMAN	127829	ARL8A	1																													1
Q9NVJ2	ARL8B_HUMAN	55207	ARL8B	1	1																1
Q6T311	ARL9_HUMAN	132946	ARL9
P04424	ARLY_HUMAN	435	ASL	1						1																					1
Q8N2F6	ARM10_HUMAN	83787	ARMC10					1		1					1															1						1										1
Q9NVT9	ARMC1_HUMAN	55156	ARMC1			1		1
Q8NEN0	ARMC2_HUMAN	84071	ARMC2		1
Q5W041	ARMC3_HUMAN	219681	ARMC3		1												1
Q5T2S8	ARMC4_HUMAN	55130	ARMC4		1
Q96C12	ARMC5_HUMAN	79798	ARMC5								1										1	1
Q6NXE6	ARMC6_HUMAN	93436	ARMC6								1																				1	1
Q9H6L4	ARMC7_HUMAN	79637	ARMC7								1
Q8IUR7	ARMC8_HUMAN	25852	ARMC8	1	1	1			1			1									1		1
Q7Z3E5	ARMC9_HUMAN	80210	ARMC9	1							1								1
P0C7Q2	ARMS2_HUMAN	387715	ARMS2
Q9P291	ARMX1_HUMAN	51309	ARMCX1									1
Q7L311	ARMX2_HUMAN	9823	ARMCX2	1		1					1
Q9UH62	ARMX3_HUMAN	51566	ARMCX3	1	1		1	1		1	1		1							1																				1
Q5H9R4	ARMX4_HUMAN	100131755	ARMCX4	1	1																																					1
Q6P1M9	ARMX5_HUMAN	64860	ARMCX5			1						1						1
Q7L4S7	ARMX6_HUMAN	54470	ARMCX6				1					1
Q9HBZ2	ARNT2_HUMAN	9915	ARNT2	1																									1			1
P27540	ARNT_HUMAN	405	ARNT	1								1
Q86WX3	AROS_HUMAN	91582	RPS19BP1								1																						1
Q9NZ32	ARP10_HUMAN	55860	ACTR10																1
Q9C0K3	ARP11_HUMAN		ARP11						1
P56211	ARP19_HUMAN	10776	ARPP19	1		1	1	1																	1				1
Q9UBL0	ARP21_HUMAN		ARPP21	1	1			1	1				1																1			1
P61160	ARP2_HUMAN	10097	ACTR2																								1										1
Q9P1U1	ARP3B_HUMAN	57180	ACTR3B											1															1							1
P61158	ARP3_HUMAN	10096	ACTR3	1				1
Q9BPX5	ARP5L_HUMAN	81873	ARPC5L	1		1	1																																										1
Q9H9F9	ARP5_HUMAN	79913	ACTR5	1															1												1
Q9GZN1	ARP6_HUMAN	64431	ACTR6	1		1																											1															1
Q9H981	ARP8_HUMAN	93973	ACTR8				1																																			1
O15144	ARPC2_HUMAN	10109	ARPC2	1							1														1																						1
O15145	ARPC3_HUMAN	10094	ARPC3	1				1			1														1
P59998	ARPC4_HUMAN	10093	ARPC4																						1					1
O15511	ARPC5_HUMAN	10092	ARPC5								1														1
Q9BYD9	ARPM1_HUMAN	84517	ARPM1	1										1
P49407	ARRB1_HUMAN	408	ARRB1	1					1			1
P32121	ARRB2_HUMAN	409	ARRB2	1	1				1							1		1
P36575	ARRC_HUMAN	407	ARR3												1																									1
Q8N5I2	ARRD1_HUMAN	92714	ARRDC1																							1
Q8TBH0	ARRD2_HUMAN	27106	ARRDC2	1																																	1
Q96B67	ARRD3_HUMAN	57561	ARRDC3	1		1						1
Q8NCT1	ARRD4_HUMAN	91947	ARRDC4		1	1
A6NEK1	ARRD5_HUMAN	645432	ARRDC5
P10523	ARRS_HUMAN	6295	SAG																																					1
P15289	ARSA_HUMAN	410	ARSA		1					1																																		1
P15848	ARSB_HUMAN	411	ARSB		1	1				1													1
P51689	ARSD_HUMAN	414	ARSD		1					1			1	1
P51690	ARSE_HUMAN	415	ARSE							1			1			1
P54793	ARSF_HUMAN	416	ARSF										1				1
Q96EG1	ARSG_HUMAN	22901	ARSG	1					1
Q5FYA8	ARSH_HUMAN	347527	ARSH
Q5FYB1	ARSI_HUMAN	340075	ARSI						1
Q5FYB0	ARSJ_HUMAN	79642	ARSJ
Q6UWY0	ARSK_HUMAN	153642	ARSK	1																								1						1
Q5T4W7	ARTN_HUMAN	9048	ARTN	1
Q9H2C2	ARV1_HUMAN	64801	ARV1		1							1								1
O00192	ARVC_HUMAN	421	ARVCF					1
Q96QS3	ARX_HUMAN	170302	ARX
P18440	ARY1_HUMAN	9	NAT1						1	1																1
P11245	ARY2_HUMAN	10	NAT2							1
Q9HBK9	AS3MT_HUMAN	57412	AS3MT
P0C7U1	ASA2B_HUMAN	653308	ASAH2B
P0C7U2	ASA2C_HUMAN	653365	ASAH2C
Q13510	ASAH1_HUMAN	427	ASAH1		1					1	1														1																1
Q9NR71	ASAH2_HUMAN	56624	ASAH2
Q9ULH1	ASAP1_HUMAN	50807	ASAP1	1				1												1					1
O43150	ASAP2_HUMAN	8853	ASAP2	1		1	1																		1
Q8TDY4	ASAP3_HUMAN	55616	ASAP3	1	1					1																											1								1
Q8WXI3	ASB10_HUMAN	136371	ASB10																								1
Q8WXH4	ASB11_HUMAN	140456	ASB11
Q8WXK4	ASB12_HUMAN	142689	ASB12	1
Q8WXK3	ASB13_HUMAN	79754	ASB13									1
A6NK59	ASB14_HUMAN	142686	ASB14
Q8WXK1	ASB15_HUMAN	142685	ASB15							1																											1
Q96NS5	ASB16_HUMAN	92591	ASB16	1																			1														1
Q8WXJ9	ASB17_HUMAN	127247	ASB17		1
Q6ZVZ8	ASB18_HUMAN	401036	ASB18																																		1
Q9Y576	ASB1_HUMAN	51665	ASB1	1		1
Q96Q27	ASB2_HUMAN	51676	ASB2									1														1
Q9Y575	ASB3_HUMAN	51130	ASB3						1				1								1															1
Q9Y574	ASB4_HUMAN	51666	ASB4
Q8WWX0	ASB5_HUMAN	140458	ASB5																								1
Q9NWX5	ASB6_HUMAN	140459	ASB6																							1
Q9H672	ASB7_HUMAN	140460	ASB7	1	1																																					1
Q9H765	ASB8_HUMAN	140461	ASB8											1																	1	1
Q96DX5	ASB9_HUMAN	140462	ASB9	1	1						1
Q8N9N2	ASCC1_HUMAN	51008	ASCC1			1													1																1
Q9H1I8	ASCC2_HUMAN	84164	ASCC2				1				1			1							1														1
P50553	ASCL1_HUMAN	429	ASCL1	1					1
Q99929	ASCL2_HUMAN	430	ASCL2
Q9NQ33	ASCL3_HUMAN	56676	ASCL3
Q6XD76	ASCL4_HUMAN	121549	ASCL4								1
Q7RTU5	ASCL5_HUMAN	647219	ASCL5
Q9ULZ3	ASC_HUMAN	29108	PYCARD													1								1
Q9Y294	ASF1A_HUMAN	25842	ASF1A	1		1																																1
Q9NVP2	ASF1B_HUMAN	55723	ASF1B		1			1				1									1
Q7L266	ASGL1_HUMAN	80150	ASRGL1		1				1		1				1
P07306	ASGR1_HUMAN	432	ASGR1							1
P07307	ASGR2_HUMAN	433	ASGR2							1																															1
Q9NR48	ASH1L_HUMAN	55870	ASH1L	1
Q9UBL3	ASH2L_HUMAN	9070	ASH2L								1						1
Q9BVC5	ASHWN_HUMAN	79074	C2orf49			1	1	1
P42127	ASIP_HUMAN	434	ASIP
Q92484	ASM3A_HUMAN	10924	SMPDL3A			1				1
Q92485	ASM3B_HUMAN	27293	SMPDL3B											1																				1
O95671	ASML_HUMAN	8623	ASMTL			1	1	1		1				1		1	1			1
P17405	ASM_HUMAN	6609	SMPD1
O43681	ASNA_HUMAN	439	ASNA1									1											1
Q9NWL6	ASND1_HUMAN	54529	ASNSD1			1																																								1
P08243	ASNS_HUMAN	440	ASNS															1
Q9BZE9	ASPC1_HUMAN	79058	ASPSCR1	1	1		1	1			1				1													1
A6ND91	ASPD_HUMAN	554235	ASPDH	1
P20933	ASPG_HUMAN	175	AGA							1									1																												1	1
Q5U4P2	ASPH1_HUMAN	253982	ASPHD1	1										1		1
Q6ICH7	ASPH2_HUMAN	57168	ASPHD2																				1						1
Q12797	ASPH_HUMAN	444	ASPH				1			1																		1
Q8IZT6	ASPM_HUMAN	259266	ASPM				1	1					1				1							1
Q9BXN1	ASPN_HUMAN	54829	ASPN							1				1														1								1
Q96KQ4	ASPP1_HUMAN	23368	PPP1R13B	1
Q13625	ASPP2_HUMAN	7159	TP53BP2		1		1	1				1
P26436	ASPX_HUMAN	56	ACRV1		1
P00966	ASSY_HUMAN	445	ASS1										1					1																								1
Q2TB18	ASTE1_HUMAN	28990	ASTE1			1			1		1
Q6HA08	ASTL_HUMAN	431705	ASTL																1
O14525	ASTN1_HUMAN	460	ASTN1	1
O75129	ASTN2_HUMAN	23245	ASTN2	1								1			1																1
Q8IXJ9	ASXL1_HUMAN	171023	ASXL1	1	1																									1
Q76L83	ASXL2_HUMAN	55252	ASXL2	1	1		1													1
Q9C0F0	ASXL3_HUMAN	80816	ASXL3	1	1
Q8WWH4	ASZ1_HUMAN	136991	ASZ1		1														1
O60312	AT10A_HUMAN	57194	ATP10A	1							1
O94823	AT10B_HUMAN	23120	ATP10B	1										1															1
Q9P241	AT10D_HUMAN	57205	ATP10D	1
P98196	AT11A_HUMAN	23250	ATP11A	1
Q9Y2G3	AT11B_HUMAN	23200	ATP11B	1	1			1						1																			1
Q8NB49	AT11C_HUMAN	286410	ATP11C	1	1					1							1
P54707	AT12A_HUMAN	479	ATP12A	1							1		1																					1
Q9HD20	AT131_HUMAN	57130	ATP13A1	1			1	1																																	1
Q9NQ11	AT132_HUMAN	23400	ATP13A2	1																									1
Q9H7F0	AT133_HUMAN	79572	ATP13A3			1	1	1
Q4VNC1	AT134_HUMAN	84239	ATP13A4	1																									1								1
Q4VNC0	AT135_HUMAN	344905	ATP13A5																																		1
P05023	AT1A1_HUMAN	476	ATP1A1	1		1		1			1												1								1														1
P50993	AT1A2_HUMAN	477	ATP1A2	1		1													1
P13637	AT1A3_HUMAN	478	ATP1A3	1
Q13733	AT1A4_HUMAN	480	ATP1A4		1																													1														1
P05026	AT1B1_HUMAN	481	ATP1B1							1			1
P14415	AT1B2_HUMAN	482	ATP1B2							1																														1
P54709	AT1B3_HUMAN	483	ATP1B3			1			1
Q9UN42	AT1B4_HUMAN	23439	ATP1B4																								1
O14983	AT2A1_HUMAN	487	ATP2A1																								1										1
P16615	AT2A2_HUMAN	488	ATP2A2				1	1					1		1
Q93084	AT2A3_HUMAN	489	ATP2A3										1						1						1
P20020	AT2B1_HUMAN	490	ATP2B1				1										1
Q01814	AT2B2_HUMAN	491	ATP2B2	1																							1
Q16720	AT2B3_HUMAN	492	ATP2B3	1
P23634	AT2B4_HUMAN	493	ATP2B4														1											1
P98194	AT2C1_HUMAN	27032	ATP2C1	1																						1							1
O75185	AT2C2_HUMAN	9914	ATP2C2	1																										1												1
Q8TBG4	AT2L1_HUMAN	64850	AGXT2L1	1									1
Q8IUZ5	AT2L2_HUMAN	85007	AGXT2L2	1		1										1		1
Q5VTU8	AT5EL_HUMAN	432369	ATP5EP2				1
P24539	AT5F1_HUMAN	515	ATP5F1	1
P05496	AT5G1_HUMAN	516	ATP5G1	1					1	1
Q06055	AT5G2_HUMAN	517	ATP5G2						1	1
P48201	AT5G3_HUMAN	518	ATP5G3							1
Q7Z4Y8	AT5L2_HUMAN	267020	ATP5L2							1
Q9NW81	AT5SL_HUMAN	55101	ATP5SL																	1
Q9ULK2	AT7L1_HUMAN	222255	ATXN7L1	1
Q5T6C5	AT7L2_HUMAN	127002	ATXN7L2
Q14CW9	AT7L3_HUMAN	56970	ATXN7L3					1													1			1					1
Q9Y2Q0	AT8A1_HUMAN	10396	ATP8A1	1																					1		1
Q9NTI2	AT8A2_HUMAN	51761	ATP8A2		1																								1
O43520	AT8B1_HUMAN	5205	ATP8B1							1		1																																	1
P98198	AT8B2_HUMAN	57198	ATP8B2	1	1				1			1		1				1					1										1
O60423	AT8B3_HUMAN	148229	ATP8B3		1										1
Q8TF62	AT8B4_HUMAN	79895	ATP8B4	1										1
Q8NBU5	ATAD1_HUMAN	84896	ATAD1			1			1																																		1
Q6PL18	ATAD2_HUMAN	29028	ATAD2		1		1	1							1							1	1								1																1
Q96QE3	ATAD5_HUMAN	79915	ATAD5				1	1				1								1
Q7L8W6	ATBD4_HUMAN	89978	ATPBD4								1	1								1
Q86WG3	ATCAY_HUMAN	85300	ATCAY	1
Q9ULI0	ATD2B_HUMAN	54454	ATAD2B	1
Q9NVI7	ATD3A_HUMAN	55210	ATAD3A	1							1
Q5T9A4	ATD3B_HUMAN	83858	ATAD3B	1		1																																	1
Q5T2N8	ATD3C_HUMAN	219293	ATAD3C										1
O95260	ATE1_HUMAN	11101	ATE1		1
P18846	ATF1_HUMAN	466	ATF1					1												1
P15336	ATF2_HUMAN	1386	ATF2	1			1	1									1																						1
P18847	ATF3_HUMAN	467	ATF3															1
P18848	ATF4_HUMAN	468	ATF4			1			1
Q9Y2D1	ATF5_HUMAN	22809	ATF5	1		1
P18850	ATF6A_HUMAN	22926	ATF6													1																			1
Q99941	ATF6B_HUMAN	1388	ATF6B
P17544	ATF7_HUMAN	11016	ATF7				1	1																											1
Q9H0Y0	ATG10_HUMAN	83734	ATG10		1	1						1																											1
O94817	ATG12_HUMAN	9140	ATG12	1															1
O75143	ATG13_HUMAN	9776	KIAA0652	1					1									1													1
Q2TAZ0	ATG2A_HUMAN	23130	ATG2A	1							1																				1	1							1
Q96BY7	ATG2B_HUMAN	55102	ATG2B								1																									1			1
Q9NT62	ATG3_HUMAN	64422	ATG3	1					1															1																1
Q8WYN0	ATG4A_HUMAN	115201	ATG4A		1		1						1						1											1
Q9Y4P1	ATG4B_HUMAN	23192	ATG4B	1	1	1	1	1		1																										1
Q96DT6	ATG4C_HUMAN	84938	ATG4C	1	1	1																						1
Q86TL0	ATG4D_HUMAN	84971	ATG4D																1																												1
Q9H1Y0	ATG5_HUMAN	9474	ATG5			1											1																														1
O95352	ATG7_HUMAN	10533	ATG7	1	1	1
Q7Z3C6	ATG9A_HUMAN	79065	ATG9A	1	1		1										1							1												1
Q674R7	ATG9B_HUMAN	285973	ATG9B		1	1
Q9BSB4	ATGA1_HUMAN		ATG101	1								1																								1
Q32M88	ATHL1_HUMAN	80162	ATHL1																			1																				1
Q9UII2	ATIF1_HUMAN	93974	ATPIF1						1																			1
Q8N6G6	ATL1_HUMAN	92949	ADAMTSL1						1																					1
Q86TH1	ATL2_HUMAN	9719	ADAMTSL2	1
P82987	ATL3_HUMAN	57188	ADAMTSL3	1
Q6UY14	ATL4_HUMAN	54507	ADAMTSL4			1			1																																1
Q6ZMM2	ATL5_HUMAN	339366	ADAMTSL5	1								1
Q8WXF7	ATLA1_HUMAN	51062	ATL1	1											1										1
Q8NHH9	ATLA2_HUMAN	64225	ATL2	1				1						1
Q6DD88	ATLA3_HUMAN	25923	ATL3	1	1		1									1			1
O43313	ATMIN_HUMAN	23300	ATMIN	1						1		1									1
Q13315	ATM_HUMAN	472	ATM	1			1
P54259	ATN1_HUMAN	1822	ATN1	1			1	1															1
P54710	ATNG_HUMAN	486	FXYD2							1			1							1
Q92858	ATOH1_HUMAN	474	ATOH1
Q8N100	ATOH7_HUMAN	220202	ATOH7												1
Q96SQ7	ATOH8_HUMAN	84913	ATOH8															1											1
O00244	ATOX1_HUMAN	475	ATOX1							1		1
Q9Y6H3	ATP23_HUMAN	91419	XRCC6BP1						1	1
P20648	ATP4A_HUMAN	495	ATP4A	1		1
P51164	ATP4B_HUMAN	496	ATP4B							1				1
P56381	ATP5E_HUMAN	514	ATP5E								1		1
O75947	ATP5H_HUMAN	10476	ATP5H	1								1				1	1																					1	1										1
P56385	ATP5I_HUMAN	521	ATP5I										1				1
P18859	ATP5J_HUMAN	522	ATP5J							1			1		1
O75964	ATP5L_HUMAN	10632	ATP5L						1				1										1															1	1
Q99766	ATP5S_HUMAN	27109	ATP5S	1																												1
P00846	ATP6_HUMAN		MT-ATP6			1
Q04656	ATP7A_HUMAN	538	ATP7A										1
P35670	ATP7B_HUMAN	540	ATP7B	1						1
P03928	ATP8_HUMAN		MT-ATP8			1
O75110	ATP9A_HUMAN	10079	ATP9A	1																																										1
O43861	ATP9B_HUMAN	374868	ATP9B	1	1
P25705	ATPA_HUMAN	498	ATP5A1	1					1			1																1												1									1
P06576	ATPB_HUMAN	506	ATP5B	1		1																																											1
P30049	ATPD_HUMAN	513	ATP5D	1					1	1
Q5TC12	ATPF1_HUMAN	64756	ATPAF1	1							1															1																					1
Q8N5M1	ATPF2_HUMAN	91647	ATPAF2															1	1
A5YM72	ATPG1_HUMAN	57571	ATPGD1	1									1																			1
P36542	ATPG_HUMAN	509	ATP5C1			1				1								1										1						1														1
P56134	ATPK_HUMAN	9551	ATP5J2										1																									1	1
P48047	ATPO_HUMAN	539	ATP5O	1	1													1							1			1
Q6RW13	ATRAP_HUMAN	57085	AGTRAP										1	1			1
Q8WXE1	ATRIP_HUMAN	84126	ATRIP		1	1	1	1						1			1							1																			1
Q5VV63	ATRN1_HUMAN	26033	ATRNL1	1																												1
O75882	ATRN_HUMAN	8455	ATRN	1						1																								1							1
P46100	ATRX_HUMAN	546	ATRX	1			1	1
Q13535	ATR_HUMAN	545	ATR	1			1	1
Q9H324	ATS10_HUMAN	81794	ADAMTS10
P58397	ATS12_HUMAN	81792	ADAMTS12				1
Q76LX8	ATS13_HUMAN	11093	ADAMTS13		1					1																															1
Q8WXS8	ATS14_HUMAN	140766	ADAMTS14
Q8TE58	ATS15_HUMAN	170689	ADAMTS15
Q8TE57	ATS16_HUMAN	170690	ADAMTS16	1			1
Q8TE56	ATS17_HUMAN	170691	ADAMTS17
Q8TE60	ATS18_HUMAN	170692	ADAMTS18			1																	1
Q8TE59	ATS19_HUMAN	171019	ADAMTS19				1
Q9UHI8	ATS1_HUMAN	9510	ADAMTS1	1																								1															1
P59510	ATS20_HUMAN	80070	ADAMTS20							1
O95450	ATS2_HUMAN	9509	ADAMTS2								1
O15072	ATS3_HUMAN	9508	ADAMTS3	1
O75173	ATS4_HUMAN	9507	ADAMTS4	1
Q9UNA0	ATS5_HUMAN	11096	ADAMTS5							1				1			1
Q9UKP5	ATS6_HUMAN	11174	ADAMTS6	1								1
Q9UKP4	ATS7_HUMAN	11173	ADAMTS7																1
Q9UP79	ATS8_HUMAN	11095	ADAMTS8				1		1
Q9P2N4	ATS9_HUMAN	56999	ADAMTS9	1
P17735	ATTY_HUMAN	6898	TAT							1
Q9UBB4	ATX10_HUMAN	25814	ATXN10									1							1
P0C7T5	ATX1L_HUMAN	342371	ATXN1L
P54253	ATX1_HUMAN	6310	ATXN1	1																			1
Q8WWM7	ATX2L_HUMAN	11273	ATXN2L	1	1		1	1			1
Q99700	ATX2_HUMAN	6311	ATXN2				1	1																										1
Q9H3M9	ATX3L_HUMAN	92552	ATXN3L
P54252	ATX3_HUMAN	4287	ATXN3	1																													1
O15265	ATX7_HUMAN	6314	ATXN7		1		1							1
Q156A1	ATX8_HUMAN	724066	ATXN8
Q9H1Z8	AUGN_HUMAN	84417	C2orf40	1
Q13825	AUHM_HUMAN	549	AUH		1
Q9Y679	AUP1_HUMAN	550	AUP1								1				1																							1
Q96GD4	AURKB_HUMAN	9212	AURKB				1		1	1								1				1		1
Q9UQB9	AURKC_HUMAN	6795	AURKC	1	1	1
Q8WXX7	AUTS2_HUMAN	26053	AUTS2	1		1		1
O75061	AUXI_HUMAN	9829	DNAJC6	1
Q9NQS1	AVEN_HUMAN	57099	AVEN			1							1
O75366	AVIL_HUMAN	10677	AVIL	1								1
Q8NBF6	AVL9_HUMAN	23080	AVL9																	1
Q5T686	AVPI1_HUMAN	60370	AVPI1																												1
P27037	AVR2A_HUMAN	92	ACVR2A		1																											1	1
Q13705	AVR2B_HUMAN	93	ACVR2B	1
Q58HT5	AWAT1_HUMAN	158833	AWAT1								1
Q6E213	AWAT2_HUMAN	158835	AWAT2								1
Q3ZCQ2	AX2R_HUMAN		AX2R			1														1
A6NMY6	AXA2L_HUMAN	304	ANXA2P2																																										1
Q5T2P8	AXA81_HUMAN	728113	ANXA8L1
Q5VT79	AXA82_HUMAN	244	ANXA8L2			1			1
O15169	AXN1_HUMAN	8312	AXIN1
Q9Y2T1	AXN2_HUMAN	8313	AXIN2	1			1
Q9UPN4	AZI1_HUMAN	22994	AZI1	1			1	1	1
Q9H6S1	AZI2_HUMAN	64343	AZI2																																	1										1
O14977	AZIN1_HUMAN	51582	AZIN1	1					1				1
Q07817	B2CL1_HUMAN	598	BCL2L1						1
Q92843	B2CL2_HUMAN	599	BCL2L2	1					1														1
Q9HD36	B2L10_HUMAN	10017	BCL2L10	1						1									1
O43521	B2L11_HUMAN	10018	BCL2L11																		1	1				1											1
Q9HB09	B2L12_HUMAN	83596	BCL2L12				1					1
Q9BXK5	B2L13_HUMAN	23786	BCL2L13		1		1	1			1				1
Q9BZR8	B2L14_HUMAN	79370	BCL2L14													1									1									1
Q5TBC7	B2L15_HUMAN	440603	BCL2L15																																													1
Q16548	B2LA1_HUMAN	597	BCL2A1					1		1	1
P61769	B2MG_HUMAN	567	B2M								1																							1	1					1	1
P04920	B3A2_HUMAN	6522	SLC4A2	1				1
P48751	B3A3_HUMAN	6508	SLC4A3		1		1																					1				1
Q96Q91	B3A4_HUMAN	83697	SLC4A9		1								1
P02730	B3AT_HUMAN	6521	SLC4A1																				1			1
Q9P2W7	B3GA1_HUMAN	27087	B3GAT1	1
Q9NPZ5	B3GA2_HUMAN	135152	B3GAT2	1													1
O94766	B3GA3_HUMAN	26229	B3GAT3	1		1				1	1				1
O75752	B3GL1_HUMAN	8706	B3GALNT1	1									1
Q8NCR0	B3GL2_HUMAN	148789	B3GALNT2	1	1																												1
Q6Y288	B3GLT_HUMAN	145173	B3GALTL		1
O43505	B3GN1_HUMAN	11041	B3GNT1											1
Q9NY97	B3GN2_HUMAN	10678	B3GNT2	1	1	1																																			1							1
Q9Y2A9	B3GN3_HUMAN	10331	B3GNT3			1	1
Q9C0J1	B3GN4_HUMAN	79369	B3GNT4	1
Q9BYG0	B3GN5_HUMAN	84002	B3GNT5	1
Q6ZMB0	B3GN6_HUMAN	192134	B3GNT6													1
Q8NFL0	B3GN7_HUMAN	93010	B3GNT7																																				1
Q7Z7M8	B3GN8_HUMAN	374907	B3GNT8						1
Q6UX72	B3GN9_HUMAN	84752	B3GNT9						1
Q67FW5	B3GNL_HUMAN	146712	B3GNTL1																											1
Q9Y5Z6	B3GT1_HUMAN	8708	B3GALT1			1
O43825	B3GT2_HUMAN	8707	B3GALT2	1													1												1
O96024	B3GT4_HUMAN	8705	B3GALT4														1
Q9Y2C3	B3GT5_HUMAN	10317	B3GALT5											1																				1
Q96L58	B3GT6_HUMAN	126792	B3GALT6														1
Q00973	B4GN1_HUMAN	2583	B4GALNT1
Q8NHY0	B4GN2_HUMAN	124872	B4GALNT2
Q6L9W6	B4GN3_HUMAN	283358	B4GALNT3		1																																1
Q76KP1	B4GN4_HUMAN	338707	B4GALNT4																				1
P15291	B4GT1_HUMAN	2683	B4GALT1		1	1																																									1
O60909	B4GT2_HUMAN	8704	B4GALT2									1
O60512	B4GT3_HUMAN	8703	B4GALT3	1											1				1					1
O60513	B4GT4_HUMAN	8702	B4GALT4											1				1
O43286	B4GT5_HUMAN	9334	B4GALT5						1														1
Q9UBX8	B4GT6_HUMAN	9331	B4GALT6	1					1
Q9UBV7	B4GT7_HUMAN	11285	B4GALT7			1					1					1																											1
Q9UPM9	B9D1_HUMAN	27077	B9D1								1
Q9BPU9	B9D2_HUMAN	80776	B9D2						1
Q5JSZ5	BA2L1_HUMAN		BAT2L1	1			1	1		1					1
Q9Y520	BA2L2_HUMAN		BAT2L2	1	1	1	1	1			1																						1
Q8WXS3	BAALC_HUMAN	79870	BAALC	1																																1
Q14032	BAAT_HUMAN	570	BAAT							1
P56817	BACE1_HUMAN	23621	BACE1	1					1							1
Q9Y5Z0	BACE2_HUMAN	25825	BACE2								1								1	1
O14867	BACH1_HUMAN	571	BACH1			1	1
Q9BYV9	BACH2_HUMAN	60468	BACH2	1
Q6ZUV0	BACHL_HUMAN		ACOT7L
O00154	BACH_HUMAN	11332	ACOT7	1		1								1			1						1									1
Q92934	BAD_HUMAN	572	BAD					1	1											1
Q9H503	BAFL_HUMAN	140836	BANF2		1
O75531	BAF_HUMAN	8815	BANF1	1								1
Q99933	BAG1_HUMAN	573	BAG1					1	1	1																					1		1
O95816	BAG2_HUMAN	9532	BAG2									1
O95817	BAG3_HUMAN	9531	BAG3	1	1	1	1	1	1																												1
O95429	BAG4_HUMAN	9530	BAG4	1
Q9UL15	BAG5_HUMAN	9529	BAG5	1
Q13072	BAGE1_HUMAN	574	BAGE																																								1
Q86Y30	BAGE2_HUMAN	85319	BAGE2		1
Q86Y29	BAGE3_HUMAN	85318	BAGE3
Q86Y28	BAGE4_HUMAN	85317	BAGE4		1
Q86Y27	BAGE5_HUMAN	85316	BAGE5		1
Q9P281	BAHC1_HUMAN	57597	BAHCC1	1												1
Q8TBE0	BAHD1_HUMAN	22893	BAHD1	1	1			1								1
O14514	BAI1_HUMAN	575	BAI1														1
O60241	BAI2_HUMAN	576	BAI2	1													1
O60242	BAI3_HUMAN	577	BAI3	1													1
Q9UQB8	BAIP2_HUMAN	10458	BAIAP2	1		1											1																												1
O94812	BAIP3_HUMAN	8938	BAIAP3	1																									1			1
Q13014	BAK2_HUMAN		BAK1P1
Q16611	BAK_HUMAN	578	BAK1						1																																			1
Q13145	BAMBI_HUMAN	25805	BAMBI	1
Q8NDB2	BANK1_HUMAN	55024	BANK1	1																						1																		1
Q9H8C5	BANPL_HUMAN					1
Q8N9N5	BANP_HUMAN	54971	BANP															1
Q92560	BAP1_HUMAN	8314	BAP1	1	1		1				1																																	1
Q9UHQ4	BAP29_HUMAN	55973	BCAP29																											1
P51572	BAP31_HUMAN	10134	BCAP31						1							1																												1
Q99728	BARD1_HUMAN	580	BARD1	1				1																																				1
Q9BZE3	BARH1_HUMAN	56751	BARHL1																				1
Q9NY43	BARH2_HUMAN	343472	BARHL2
Q9HBU1	BARX1_HUMAN	56033	BARX1						1			1
Q9UMQ3	BARX2_HUMAN	8538	BARX2											1
P35613	BASI_HUMAN	682	BSG				1			1					1																									1
P80723	BASP1_HUMAN	10409	BASP1	1			1		1
P82251	BAT1_HUMAN	11136	SLC7A9										1
P48634	BAT2_HUMAN	7916	BAT2	1		1	1	1				1												1	1
P46379	BAT3_HUMAN	7917	BAT3				1	1					1												1
O95872	BAT4_HUMAN	7918	BAT4			1
O95870	BAT5_HUMAN	7920	BAT5	1																	1				1
Q8N1L9	BATF2_HUMAN	116071	BATF2			1			1																																	1
Q9NR55	BATF3_HUMAN	55509	BATF3					1	1
Q16520	BATF_HUMAN	10538	BATF																																								1
Q07812	BAX_HUMAN	581	BAX	1							1																																	1
Q9NRL2	BAZ1A_HUMAN	11177	BAZ1A		1		1	1				1																							1			1
Q9UIG0	BAZ1B_HUMAN	9031	BAZ1B		1		1	1
Q9UIF9	BAZ2A_HUMAN	11176	BAZ2A	1	1	1	1	1	1															1
Q9UIF8	BAZ2B_HUMAN	29994	BAZ2B	1	1		1																				1																1
Q9BXH1	BBC3_HUMAN	27113	BBC3		1
A8MTZ0	BBP10_HUMAN		BBIP10
Q8TAM1	BBS10_HUMAN	79738	BBS10						1		1																					1
Q6ZW61	BBS12_HUMAN	166379	BBS12	1																		1															1
Q8NFJ9	BBS1_HUMAN	582	BBS1				1
Q9BXC9	BBS2_HUMAN	583	BBS2			1
Q96RK4	BBS4_HUMAN	585	BBS4		1							1
Q8N3I7	BBS5_HUMAN	129880	BBS5		1																																						1
Q8IWZ6	BBS7_HUMAN	55212	BBS7	1
Q8WY36	BBX_HUMAN	56987	BBX		1			1			1								1	1
Q9H165	BC11A_HUMAN	53335	BCL11A	1				1									1							1												1
Q9C0K0	BC11B_HUMAN	64919	BCL11B					1																															1
Q9NQ31	BCA3_HUMAN		BCA3										1
P50895	BCAM_HUMAN	4059	BCAM	1		1																																			1
Q6ZUJ8	BCAP_HUMAN	118788	PIK3AP1	1																		1																									1
P56945	BCAR1_HUMAN	9564	BCAR1		1		1														1																								1
O75815	BCAR3_HUMAN	8412	BCAR3		1		1		1				1																																1
O75363	BCAS1_HUMAN	8537	BCAS1																										1
Q9H6U6	BCAS3_HUMAN	54828	BCAS3	1				1		1				1																	1
Q8TDM0	BCAS4_HUMAN	55653	BCAS4							1														1
P54687	BCAT1_HUMAN	586	BCAT1														1
O15382	BCAT2_HUMAN	587	BCAT2	1		1			1		1																	1
Q9P287	BCCIP_HUMAN	56647	BCCIP	1			1
Q9NWK9	BCD1_HUMAN	54680	ZNHIT6		1		1																										1													1
Q9HAY6	BCDO1_HUMAN	53630	BCMO1											1
Q9BYV7	BCDO2_HUMAN	83875	BCO2			1				1		1
O60756	BCE1_HUMAN		BCE1				1
O14874	BCKD_HUMAN	10295	BCKDK			1
O95999	BCL10_HUMAN	8915	BCL10												1							1
P10415	BCL2_HUMAN	596	BCL2		1
P20749	BCL3_HUMAN	602	BCL3						1
Q8N143	BCL6B_HUMAN	255877	BCL6B			1
P41182	BCL6_HUMAN	604	BCL6							1																	1
Q4VC05	BCL7A_HUMAN	605	BCL7A	1									1
Q9BQE9	BCL7B_HUMAN	9275	BCL7B	1		1		1								1											1				1
Q8WUZ0	BCL7C_HUMAN	9274	BCL7C	1			1	1								1											1
P0C6P0	BCL8_HUMAN	606	BCL8																											1
Q86UU0	BCL9L_HUMAN	283149	BCL9L	1			1																							1
O00512	BCL9_HUMAN	607	BCL9				1	1									1
Q9NYF8	BCLF1_HUMAN	9774	BCLAF1	1	1		1	1		1		1				1				1
A8MW95	BCN1L_HUMAN	441925	BECN1L1
Q8N888	BCOR2_HUMAN	286554	BCORL2																			1
Q5H9F3	BCORL_HUMAN	63035	BCORL1																			1							1
Q6W2J9	BCOR_HUMAN	54880	BCOR	1			1	1		1		1												1
P11274	BCR_HUMAN	613	BCR	1			1	1																	1
Q9Y276	BCS1_HUMAN	617	BCS1L	1														1																								1			1
Q8IYS8	BD1L2_HUMAN	284257	BOD1P		1
Q9BUT1	BDH2_HUMAN	56898	BDH2	1							1								1
Q02338	BDH_HUMAN	622	BDH1						1										1									1
P23560	BDNF_HUMAN	627	BDNF	1
A6H8Y1	BDP1_HUMAN	55814	BDP1	1	1				1
Q3B7T3	BEAN_HUMAN	146227	BEAN																		1
Q14457	BECN1_HUMAN	8678	BECN1	1																											1		1
Q9BUH8	BEGIN_HUMAN	57596	BEGAIN	1			1																						1
Q8NDZ0	BEND2_HUMAN	139105	BEND2		1
Q5T5X7	BEND3_HUMAN	57673	BEND3				1
Q6ZU67	BEND4_HUMAN	389206	BEND4		1
Q7L4P6	BEND5_HUMAN	79656	BEND5															1																		1								1
Q5SZJ8	BEND6_HUMAN	221336	BEND6	1																			1
Q8N7W2	BEND7_HUMAN	222389	BEND7	1
O76090	BEST1_HUMAN	7439	BEST1	1																									1
Q8NFU1	BEST2_HUMAN	54831	BEST2											1
Q8N1M1	BEST3_HUMAN	144453	BEST3																					1													1
Q8NFU0	BEST4_HUMAN	266675	BEST4
Q9NYM9	BET1L_HUMAN	51272	BET1L					1			1
O15155	BET1_HUMAN	10282	BET1			1	1
Q9HBH7	BEX1_HUMAN	55859	BEX1	1													1
Q9BXY8	BEX2_HUMAN	84707	BEX2									1																											1
Q00994	BEX3_HUMAN	27018	NGFRAP1												1				1				1
Q9NWD9	BEX4_HUMAN	56271	BEX4																																	1
Q5H9J7	BEX5_HUMAN	340542	BEX5	1
Q9NZS9	BFAR_HUMAN	51283	BFAR						1																																					1
Q12934	BFSP1_HUMAN	631	BFSP1																														1
Q13515	BFSP2_HUMAN	8419	BFSP2	1
P16278	BGAL_HUMAN	2720	GLB1		1	1				1				1											1
P16442	BGAT_HUMAN	28	ABO
Q15582	BGH3_HUMAN	7045	TGFBI										1
P08236	BGLR_HUMAN	2990	GUSB			1				1				1																											1
Q7RTU4	BHA09_HUMAN	727857	BHLHA9
Q7RTS1	BHA15_HUMAN	168620	BHLHA15
Q8NFJ8	BHE22_HUMAN	27319	BHLHE22
Q8NDY6	BHE23_HUMAN	128408	BHLHE23
O14503	BHE40_HUMAN	8553	BHLHE40								1
Q9C0J9	BHE41_HUMAN	79365	BHLHE41
Q6PI77	BHLH9_HUMAN	80823	BHLHB9	1
Q93088	BHMT1_HUMAN	635	BHMT						1	1			1
Q9H2M3	BHMT2_HUMAN	23743	BHMT2							1
P55061	BI1_HUMAN	7009	TMBIM6	1	1	1
Q9UHR4	BI2L1_HUMAN	55971	BAIAP2L1			1	1		1																																				1
Q6UXY1	BI2L2_HUMAN	80115	BAIAP2L2												1
Q9H694	BICC1_HUMAN	80114	BICC1
Q96G01	BICD1_HUMAN	636	BICD1								1
Q8TD16	BICD2_HUMAN	23299	BICD2	1			1				1					1
Q6ZP65	BICR1_HUMAN	92558	CCDC64										1
A1A5D9	BICR2_HUMAN	146439	CCDC64B
P55957	BID_HUMAN	637	BID	1							1
P53004	BIEA_HUMAN	644	BLVRA	1		1		1		1																	1			1
Q9Y6D6	BIG1_HUMAN	10565	ARFGEF1	1	1		1
Q9Y6D5	BIG2_HUMAN	10564	ARFGEF2	1			1	1
Q5TH69	BIG3_HUMAN		ARFGEF3	1										1
Q13323	BIK_HUMAN	638	BIK																					1																				1
O00499	BIN1_HUMAN	274	BIN1	1			1	1																			1
Q9UBW5	BIN2_HUMAN	51411	BIN2					1						1					1														1
Q9NQY0	BIN3_HUMAN	55909	BIN3						1		1
Q96LW7	BINCA_HUMAN	84270	C9orf89								1	1
Q13075	BIRC1_HUMAN	4671	NAIP	1	1					1							1
Q13490	BIRC2_HUMAN	329	BIRC2		1					1		1																																			1
Q13489	BIRC3_HUMAN	330	BIRC3							1														1																							1
O15392	BIRC5_HUMAN	332	BIRC5				1		1									1															1
Q9NR09	BIRC6_HUMAN	57448	BIRC6	1				1
Q96CA5	BIRC7_HUMAN	79444	BIRC7								1		1																														1
Q96P09	BIRC8_HUMAN	112401	BIRC8	1	1
Q86UB2	BIVM_HUMAN	54841	BIVM											1	1
P46663	BKRB1_HUMAN	623	BDKRB1						1		1
P30411	BKRB2_HUMAN	624	BDKRB2						1
P78537	BL1S1_HUMAN	2647	BLOC1S1	1													1
Q6QNY1	BL1S2_HUMAN	282991	BLOC1S2													1																			1												1
Q6QNY0	BL1S3_HUMAN	388552	BLOC1S3	1	1		1	1																													1
P62952	BLCAP_HUMAN	10904	BLCAP						1					1																																		1
Q8IZY5	BLID_HUMAN	414899	BLID
P51451	BLK_HUMAN	640	BLK
Q13867	BLMH_HUMAN	642	BLMH	1					1															1					1
A8MY62	BLML_HUMAN
P54132	BLM_HUMAN	641	BLM				1	1																																				1
Q8WV28	BLNK_HUMAN	29760	BLNK																																									1
P30043	BLVRB_HUMAN	645	BLVRB	1						1						1							1																										1
Q5H9B9	BM2KL_HUMAN	347359	BMP2KL
O00327	BMAL1_HUMAN	406	ARNTL	1							1						1
Q8WYA1	BMAL2_HUMAN	56938	ARNTL2	1		1
Q96LC9	BMF_HUMAN	90427	BMF			1		1														1																						1
P35226	BMI1_HUMAN	648	BMI1				1											1																					1
O95393	BMP10_HUMAN	27302	BMP10																				1
O95972	BMP15_HUMAN	9210	BMP15
P13497	BMP1_HUMAN	649	BMP1	1		1					1
Q9NSY1	BMP2K_HUMAN	55589	BMP2K	1	1		1	1											1
P12643	BMP2_HUMAN	650	BMP2
P55107	BMP3B_HUMAN	2662	GDF10									1
P12645	BMP3_HUMAN	651	BMP3
P12644	BMP4_HUMAN	652	BMP4			1
P22003	BMP5_HUMAN	653	BMP5						1													1
P22004	BMP6_HUMAN	654	BMP6
P18075	BMP7_HUMAN	655	BMP7	1		1
Q7Z5Y6	BMP8A_HUMAN	353500	BMP8A
P34820	BMP8B_HUMAN	656	BMP8B																													1
Q8N8U9	BMPER_HUMAN	168667	BMPER	1		1																										1
Q13873	BMPR2_HUMAN	659	BMPR2								1
P36894	BMR1A_HUMAN	657	BMPR1A		1	1	1
O00238	BMR1B_HUMAN	658	BMPR1B									1							1											1
Q6IPT3	BMS1L_HUMAN			1
Q14692	BMS1_HUMAN	9790	BMS1								1									1
P51813	BMX_HUMAN	660	BMX								1									1						1				1
Q7Z5W3	BN3D2_HUMAN	144233	BCDIN3D								1																				1
Q01954	BNC1_HUMAN	646	BNC1
Q6ZN30	BNC2_HUMAN	54796	BNC2											1							1																1
O60238	BNI3L_HUMAN	665	BNIP3L				1						1							1											1																1
Q12982	BNIP2_HUMAN	663	BNIP2	1				1							1										1
Q12983	BNIP3_HUMAN	664	BNIP3	1																																								1
Q7Z465	BNIPL_HUMAN	149428	BNIPL			1
Q9BWV1	BOC_HUMAN	91653	BOC														1					1														1
Q8NFC6	BOD1L_HUMAN	259282	BOD1L	1	1		1	1			1	1							1
Q96IK1	BOD1_HUMAN	91272	BOD1		1				1									1
O75936	BODG_HUMAN	8424	BBOX1							1			1										1
Q9UMX3	BOK_HUMAN	666	BOK															1
Q9Y3E2	BOLA1_HUMAN	51027	BOLA1				1							1									1
Q9H3K6	BOLA2_HUMAN	552900	BOLA2										1		1		1								1
Q53S33	BOLA3_HUMAN	388962	BOLA3							1
Q8N9W6	BOLL_HUMAN	66037	BOLL	1	1
Q14137	BOP1_HUMAN	23246	BOP1	1			1	1		1					1	1		1		1				1
Q6PGQ7	BORA_HUMAN		BORA					1												1																						1
Q53HL2	BOREA_HUMAN	55143	CDCA8				1	1	1				1	1																						1
O14613	BORG1_HUMAN	10435	CDC42EP2	1					1							1												1								1
Q9UKI2	BORG2_HUMAN	10602	CDC42EP3	1	1		1		1			1																1			1
Q6NZY7	BORG3_HUMAN	148170	CDC42EP5													1
Q9H3Q1	BORG4_HUMAN	23580	CDC42EP4	1			1				1				1
Q00587	BORG5_HUMAN	11135	CDC42EP1				1									1									1								1			1
P0CB43	BP16L_HUMAN		BRP16L
Q03001	BPA1_HUMAN	667	DST	1		1	1										1																				1			1
Q9GZL8	BPEC1_HUMAN	60467	BPESC1		1
Q86WA6	BPHL_HUMAN	670	BPHL
Q8N4F0	BPIL1_HUMAN	80341	BPIL1	1	1				1								1																	1
Q8NFQ6	BPIL2_HUMAN	254240	BPIL2
Q8NFQ5	BPIL3_HUMAN	128859	BPIL3
P17213	BPI_HUMAN	671	BPI
P50747	BPL1_HUMAN	3141	HLCS	1		1				1										1
O95861	BPNT1_HUMAN	10380	BPNT1																								1																	1
Q12830	BPTF_HUMAN	2186	BPTF				1	1					1				1
Q9Y5U8	BR44L_HUMAN	51660	BRP44L			1																					1											1
O95563	BR44_HUMAN	25874	BRP44	1
O15178	BRAC_HUMAN	6862	T
P15056	BRAF_HUMAN	673	BRAF		1	1	1	1		1																																				1
Q7Z569	BRAP_HUMAN	8315	BRAP	1	1			1
P38398	BRCA1_HUMAN	672	BRCA1		1		1	1																									1
P51587	BRCA2_HUMAN	675	BRCA2
P46736	BRCC3_HUMAN	79184	BRCC3	1		1			1												1
O95696	BRD1_HUMAN	23774	BRD1				1	1
P25440	BRD2_HUMAN	6046	BRD2		1		1	1												1
Q15059	BRD3_HUMAN	8019	BRD3				1	1						1						1
O60885	BRD4_HUMAN	23476	BRD4			1	1
Q9NPI1	BRD7_HUMAN	29117	BRD7	1			1				1						1																		1	1
Q9H0E9	BRD8_HUMAN	10902	BRD8	1	1		1	1			1							1
Q9H8M2	BRD9_HUMAN	65980	BRD9	1		1		1	1												1
Q58F21	BRDT_HUMAN	676	BRDT	1	1
Q5VTR2	BRE1A_HUMAN	56254	RNF20	1		1	1	1													1								1				1										1
O75150	BRE1B_HUMAN	9810	RNF40	1			1				1	1					1				1										1		1
Q9NXR7	BRE_HUMAN	9577	BRE											1							1										1
Q9HAW0	BRF2_HUMAN	55290	BRF2			1									1																							1									1
Q8WY22	BRI3B_HUMAN	140707	BRI3BP								1						1
O95415	BRI3_HUMAN	25798	BRI3	1											1				1																1
Q8WUW1	BRK1_HUMAN	55845	C3orf10						1								1							1								1						1							1
Q5PSV4	BRM1L_HUMAN	84312	BRMS1L																1
Q9HCU9	BRMS1_HUMAN	25855	BRMS1		1	1							1
Q96NH3	BROMI_HUMAN		BROMI	1	1
Q5VW32	BROX_HUMAN		BROX																								1								1
Q9BTY7	BRP16_HUMAN		BRP16						1
P55201	BRPF1_HUMAN	7862	BRPF1	1			1	1							1								1
Q9ULD4	BRPF3_HUMAN	27154	BRPF3	1			1	1
P32247	BRS3_HUMAN	680	BRS3		1							1
Q8TDC3	BRSK1_HUMAN	84446	BRSK1	1	1																			1
Q8IWQ3	BRSK2_HUMAN	9024	BRSK2	1				1							1														1
Q9NSI6	BRWD1_HUMAN	54014	BRWD1			1		1								1
Q6RI45	BRWD3_HUMAN	254065	BRWD3				1																	1
Q8TDN6	BRX1_HUMAN	55299	BRIX1																												1
Q96G97	BSCL2_HUMAN	26580	BSCL2	1					1				1			1					1
Q9NW68	BSDC1_HUMAN	55108	BSDC1	1		1																								1						1
Q3C1V8	BSH_HUMAN	390259	BSX
Q8WZ55	BSND_HUMAN	7809	BSND										1
Q9UPA5	BSN_HUMAN	8927	BSN	1			1
Q075Z2	BSPH1_HUMAN	100131137	BSPH1
Q5W0U4	BSPRY_HUMAN	54836	BSPRY			1								1																1
Q9GZN4	BSSP4_HUMAN	64063	PRSS22	1												1
Q10588	BST1_HUMAN	683	BST1						1	1																															1
Q10589	BST2_HUMAN	684	BST2							1																1
Q13410	BT1A1_HUMAN	696	BTN1A1																														1
Q7KYR7	BT2A1_HUMAN	11120	BTN2A1
Q8WVV5	BT2A2_HUMAN	10385	BTN2A2	1											1
Q96KV6	BT2A3_HUMAN	54718	BTN2A3
O00481	BT3A1_HUMAN	11119	BTN3A1
P78410	BT3A2_HUMAN	11118	BTN3A2			1		1			1
O00478	BT3A3_HUMAN	10384	BTN3A3																					1
Q13891	BT3L2_HUMAN	652963	BTF3L2
Q13892	BT3L3_HUMAN	132556	BTF3L3				1
Q96K17	BT3L4_HUMAN	91408	BTF3L4			1																								1
O14981	BTAF1_HUMAN	9044	BTAF1				1
Q9H0C5	BTBD1_HUMAN	53339	BTBD1	1	1
Q9BX70	BTBD2_HUMAN	55643	BTBD2	1										1					1		1					1
Q9Y2F9	BTBD3_HUMAN	22903	BTBD3	1
Q96KE9	BTBD6_HUMAN	90135	BTBD6		1							1
Q9P203	BTBD7_HUMAN	55727	BTBD7	1	1																								1
Q5XKL5	BTBD8_HUMAN	284697	BTBD8																	1
Q96Q07	BTBD9_HUMAN	114781	BTBD9	1	1
Q9BSF8	BTBDA_HUMAN	84280	BTBD10				1											1
A6QL63	BTBDB_HUMAN	121551	BTBD11	1																												1					1
Q32M84	BTBDG_HUMAN	118663	BTBD16		1
A6NE02	BTBDH_HUMAN	388419	BTBD17
B2RXH4	BTBDI_HUMAN	643376	BTBD18
C9JJ37	BTBDJ_HUMAN	149478	BTBD19									1
P35070	BTC_HUMAN	685	BTC																1														1
P43251	BTD_HUMAN	686	BTD							1			1																												1
P20290	BTF3_HUMAN	689	BTF3								1
P62324	BTG1_HUMAN	694	BTG1								1			1
P78543	BTG2_HUMAN	7832	BTG2																																												1
Q14201	BTG3_HUMAN	10950	BTG3																1
Q9NY30	BTG4_HUMAN	54766	BTG4		1
Q06187	BTK_HUMAN	695	BTK																						1	1
Q7Z6A9	BTLA_HUMAN	151888	BTLA																															1
Q9UIR0	BTNL2_HUMAN	56244	BTNL2
Q6UXE8	BTNL3_HUMAN	10917	BTNL3
Q6UX41	BTNL8_HUMAN	79908	BTNL8											1
Q6UXG8	BTNL9_HUMAN	153579	BTNL9																																							1
O60566	BUB1B_HUMAN	701	BUB1B	1		1																															1
O43683	BUB1_HUMAN	699	BUB1		1			1	1
O43684	BUB3_HUMAN	9184	BUB3	1	1	1	1															1															1
Q9BRD0	BUD13_HUMAN	84811	BUD13	1				1										1											1
P41223	BUD31_HUMAN	8896	BUD31																					1
Q9UBR1	BUP1_HUMAN	51733	UPB1							1
Q8N1D0	BWR1B_HUMAN	5003	SLC22A18AS
O95971	BY55_HUMAN	11126	CD160																							1
Q13895	BYST_HUMAN	705	BYSL				1	1	1	1						1			1
P0C7T9	BZW1L_HUMAN	151579	BZW1L1
Q7L1Q6	BZW1_HUMAN	9689	BZW1	1			1	1		1					1		1			1
Q9Y6E2	BZW2_HUMAN	28969	BZW2				1	1					1							1							1	1										1
Q96A19	C102A_HUMAN	92922	CCDC102A	1		1						1
Q68D86	C102B_HUMAN	79839	CCDC102B		1				1
Q8NE86	C109A_HUMAN	90550	CCDC109A		1										1
Q9NWR8	C109B_HUMAN	55013	CCDC109B									1
Q99622	C10_HUMAN	113246	C12orf57	1					1																														1
P15538	C11B1_HUMAN	1584	CYP11B1
P19099	C11B2_HUMAN	1585	CYP11B2																							1
A2RUR9	C144A_HUMAN	9720	CCDC144A	1	1					1
Q3MJ40	C144B_HUMAN	284047	CCDC144B			1							1																	1									1
Q8IYA2	C144C_HUMAN	348254	CCDC144C
Q6NUI1	C144L_HUMAN	339184	CCDC144NL		1
Q86VB7	C163A_HUMAN	9332	CD163							1												1																			1
Q9NR16	C163B_HUMAN	283316	CD163L1							1
Q6UWJ8	C16L2_HUMAN	388611	CD164L2
Q96L14	C170L_HUMAN	645455	CEP170L		1
Q69YN2	C19L1_HUMAN	55280	CWF19L1			1					1																																1
Q2TBE0	C19L2_HUMAN	143884	CWF19L2				1	1																						1
Q13901	C1D_HUMAN	10438	C1D	1					1			1								1
Q96EU7	C1GLC_HUMAN	29071	C1GALT1C1												1				1																			1
Q9NS00	C1GLT_HUMAN	56913	C1GALT1										1
P02745	C1QA_HUMAN	712	C1QA							1												1																			1
Q07021	C1QBP_HUMAN	708	C1QBP					1	1										1
P02746	C1QB_HUMAN	713	C1QB	1						1
P02747	C1QC_HUMAN	714	C1QC	1																			1
Q7Z5L3	C1QL2_HUMAN	165257	C1QL2
Q5VWW1	C1QL3_HUMAN	389941	C1QL3
Q86Z23	C1QL4_HUMAN	338761	C1QL4									1
Q9NPY3	C1QR1_HUMAN	22918	CD93
O75973	C1QRF_HUMAN	10882	C1QL1			1
Q9BXJ1	C1QT1_HUMAN	114897	C1QTNF1								1
Q9BXJ5	C1QT2_HUMAN	114898	C1QTNF2	1														1
Q9BXJ4	C1QT3_HUMAN	114899	C1QTNF3
Q9BXJ3	C1QT4_HUMAN	114900	C1QTNF4	1				1
Q9BXJ0	C1QT5_HUMAN	114902	C1QTNF5	1								1
Q9BXI9	C1QT6_HUMAN	114904	C1QTNF6		1	1
Q9BXJ2	C1QT7_HUMAN	114905	C1QTNF7		1																													1
P60827	C1QT8_HUMAN	390664	C1QTNF8																													1
Q9NZP8	C1RL_HUMAN	51279	C1RL							1																															1
P00736	C1R_HUMAN	715	C1R							1	1																														1
P09871	C1S_HUMAN	716	C1S							1																															1
P0C862	C1T9A_HUMAN	338872	C1QTNF9																													1
B2RNN3	C1T9B_HUMAN		C1QTNF9B		1																											1
P11586	C1TC_HUMAN	4522	MTHFD1	1						1					1									1	1				1
Q6UB35	C1TM_HUMAN	25902	MTHFD1L		1							1			1			1													1
A6NCC7	C21AL_HUMAN																																							1
Q4G0S4	C27C1_HUMAN	339761	CYP27C1		1
Q96HQ2	C2AIL_HUMAN	91368	CDKN2AIPNL	1					1
O14523	C2C2L_HUMAN	9854	C2CD2L	1			1	1								1										1
Q8NCU7	C2C4A_HUMAN	145741	C2CD4A											1
A6NLJ0	C2C4B_HUMAN	388125	C2CD4B
Q8TF44	C2C4C_HUMAN	126567	C2CD4C	1																									1
Q4AC94	C2CD3_HUMAN	26005	C2CD3	1	1		1								1																										1
Q6P1N0	C2D1A_HUMAN	54862	CC2D1A	1			1						1						1
Q5T0F9	C2D1B_HUMAN	200014	CC2D1B	1	1						1	1
Q9P2K1	C2D2A_HUMAN	57545	CC2D2A	1								1
Q6DHV5	C2D2B_HUMAN	387707	CC2D2B	1
B7Z1M9	C2D4D_HUMAN	100191040	C2CD4D	1																			1
Q6ZSU1	C2G1L_HUMAN
P33076	C2TA_HUMAN	4261	CIITA
Q16581	C3AR_HUMAN	719	C3AR1						1
Q9NRR8	C42S1_HUMAN	56882	CDC42SE1								1
Q9NRR3	C42S2_HUMAN	56990	CDC42SE2	1
Q9Y5P4	C43BP_HUMAN	10087	COL4A3BP			1	1	1	1
P04003	C4BPA_HUMAN	722	C4BPA						1	1																															1
P20851	C4BPB_HUMAN	725	C4BPB							1																	1														1
Q99643	C560_HUMAN	6391	SDHC	1						1																	1						1
Q8N8Q1	C56D1_HUMAN	284613	CYB561D1							1
O14569	C56D2_HUMAN	11068	CYB561D2													1
Q9P296	C5ARL_HUMAN	27202	GPR77	1		1																												1
P21730	C5AR_HUMAN	728	C5AR1	1
Q9UKL3	C8AP2_HUMAN	9994	CASP8AP2	1	1	1		1			1
Q8TCZ2	C99L2_HUMAN	83692	CD99L2	1					1																		1		1
Q9BZQ2	CA014_HUMAN	81626	C1orf14		1
Q9H246	CA021_HUMAN	81563	C1orf21			1		1																										1
Q5T5J6	CA026_HUMAN	54823	C1orf26		1									1
Q5JTJ3	CA031_HUMAN	388753	C1orf31		1														1
Q9BWL3	CA043_HUMAN	25912	C1orf43	1				1	1		1	1	1																		1							1
Q5T0J7	CA049_HUMAN	84066	C1orf49		1												1
Q9BV19	CA050_HUMAN	79078	C1orf50																					1
Q8N365	CA051_HUMAN	148523	C1orf51	1	1																						1
Q8N6N3	CA052_HUMAN	148423	C1orf52	1			1
Q5VUE5	CA053_HUMAN	388722	C1orf53	1
Q8WWF1	CA054_HUMAN	79630	C1orf54						1
Q6IQ49	CA055_HUMAN	163859	C1orf55	1			1																				1
Q9BUN1	CA056_HUMAN	54964	C1orf56		1								1
Q9BSD7	CA057_HUMAN	84284	C1orf57								1						1
Q5T8I9	CA059_HUMAN	113802	C1orf59	1	1						1
Q9BUV0	CA063_HUMAN	57035	C1orf63		1				1		1																									1
Q8NEQ6	CA064_HUMAN	149563	C1orf64																											1
Q8N715	CA065_HUMAN	164127	C1orf65		1
Q96FB5	CA066_HUMAN	51093	C1orf66												1
Q5T440	CA069_HUMAN	200205	C1orf69
Q5SV17	CA070_HUMAN	339453	C1orf70
Q96LT6	CA074_HUMAN	148304	C1orf74	1																			1
Q9Y3Y2	CA077_HUMAN	26097	C1orf77			1	1			1		1			1		1
Q96MN5	CA083_HUMAN	127428	C1orf83	1
Q8NAY9	CA084_HUMAN	149469	C1orf84						1																																							1
Q6NZ36	CA086_HUMAN	199990	C1orf86																										1
Q8N0U7	CA087_HUMAN	127795	C1orf87	1	1				1
Q8TCI5	CA088_HUMAN	128344	C1orf88	1	1				1
Q9BU20	CA089_HUMAN	79363	C1orf89								1
Q8WY98	CA091_HUMAN	56063	C1orf91	1	1														1												1
Q8N4P6	CA092_HUMAN	149499	C1orf92	1	1
Q8TBF2	CA093_HUMAN	127281	C1orf93	1
Q6P1W5	CA094_HUMAN	84970	C1orf94		1													1
Q69YW2	CA095_HUMAN	375057	C1orf95																										1
Q6IQ19	CA096_HUMAN	126731	C1orf96	1		1		1
Q9BRT7	CA097_HUMAN	84791	C1orf97																																													1
A6NCI5	CA098_HUMAN	554279	C1orf98	1
Q0P611	CA099_HUMAN	339476	C1orf99								1
Q5SVJ3	CA100_HUMAN	200159	C1orf100		1
Q5SY80	CA101_HUMAN	257044	C1orf101		1
Q5T3J3	CA103_HUMAN	55791	C1orf103			1																																					1
Q66K80	CA104_HUMAN	284618	C1orf104		1									1		1
O95561	CA105_HUMAN	92346	C1orf105	1			1
Q3KP66	CA106_HUMAN	55765	C1orf106
Q9NX04	CA109_HUMAN	54955	C1orf109									1
Q86UF4	CA110_HUMAN	339512	C1orf110																																		1
Q5T0L3	CA111_HUMAN	284680	C1orf111		1
Q9NSG2	CA112_HUMAN	55732	C1orf112	1	1	1															1
A4FU49	CA113_HUMAN	79729	C1orf113	1			1			1									1		1
Q5TID7	CA114_HUMAN	57821	C1orf114		1
Q9H7X2	CA115_HUMAN	79762	C1orf115	1									1																				1
Q8NBZ9	CA118_HUMAN	374987	C1orf118			1
Q5T9Y9	CA120_HUMAN	388719	C1orf120
Q6ZSJ8	CA122_HUMAN	127687	C1orf122	1
Q9NWV4	CA123_HUMAN	54987	C1orf123	1
Q9H040	CA124_HUMAN	83932	C1orf124	1	1									1							1
Q5T1B0	CA125_HUMAN	126859	C1orf125		1			1
Q8TEB6	CA126_HUMAN	200197	C1orf126
Q8N9H9	CA127_HUMAN	148345	C1orf127																				1
Q9GZP4	CA128_HUMAN	57095	C1orf128						1														1
Q5TGP6	CA129_HUMAN	80133	C1orf129						1
Q5T1S8	CA130_HUMAN	400746	C1orf130	1
Q8NDD1	CA131_HUMAN	128061	C1orf131	1	1										1				1
Q5TG53	CA133_HUMAN	574036	C1orf133			1
Q5TEV5	CA134_HUMAN	574037	C1orf134
Q9H7T9	CA135_HUMAN	79000	C1orf135			1									1
Q5JT78	CA137_HUMAN	388667	C1orf137
Q5T5F5	CA138_HUMAN	574406	C1orf138
Q5VVS0	CA140_HUMAN		C1orf140																															1
Q5JVX7	CA141_HUMAN	400757	C1orf141		1
Q7Z422	CA144_HUMAN	26099	C1orf144				1	1					1			1											1
Q96MR7	CA145_HUMAN	574407	C1orf145						1												1
Q5VVC0	CA146_HUMAN	388649	C1orf146
Q96MC9	CA147_HUMAN	574431	C1orf147																			1
Q5JQS6	CA150_HUMAN	148823	C1orf150																	1			1											1
Q5TGZ0	CA151_HUMAN	440574	C1orf151
O95568	CA156_HUMAN	92342	C1orf156											1
Q3SY05	CA157_HUMAN	284573	C1orf157		1
Q8N1D5	CA158_HUMAN	93190	C1orf158	1
Q96HA4	CA159_HUMAN	54991	C1orf159		1							1																											1
Q8N8X9	CA161_HUMAN	126868	C1orf161										1
Q8NEQ5	CA162_HUMAN	128346	C1orf162						1
Q96BR5	CA163_HUMAN	65260	C1orf163																	1	1									1
Q5SNV9	CA167_HUMAN	284498	C1orf167		1
Q5VWT5	CA168_HUMAN	199920	C1orf168														1
Q5SV97	CA170_HUMAN	84808	C1orf170									1																									1
Q8NAX2	CA172_HUMAN	126695	C1orf172			1							1
Q5RHP9	CA173_HUMAN	127254	C1orf173	1	1
Q8IYL3	CA174_HUMAN	339448	C1orf174	1				1			1												1
Q68CQ1	CA175_HUMAN	374977	C1orf175	1	1								1
Q3ZCV2	CA177_HUMAN	163747	C1orf177		1
Q8NAE3	CA180_HUMAN	439927	C1orf180																																							1
Q96A04	CA182_HUMAN	128229	C1orf182		1
Q9NTI7	CA183_HUMAN	55924	C1orf183	1																			1
Q5T7R7	CA185_HUMAN	284546	C1orf185
Q6ZWK4	CA186_HUMAN	440712	C1orf186										1
Q5VU69	CA189_HUMAN	388701	C1orf189		1
Q96LR2	CA190_HUMAN	541468	C1orf190	1
Q7Z2R9	CA191_HUMAN	619518	C1orf191
Q5VTH2	CA192_HUMAN	257177	C1orf192
Q5T5A4	CA194_HUMAN	127003	C1orf194
Q5TG92	CA195_HUMAN	727684	C1orf195
B1AJZ1	CA196_HUMAN	780789	C1orf196
Q9UI51	CA197_HUMAN		C1orf197																																												1
Q9H425	CA198_HUMAN	84886	C1orf198		1			1
Q5SR53	CA200_HUMAN	644997	C1orf200
Q5TH74	CA201_HUMAN	90529	C1orf201	1	1			1	1
Q8IVY1	CA210_HUMAN	149466	C1orf210											1
Q8N6G1	CA211_HUMAN	148645	C1orf211																												1
Q96EX1	CA212_HUMAN	113444	C1orf212	1					1			1									1			1
Q8NC38	CA213_HUMAN	148898	C1orf213		1																1
Q14CA7	CA215_HUMAN		C1orf215			1
Q8TAB5	CA216_HUMAN	127703	C1orf216	1																	1
Q9BVQ4	CA217_HUMAN	84719	C1orf217			1
Q5T0J3	CA220_HUMAN	400798	C1orf220	1																		1
Q69YW0	CA222_HUMAN	339457	C1orf222		1
Q6PEX7	CA223_HUMAN	374973	C1orf223		1
A1L170	CA226_HUMAN	400793	C1orf226
Q537H7	CA227_HUMAN	149643	C1orf227	1	1
Q6PIY5	CA228_HUMAN	339541	C1orf228		1
Q6ZS94	CA229_HUMAN	388759	C1orf229						1
A6NNX1	CA230_HUMAN	284485	C1orf230
P54289	CA2D1_HUMAN	781	CACNA2D1							1													1																		1
Q9NY47	CA2D2_HUMAN	9254	CACNA2D2	1
Q8IZS8	CA2D3_HUMAN	55799	CACNA2D3	1
Q7Z3S7	CA2D4_HUMAN	93589	CACNA2D4																							1														1
Q8WTZ4	CA5BL_HUMAN	340591	CA5BP																												1
Q9Y376	CAB39_HUMAN	51719	CAB39
Q9BRK5	CAB45_HUMAN	51150	SDF4	1												1					1									1							1
Q9Y6J0	CABIN_HUMAN	23523	CABIN1	1									1
Q8TDN4	CABL1_HUMAN	91768	CABLES1	1	1		1		1
Q9BTV7	CABL2_HUMAN	81928	CABLES2												1
Q9NZU7	CABP1_HUMAN	9478	CABP1																				1																	1
Q9NPB3	CABP2_HUMAN	51475	CABP2																																					1
[truncated: 18,284 more rows]
[truncated: 22 more columns]

## Sheet: GO_CC
SP AC	SP ID	Entrez Gene ID	Gene Symbol	ubiquitin ligase complex	chromatin	proteinaceous extracellular matrix	soluble fraction	insoluble fraction	nucleoplasm	transcription factor complex	spliceosomal complex	chromosome	nucleolus	cytoplasm	mitochondrion	mitochondrial matrix	endosome	early endosome	vacuole	endoplasmic reticulum	Golgi apparatus	centrosome	microtubule organizing center	cytosol	ribosome	cytoskeleton	microtubule	intermediate filament	plasma membrane	cilium	external side of plasma membrane	vesicle membrane	actin cytoskeleton	basolateral plasma membrane	apical plasma membrane	nuclear body	outer membrane	cell junction	stored secretory granule	axon	dendrite	intrinsic to membrane	anchored to membrane	intrinsic to plasma membrane	cell projection membrane	intrinsic to organelle membrane	cytoplasmic vesicle	nuclear membrane	organelle envelope
P31946	1433B_HUMAN	7529	YWHAB											1										1																							1
P62258	1433E_HUMAN	7531	YWHAE											1	1									1																							1
Q04917	1433F_HUMAN	7533	YWHAH											1
P61981	1433G_HUMAN	7532	YWHAG											1										1
P31947	1433S_HUMAN	2810	SFN											1
P27348	1433T_HUMAN	10971	YWHAQ				1							1
P63104	1433Z_HUMAN	7534	YWHAZ				1							1	1																																1
P30443	1A01_HUMAN	3105	HLA-A																																							1		1
P01892	1A02_HUMAN	3105	HLA-A																																							1
P04439	1A03_HUMAN	3105	HLA-A																																							1		1
P13746	1A11_HUMAN	3105	HLA-A																																							1		1
Q96QU6	1A1L1_HUMAN	84680	ACCS
Q4AC99	1A1L2_HUMAN	390110	ACCSL
P30447	1A23_HUMAN	3105	HLA-A																																							1
P05534	1A24_HUMAN	3105	HLA-A																																							1
P18462	1A25_HUMAN	3105	HLA-A																																							1
P30450	1A26_HUMAN	3105	HLA-A																																							1
P30512	1A29_HUMAN	3105	HLA-A																																							1
P16188	1A30_HUMAN	3105	HLA-A																																							1		1
P16189	1A31_HUMAN	3105	HLA-A																																							1
P10314	1A32_HUMAN	3105	HLA-A																																							1
P16190	1A33_HUMAN	3105	HLA-A																																							1
P30453	1A34_HUMAN	3105	HLA-A																																							1
P30455	1A36_HUMAN	3105	HLA-A																																							1		1
P30456	1A43_HUMAN	3105	HLA-A																																							1
P30457	1A66_HUMAN	3105	HLA-A																																							1
P01891	1A68_HUMAN	3105	HLA-A																																							1
P10316	1A69_HUMAN	3105	HLA-A																																							1
P30459	1A74_HUMAN	3105	HLA-A																																							1
Q09160	1A80_HUMAN	3105	HLA-A																																							1		1
P01889	1B07_HUMAN	3106	HLA-B																																							1		1
P30460	1B08_HUMAN	3106	HLA-B																																							1		1
P30461	1B13_HUMAN	3106	HLA-B																																							1
P30462	1B14_HUMAN	3106	HLA-B																																							1		1
P30464	1B15_HUMAN	3106	HLA-B																																							1
P30466	1B18_HUMAN	3106	HLA-B																																							1
P03989	1B27_HUMAN	3106	HLA-B					1																					1													1
P30685	1B35_HUMAN	3106	HLA-B																																							1
P18463	1B37_HUMAN	3106	HLA-B																																							1
Q95365	1B38_HUMAN	3106	HLA-B																																							1
P30475	1B39_HUMAN	3106	HLA-B																																							1		1
Q04826	1B40_HUMAN	3106	HLA-B																																							1
P30479	1B41_HUMAN	3106	HLA-B																																							1
P30480	1B42_HUMAN	3106	HLA-B																																							1
P30481	1B44_HUMAN	3106	HLA-B																																							1
P30483	1B45_HUMAN	3106	HLA-B																																							1
P30484	1B46_HUMAN	3106	HLA-B																																							1
P30485	1B47_HUMAN	3106	HLA-B																																							1
P30486	1B48_HUMAN	3106	HLA-B																																							1
P30487	1B49_HUMAN	3106	HLA-B																																							1
P30488	1B50_HUMAN	3106	HLA-B																																							1
P18464	1B51_HUMAN	3106	HLA-B																																							1
P30490	1B52_HUMAN	3106	HLA-B																																							1
P30491	1B53_HUMAN	3106	HLA-B																																							1
P30492	1B54_HUMAN	3106	HLA-B																																							1
P30493	1B55_HUMAN	3106	HLA-B																																							1
P30495	1B56_HUMAN	3106	HLA-B																																							1
P18465	1B57_HUMAN	3106	HLA-B																																							1
P10319	1B58_HUMAN	3106	HLA-B																																							1
Q29940	1B59_HUMAN	3106	HLA-B																																							1
Q29836	1B67_HUMAN	3106	HLA-B																																							1
Q31612	1B73_HUMAN	3106	HLA-B																																							1
P30498	1B78_HUMAN	3106	HLA-B																																							1
Q31610	1B81_HUMAN	3106	HLA-B																																							1
Q29718	1B82_HUMAN	3106	HLA-B																																							1
P30499	1C01_HUMAN	3107	HLA-C																																							1		1
P30501	1C02_HUMAN	3107	HLA-C																																							1		1
P04222	1C03_HUMAN	3107	HLA-C																																							1
P30504	1C04_HUMAN	3107	HLA-C																																							1
Q9TNN7	1C05_HUMAN	3107	HLA-C																																							1
Q29963	1C06_HUMAN	3107	HLA-C																																							1
P10321	1C07_HUMAN	3107	HLA-C																																							1
P30505	1C08_HUMAN	3107	HLA-C																																							1
P30508	1C12_HUMAN	3107	HLA-C																																							1		1
P30510	1C14_HUMAN	3107	HLA-C																																							1		1
Q07000	1C15_HUMAN	3107	HLA-C																																							1
Q29960	1C16_HUMAN	3107	HLA-C																										1													1
Q95604	1C17_HUMAN	3107	HLA-C																																							1
Q29865	1C18_HUMAN	3107	HLA-C																																							1
Q15172	2A5A_HUMAN	5525	PPP2R5A					1				1		1
Q15173	2A5B_HUMAN	5526	PPP2R5B											1
Q14738	2A5D_HUMAN	5528	PPP2R5D											1
Q16537	2A5E_HUMAN	5529	PPP2R5E											1
Q13362	2A5G_HUMAN	5527	PPP2R5C									1
P30153	2AAA_HUMAN	5518	PPP2R1A				1					1			1									1		1
P30154	2AAB_HUMAN	5519	PPP2R1B
P63151	2ABA_HUMAN	5520	PPP2R2A
Q00005	2ABB_HUMAN	5521	PPP2R2B											1	1											1											1
Q66LE6	2ABD_HUMAN	55844	PPP2R2D											1
Q9Y2T4	2ABG_HUMAN	5522	PPP2R2C
P04229	2B11_HUMAN	3123	HLA-DRB1														1			1	1								1													1
P01912	2B13_HUMAN	3123	HLA-DRB1														1			1	1								1													1
P13760	2B14_HUMAN	3123	HLA-DRB1														1			1	1								1													1		1
P13761	2B17_HUMAN	3123	HLA-DRB1														1			1	1								1													1
Q30134	2B18_HUMAN	3123	HLA-DRB1														1			1	1								1													1
Q9TQE0	2B19_HUMAN	3123	HLA-DRB1														1			1	1								1													1
Q30167	2B1A_HUMAN	3123	HLA-DRB1														1			1	1								1													1
P20039	2B1B_HUMAN	3123	HLA-DRB1														1			1	1								1													1		1
Q95IE3	2B1C_HUMAN	3123	HLA-DRB1														1			1	1								1													1
Q5Y7A7	2B1D_HUMAN	3123	HLA-DRB1														1			1	1								1													1
Q9GIY3	2B1E_HUMAN	3123	HLA-DRB1														1			1	1								1													1
P01911	2B1F_HUMAN	3123	HLA-DRB1														1			1	1								1													1
Q29974	2B1G_HUMAN	3123	HLA-DRB1														1			1	1								1													1
P14060	3BHS1_HUMAN	3283	HSD3B1					1							1					1																						1
P26439	3BHS2_HUMAN	3284	HSD3B2					1							1					1																						1
Q9H2F3	3BHS7_HUMAN	80270	HSD3B7																	1																						1
Q9Y3L3	3BP1_HUMAN	23616	SH3BP1											1
P78314	3BP2_HUMAN	6452	SH3BP2
Q7L8J4	3BP5L_HUMAN	80851	SH3BP5L
O60239	3BP5_HUMAN	9467	SH3BP5											1	1
P46952	3HAO_HUMAN	23498	HAAO				1							1										1
P31937	3HIDH_HUMAN	11112	HIBADH												1	1
P29372	3MG_HUMAN	4350	MPG						1
P11171	41_HUMAN	2035	EPB41											1												1			1
Q13541	4EBP1_HUMAN	1978	EIF4EBP1											1										1
Q13542	4EBP2_HUMAN	1979	EIF4EBP2
O60516	4EBP3_HUMAN	8637	EIF4EBP3
Q9NRA8	4ET_HUMAN	56478	EIF4ENIF1											1										1
P08195	4F2_HUMAN	6520	SLC3A2																										1						1							1					1
P08908	5HT1A_HUMAN	3350	HTR1A																										1													1		1
P28222	5HT1B_HUMAN	3351	HTR1B																										1													1		1
P28221	5HT1D_HUMAN	3352	HTR1D																										1													1		1
P28566	5HT1E_HUMAN	3354	HTR1E																										1													1		1
P30939	5HT1F_HUMAN	3355	HTR1F																										1													1		1
P28223	5HT2A_HUMAN	3356	HTR2A											1															1													1		1
P41595	5HT2B_HUMAN	3357	HTR2B											1															1													1
P28335	5HT2C_HUMAN	3358	HTR2C																										1													1
P46098	5HT3A_HUMAN	3359	HTR3A																										1									1				1		1
O95264	5HT3B_HUMAN	9177	HTR3B																										1													1		1
Q8WXA8	5HT3C_HUMAN	170572	HTR3C																										1													1
Q70Z44	5HT3D_HUMAN	200909	HTR3D																										1													1
A5X5Y0	5HT3E_HUMAN	285242	HTR3E																										1													1
Q13639	5HT4R_HUMAN	3360	HTR4					1						1			1												1													1		1
P47898	5HT5A_HUMAN	3361	HTR5A																										1													1		1
P50406	5HT6R_HUMAN	3362	HTR6																										1													1		1
P34969	5HT7R_HUMAN	3363	HTR7																										1													1		1
Q9BXI3	5NT1A_HUMAN	84618	NT5C1A											1										1
Q96P26	5NT1B_HUMAN	93034	NT5C1B											1
Q969T7	5NT3L_HUMAN	115024	NT5C3L											1
Q9H0P0	5NT3_HUMAN	51251	NT5C3											1	1					1
P49902	5NTC_HUMAN	22978	NT5C2											1
P21589	5NTD_HUMAN	4907	NT5E					1																					1													1	1
P56378	68MP_HUMAN		MP68												1
P52209	6PGD_HUMAN	5226	PGD											1
O95336	6PGL_HUMAN	25796	PGLS				1							1
P05408	7B2_HUMAN	6447	SCG5																																				1								1
P36639	8ODP_HUMAN	4521	NUDT1											1
Q8IZ83	A16A1_HUMAN	126133	ALDH16A1
Q676U5	A16L1_HUMAN	55054	ATG16L1											1					1
Q8NAA4	A16L2_HUMAN	89849	ATG16L2											1
P02763	A1AG1_HUMAN	5004	ORM1
P19652	A1AG2_HUMAN	5005	ORM2
P20848	A1ATR_HUMAN	390502	SERPINA2
P01009	A1AT_HUMAN	5265	SERPINA1			1
P04217	A1BG_HUMAN	1	A1BG
Q9NQ94	A1CF_HUMAN	29974	A1CF		1									1						1
Q5TYW2	A20A1_HUMAN	84210	ANKRD20A1																										1
Q5SQ80	A20A2_HUMAN	441430	ANKRD20A2
Q5VUR7	A20A3_HUMAN	441425	ANKRD20A3
Q4UJ75	A20A4_HUMAN	728747	ANKRD20A4
A0PJZ0	A20A5_HUMAN	440482	ANKRD20A5
Q96IX9	A26L1_HUMAN		ANKRD36BP1
P08697	A2AP_HUMAN	5345	SERPINF2
P02750	A2GL_HUMAN	116844	LRG1																	1
Q9BVM4	A2LD1_HUMAN	87769	A2LD1
P01023	A2MG_HUMAN	2	A2M
A8K2U0	A2ML1_HUMAN	144568	A2ML1
Q5T0B8	A3LT2_HUMAN	127550	A3GALT2
Q9NPC4	A4GAT_HUMAN	53947	A4GALT					1													1																					1				1
Q9UNA3	A4GCT_HUMAN	51146	A4GNT					1													1																					1
P05067	A4_HUMAN	351	APP					1						1							1																			1		1		1			1
Q96GX2	A7L3B_HUMAN		ATXN7L3B
P30542	AA1R_HUMAN	134	ADORA1																	1									1					1							1	1		1	1
P29274	AA2AR_HUMAN	135	ADORA2A					1																				1	1											1	1	1		1	1
P29275	AA2BR_HUMAN	136	ADORA2B																										1													1		1
P33765	AA3R_HUMAN	140	ADORA3																										1													1		1
Q9NS82	AAA1_HUMAN	56301	SLC7A10																										1												1	1		1
P22760	AAAD_HUMAN	13	AADAC					1												1																						1
Q9NRG9	AAAS_HUMAN	8086	AAAS																																														1
Q15758	AAAT_HUMAN	6510	SLC1A5					1																					1													1		1			1
Q86V21	AACS_HUMAN	65985	AACS											1										1
P01011	AACT_HUMAN	12	SERPINA3
Q8N5Z0	AADAT_HUMAN	51166	AADAT												1
Q6PD74	AAGAB_HUMAN	79719	AAGAB											1
Q2M2I8	AAK1_HUMAN	22848	AAK1																										1
Q9Y478	AAKB1_HUMAN	5564	PRKAB1																					1
O43741	AAKB2_HUMAN	5565	PRKAB2						1															1
P54619	AAKG1_HUMAN	5571	PRKAG1																					1
Q9UGJ0	AAKG2_HUMAN	51422	PRKAG2						1															1
Q9UGI9	AAKG3_HUMAN	53632	PRKAG3																					1
Q13685	AAMP_HUMAN	14	AAMP											1															1
Q13131	AAPK1_HUMAN	5562	PRKAA1																					1
P54646	AAPK2_HUMAN	5563	PRKAA2						1															1
Q4LEZ3	AARD_HUMAN		AARD
Q9BTE6	AASD1_HUMAN	80755	AARSD1											1
Q9UDR5	AASS_HUMAN	10157	AASS												1
Q7Z4T9	AAT1_HUMAN	252842	AAT1											1	1
Q8NHS2	AATC2_HUMAN	137362	GOT1L1											1
P17174	AATC_HUMAN	2805	GOT1				1							1					1					1
Q9NY61	AATF_HUMAN	26574	AATF										1	1							1
P00505	AATM_HUMAN	2806	GOT2												1	1													1
Q7Z5M8	AB12B_HUMAN	145447	ABHD12B
Q7Z5R6	AB1IP_HUMAN	54518	APBB1IP											1										1		1			1									1
Q0VD83	AB48R_HUMAN	55911	APOB48R																										1
P31941	ABC3A_HUMAN	200315	APOBEC3A
Q9UH17	ABC3B_HUMAN	9582	APOBEC3B
Q9NRW3	ABC3C_HUMAN	27350	APOBEC3C
Q96AK3	ABC3D_HUMAN	140564	APOBEC3D
Q8IUX4	ABC3F_HUMAN	200316	APOBEC3F
Q9HC16	ABC3G_HUMAN	60489	APOBEC3G										1	1	1									1
Q6NTF7	ABC3H_HUMAN	164668	APOBEC3H
O95477	ABCA1_HUMAN	19	ABCA1					1													1								1													1		1			1
Q9BZC7	ABCA2_HUMAN	20	ABCA2																				1																			1					1
Q99758	ABCA3_HUMAN	21	ABCA3					1																					1										1			1					1
P78363	ABCA4_HUMAN	24	ABCA4					1																																		1		1
Q8WWZ7	ABCA5_HUMAN	23461	ABCA5														1		1		1																					1
Q8N139	ABCA6_HUMAN	23460	ABCA6																																							1
Q8IZY2	ABCA7_HUMAN	10347	ABCA7														1				1								1						1							1
O94911	ABCA8_HUMAN	10351	ABCA8																										1													1
Q8IUA7	ABCA9_HUMAN	10350	ABCA9												1																											1
Q8WWZ4	ABCAA_HUMAN	10349	ABCA10																																							1
Q4W5N1	ABCAB_HUMAN	79963	ABCA11P
Q86UK0	ABCAC_HUMAN	26154	ABCA12																																							1
Q86UQ4	ABCAD_HUMAN	154664	ABCA13																																							1
Q2M3G0	ABCB5_HUMAN	340273	ABCB5																										1													1		1
Q9NP58	ABCB6_HUMAN	10058	ABCB6												1						1								1								1					1				1			1
O75027	ABCB7_HUMAN	22	ABCB7												1																											1
Q9NUT2	ABCB8_HUMAN	11194	ABCB8					1							1																											1							1
Q9NP78	ABCB9_HUMAN	23457	ABCB9														1	1		1																						1				1
Q9NRK6	ABCBA_HUMAN	23456	ABCB10												1																											1				1
O95342	ABCBB_HUMAN	8647	ABCB11					1																														1				1		1
Q09428	ABCC8_HUMAN	6833	ABCC8																																							1
O60706	ABCC9_HUMAN	10060	ABCC9																																							1
Q96J66	ABCCB_HUMAN	85320	ABCC11																																							1
Q9NSE7	ABCCD_HUMAN	150000	ABCC13																																							1
P33897	ABCD1_HUMAN	215	ABCD1																																							1				1
Q9UBJ2	ABCD2_HUMAN	225	ABCD2												1																											1		1
P28288	ABCD3_HUMAN	5825	ABCD3																																							1				1
O14678	ABCD4_HUMAN	5826	ABCD4																																							1
P61221	ABCE1_HUMAN	6059	ABCE1											1	1
Q8NE71	ABCF1_HUMAN	23	ABCF1																						1
Q9UG63	ABCF2_HUMAN	10061	ABCF2												1																																		1
Q9NUQ8	ABCF3_HUMAN	55324	ABCF3
P45844	ABCG1_HUMAN	9619	ABCG1														1			1	1								1		1											1		1
Q9UNQ0	ABCG2_HUMAN	9429	ABCG2																										1													1
Q9H172	ABCG4_HUMAN	64137	ABCG4																																							1
Q9H222	ABCG5_HUMAN	64240	ABCG5					1																					1						1							1
Q9H221	ABCG8_HUMAN	64241	ABCG8																										1						1							1
Q8N2K0	ABD12_HUMAN	26090	ABHD12																																							1
P41238	ABEC1_HUMAN	339	APOBEC1
Q9Y235	ABEC2_HUMAN	10930	APOBEC2
Q8WW27	ABEC4_HUMAN	403314	APOBEC4
Q6UXT9	ABH15_HUMAN	116236	ABHD15
Q96SE0	ABHD1_HUMAN	84696	ABHD1																																							1
P08910	ABHD2_HUMAN	11057	ABHD2																																							1
Q8WU67	ABHD3_HUMAN	171586	ABHD3																																							1
Q8TB40	ABHD4_HUMAN	63874	ABHD4
Q8WTS1	ABHD5_HUMAN	51099	ABHD5											1										1
Q9BV23	ABHD6_HUMAN	57406	ABHD6																																							1
Q96I13	ABHD8_HUMAN	79575	ABHD8
Q9NUJ1	ABHDA_HUMAN	55347	ABHD10												1
Q8NFV4	ABHDB_HUMAN	83451	ABHD11
Q7L211	ABHDD_HUMAN	84945	ABHD13																																							1
Q9BUJ0	ABHEA_HUMAN	25864	ABHD14A											1																												1
Q96IU4	ABHEB_HUMAN	84836	ABHD14B											1
Q8IZP0	ABI1_HUMAN	10006	ABI1				1	1						1						1				1		1												1
Q9NYB9	ABI2_HUMAN	10152	ABI2											1										1		1												1			1
Q9P2A4	ABI3_HUMAN	51225	ABI3											1
P00519	ABL1_HUMAN	25	ABL1										1	1										1		1																						1
P42684	ABL2_HUMAN	27	ABL2											1										1		1
O14639	ABLM1_HUMAN	3983	ABLIM1											1												1							1
Q6H8Q1	ABLM2_HUMAN	84448	ABLIM2											1												1							1
O94929	ABLM3_HUMAN	22885	ABLIM3											1
P19801	ABP1_HUMAN	26	ABP1
A8MXG8	ABP3L_HUMAN
Q8N0Z2	ABRA_HUMAN	137735	ABRA											1												1			1				1
Q12979	ABR_HUMAN	29	ABR																					1
Q9ULW3	ABT1_HUMAN	29777	ABT1							1			1
Q969K4	ABTB1_HUMAN	80325	ABTB1											1
Q8N961	ABTB2_HUMAN	25841	ABTB2
Q13085	ACACA_HUMAN	31	ACACA				1							1	1
O00763	ACACB_HUMAN	32	ACACB											1							1			1
Q9UKU7	ACAD8_HUMAN	27034	ACAD8												1
Q9H845	ACAD9_HUMAN	28976	ACAD9												1
P28330	ACADL_HUMAN	33	ACADL											1	1	1
P11310	ACADM_HUMAN	34	ACADM												1	1
P16219	ACADS_HUMAN	35	ACADS												1	1
P49748	ACADV_HUMAN	37	ACADVL												1
Q9H6B4	ACAM_HUMAN		ACAM					1																					1									1				1
Q15027	ACAP1_HUMAN	9744	ACAP1
Q15057	ACAP2_HUMAN	23527	ACAP2
Q96P50	ACAP3_HUMAN	116983	ACAP3
O00400	ACATN_HUMAN	9197	SLC33A1					1												1																						1		1
Q8NC06	ACBD4_HUMAN	79777	ACBD4
Q5T8D3	ACBD5_HUMAN	91452	ACBD5																																							1
Q9BR61	ACBD6_HUMAN	84320	ACBD6											1
Q8N6N7	ACBD7_HUMAN	414149	ACBD7
Q96GR2	ACBG1_HUMAN	23205	ACSBG1					1						1						1																											1
Q5FVE4	ACBG2_HUMAN	81616	ACSBG2					1						1	1									1
P07108	ACBP_HUMAN	1622	DBI
Q16515	ACCN1_HUMAN	40	ACCN1																										1													1		1
P78348	ACCN2_HUMAN	41	ACCN2																										1													1		1
Q9UHC3	ACCN3_HUMAN	9311	ACCN3											1															1													1		1
Q96FT7	ACCN4_HUMAN	55515	ACCN4																																							1		1
Q9NY37	ACCN5_HUMAN	51802	ACCN5																										1													1
Q6JQN1	ACD10_HUMAN	80724	ACAD10
Q709F0	ACD11_HUMAN	84129	ACAD11
P45954	ACDSB_HUMAN	36	ACADSB												1	1
Q96AP0	ACD_HUMAN	65057	ACD						1			1
Q9BYF1	ACE2_HUMAN	59272	ACE2																										1													1
Q8TDN7	ACER1_HUMAN	125981	ACER1																	1																						1
Q5QJU3	ACER2_HUMAN	340485	ACER2																		1																					1				1
Q9NUN7	ACER3_HUMAN	55331	ACER3																	1	1																					1				1
P22303	ACES_HUMAN	43	ACHE																		1								1									1				1	1
P12821	ACE_HUMAN	1636	ACE					1									1												1		1											1
Q9GZZ6	ACH10_HUMAN	57053	CHRNA10																										1									1				1
Q15822	ACHA2_HUMAN	1135	CHRNA2																										1									1				1
P32297	ACHA3_HUMAN	1136	CHRNA3																										1									1			1	1
P43681	ACHA4_HUMAN	1137	CHRNA4					1																					1		1							1			1	1
P30532	ACHA5_HUMAN	1138	CHRNA5																										1									1			1	1
Q15825	ACHA6_HUMAN	8973	CHRNA6																										1									1				1
P36544	ACHA7_HUMAN	1139	CHRNA7																										1									1				1
Q9UGM1	ACHA9_HUMAN	55584	CHRNA9																										1									1				1
P02708	ACHA_HUMAN	1134	CHRNA1																										1									1				1
P17787	ACHB2_HUMAN	1141	CHRNB2																										1		1							1				1
Q05901	ACHB3_HUMAN	1142	CHRNB3					1																					1									1				1
P30926	ACHB4_HUMAN	1143	CHRNB4																										1									1				1		1
P11230	ACHB_HUMAN	1140	CHRNB1																										1									1				1		1
Q07001	ACHD_HUMAN	1144	CHRND																										1									1				1
Q04844	ACHE_HUMAN	1145	CHRNE																										1									1				1		1
P07510	ACHG_HUMAN	1146	CHRNG																										1									1				1		1
Q9UKV3	ACINU_HUMAN	22985	ACIN1										1	1										1
Q07912	ACK1_HUMAN	10188	TNK2																										1									1
O96019	ACL6A_HUMAN	86	ACTL6A																										1
O94805	ACL6B_HUMAN	51412	ACTL6B
Q9Y615	ACL7A_HUMAN	10881	ACTL7A											1												1
Q9Y614	ACL7B_HUMAN	10880	ACTL7B											1												1							1
P53396	ACLY_HUMAN	47	ACLY											1										1
P11229	ACM1_HUMAN	1128	CHRM1					1																					1									1			1	1		1
P08172	ACM2_HUMAN	1129	CHRM2					1																					1									1			1	1		1
P20309	ACM3_HUMAN	1131	CHRM3																										1					1				1			1	1		1
P08173	ACM4_HUMAN	1132	CHRM4					1																					1									1				1		1
P08912	ACM5_HUMAN	1133	CHRM5																										1									1				1		1
Q8TDX5	ACMSD_HUMAN	130013	ACMSD																					1
Q9NRP4	ACN9_HUMAN	57001	ACN9												1
Q8WXI4	ACO11_HUMAN	26027	ACOT11											1
Q8WYK0	ACO12_HUMAN	134526	ACOT12											1										1
Q9NPJ3	ACO13_HUMAN	55856	ACOT13											1	1
P21399	ACOC_HUMAN	48	ACO1											1						1	1			1
O00767	ACOD_HUMAN	6319	SCD																	1																						1						1
Q99798	ACON_HUMAN	50	ACO2												1
Q86TX2	ACOT1_HUMAN	641371	ACOT1											1										1
P49753	ACOT2_HUMAN	10965	ACOT2												1
Q8N9L9	ACOT4_HUMAN	122970	ACOT4
Q3I5F7	ACOT6_HUMAN	641372	ACOT6											1										1
O14734	ACOT8_HUMAN	10005	ACOT8												1
Q9Y305	ACOT9_HUMAN	23597	ACOT9												1
Q15067	ACOX1_HUMAN	51	ACOX1											1	1
Q99424	ACOX2_HUMAN	8309	ACOX2
O15254	ACOX3_HUMAN	8310	ACOX3												1
Q9NUZ1	ACOXL_HUMAN	55289	ACOXL
P13798	ACPH_HUMAN	327	APEH											1
Q8TE99	ACPL2_HUMAN	92370	ACPL2
O14561	ACPM_HUMAN	4706	NDUFAB1												1	1
Q8NEB7	ACRBP_HUMAN	84519	ACRBP																																				1								1
Q96QF7	ACRC_HUMAN	93953	ACRC
P10323	ACRO_HUMAN	49	ACR																																												1
Q08AH3	ACS2A_HUMAN	123876	ACSM2A												1	1
Q68CK6	ACS2B_HUMAN	348158	ACSM2B												1	1
Q9NUB1	ACS2L_HUMAN	84532	ACSS1												1	1
Q9NR19	ACSA_HUMAN	55902	ACSS2										1	1										1
Q96CM8	ACSF2_HUMAN	80221	ACSF2												1
Q4G176	ACSF3_HUMAN	197322	ACSF3												1
Q4L235	ACSF4_HUMAN	132949	AASDH
P33121	ACSL1_HUMAN	2180	ACSL1					1							1					1				1													1					1
O95573	ACSL3_HUMAN	2181	ACSL3					1							1					1																	1					1
O60488	ACSL4_HUMAN	2182	ACSL4					1							1					1																	1					1
Q9ULC5	ACSL5_HUMAN	51703	ACSL5												1					1																	1					1
Q9UKU0	ACSL6_HUMAN	23305	ACSL6					1							1					1									1								1					1
Q08AH1	ACSM1_HUMAN	116285	ACSM1												1	1
Q53FZ2	ACSM3_HUMAN	6296	ACSM3												1	1
P0C7M7	ACSM4_HUMAN	341392	ACSM4												1	1
Q6NUN0	ACSM5_HUMAN	54988	ACSM5												1	1
Q6P461	ACSM6_HUMAN		ACSM6												1
Q9H6R3	ACSS3_HUMAN	79611	ACSS3												1
P62736	ACTA_HUMAN	59	ACTA2											1												1							1
Q562R1	ACTBL_HUMAN	345651	ACTBL2											1												1
Q9BYX7	ACTBM_HUMAN	440915	POTEKP											1										1		1
P60709	ACTB_HUMAN	60	ACTB											1										1		1														1
P68032	ACTC_HUMAN	70	ACTC1				1							1												1
P63261	ACTG_HUMAN	71	ACTG1											1										1		1
Q01718	ACTHR_HUMAN	4158	MC2R																										1													1		1
P63267	ACTH_HUMAN	72	ACTG2											1												1
Q9H568	ACTL8_HUMAN	81569	ACTL8											1												1
Q8TC94	ACTL9_HUMAN	284382	ACTL9											1												1
P12814	ACTN1_HUMAN	87	ACTN1										1	1										1		1							1					1
P35609	ACTN2_HUMAN	88	ACTN2										1	1										1		1							1					1
Q08043	ACTN3_HUMAN	89	ACTN3																																			1
O43707	ACTN4_HUMAN	81	ACTN4										1	1												1							1
P68133	ACTS_HUMAN	58	ACTA1											1												1							1
Q8TDG2	ACTT1_HUMAN	139741	ACTRT1											1												1
Q8TDY3	ACTT2_HUMAN	140625	ACTRT2											1												1
P42025	ACTY_HUMAN	10120	ACTR1B											1									1			1
P61163	ACTZ_HUMAN	10121	ACTR1A											1									1	1		1
[truncated: 19,879 more rows]
[truncated: 16 more columns]

## Sheet: GO_MF
SP AC	SP ID	Entrez Gene ID	Gene Symbol	magnesium ion binding	peptide receptor activity	G-protein-coupled receptor binding	purine nucleoside binding	DNA binding	transcription coactivator activity	transcription corepressor activity	RNA binding	motor activity	GTPase activity	carboxylesterase activity	helicase activity	nuclease activity	protein tyrosine kinase activity	receptor activity	olfactory receptor activity	receptor signaling protein activity	guanyl-nucleotide exchange factor activity	Ras GTPase activator activity	receptor binding	cytokine activity	cytokine receptor binding	hormone activity	potassium channel activity	iron ion binding	calcium ion binding	calmodulin binding	sugar binding	phospholipid binding	protein C-terminus binding	growth factor activity	cytoskeletal protein binding	transcription factor binding	translation factor activity, nucleic acid binding	UDP-glycosyltransferase activity	peptidase activity	cysteine-type peptidase activity	metallopeptidase activity	anion transmembrane transporter activity	primary active transmembrane transporter activity	tubulin binding	lipase activity	oxidoreductase activity, acting on CH-OH group of donors	oxidoreductase activity, acting on paired donors, with incorporation or reduction of molecular oxygen	transferase activity, transferring one-carbon groups	transferase activity, transferring acyl groups
[truncated: 20,283 more rows]
[truncated: 44 more columns]

[truncated: 2 more sheets: GO_BP, Origin Time]
