# Supplementary material for: The physical characteristics of human proteins in different biological functions
Source: PLoS One. 2017 May 1;12(5):e0176234. doi: 10.1371/journal.pone.0176234 (PMC5411090; doi:10.1371/journal.pone.0176234)
Supplement: S2 File — Different function categories were sorted through by the median values of molecular weight, hydrophobicity/hydrophilic and, acidity/alkalinity and amino acid components respectively. (XLS) [file pone.0176234.s002.xls]

## Sheet: GO CC
log10(Ka/Ks)			mRNA Decay Rate			Protein Decay Rate			pI			Hydrophobicity			Mass Weight(log10)			FrequencyuencyOfPolarAAsWithNegtiveCharge			FrequencyOfPolarAAsWithPositiveCharge			FrequencyOfPolarAAWithoutCharge			FrequencyOfNonpolarAA			FrequencyOfSmallAAs			FrequencyOfAromaticAAs			FrequencyOfSulfurAAs			FrequencyOfHydroxylAAs
Name of groups	Median values	P-values	Name of groups	Median values	P-values	Name of groups	Median values	P-values	Name of groups	Median values	P-values	Name of groups	Median values	P-values	Name of groups	Median values	P-values	Name of groups	Median values	P-values	Name of groups	Median values		Name of groups	Median values	P-values	Name of groups	Median values	P-values	Name of groups	Median values	P-values	Name of groups	Median values	P-values	Name of groups	Median values	P-values	Name of groups	Median values	P-values
spliceosomal complex	-1.46852	5.75496e-18	MHC protein complex	0.042	0.0167381	spliceosomal complex	0.251889	3.8153e-05	MHC protein complex	5.995	1.52826e-07	spliceosomal complex	-0.67243	3.75305e-17	mitochondrial membrane part	4.30199	2.48269e-17	intermediate filament	0.0612245	4.07002e-06	intermediate filament	0.103393	3.77643e-31	ribosome	0.285714	8.30318e-38	intermediate filament	0.318937	1.57348e-73	ribosome	0.458883	1.0669e-17	intermediate filament	0.0642981	1.18095e-28	MHC protein complex	0.0358621	5.1656e-07	ribosome	0.130322	1.36742e-30
axon	-1.15182	0.000433976	proteinaceous extracellular matrix	0.048		cytosol	0.25641	1.14095e-30	centrosome	6.085		nuclear body	-0.653217	5.49581e-28	ribosome	4.31543	1.27574e-38	intrinsic to organelle membrane	0.0896723	3.50519e-09	intrinsic to plasma membrane	0.115791	3.83909e-140	intracellular organelle lumen	0.305942	3.80563e-07	nuclear body	0.378334	2.77907e-19	cilium	0.46941	0.00188793	centrosome	0.082189	2.16937e-07	actin cytoskeleton	0.0367893	0.000304798	intracellular organelle lumen	0.140625	6.7592e-06
transcription factor complex	-1.09964	3.91116e-12	ribosome	0.054	0.00147811	actin cytoskeleton	0.258732		ubiquitin ligase complex	6.11	0.00206177	chromosome	-0.627765	2.41569e-32	intermediate filament	4.53978	1.25842e-07	intrinsic to membrane	0.0918919	0	apical plasma membrane	0.116393	3.4494e-13	vesicular fraction	0.308007	3.03435e-10	chromosome	0.381479	2.22707e-24	spliceosomal complex	0.471436		chromosome	0.0842572	2.70259e-24	intracellular organelle lumen	0.0370722	2.65259e-07	mitochondrial matrix	0.143549	3.24153e-06
ubiquitin ligase complex	-1.08622	7.32473e-08	axon	0.054		microtubule	0.260078	0.000141241	stored secretory granule	6.11		chromatin	-0.612733	3.17029e-16	mitochondrion	4.57962	7.46704e-20	intrinsic to plasma membrane	0.0940308	1.14435e-71	intrinsic to membrane	0.117647	0	spliceosomal complex	0.30928		centrosome	0.383497	0.00023139	chromosome	0.472868	1.53171e-08	microtubule organizing center	0.086185	5.07434e-15	microtubule	0.0377099	1.15579e-06	spliceosomal complex	0.144417	0.00128677
neuron projection	-1.08092	8.95123e-12	cell projection membrane	0.054		nuclear body	0.261268	0.0012462	membrane raft	6.12	0.000556213	nucleolus	-0.603116	1.26487e-69	anchored to membrane	4.6056		ribosome	0.0970131	5.95752e-06	anchored to membrane	0.118369	1.46919e-16	mitochondrial membrane part	0.311975	8.19603e-05	chromatin	0.384319	9.47062e-11	intracellular organelle lumen	0.472897		microtubule	0.0869609	4.46685e-10	ribosome	0.0379148	0.00542285	mitochondrial membrane part	0.144832
ion channel complex	-1.06048	3.50503e-07	vacuole	0.056		cytoplasm	0.263505	3.71324e-55	perinuclear region of cytoplasm	6.12	1.84781e-11	actin cytoskeleton	-0.570667	5.85993e-08	MHC protein complex	4.6063	0.00644935	anchored to membrane	0.098295	8.05442e-08	plasma membrane	0.119162	1.56376e-215	mitochondrial matrix	0.312496	8.52458e-05	spliceosomal complex	0.38672	1.41284e-09	intrinsic to organelle membrane	0.474362	0.00522935	anchoring junction	0.0873563	8.80269e-07	chromosome	0.0380349	1.49812e-14	mitochondrion	0.146199	1.19577e-38
dendrite	-1.05061	2.33542e-07	external side of plasma membrane	0.0573333		chromatin	0.264558		membrane-bounded vesicle	6.135	5.4388e-14	centrosome	-0.56227	5.29769e-06	soluble fraction	4.62608		plasma membrane	0.0989011	7.52879e-86	external side of plasma membrane	0.119442	2.05454e-11	mitochondrion	0.313467	1.40903e-43	nucleolus	0.388843	4.89063e-38	mitochondrial membrane part	0.474937		nuclear body	0.08811	2.83533e-09	cytoskeleton	0.0380435	1.57186e-23	cytosol	0.149332	1.68682e-22
vesicle membrane	-1.04576	0.0261759	mitochondrial matrix	0.058		outer membrane	0.26738		cytosol	6.17	9.51871e-33	intracellular non-membrane-bounded organelle	-0.556117	9.43197e-127	endosome	4.64697		mitochondrial membrane part	0.102408		cell projection membrane	0.121584	0.0248786	endoplasmic reticulum	0.314413	4.07077e-21	microtubule	0.389259	2.0207e-12	vesicular fraction	0.475138	7.84022e-07	cytoskeleton	0.0886076	4.84894e-45	spliceosomal complex	0.0380598	0.00255298	soluble fraction	0.150099	0.00274851
neuronal cell body	-1.01323	0.00664278	vesicular fraction	0.058	0.021582	nuclear chromosome part	0.26738		actin cytoskeleton	6.17	0.00295801	ribosome	-0.549812	1.57174e-11	intrinsic to membrane	4.64945		vacuole	0.102719		vacuole	0.121901	3.2926e-08	chromosome	0.314554	5.55683e-06	microtubule organizing center	0.390461	3.03324e-08	microtubule organizing center	0.476	4.18735e-05	chromatin	0.0886125	1.21248e-08	microtubule organizing center	0.038093	2.10954e-09	vesicular fraction	0.15015	0.0202076
cell junction	-1.00657		receptor complex	0.063		intermediate filament	0.269179		microtubule organizing center	6.18	2.69743e-05	nuclear part	-0.542939	3.18927e-102	vacuole	4.66481		apical plasma membrane	0.105602		basolateral plasma membrane	0.123932	9.52757e-05	cytosol	0.315095	4.04853e-30	nuclear chromosome part	0.390929	0.000167041	centrosome	0.476263	0.0203543	intracellular non-membrane-bounded organelle	0.09	5.37565e-84	centrosome	0.038451		nucleolus	0.151332	0.00303572
early endosome	-0.987183	7.52776e-42	intracellular organelle lumen	0.063		soluble fraction	0.269542	0.0047724	cytoplasmic vesicle	6.19	2.91916e-16	cytoskeleton	-0.540206	3.62259e-47	plasma membrane	4.67242	6.63988e-12	external side of plasma membrane	0.105621		receptor complex	0.124046	0.00117734	intrinsic to organelle membrane	0.315424	0.0498853	MHC protein complex	0.391781		microtubule	0.47801	0.000106007	nuclear chromosome part	0.0904846	0.00156455	anchoring junction	0.0384615		intracellular non-membrane-bounded organelle	0.151672	1.44879e-15
cytosol	-0.982967	2.67567e-14	insoluble fraction	0.0645	0.00192488	ubiquitin ligase complex	0.269907		intracellular organelle lumen	6.19	0.00429909	microtubule	-0.537093	1.04398e-14	transcription factor complex	4.67613		endoplasmic reticulum	0.106072	0.000234507	membrane raft	0.125828	0.000644896	cilium	0.315834		cytoskeleton	0.393064	1.90265e-28	endoplasmic reticulum	0.478873	7.15638e-19	transcription factor complex	0.0906298	1.35403e-07	intracellular non-membrane-bounded organelle	0.0385609	5.62443e-50	perinuclear region of cytoplasm	0.152353
anchoring junction	-0.978988	0.0122186	mitochondrion	0.067	0.000137542	perinuclear region of cytoplasm	0.26991		receptor complex	6.2		nuclear chromosome part	-0.533544	6.94574e-07	Golgi apparatus	4.68469		vesicular fraction	0.107943		vesicle membrane	0.127251	0.00224275	intracellular non-membrane-bounded organelle	0.316849	1.28563e-32	nuclear part	0.393164	3.12937e-59	nuclear membrane	0.480175		nucleolus	0.0911162	1.0088e-27	transcription factor complex	0.0386473	0.000266502	chromosome	0.152432
cytoplasmic vesicle	-0.970635	1.0685e-10	endoplasmic reticulum	0.067	0.00212186	nucleoplasm	0.27027	3.26619e-05	endosome	6.22	4.20254e-11	microtubule organizing center	-0.529058	1.3037e-10	intrinsic to organelle membrane	4.68529		receptor complex	0.108153		ion channel complex	0.127797	4.72194e-05	ion channel complex	0.317202		intracellular non-membrane-bounded organelle	0.393423	9.02792e-69	cytosol	0.482228	2.26296e-15	nuclear part	0.0932088	5.28137e-50	nuclear body	0.0389189	0.0305747	proteinaceous extracellular matrix	0.152542
nucleoplasm	-0.970616	1.6494e-05	vesicle membrane	0.067		cytoskeleton	0.273224	2.55022e-08	external side of plasma membrane	6.22		transcription factor complex	-0.514011	6.80099e-10	chromosome	4.68952		insoluble fraction	0.108177		endosome	0.129624	8.4321e-06	outer membrane	0.31743		actin cytoskeleton	0.393919	0.00348491	Golgi apparatus	0.482353	4.94014e-10	spliceosomal complex	0.0943231		nuclear membrane	0.0389405		basolateral plasma membrane	0.15264
endosome	-0.958607	2.14915e-08	actin cytoskeleton	0.067		nuclear part	0.276243	1.47065e-11	cytoskeleton	6.23	8.86291e-22	MHC protein complex	-0.504006		spliceosomal complex	4.69089		proteinaceous extracellular matrix	0.108392		dendrite	0.130373		soluble fraction	0.317626		nucleoplasm	0.394	4.81047e-13	intracellular non-membrane-bounded organelle	0.482544	3.94687e-21	nucleoplasm	0.0943396	2.23216e-10	early endosome	0.038961		cytoplasm	0.152778	3.33908e-20
nuclear part	-0.958607	3.83303e-38	basolateral plasma membrane	0.067		nucleolus	0.277008	0.000192626	microtubule	6.23	1.80498e-06	nucleoplasm	-0.49661	2.81099e-17	endoplasmic reticulum	4.6952		ion channel complex	0.108438		cytoplasmic vesicle	0.130686	0.000293496	microtubule	0.317712	0.00828937	ubiquitin ligase complex	0.394808	0.0396184	cytoskeleton	0.483721	4.58539e-06	actin cytoskeleton	0.0944882	0.00257553	chromatin	0.0391478	0.00435896	chromatin	0.152987
chromatin	-0.950782		outer membrane	0.067		mitochondrial matrix	0.277008		anchoring junction	6.24	0.012968	anchoring junction	-0.485246	0.00110833	intracellular membrane-bounded organelle	4.70033	2.61325e-12	basolateral plasma membrane	0.108449		proteinaceous extracellular matrix	0.130977	0.0477861	nuclear membrane	0.317783		proteinaceous extracellular matrix	0.397333	0.00183835	nucleolus	0.485714		early endosome	0.0974359		outer membrane	0.0391518		centrosome	0.153102
actin cytoskeleton	-0.950782		membrane-bounded vesicle	0.067		chromosome	0.27933		early endosome	6.25		intracellular membrane-bounded organelle	-0.443798	3.00355e-64	cytosol	4.70999	0.0163868	mitochondrion	0.109181		membrane-bounded vesicle	0.131232		nucleoplasm	0.318182		anchoring junction	0.397541		organelle envelope	0.486188		cytoplasm	0.0975232	4.52689e-44	nucleolus	0.0393258	6.27024e-13	actin cytoskeleton	0.153423
perinuclear region of cytoplasm	-0.943095		mitochondrial membrane part	0.067		axon	0.279855		apical plasma membrane	6.26	0.0269499	cytoplasm	-0.43871	1.58602e-49	mitochondrial matrix	4.71181		outer membrane	0.109689		stored secretory granule	0.131357		centrosome	0.319226		stored secretory granule	0.399594		nucleoplasm	0.486792		cell junction	0.0975982		mitochondrial membrane part	0.0395193		outer membrane	0.153568
membrane-bounded vesicle	-0.939302	0.000399504	stored secretory granule	0.071		neuronal cell body	0.280899		soluble fraction	6.275	5.02829e-07	cytosol	-0.413893	4.43976e-08	intrinsic to plasma membrane	4.71369	9.28907e-13	dendrite	0.1098		insoluble fraction	0.131874	6.99199e-13	nucleolus	0.319444	0.00856938	transcription factor complex	0.401734		ion channel complex	0.487416		perinuclear region of cytoplasm	0.0975982		nuclear part	0.04	2.19141e-28	Golgi apparatus	0.154321
soluble fraction	-0.931814	0.00295223	intrinsic to membrane	0.071	2.81026e-06	intracellular non-membrane-bounded organelle	0.281492	9.5877e-09	cytoplasm	6.29	3.39516e-82	perinuclear region of cytoplasm	-0.410601		membrane-bounded vesicle	4.72554		cell projection membrane	0.110517		endoplasmic reticulum	0.131916	2.86803e-12	cytoskeleton	0.319508	9.24146e-09	cytoplasm	0.403061	3.38099e-33	ubiquitin ligase complex	0.489125		ribosome	0.0986771		cilium	0.0400918		microtubule organizing center	0.154395
Golgi apparatus	-0.931814	0.00614736	anchored to membrane	0.071		microtubule organizing center	0.282088		axon	6.355		ubiquitin ligase complex	-0.409318		stored secretory granule	4.72641		mitochondrial matrix	0.111509		MHC protein complex	0.132878		Golgi apparatus	0.319635	6.19211e-05	perinuclear region of cytoplasm	0.405866		outer membrane	0.489893		cytosol	0.0992904	0.000447619	organelle envelope	0.0403727		cytoskeleton	0.154412
basolateral plasma membrane	-0.931814	2.8154e-11	neuron projection	0.071		centrosome	0.283288		cilium	6.37		early endosome	-0.390726		outer membrane	4.72765		vesicle membrane	0.11272		organelle envelope	0.133152		microtubule organizing center	0.319855		cytosol	0.406293	2.57395e-05	intracellular membrane-bounded organelle	0.490415	9.68653e-08	organelle envelope	0.101231		nucleoplasm	0.0406504	0.000124464	nuclear chromosome part	0.154818
nuclear body	-0.931814		neuronal cell body	0.071		vesicle membrane	0.284091		neuron projection	6.435	0.0407833	proteinaceous extracellular matrix	-0.3875		cytoplasmic vesicle	4.72984		membrane raft	0.112807		outer membrane	0.133291		neuronal cell body	0.320513		intracellular membrane-bounded organelle	0.406867	3.42699e-23	nuclear part	0.49044		stored secretory granule	0.102243		cell junction	0.0407919	0.00794286	nucleoplasm	0.155172
membrane raft	-0.931814		cytoplasmic vesicle	0.0715		transcription factor complex	0.288184		vesicle membrane	6.44	0.0382276	cilium	-0.380967		cytoplasm	4.73079	2.89893e-40	cell junction	0.113775		cell junction	0.133679		chromatin	0.321107		ribosome	0.40799		cytoplasm	0.490446	0.000229498	intracellular membrane-bounded organelle	0.102711		nuclear chromosome part	0.0408359		endoplasmic reticulum	0.155238
nucleolus	-0.910095	2.47931e-06	cytosol	0.072		neuron projection	0.288809		vacuole	6.46		cell junction	-0.363678		membrane raft	4.73278	0.0455395	nuclear membrane	0.113807		nuclear membrane	0.133827		insoluble fraction	0.321336	0.000806942	early endosome	0.408719		mitochondrion	0.490599	0.0178738	membrane-bounded vesicle	0.103448		cytoplasm	0.0412698	3.62704e-25	microtubule	0.155272
cytoplasm	-0.894493	8.27259e-36	cell junction	0.075		intracellular membrane-bounded organelle	0.291545		nucleoplasm	6.49		stored secretory granule	-0.363175		nuclear membrane	4.73396		Golgi apparatus	0.114286		axon	0.134156		axon	0.321584		organelle envelope	0.408867		nuclear chromosome part	0.49061		cytoplasmic vesicle	0.103948		mitochondrial matrix	0.0413348		nuclear part	0.155886
insoluble fraction	-0.872895	0.00504951	dendrite	0.075		cilium	0.293255		nuclear chromosome part	6.5		intracellular organelle lumen	-0.351584		intracellular non-membrane-bounded organelle	4.74171	2.5892e-21	transcription factor complex	0.114679		neuron projection	0.134964		nuclear chromosome part	0.321759		cilium	0.409001		insoluble fraction	0.491467		proteinaceous extracellular matrix	0.104094		Golgi apparatus	0.0413534		intracellular membrane-bounded organelle	0.155923	0.00542098
mitochondrial matrix	-0.866473	1.96087e-10	soluble fraction	0.076		organelle envelope	0.293686		proteinaceous extracellular matrix	6.51		membrane-bounded vesicle	-0.350331		nucleoplasm	4.74277	4.11829e-05	intracellular membrane-bounded organelle	0.116119	7.62493e-23	transcription factor complex	0.135036		cytoplasm	0.322314	2.72428e-19	external side of plasma membrane	0.409772		soluble fraction	0.493617		neuronal cell body	0.104167		perinuclear region of cytoplasm	0.0416306		insoluble fraction	0.156324
cytoskeleton	-0.863279	0.000920804	apical plasma membrane	0.079		membrane-bounded vesicle	0.296125		basolateral plasma membrane	6.51		neuron projection	-0.34387		nuclear part	4.74305	2.49593e-27	neuron projection	0.116553		intrinsic to organelle membrane	0.136201		nuclear part	0.323064		membrane raft	0.412664		perinuclear region of cytoplasm	0.493931		soluble fraction	0.104325		cytosol	0.0417992	5.34194e-06	cilium	0.156703
organelle envelope	-0.863279		intrinsic to plasma membrane	0.079		cytoplasmic vesicle	0.297442		anchored to membrane	6.555		cytoplasmic vesicle	-0.337725		early endosome	4.74833		endosome	0.116796		vesicular fraction	0.136735		early endosome	0.323446		membrane-bounded vesicle	0.414195		cell projection membrane	0.494515		neuron projection	0.1046		mitochondrion	0.0418208	0.00163811	intrinsic to organelle membrane	0.156749
intracellular non-membrane-bounded organelle	-0.863279		plasma membrane	0.083		mitochondrion	0.297619		cell projection membrane	6.59		nuclear membrane	-0.33577		nucleolus	4.75071	1.93173e-11	neuronal cell body	0.117133		neuronal cell body	0.136792		actin cytoskeleton	0.323565		cell junction	0.415248		early endosome	0.496011		anchored to membrane	0.105103		endosome	0.0418393		stored secretory granule	0.156897
endoplasmic reticulum	-0.853872		anchoring junction	0.083		insoluble fraction	0.302115		ion channel complex	6.625		axon	-0.32913		intracellular organelle lumen	4.75393		stored secretory granule	0.117326		soluble fraction	0.137843		neuron projection	0.323575		nuclear membrane	0.416667		nuclear body	0.496717		cilium	0.105248		endoplasmic reticulum	0.0419935		membrane-bounded vesicle	0.157195
intracellular membrane-bounded organelle	-0.847712		cilium	0.0875		endosome	0.302357		neuronal cell body	6.64		organelle envelope	-0.328729		external side of plasma membrane	4.75414		organelle envelope	0.118421		early endosome	0.137931		cell projection membrane	0.323585		soluble fraction	0.416995		endosome	0.497266		ubiquitin ligase complex	0.105618		apical plasma membrane	0.0421925		cell projection membrane	0.157895
intrinsic to organelle membrane	-0.841638	2.78452e-16	intrinsic to organelle membrane	0.094		anchoring junction	0.30581		cell junction	6.66		soluble fraction	-0.318788		ion channel complex	4.75527	6.82383e-07	axon	0.118548		anchoring junction	0.138264		perinuclear region of cytoplasm	0.323586		axon	0.416999		intrinsic to membrane	0.497925		axon	0.105899		intrinsic to organelle membrane	0.0422748		cytoplasmic vesicle	0.157955
outer membrane	-0.83716		cytoskeleton	0.096		vesicular fraction	0.306314		organelle envelope	6.66		membrane raft	-0.315446		insoluble fraction	4.76003	1.46492e-20	cytoplasmic vesicle	0.118654	0.00471656	ubiquitin ligase complex	0.139049		intracellular membrane-bounded organelle	0.32457	0.00310294	neuron projection	0.417142		axon	0.498118		dendrite	0.105968		intracellular membrane-bounded organelle	0.0423838	1.11644e-10	neuronal cell body	0.159138
receptor complex	-0.835647		ion channel complex	0.096		proteinaceous extracellular matrix	0.306748		dendrite	6.735		Golgi apparatus	-0.311134	0.0292395	vesicular fraction	4.76372	0.000733016	membrane-bounded vesicle	0.118707	0.00130328	Golgi apparatus	0.139303		basolateral plasma membrane	0.325		cytoplasmic vesicle	0.418462		stored secretory granule	0.499198		mitochondrion	0.106039		membrane-bounded vesicle	0.0423936		endosome	0.159174
intracellular organelle lumen	-0.835647		intracellular non-membrane-bounded organelle	0.096		stored secretory granule	0.306748		chromatin	6.75		neuronal cell body	-0.310616		vesicle membrane	4.76513	0.0143323	MHC protein complex	0.123288		perinuclear region of cytoplasm	0.13999		vesicle membrane	0.32533		Golgi apparatus	0.419192	0.0336976	mitochondrial matrix	0.500328		nuclear membrane	0.106147		cell projection membrane	0.0425769		vacuole	0.159302
nuclear membrane	-0.826814		Golgi apparatus	0.098		early endosome	0.310559		Golgi apparatus	6.78		intermediate filament	-0.300681		neuronal cell body	4.77476	0.0207212	soluble fraction	0.123896	1.15941e-06	cilium	0.140468		cytoplasmic vesicle	0.325404		neuronal cell body	0.420842		plasma membrane	0.500841	5.81098e-05	mitochondrial matrix	0.106171		basolateral plasma membrane	0.0426487		axon	0.159333
plasma membrane	-0.813894		cytoplasm	0.1		Golgi apparatus	0.312746		outer membrane	6.79		endosome	-0.282349	0.000164912	organelle envelope	4.77477		nucleolus	0.124122	7.33057e-24	intracellular organelle lumen	0.141732		endosome	0.325539		dendrite	0.421483		chromatin	0.501344		endosome	0.107217		neuronal cell body	0.0427481		early endosome	0.159574
microtubule organizing center	-0.812488		endosome	0.1		intrinsic to organelle membrane	0.312996		nuclear membrane	6.835		dendrite	-0.279712		ubiquitin ligase complex	4.78235		nuclear part	0.12459	2.69391e-60	mitochondrial matrix	0.142383		organelle envelope	0.325581		vesicle membrane	0.421862		vacuole	0.501511		receptor complex	0.107537		cytoplasmic vesicle	0.0427525		neuron projection	0.159648
centrosome	-0.809668		nuclear membrane	0.1		cell junction	0.318134		insoluble fraction	6.895		vesicle membrane	-0.266667	0.0009421	chromatin	4.78465	0.000107867	intracellular organelle lumen	0.125	0.000307838	cytoplasm	0.142789	2.33367e-18	membrane-bounded vesicle	0.325623		endosome	0.422541		membrane-bounded vesicle	0.501539		vesicle membrane	0.108025		vesicle membrane	0.0429851		dendrite	0.15969
microtubule	-0.806875		organelle envelope	0.1		nuclear membrane	0.318471		nuclear body	6.91		cell projection membrane	-0.266088		actin cytoskeleton	4.78967	0.00150729	anchoring junction	0.125448	9.8364e-05	mitochondrion	0.144172	2.77747e-08	dendrite	0.326411		receptor complex	0.423508		cytoplasmic vesicle	0.501745		external side of plasma membrane	0.10803		soluble fraction	0.0432588		vesicle membrane	0.160454
proteinaceous extracellular matrix	-0.785188		intracellular membrane-bounded organelle	0.1		dendrite	0.319489		nuclear part	6.935		external side of plasma membrane	-0.265345		proteinaceous extracellular matrix	4.79134	1.94545e-11	intracellular non-membrane-bounded organelle	0.125543	2.19556e-68	cytosol	0.144335	2.62477e-12	apical plasma membrane	0.328617		intracellular organelle lumen	0.423841		neuron projection	0.503039		outer membrane	0.108333		axon	0.0434209		nuclear body	0.16057
mitochondrion	-0.779892		membrane raft	0.1		cell projection membrane	0.320526		transcription factor complex	6.96		mitochondrion	-0.248878	6.65909e-24	nuclear body	4.79714	2.16703e-05	cytoplasm	0.126332	3.53537e-171	mitochondrial membrane part	0.144692		intrinsic to membrane	0.329545		cell projection membrane	0.424885		membrane raft	0.503292		cell projection membrane	0.109285		neuron projection	0.0436002		apical plasma membrane	0.160649
cilium	-0.778744		intermediate filament	0.104		vacuole	0.325755		intracellular non-membrane-bounded organelle	6.99		vacuole	-0.244715	3.22644e-05	nuclear chromosome part	4.79969	0.00470627	early endosome	0.126506		intracellular membrane-bounded organelle	0.145095	2.77103e-70	cell junction	0.329798		anchored to membrane	0.42647		vesicle membrane	0.503636		basolateral plasma membrane	0.1093		insoluble fraction	0.043883		receptor complex	0.160824
ribosome	-0.777284		perinuclear region of cytoplasm	0.104		membrane raft	0.332226		intrinsic to plasma membrane	7.01		mitochondrial matrix	-0.241784	6.37864e-05	perinuclear region of cytoplasm	4.80609	1.03054e-06	perinuclear region of cytoplasm	0.127292	1.08207e-14	actin cytoskeleton	0.146045		plasma membrane	0.332324	4.9873e-06	vacuole	0.430887	0.000749978	actin cytoskeleton	0.504673		membrane raft	0.10984		vesicular fraction	0.044		organelle envelope	0.161468
vesicular fraction	-0.775987		nucleolus	0.113		intracellular organelle lumen	0.337553		endoplasmic reticulum	7.2		mitochondrial membrane part	-0.240575		cell junction	4.80651	7.32747e-26	ubiquitin ligase complex	0.127347	1.97871e-05	nucleoplasm	0.147668	1.78609e-09	nuclear body	0.332883		mitochondrial matrix	0.432403	0.00146896	dendrite	0.508037		mitochondrial membrane part	0.112865		dendrite	0.0441674		anchoring junction	0.161597
cell projection membrane	-0.764472		nucleoplasm	0.115		plasma membrane	0.346021	6.81745e-19	intermediate filament	7.255	0.0376388	receptor complex	-0.220905	0.00445084	axon	4.82304	1.53947e-05	cytosol	0.128	5.66372e-66	cytoskeleton	0.147849	2.29665e-19	vacuole	0.334477		mitochondrion	0.432486	7.6273e-36	apical plasma membrane	0.508223		apical plasma membrane	0.113165		vacuole	0.0452261		ubiquitin ligase complex	0.161762
intrinsic to plasma membrane	-0.763213		ubiquitin ligase complex	0.117		basolateral plasma membrane	0.348442		plasma membrane	7.38		insoluble fraction	-0.220232	8.24616e-32	basolateral plasma membrane	4.83071	3.50846e-06	nuclear body	0.128112	2.26662e-09	microtubule organizing center	0.148824	0.000141433	ubiquitin ligase complex	0.335034		outer membrane	0.432745		basolateral plasma membrane	0.508919		Golgi apparatus	0.113376	1.26846e-09	receptor complex	0.0455677		nuclear membrane	0.162409
intrinsic to membrane	-0.756962		early endosome	0.121		ribosome	0.35409	0.00838081	intracellular membrane-bounded organelle	7.54	2.2738e-06	outer membrane	-0.210145	0.0126478	cytoskeleton	4.83528	6.73536e-45	nucleoplasm	0.128151	1.16058e-26	nuclear part	0.148941	6.56022e-49	anchoring junction	0.335415		insoluble fraction	0.433257	1.20498e-23	intrinsic to plasma membrane	0.509752	2.37651e-16	plasma membrane	0.114479	9.30549e-64	ion channel complex	0.0459592		cell junction	0.162724
chromosome	-0.739929	0.00370362	microtubule organizing center	0.121		endoplasmic reticulum	0.36134	6.9607e-18	chromosome	7.61		endoplasmic reticulum	-0.183088	4.98667e-57	cell projection membrane	4.83582	2.63365e-05	cilium	0.131198	0.00022347	centrosome	0.150244		membrane raft	0.336918		plasma membrane	0.437168	3.07258e-136	cell junction	0.510238	4.98318e-05	insoluble fraction	0.116156	9.10537e-18	membrane raft	0.0463576		transcription factor complex	0.163142
nuclear chromosome part	-0.728158		nuclear part	0.121	5.60879e-09	apical plasma membrane	0.37037		spliceosomal complex	7.68		anchored to membrane	-0.172427	3.0699e-11	microtubule organizing center	4.8375	4.99696e-13	nuclear chromosome part	0.131266	9.23658e-06	microtubule	0.150401	2.46619e-08	intrinsic to plasma membrane	0.338427	1.39572e-12	apical plasma membrane	0.440468	0.000290508	receptor complex	0.513211		MHC protein complex	0.117808	4.9784e-11	ubiquitin ligase complex	0.0465719		membrane raft	0.163644
mitochondrial membrane part	-0.718967		chromosome	0.125		mitochondrial membrane part	0.371747		vesicular fraction	7.77		vesicular fraction	-0.166667	1.25244e-15	apical plasma membrane	4.84511	1.36858e-09	chromosome	0.131625	9.02164e-09	nuclear chromosome part	0.152243	0.000508891	stored secretory granule	0.338993		mitochondrial membrane part	0.440616	1.52692e-06	neuronal cell body	0.513612		intrinsic to plasma membrane	0.118748	7.15774e-46	external side of plasma membrane	0.0466601		ion channel complex	0.164058
vacuole	-0.70665		spliceosomal complex	0.129		receptor complex	0.373134		intrinsic to membrane	7.83	1.30058e-06	plasma membrane	-0.161348	7.55592e-221	receptor complex	4.84646	2.93322e-07	chromatin	0.131874	5.35776e-11	intracellular non-membrane-bounded organelle	0.153723	7.60498e-118	receptor complex	0.339802		endoplasmic reticulum	0.44128	1.32132e-51	external side of plasma membrane	0.5164	0.000782247	intrinsic to membrane	0.121212	1.40487e-248	stored secretory granule	0.0469399		anchored to membrane	0.164843
apical plasma membrane	-0.692509		centrosome	0.131		anchored to membrane	0.4	0.000888533	nucleolus	8.04	0.000119248	apical plasma membrane	-0.156959	6.32575e-11	neuron projection	4.8542	1.07757e-19	actin cytoskeleton	0.132488	3.30622e-12	nuclear body	0.155575	6.20536e-12	transcription factor complex	0.340708		basolateral plasma membrane	0.441741	0.000377624	MHC protein complex	0.517808	0.0468546	ion channel complex	0.12162	5.10808e-14	intrinsic to membrane	0.0475303	1.06665e-36	intrinsic to membrane	0.166667	1.5267e-66
stored secretory granule	-0.647817		microtubule	0.133		intrinsic to membrane	0.40568	1.9983e-127	mitochondrial matrix	8.34		basolateral plasma membrane	-0.156725	3.74437e-06	microtubule	4.85709	2.47093e-19	cytoskeleton	0.132626	9.65979e-80	nucleolus	0.156958	1.17298e-49	MHC protein complex	0.348897	9.95481e-07	ion channel complex	0.442329	6.5077e-10	anchoring junction	0.518729		vacuole	0.122137	2.2338e-08	plasma membrane	0.0480377	2.86879e-29	plasma membrane	0.168109	1.29925e-56
anchored to membrane	-0.633658		chromatin	0.142		ion channel complex	0.405681		mitochondrion	8.45	1.75626e-34	ion channel complex	-0.135547	1.56811e-17	dendrite	4.85983	1.44175e-06	microtubule organizing center	0.135935	8.05373e-24	chromatin	0.157013	1.17586e-08	external side of plasma membrane	0.3585	5.44572e-14	vesicular fraction	0.445262	1.54821e-13	transcription factor complex	0.524496	0.000194302	endoplasmic reticulum	0.123005	1.45926e-66	proteinaceous extracellular matrix	0.0482955		intrinsic to plasma membrane	0.168421	1.58738e-24
intermediate filament	-0.618931		nuclear chromosome part	0.15		external side of plasma membrane	0.414166	9.51691e-06	intrinsic to organelle membrane	8.805	8.84342e-08	intrinsic to organelle membrane	-0.129891	9.89939e-15	centrosome	4.86331	2.79255e-07	centrosome	0.136277	8.06746e-11	spliceosomal complex	0.160151	8.02244e-14	proteinaceous extracellular matrix	0.360849	7.58873e-20	intrinsic to plasma membrane	0.446456	1.76207e-82	proteinaceous extracellular matrix	0.535026	4.60304e-20	intracellular organelle lumen	0.123267	0.000643502	anchored to membrane	0.0492381		external side of plasma membrane	0.171857	7.06683e-06
external side of plasma membrane	-0.479541	1.61857e-05	transcription factor complex	0.152		intrinsic to plasma membrane	0.425532	1.78234e-36	mitochondrial membrane part	8.905	1.14521e-08	intrinsic to plasma membrane	-0.0640906	7.14706e-144	cilium	4.90099	3.71108e-10	spliceosomal complex	0.137439	6.08264e-12	chromosome	0.165753	1.16782e-41	anchored to membrane	0.362903	4.59225e-13	intrinsic to organelle membrane	0.451795	6.08991e-16	anchored to membrane	0.538828	3.51639e-14	vesicular fraction	0.123418	2.20666e-18	intrinsic to plasma membrane	0.0492769	2.49836e-12	MHC protein complex	0.181711	1.03337e-11
MHC protein complex	-0.235212	0.0464464	nuclear body	0.1575		MHC protein complex	0.581395	6.97352e-31	ribosome	10.05	2.65806e-62	intrinsic to membrane	-0.0461652	0	anchoring junction	4.93599	3.89732e-19	microtubule	0.137666	7.25395e-38	ribosome	0.206472	1.74741e-67	intermediate filament	0.533582	3.74185e-56	intrinsic to membrane	0.455847	0	intermediate filament	0.577907	1.22044e-24	intrinsic to organelle membrane	0.130872	4.42334e-16	intermediate filament	0.0818966	1.43951e-16	intermediate filament	0.213082	7.57872e-41

## Sheet: GO MF
log10(Ka/Ks)			mRNA Decay Rate			Protein Decay Rate			pI			Hydrophobicity			Mass Weight(log10)			FrequencyuencyOfPolarAAsWithNegtiveCharge			FrequencyOfPolarAAsWithPositiveCharge			FrequencyOfPolarAAWithoutCharge			FrequencyOfNonpolarAA			FrequencyOfSmallAAs			FrequencyOfAromaticAAs			FrequencyOfSulfurAAs			FrequencyOfHydroxylAAs
Name of groups	Median values	P Values	Name of groups	Median values	P Values	Name of groups	Median values	P Values	Name of groups	Median values	P Values	Name of groups	Median values	P Values	Name of groups	Median values	P Values	Name of groups	Median values	P Values	Name of groups	Median values	P Values	Name of groups	Median values	P Values	Name of groups	Median values	P Values	Name of groups	Median values	P Values	Name of groups	Median values	P Values	Name of groups	Median values	P Values	Name of groups	Median values	P Values
GTPase activity	-1.27572	3.78614e-28	hormone activity	0		translation factor activity, nucleic acid binding	0.233616	1.81728e-05	calcium ion binding	5.34	3.5941e-107	DNA binding	-0.628624	1.2507e-276	hormone activity	4.20076	8.07254e-29	olfactory receptor activity	0.0480769	3.57534e-218	olfactory receptor activity	0.0939475	2.39688e-179	unfolded protein binding	0.29962	2.12237e-07	motor activity	0.382022	5.72809e-06	motor activity	0.449671	1.8065e-17	tubulin binding	0.080402	2.17987e-05	tubulin binding	0.0335821	1.32547e-07	unfolded protein binding	0.137931	8.61058e-07
translation factor activity, nucleic acid binding	-1.10791	3.33881e-24	peptide receptor activity	0.0335		oxidoreductase activity, acting on CH-OH group of donors	0.249221		motor activity	6.05		transcription corepressor activity	-0.604612	3.31897e-14	G-protein-coupled receptor binding	4.26194	1.42608e-16	peptide receptor activity	0.06	8.21224e-40	metal ion transmembrane transporter activity	0.0963372	3.66674e-34	oxidoreductase activity, acting on paired donors, with incorporation or reduction of molecular oxygen	0.300566	8.3352e-15	DNA binding	0.382434	1.78359e-162	iron ion binding	0.462555	3.03816e-11	motor activity	0.082218	1.64556e-06	unfolded protein binding	0.0343647	0.000413496	oxidoreductase activity, acting on CH-OH group of donors	0.141079	9.03762e-06
guanyl nucleotide binding	-1.09691	0.000638809	carboxylesterase activity	0.0335		coenzyme binding	0.253166	0.0290623	cytoskeletal protein binding	6.09	4.21183e-18	tubulin binding	-0.58254	8.03458e-09	cytokine activity	4.34192	2.66801e-36	metal ion transmembrane transporter activity	0.0798706	3.516e-14	active transmembrane transporter activity	0.102044	8.22415e-84	iron ion binding	0.304082	1.39342e-20	tubulin binding	0.385626	0.0253149	oxidoreductase activity, acting on paired donors, with incorporation or reduction of molecular oxygen	0.463421	7.98327e-08	transcription corepressor activity	0.0835735	3.99786e-09	cytoskeletal protein binding	0.0360075	5.66561e-26	oxidoreductase activity, acting on paired donors, with incorporation or reduction of molecular oxygen	0.142857	3.53675e-06
potassium channel activity	-1.0655	1.32271e-13	lipase activity	0.0415		cytoskeletal protein binding	0.25729	1.5883e-07	cysteine-type peptidase activity	6.1	0.0177985	sequence-specific DNA binding	-0.577639	6.20476e-57	cytokine receptor binding	4.34788	3.06539e-19	receptor activity	0.0799136	3.16176e-229	peptide receptor activity	0.109773	2.98328e-26	UDP-glycosyltransferase activity	0.305611	4.94635e-10	cysteine-type peptidase activity	0.390344	6.14547e-06	UDP-glycosyltransferase activity	0.466919	1.154e-06	translation factor activity, nucleic acid binding	0.0854071	4.06461e-05	SH3 domain binding	0.0360577	0.00157623	coenzyme binding	0.144263	6.26971e-11
ligase activity, forming carbon-nitrogen bonds	-1.0655	0.00224667	sugar binding	0.046		GTPase binding	0.257421		growth factor binding	6.115		cytoskeletal protein binding	-0.570109	9.62503e-37	growth factor activity	4.44005	4.56154e-10	active transmembrane transporter activity	0.0811809	4.43142e-47	inorganic cation transmembrane transporter activity	0.111369	4.68096e-24	translation factor activity, nucleic acid binding	0.305739	1.1371e-05	thiolester hydrolase activity	0.391012		helicase activity	0.46701	6.00956e-08	transcription coactivator activity	0.0858055	4.39805e-16	motor activity	0.0365906	9.02125e-05	translation factor activity, nucleic acid binding	0.144275	9.51846e-05
ligand-gated channel activity	-1.0655	0.000918861	oxidoreductase activity, acting on paired donors, with incorporation or reduction of molecular oxygen	0.046		guanyl-nucleotide exchange factor activity	0.259573		guanyl-nucleotide exchange factor activity	6.17	0.000375264	transcription coactivator activity	-0.568307	4.87711e-14	GTPase activity	4.52146	0.00131829	inorganic cation transmembrane transporter activity	0.084458	3.85256e-19	receptor activity	0.112285	4.00298e-263	transferase activity, transferring glycosyl groups	0.309091	2.00359e-14	unfolded protein binding	0.391099	0.0200121	ATPase activity	0.468788	1.00488e-19	cytoskeletal protein binding	0.0876564	2.81707e-26	RNA binding	0.0368826	2.07341e-33	motor activity	0.144567	1.82306e-06
DNA regulatory region binding	-1.05061	0.00694789	peptidase inhibitor activity	0.046		nucleotidyltransferase activity	0.25974		protein C-terminus binding	6.175		motor activity	-0.555476	3.56445e-09	olfactory receptor activity	4.54747	9.91008e-22	G-protein-coupled receptor binding	0.093199	0.0188694	cytokine binding	0.11329	6.25162e-14	calmodulin binding	0.309221	1.32027e-06	structure-specific DNA binding	0.392205	0.000184435	olfactory receptor activity	0.469355	2.81907e-29	transcription factor binding	0.0880469	1.12514e-28	protein C-terminus binding	0.0372757	0.000486168	transferase activity, transferring one-carbon groups	0.145503	0.000168615
transcription corepressor activity	-1.0269	0.000851501	oxidoreductase activity, acting on CH-OH group of donors	0.04625		GTPase activity	0.260756	0.000347233	GTPase activity	6.18	0.000387636	SH3 domain binding	-0.545327	0.000190942	receptor binding	4.56945	1.40904e-09	serine hydrolase activity	0.0936073	1.78171e-09	anion transmembrane transporter activity	0.113591	5.99165e-21	motor activity	0.309238	6.15388e-08	transcription corepressor activity	0.392508	0.000262441	transferase activity, transferring glycosyl groups	0.471572	5.5566e-11	structure-specific DNA binding	0.0907563	2.52495e-07	hydrolase activity, acting on glycosyl bonds	0.0375575		iron ion binding	0.145833	7.56986e-09
transcription coactivator activity	-1.02687	1.93686e-07	olfactory receptor activity	0.048		helicase activity	0.26455		translation factor activity, nucleic acid binding	6.21		transcription factor binding	-0.534871	5.69844e-32	oxidoreductase activity, acting on CH-OH group of donors	4.58425		cytokine activity	0.0945274	8.9916e-11	substrate-specific transmembrane transporter activity	0.118168	3.83034e-83	helicase activity	0.310438	9.31053e-05	cytoskeletal protein binding	0.393099	1.88988e-15	unfolded protein binding	0.474087	0.00318984	SH3 domain binding	0.0912343	0.00186302	sequence-specific DNA binding	0.037931	2.55437e-16	UDP-glycosyltransferase activity	0.147309
calmodulin binding	-1.0223	0.00191745	hydrolase activity, acting on carbon-nitrogen (but not peptide) bonds	0.05		thiolester hydrolase activity	0.264726		protein complex binding	6.22	3.86302e-07	RNA binding	-0.527866	9.09689e-47	guanyl nucleotide binding	4.61075		anion transmembrane transporter activity	0.0953144	1.49685e-08	primary active transmembrane transporter activity	0.120492	3.89363e-05	ATPase activity	0.31066	6.94212e-19	translation factor activity, nucleic acid binding	0.393886	0.0417736	hydrolase activity, acting on acid anhydrides	0.474918	4.85014e-28	GTPase binding	0.0913192		translation factor activity, nucleic acid binding	0.0386729		calmodulin binding	0.14733
sequence-specific DNA binding	-1.01773	1.25685e-22	coenzyme binding	0.05		hydrolase activity, acting on carbon-nitrogen (but not peptide) bonds	0.265252		unfolded protein binding	6.22		structure-specific DNA binding	-0.526842	8.81916e-07	receptor activity	4.61306		substrate-specific transmembrane transporter activity	0.0958188	4.69735e-45	ATPase activity, coupled to movement of substances	0.120492	0.000174583	Ras GTPase activator activity	0.31335		polysaccharide binding	0.394366	0.0116582	phospholipid binding	0.475783		hormone activity	0.0918919	0.0428966	DNA regulatory region binding	0.0388139		hormone activity	0.147541
GTPase binding	-1.01325	4.85484e-17	endopeptidase regulator activity	0.05		SH3 domain binding	0.265604		enzyme binding	6.26	4.42553e-17	protein domain specific binding	-0.523494	6.28066e-13	peptide receptor activity	4.62561		transferase activity, transferring acyl groups	0.0988333	0.0025791	hydrolase activity, acting on acid anhydrides, catalyzing transmembrane movement of substances	0.120596	0.000486619	nucleotidyltransferase activity	0.313953		cation binding	0.395921	5.44216e-103	calmodulin binding	0.476351	0.00828267	protein domain specific binding	0.0924352	3.38557e-11	phospholipid binding	0.0389201	5.35428e-05	helicase activity	0.147783	0.0033862
unfolded protein binding	-1.01323	1.79469e-14	iron ion binding	0.054		RNA binding	0.265957	6.82757e-12	endopeptidase regulator activity	6.265		unfolded protein binding	-0.521627	0.0181877	endopeptidase regulator activity	4.62823		cytokine binding	0.0989247		hydrolase activity, acting on glycosyl bonds	0.124643	0.0096885	hydrolase activity, acting on acid anhydrides	0.314346	2.00961e-25	helicase activity	0.396226		Ras GTPase activator activity	0.476513	0.0321544	G-protein-coupled receptor binding	0.0925926		calmodulin binding	0.0390456	0.00119014	hydrolase activity, acting on acid anhydrides	0.148404	1.17856e-19
transcription factor binding	-1.00877	0.00769924	GTPase activity	0.0565		purine nucleoside binding	0.266548	5.37165e-17	GTPase binding	6.285	0.0176859	DNA regulatory region binding	-0.518989	1.15473e-07	peptidase inhibitor activity	4.63057		transferase activity, transferring glycosyl groups	0.1	0.000176483	serine hydrolase activity	0.125	4.66191e-06	purine nucleoside binding	0.314862	1.6244e-46	RNA binding	0.396718	1.04448e-21	purine nucleoside binding	0.479983	1.51136e-28	protein C-terminus binding	0.0927383		transcription factor binding	0.0392381	1.14442e-07	ATPase activity	0.148636	1.00818e-07
protein heterodimerization activity	-1.00661	0.00513746	phospholipid binding	0.058		purine nucleotide binding	0.266667	2.4758e-20	phosphoric ester hydrolase activity	6.29	0.00430341	GTPase binding	-0.516541	0.0353464	sugar binding	4.64288		cytokine receptor binding	0.100559	0.000602142	sugar binding	0.125461	3.72028e-06	ribonucleotide binding	0.315257	3.13657e-48	transcription factor binding	0.397196	1.71215e-09	ribonucleotide binding	0.48	1.6662e-34	DNA regulatory region binding	0.0932472	0.0159499	structure-specific DNA binding	0.0393701		RNA binding	0.148986	3.08587e-08
magnesium ion binding	-1.00245		serine hydrolase activity	0.058		ribonucleotide binding	0.266667	6.63504e-20	identical protein binding	6.29	6.24433e-13	GTPase regulator activity	-0.508452	2.44048e-14	unfolded protein binding	4.65131		UDP-glycosyltransferase activity	0.10199		ligand-gated channel activity	0.127156	0.00237607	coenzyme binding	0.315467	0.000718056	DNA regulatory region binding	0.398127		guanyl nucleotide binding	0.480231	6.9917e-07	RNA binding	0.0933678	5.06929e-17	transcription corepressor activity	0.0394657		transferase activity, transferring glycosyl groups	0.149184
protein tyrosine kinase activity	-0.991483		polysaccharide binding	0.058		hydrolase activity, acting on acid anhydrides	0.268276	2.75852e-06	phospholipid binding	6.3	0.00697945	translation factor activity, nucleic acid binding	-0.496442	0.0388738	sequence-specific DNA binding	4.6514		ligand-gated channel activity	0.102869		growth factor binding	0.127513		purine nucleotide binding	0.315479	9.38678e-50	GTPase binding	0.398321		purine nucleotide binding	0.480288	1.18257e-34	sequence-specific DNA binding	0.0939729	3.65264e-17	nucleotidyltransferase activity	0.0397435		purine nucleoside binding	0.149414	1.65759e-29
passive transmembrane transporter activity	-0.987245	4.38416e-05	calcium ion binding	0.067		GTPase regulator activity	0.268282		kinase binding	6.3	0.00175101	calmodulin binding	-0.482984		carboxylesterase activity	4.66541		carboxylesterase activity	0.103178		passive transmembrane transporter activity	0.127542	4.5444e-16	oxidoreductase activity, acting on CH-OH group of donors	0.315522		GTPase regulator activity	0.398667	9.33613e-06	primary active transmembrane transporter activity	0.480602		helicase activity	0.0942294	0.000797394	GTPase regulator activity	0.0400216	6.61459e-06	purine nucleotide binding	0.149752	6.38175e-34
transferase activity, transferring phosphorus-containing groups	-0.974694	2.60159e-21	translation factor activity, nucleic acid binding	0.067		transferase activity, transferring phosphorus-containing groups	0.268456	3.67636e-09	protein domain specific binding	6.3	1.93956e-07	guanyl-nucleotide exchange factor activity	-0.467241		serine hydrolase activity	4.67338		growth factor activity	0.103448		calcium ion binding	0.128568	2.22295e-09	transferase activity, transferring one-carbon groups	0.315789		guanyl-nucleotide exchange factor activity	0.399517		hydrolase activity, acting on acid anhydrides, catalyzing transmembrane movement of substances	0.48124		GTPase regulator activity	0.0948339	2.76538e-06	transcription coactivator activity	0.0402492		growth factor activity	0.149758
RNA binding	-0.970616		transferase activity, transferring acyl groups	0.067		motor activity	0.268631		peptidase inhibitor activity	6.31		protein C-terminus binding	-0.463019		cytokine binding	4.68358		primary active transmembrane transporter activity	0.103472		peptidase inhibitor activity	0.130864		tubulin binding	0.316726		calcium ion binding	0.4	1.89333e-11	ATPase activity, coupled to movement of substances	0.481551		kinase binding	0.0953846		GTPase binding	0.0403504		ribonucleotide binding	0.149786	1.34502e-31
ribonucleotide binding	-0.962574	6.44e-20	inorganic cation transmembrane transporter activity	0.067		tubulin binding	0.268646		tubulin binding	6.32		Ras GTPase activator activity	-0.462918		structure-specific DNA binding	4.6837		hydrolase activity, acting on glycosyl bonds	0.103673		potassium channel activity	0.131132		protein C-terminus binding	0.316766		sequence-specific DNA binding	0.400161	6.76854e-05	nucleotidyltransferase activity	0.48164		guanyl-nucleotide exchange factor activity	0.0955691		protein domain specific binding	0.0404741	0.01061	nucleotidyltransferase activity	0.149987
primary active transmembrane transporter activity	-0.958607	3.28771e-07	anion transmembrane transporter activity	0.071		guanyl nucleotide binding	0.268998	0.00355243	protein dimerization activity	6.32	8.04212e-09	thiolester hydrolase activity	-0.450517		potassium channel activity	4.68429		passive transmembrane transporter activity	0.104114	0.0144814	endopeptidase regulator activity	0.131207		cytoskeletal protein binding	0.316803	3.255e-11	transcription coactivator activity	0.400938	0.0344692	GTPase regulator activity	0.48255	0.000497895	enzyme binding	0.0960061	1.63185e-06	helicase activity	0.0407125		GTPase activity	0.150235	0.0101304
hydrolase activity, acting on acid anhydrides	-0.958607	2.23822e-40	substrate-specific transmembrane transporter activity	0.071		phosphoric ester hydrolase activity	0.271558		Ras GTPase activator activity	6.33		helicase activity	-0.450059		identical protein binding	4.68983		ATPase activity, coupled to movement of substances	0.104183		DNA regulatory region binding	0.131698		guanyl nucleotide binding	0.317305	6.23506e-05	protein complex binding	0.400994		cysteine-type peptidase activity	0.483019		hydrolase activity, acting on acid anhydrides	0.0966133	2.90782e-09	guanyl-nucleotide exchange factor activity	0.0407507		guanyl nucleotide binding	0.150235	1.59986e-06
protein domain specific binding	-0.958607	2.99765e-10	cytoskeletal protein binding	0.073		structure-specific DNA binding	0.273639		GTPase regulator activity	6.345	0.000286326	cation binding	-0.449134	9.88933e-64	translation factor activity, nucleic acid binding	4.69328		hydrolase activity, acting on acid anhydrides, catalyzing transmembrane movement of substances	0.104384		protein heterodimerization activity	0.131868		anion transmembrane transporter activity	0.318272		GTPase activity	0.401114		guanyl-nucleotide exchange factor activity	0.483087		ATPase activity	0.0980528		hydrolase activity, acting on acid anhydrides	0.0416293	0.00440777	magnesium ion binding	0.151023
kinase binding	-0.956642	4.32649e-38	cytokine activity	0.0735		calmodulin binding	0.273973		metal ion transmembrane transporter activity	6.345		cysteine-type peptidase activity	-0.449123		polysaccharide binding	4.69369		oxidoreductase activity, acting on CH-OH group of donors	0.105572		carboxylesterase activity	0.132095		transferase activity, transferring phosphorus-containing groups	0.318396	1.27363e-14	calmodulin binding	0.401198		thiolester hydrolase activity	0.484216		DNA binding	0.0986155	0.000897624	purine nucleoside binding	0.0417662	1.58644e-06	hydrolase activity, acting on carbon-nitrogen (but not peptide) bonds	0.151815
structure-specific DNA binding	-0.956642		cytokine binding	0.075		protein domain specific binding	0.273973		guanyl nucleotide binding	6.35	0.00391771	enzyme binding	-0.435924	1.91138e-06	transferase activity, transferring acyl groups	4.6956		sequence-specific DNA binding	0.105937		hydrolase activity, acting on carbon-nitrogen (but not peptide) bonds	0.132223		ATPase activity, coupled to movement of substances	0.318588		protein domain specific binding	0.401285		cytoskeletal protein binding	0.48445	0.00192817	protein heterodimerization activity	0.0986622		calcium ion binding	0.0417749		identical protein binding	0.152239	0.0151848
enzyme binding	-0.954677		active transmembrane transporter activity	0.075		ATPase activity	0.273975		protein tyrosine kinase activity	6.36		phospholipid binding	-0.429867		transferase activity, transferring one-carbon groups	4.70073		lipase activity	0.105948		protein complex binding	0.133495		guanyl-nucleotide exchange factor activity	0.318841		protein C-terminus binding	0.402095		GTPase binding	0.484869		identical protein binding	0.0990385		ATPase activity	0.0417793		protein C-terminus binding	0.152418
SH3 domain binding	-0.952834		metal ion transmembrane transporter activity	0.0765		phospholipid binding	0.274182		sugar binding	6.36	0.0271468	kinase binding	-0.419803		RNA binding	4.70384		hormone activity	0.105991		lipase activity	0.133803		primary active transmembrane transporter activity	0.319002		enzyme binding	0.402181	0.000604097	GTPase activity	0.484954		protein dimerization activity	0.0990973		oxidoreductase activity, acting on paired donors, with incorporation or reduction of molecular oxygen	0.0417911		carboxylesterase activity	0.152693
phospholipid binding	-0.952729		passive transmembrane transporter activity	0.078		protein C-terminus binding	0.275103		ligase activity, forming carbon-nitrogen bonds	6.375	0.00014951	calcium ion binding	-0.392942		hydrolase activity, acting on carbon-nitrogen (but not peptide) bonds	4.70731		potassium channel activity	0.106737		oxidoreductase activity, acting on CH-OH group of donors	0.133956		inorganic cation transmembrane transporter activity	0.319007		phospholipid binding	0.402726		transferase activity, transferring acyl groups	0.484977		oxidoreductase activity, acting on CH-OH group of donors	0.0993521		enzyme binding	0.0417978		G-protein-coupled receptor binding	0.152778
purine nucleotide binding	-0.950782		G-protein-coupled receptor binding	0.079		enzyme binding	0.275862		hydrolase activity, acting on acid anhydrides	6.47	0.000229278	receptor signaling protein activity	-0.385752		DNA regulatory region binding	4.71106		DNA regulatory region binding	0.107018		protein tyrosine kinase activity	0.134287		hydrolase activity, acting on acid anhydrides, catalyzing transmembrane movement of substances	0.319149		growth factor binding	0.402854		transferase activity, transferring phosphorus-containing groups	0.485075	2.87363e-07	GTPase activity	0.0994764		Ras GTPase activator activity	0.0420713		cytokine activity	0.153061
receptor signaling protein activity	-0.946939	1.9336e-08	cytokine receptor binding	0.079		kinase binding	0.275862		protein heterodimerization activity	6.47		protein complex binding	-0.381786		protein dimerization activity	4.71157	0.0166667	polysaccharide binding	0.107143		peptidase activity	0.134454		GTPase regulator activity	0.319883		sugar binding	0.403636		ligand-gated channel activity	0.487138		protein complex binding	0.100125		iron ion binding	0.0421348		cytoskeletal protein binding	0.153285
cytoskeletal protein binding	-0.943095		hydrolase activity, acting on glycosyl bonds	0.079		transferase activity, transferring one-carbon groups	0.277393		hydrolase activity, acting on carbon-nitrogen (but not peptide) bonds	6.48		polysaccharide binding	-0.38084		transcription factor binding	4.71923	4.06705e-05	sugar binding	0.107981		protein dimerization activity	0.13471		GTPase binding	0.320666		ligase activity, forming carbon-nitrogen bonds	0.404294		nuclease activity	0.48732		unfolded protein binding	0.100649		ribonucleotide binding	0.0422535	0.000601518	transferase activity, transferring phosphorus-containing groups	0.15338	0.000261959
purine nucleoside binding	-0.935542	5.30151e-24	guanyl nucleotide binding	0.079		magnesium ion binding	0.277778		hydrolase activity, acting on glycosyl bonds	6.485		identical protein binding	-0.376112		transcription corepressor activity	4.72369		coenzyme binding	0.108674		transferase activity, transferring acyl groups	0.134801		magnesium ion binding	0.320713	0.0422115	kinase binding	0.404326		passive transmembrane transporter activity	0.487416		receptor binding	0.100953		identical protein binding	0.0422535		nuclease activity	0.15391
ATPase activity	-0.933678	3.36695e-05	calmodulin binding	0.083		identical protein binding	0.278552	0.00990972	lipase activity	6.49		protein dimerization activity	-0.376014		transferase activity, transferring glycosyl groups	4.72442		peptidase activity	0.110169		cytokine receptor binding	0.135231		RNA binding	0.321257		receptor binding	0.405929		tubulin binding	0.487923		nucleotidyltransferase activity	0.101117		purine nucleotide binding	0.0422774	0.000401091	polysaccharide binding	0.154412
protein complex binding	-0.931814	0.00082737	peptidase activity	0.083		transcription corepressor activity	0.280315		metallopeptidase activity	6.5		nuclease activity	-0.373624		lipase activity	4.72532		iron ion binding	0.110397		ligase activity, forming carbon-nitrogen bonds	0.136054		passive transmembrane transporter activity	0.321334		guanyl nucleotide binding	0.40604		translation factor activity, nucleic acid binding	0.487974		magnesium ion binding	0.101322		kinase binding	0.0423131		cysteine-type peptidase activity	0.154959
protein dimerization activity	-0.922636		primary active transmembrane transporter activity	0.083		hydrolase activity, acting on ester bonds	0.280702		thiolester hydrolase activity	6.5		nucleotidyltransferase activity	-0.373426		phospholipid binding	4.72921	0.00104394	receptor binding	0.111024		metallopeptidase activity	0.136458		substrate-specific transmembrane transporter activity	0.321429	0.000398772	Ras GTPase activator activity	0.40656		magnesium ion binding	0.488947		growth factor binding	0.101739		protein dimerization activity	0.0425317		calcium ion binding	0.154995
identical protein binding	-0.920819	1.35424e-06	SH3 domain binding	0.083		DNA regulatory region binding	0.28109		SH3 domain binding	6.51		ligase activity, forming carbon-nitrogen bonds	-0.372142		coenzyme binding	4.73439		oxidoreductase activity, acting on paired donors, with incorporation or reduction of molecular oxygen	0.111063		identical protein binding	0.136872		transferase activity, transferring acyl groups	0.321469		growth factor activity	0.407035		potassium channel activity	0.489125		calmodulin binding	0.1019		transferase activity, transferring phosphorus-containing groups	0.0426065		ligase activity, forming carbon-nitrogen bonds	0.155386
ATPase activity, coupled to movement of substances	-0.917229		identical protein binding	0.083		receptor signaling protein activity	0.281299		DNA regulatory region binding	6.51		transferase activity, transferring phosphorus-containing groups	-0.371234		protein heterodimerization activity	4.73861		peptidase inhibitor activity	0.112245		sequence-specific DNA binding	0.137036		peptide receptor activity	0.321671		hydrolase activity, acting on acid anhydrides	0.407591		hydrolase activity, acting on ester bonds	0.489228		nuclease activity	0.101925		phosphoric ester hydrolase activity	0.0429104		phospholipid binding	0.155667
Ras GTPase activator activity	-0.91364	0.0321398	ATPase activity, coupled to movement of substances	0.083		transcription factor binding	0.283286		hydrolase activity, acting on ester bonds	6.515		metallopeptidase activity	-0.371203		nuclease activity	4.74021		endopeptidase regulator activity	0.112454		polysaccharide binding	0.137681		nuclease activity	0.321691		receptor signaling protein activity	0.407681		phosphoric ester hydrolase activity	0.489256		calcium ion binding	0.102077		lipase activity	0.0429799		hydrolase activity, acting on ester bonds	0.156094
anion transmembrane transporter activity	-0.91364		metallopeptidase activity	0.0835		metallopeptidase activity	0.284091		transcription coactivator activity	6.525		growth factor activity	-0.366667		peptidase activity	4.74047	2.60833e-11	growth factor binding	0.112863		coenzyme binding	0.137995		GTPase activity	0.322034		SH3 domain binding	0.409852		protein C-terminus binding	0.489829		polysaccharide binding	0.10219		coenzyme binding	0.0430108		Ras GTPase activator activity	0.156199
hydrolase activity, acting on acid anhydrides, catalyzing transmembrane movement of substances	-0.91364		hydrolase activity, acting on acid anhydrides, catalyzing transmembrane movement of substances	0.0875		unfolded protein binding	0.28511		peptidase activity	6.53	0.00280682	hydrolase activity, acting on acid anhydrides	-0.364117		DNA binding	4.74336	6.46548e-31	hydrolase activity, acting on carbon-nitrogen (but not peptide) bonds	0.112994		receptor signaling protein activity	0.138128		ligand-gated channel activity	0.322738		peptidase activity	0.410156		cytokine activity	0.49		ribonucleotide binding	0.102514		oxidoreductase activity, acting on CH-OH group of donors	0.0430464		protein dimerization activity	0.15626
GTPase regulator activity	-0.91364		receptor activity	0.092		transcription coactivator activity	0.285852		receptor signaling protein activity	6.54		receptor binding	-0.358954		inorganic cation transmembrane transporter activity	4.74637		DNA binding	0.113484		kinase binding	0.138129		protein domain specific binding	0.322776		protein tyrosine kinase activity	0.410208		transferase activity, transferring one-carbon groups	0.490358		cytokine receptor binding	0.102625		carboxylesterase activity	0.0432099		receptor binding	0.156441
guanyl-nucleotide exchange factor activity	-0.910109		receptor binding	0.092		cation binding	0.286123	0.000749333	magnesium ion binding	6.565		protein tyrosine kinase activity	-0.358591		ligand-gated channel activity	4.75404	2.57758e-07	protein heterodimerization activity	0.114754		receptor binding	0.138614		SH3 domain binding	0.322785		metallopeptidase activity	0.410926		cytokine receptor binding	0.491694		growth factor activity	0.102881		transferase activity, transferring glycosyl groups	0.0432331		primary active transmembrane transporter activity	0.156542
motor activity	-0.910095	0.000224377	protein dimerization activity	0.092		DNA binding	0.287356		transcription factor binding	6.59		protein heterodimerization activity	-0.35		hydrolase activity, acting on ester bonds	4.75412	2.37715e-10	metallopeptidase activity	0.114935		phosphoric ester hydrolase activity	0.138639		carboxylesterase activity	0.322828		protein heterodimerization activity	0.410995		substrate-specific transmembrane transporter activity	0.492988		purine nucleoside binding	0.103044		UDP-glycosyltransferase activity	0.0433884		tubulin binding	0.156679
protein C-terminus binding	-0.908365		unfolded protein binding	0.092		protein heterodimerization activity	0.287356		calmodulin binding	6.6		ribonucleotide binding	-0.348083		phosphoric ester hydrolase activity	4.75416	2.84637e-05	hydrolase activity, acting on ester bonds	0.116986	0.0425783	SH3 domain binding	0.138743		active transmembrane transporter activity	0.322829		nuclease activity	0.411131		peptide receptor activity	0.493746		purine nucleotide binding	0.103058		ATPase activity, coupled to movement of substances	0.0435544		hydrolase activity, acting on acid anhydrides, catalyzing transmembrane movement of substances	0.156692
phosphoric ester hydrolase activity	-0.906592		RNA binding	0.094		protein dimerization activity	0.28777		ribonucleotide binding	6.6	8.14751e-07	GTPase activity	-0.347911		iron ion binding	4.75443		RNA binding	0.116991	0.0130895	protein domain specific binding	0.138816		metal ion transmembrane transporter activity	0.323116		identical protein binding	0.411168		cation binding	0.493933		phospholipid binding	0.103525		transferase activity, transferring one-carbon groups	0.043659		ATPase activity, coupled to movement of substances	0.156731
helicase activity	-0.906578		growth factor activity	0.096		ligase activity, forming carbon-nitrogen bonds	0.289027		transferase activity, transferring phosphorus-containing groups	6.62		purine nucleoside binding	-0.343856		substrate-specific transmembrane transporter activity	4.7548	7.40587e-15	protein tyrosine kinase activity	0.117647		cytokine activity	0.139344		identical protein binding	0.323171		endopeptidase regulator activity	0.4115		RNA binding	0.494412		guanyl nucleotide binding	0.103611		magnesium ion binding	0.043813		enzyme binding	0.156812
nucleotidyltransferase activity	-0.90309		ligand-gated channel activity	0.096		transferase activity, transferring glycosyl groups	0.290276		nucleotidyltransferase activity	6.64		magnesium ion binding	-0.343499		passive transmembrane transporter activity	4.75619	1.12726e-11	structure-specific DNA binding	0.117955		transcription coactivator activity	0.139587		G-protein-coupled receptor binding	0.323944		protein dimerization activity	0.412226		inorganic cation transmembrane transporter activity	0.496611		transferase activity, transferring one-carbon groups	0.10364		nuclease activity	0.043956		endopeptidase regulator activity	0.15686
substrate-specific transmembrane transporter activity	-0.90136	0.00875865	GTPase binding	0.098		cysteine-type peptidase activity	0.290698		transferase activity, transferring one-carbon groups	6.66		hydrolase activity, acting on ester bonds	-0.342055		oxidoreductase activity, acting on paired donors, with incorporation or reduction of molecular oxygen	4.75734		protein complex binding	0.117967		hydrolase activity, acting on ester bonds	0.140024		hormone activity	0.323944		transferase activity, transferring phosphorus-containing groups	0.412262		ligase activity, forming carbon-nitrogen bonds	0.4971		cytokine activity	0.103814		hydrolase activity, acting on ester bonds	0.043956		peptidase inhibitor activity	0.156915
transferase activity, transferring acyl groups	-0.872895		ATPase activity	0.1		UDP-glycosyltransferase activity	0.291337		purine nucleotide binding	6.675	0.000137747	phosphoric ester hydrolase activity	-0.341857		hydrolase activity, acting on glycosyl bonds	4.76095		receptor signaling protein activity	0.118146		enzyme binding	0.14003		protein dimerization activity	0.32445		ribonucleotide binding	0.412717		receptor activity	0.49711		receptor signaling protein activity	0.104878		protein complex binding	0.043956		transferase activity, transferring acyl groups	0.156993
metal ion transmembrane transporter activity	-0.849311		purine nucleotide binding	0.1		sequence-specific DNA binding	0.293255		carboxylesterase activity	6.675		purine nucleotide binding	-0.34097		nucleotidyltransferase activity	4.76355		transcription coactivator activity	0.118406		transcription factor binding	0.140743		hydrolase activity, acting on carbon-nitrogen (but not peptide) bonds	0.324653		peptidase inhibitor activity	0.413161		enzyme binding	0.497436		ligase activity, forming carbon-nitrogen bonds	0.105175		hydrolase activity, acting on acid anhydrides, catalyzing transmembrane movement of substances	0.0440061		phosphoric ester hydrolase activity	0.157252
growth factor binding	-0.847712		enzyme binding	0.1		ATPase activity, coupled to movement of substances	0.29412		ATPase activity	6.695		transferase activity, transferring one-carbon groups	-0.339184		protein domain specific binding	4.76419	2.57194e-07	cation binding	0.11857	1.03848e-31	hormone activity	0.141732		phospholipid binding	0.325051		hydrolase activity, acting on ester bonds	0.413889		identical protein binding	0.497462		transferase activity, transferring phosphorus-containing groups	0.105263		DNA binding	0.044007		kinase binding	0.157303
calcium ion binding	-0.841732		protein domain specific binding	0.1		calcium ion binding	0.294985		transcription corepressor activity	6.7		growth factor binding	-0.324736		transcription coactivator activity	4.76622	0.00145058	protein dimerization activity	0.119362	0.000717203	transcription corepressor activity	0.142857		enzyme binding	0.325472		nucleotidyltransferase activity	0.414041		lipase activity	0.497487		coenzyme binding	0.105467		primary active transmembrane transporter activity	0.0441386		cation binding	0.157303
UDP-glycosyltransferase activity	-0.840197		protein complex binding	0.1		hydrolase activity, acting on acid anhydrides, catalyzing transmembrane movement of substances	0.294985		purine nucleoside binding	6.725		peptidase activity	-0.323891		protein complex binding	4.77453	1.62405e-07	phosphoric ester hydrolase activity	0.12	0.0205222	protein C-terminus binding	0.143091		phosphoric ester hydrolase activity	0.325658		magnesium ion binding	0.414086		hydrolase activity, acting on glycosyl bonds	0.499257		Ras GTPase activator activity	0.10656		protein heterodimerization activity	0.044186		growth factor binding	0.157319
coenzyme binding	-0.829738		kinase binding	0.102		protein tyrosine kinase activity	0.295475		cytokine binding	6.74		guanyl nucleotide binding	-0.323545		cysteine-type peptidase activity	4.77576	0.000277995	nuclease activity	0.120344		iron ion binding	0.143959		hydrolase activity, acting on ester bonds	0.326332		purine nucleotide binding	0.414166		anion transmembrane transporter activity	0.499638		protein tyrosine kinase activity	0.106655		hydrolase activity, acting on carbon-nitrogen (but not peptide) bonds	0.0442308		peptidase activity	0.157967
DNA binding	-0.826814		growth factor binding	0.103		nuclease activity	0.3003		ATPase activity, coupled to movement of substances	6.845		sugar binding	-0.323077		kinase binding	4.77945	8.89921e-06	identical protein binding	0.120787	9.22743e-09	magnesium ion binding	0.144015		olfactory receptor activity	0.326811		phosphoric ester hydrolase activity	0.414918		coenzyme binding	0.499966		cation binding	0.108538	7.10122e-23	receptor signaling protein activity	0.0443247		metal ion transmembrane transporter activity	0.158288
thiolester hydrolase activity	-0.821023		transferase activity, transferring glycosyl groups	0.104		primary active transmembrane transporter activity	0.304414		cation binding	6.9		ATPase activity	-0.302348		UDP-glycosyltransferase activity	4.7803	0.0238321	transcription factor binding	0.120974	2.61902e-07	G-protein-coupled receptor binding	0.144231		cytokine activity	0.328042		transferase activity, transferring one-carbon groups	0.415049		active transmembrane transporter activity	0.5		hydrolase activity, acting on acid anhydrides, catalyzing transmembrane movement of substances	0.109882		metallopeptidase activity	0.0443459		protein complex binding	0.158313
cysteine-type peptidase activity	-0.81959		hydrolase activity, acting on acid anhydrides	0.104		peptidase activity	0.307692		potassium channel activity	6.93		hormone activity	-0.300246		cation binding	4.78933	6.62369e-122	magnesium ion binding	0.121313	0.0061133	transferase activity, transferring glycosyl groups	0.144244		kinase binding	0.328125		purine nucleoside binding	0.416073		endopeptidase regulator activity	0.501382		ATPase activity, coupled to movement of substances	0.109915		guanyl nucleotide binding	0.0445771		inorganic cation transmembrane transporter activity	0.158348
hydrolase activity, acting on ester bonds	-0.818156		ribonucleotide binding	0.104		peptidase inhibitor activity	0.308166		hydrolase activity, acting on acid anhydrides, catalyzing transmembrane movement of substances	6.98		hydrolase activity, acting on glycosyl bonds	-0.25451		ligase activity, forming carbon-nitrogen bonds	4.79509	2.47178e-06	SH3 domain binding	0.121896		purine nucleoside binding	0.14463	2.198e-17	potassium channel activity	0.328833		serine hydrolase activity	0.417219		growth factor activity	0.501449		primary active transmembrane transporter activity	0.11016		potassium channel activity	0.0446414		protein domain specific binding	0.158416
cation binding	-0.815309		purine nucleoside binding	0.106		hydrolase activity, acting on glycosyl bonds	0.309598		receptor binding	7.035		endopeptidase regulator activity	-0.251577		magnesium ion binding	4.798	3.61692e-07	transferase activity, transferring phosphorus-containing groups	0.12206	1.10733e-22	ATPase activity	0.144791		protein heterodimerization activity	0.329201		ATPase activity	0.422846		peptidase inhibitor activity	0.502128		hydrolase activity, acting on carbon-nitrogen (but not peptide) bonds	0.110482		transferase activity, transferring acyl groups	0.0452442		guanyl-nucleotide exchange factor activity	0.158621
active transmembrane transporter activity	-0.812479		magnesium ion binding	0.108		endopeptidase regulator activity	0.310559		passive transmembrane transporter activity	7.035		peptidase inhibitor activity	-0.248813		growth factor binding	4.79995	0.00224193	thiolester hydrolase activity	0.122081		purine nucleotide binding	0.14482	2.43515e-20	calcium ion binding	0.32951		cytokine binding	0.423313		carboxylesterase activity	0.502362		hydrolase activity, acting on ester bonds	0.112056	9.85365e-10	GTPase activity	0.0454545		cytokine receptor binding	0.15873
transferase activity, transferring glycosyl groups	-0.79588		transferase activity, transferring one-carbon groups	0.108		Ras GTPase activator activity	0.311526		helicase activity	7.04		UDP-glycosyltransferase activity	-0.243364	0.00160887	enzyme binding	4.80284	3.61892e-24	ligase activity, forming carbon-nitrogen bonds	0.122087	2.32234e-06	phospholipid binding	0.145041		ligase activity, forming carbon-nitrogen bonds	0.332564		hydrolase activity, acting on carbon-nitrogen (but not peptide) bonds	0.423913		DNA binding	0.502625	0.00395785	thiolester hydrolase activity	0.11273		passive transmembrane transporter activity	0.0458116		GTPase regulator activity	0.158833
hydrolase activity, acting on carbon-nitrogen (but not peptide) bonds	-0.790485		protein heterodimerization activity	0.108		protein complex binding	0.312019		structure-specific DNA binding	7.07		hydrolase activity, acting on carbon-nitrogen (but not peptide) bonds	-0.239367		protein C-terminus binding	4.80349	0.00181983	purine nucleoside binding	0.122807	1.72306e-47	transferase activity, transferring phosphorus-containing groups	0.145129	2.49981e-09	receptor signaling protein activity	0.333333		hydrolase activity, acting on glycosyl bonds	0.426202		protein dimerization activity	0.502817		phosphoric ester hydrolase activity	0.112815	1.08226e-06	anion transmembrane transporter activity	0.046165		GTPase binding	0.15884
inorganic cation transmembrane transporter activity	-0.774691		hydrolase activity, acting on ester bonds	0.11025		sugar binding	0.3125		polysaccharide binding	7.09		G-protein-coupled receptor binding	-0.231176	0.0104473	transferase activity, transferring phosphorus-containing groups	4.80972	5.98138e-60	transferase activity, transferring one-carbon groups	0.123577	0.0022986	cysteine-type peptidase activity	0.145223		cytokine receptor binding	0.333333		cytokine receptor binding	0.428		metallopeptidase activity	0.503067		peptidase inhibitor activity	0.112903		protein tyrosine kinase activity	0.046225		thiolester hydrolase activity	0.158879
oxidoreductase activity, acting on paired donors, with incorporation or reduction of molecular oxygen	-0.769619		nuclease activity	0.1105		carboxylesterase activity	0.31348		inorganic cation transmembrane transporter activity	7.19		transferase activity, transferring glycosyl groups	-0.227647	4.11594e-13	receptor signaling protein activity	4.81423	4.16158e-07	kinase binding	0.123596	0.000140557	ribonucleotide binding	0.145292	3.76321e-21	protein tyrosine kinase activity	0.333858		G-protein-coupled receptor binding	0.428571		metal ion transmembrane transporter activity	0.503437		endopeptidase regulator activity	0.113162		ligand-gated channel activity	0.0463896		metallopeptidase activity	0.158981
receptor binding	-0.764472		nucleotidyltransferase activity	0.1125		lipase activity	0.31348		serine hydrolase activity	7.23		lipase activity	-0.220844	0.0242903	anion transmembrane transporter activity	4.81738	1.1739e-10	purine nucleotide binding	0.123825	4.03998e-67	nucleotidyltransferase activity	0.145348		lipase activity	0.334129		cytokine activity	0.428571	0.00144855	kinase binding	0.503715		cysteine-type peptidase activity	0.115037		sugar binding	0.0464345		transcription corepressor activity	0.159091
transferase activity, transferring one-carbon groups	-0.758249		UDP-glycosyltransferase activity	0.113		transferase activity, transferring acyl groups	0.31881		nuclease activity	7.26		cytokine binding	-0.212796	3.44087e-07	tubulin binding	4.81893		nucleotidyltransferase activity	0.124165	0.00890642	GTPase activity	0.14538		transcription corepressor activity	0.33463		potassium channel activity	0.428571		G-protein-coupled receptor binding	0.503759		cytokine binding	0.116009	0.0301523	substrate-specific transmembrane transporter activity	0.0465649		hydrolase activity, acting on glycosyl bonds	0.159205
peptide receptor activity	-0.755739		cation binding	0.113		iron ion binding	0.318979		substrate-specific transmembrane transporter activity	7.36		iron ion binding	-0.203226	1.27922e-07	thiolester hydrolase activity	4.82393	1.04011e-06	ribonucleotide binding	0.124799	2.41691e-74	oxidoreductase activity, acting on paired donors, with incorporation or reduction of molecular oxygen	0.145699		growth factor activity	0.334906		lipase activity	0.428814		oxidoreductase activity, acting on CH-OH group of donors	0.503759		potassium channel activity	0.116541	0.0021888	active transmembrane transporter activity	0.0467146		serine hydrolase activity	0.159389
peptidase activity	-0.753257		helicase activity	0.115		oxidoreductase activity, acting on paired donors, with incorporation or reduction of molecular oxygen	0.319489		ligand-gated channel activity	7.47		oxidoreductase activity, acting on paired donors, with incorporation or reduction of molecular oxygen	-0.199342	0.00537957	active transmembrane transporter activity	4.83107	1.09429e-22	cysteine-type peptidase activity	0.125683	1.23651e-05	guanyl nucleotide binding	0.145718	0.0249559	transcription factor binding	0.334921		hormone activity	0.431373		receptor binding	0.504065		peptidase activity	0.116981	8.09043e-20	ligase activity, forming carbon-nitrogen bonds	0.0471312		protein heterodimerization activity	0.15942
tubulin binding	-0.753257		receptor signaling protein activity	0.119		receptor binding	0.335289	0.00470858	anion transmembrane transporter activity	7.48		cytokine receptor binding	-0.189615	5.97498e-08	purine nucleotide binding	4.83439	8.97075e-119	transcription corepressor activity	0.125714	0.0243413	cation binding	0.146006	2.71468e-60	receptor binding	0.334955	0.00144352	coenzyme binding	0.435511	4.5685e-08	hormone activity	0.504065		transferase activity, transferring acyl groups	0.117386	3.37856e-06	receptor binding	0.0471422	2.97209e-07	receptor signaling protein activity	0.159677
metallopeptidase activity	-0.750803		transferase activity, transferring phosphorus-containing groups	0.121		potassium channel activity	0.343643		active transmembrane transporter activity	7.49		serine hydrolase activity	-0.181273	9.85602e-10	metal ion transmembrane transporter activity	4.83504	2.38108e-06	enzyme binding	0.12601	4.11193e-25	transferase activity, transferring one-carbon groups	0.146032		cysteine-type peptidase activity	0.335106		carboxylesterase activity	0.438506	0.0430581	protein domain specific binding	0.505311		serine hydrolase activity	0.117409	0.000105313	endopeptidase regulator activity	0.0476318		transcription coactivator activity	0.159727
receptor activity	-0.735182	0.000242105	thiolester hydrolase activity	0.121		serine hydrolase activity	0.344243		iron ion binding	7.57		cytokine activity	-0.170899	2.88787e-09	ribonucleotide binding	4.83987	1.05301e-114	ATPase activity	0.126124	2.59773e-10	GTPase binding	0.146119		cation binding	0.335749	4.95671e-26	ligand-gated channel activity	0.438605	3.44222e-08	protein heterodimerization activity	0.505426		anion transmembrane transporter activity	0.118757	6.80709e-08	peptidase activity	0.0477099	0.000146658	transcription factor binding	0.159738
oxidoreductase activity, acting on CH-OH group of donors	-0.721246		phosphoric ester hydrolase activity	0.121		polysaccharide binding	0.34726		primary active transmembrane transporter activity	7.685		carboxylesterase activity	-0.168879	2.89517e-06	cytoskeletal protein binding	4.85048	2.2523e-29	protein domain specific binding	0.127558	1.59883e-14	UDP-glycosyltransferase activity	0.146438		hydrolase activity, acting on glycosyl bonds	0.335887		transferase activity, transferring glycosyl groups	0.441176	7.08423e-19	protein tyrosine kinase activity	0.506228		metal ion transmembrane transporter activity	0.119192	0.000246367	polysaccharide binding	0.0480769		active transmembrane transporter activity	0.160693
lipase activity	-0.718967		ligase activity, forming carbon-nitrogen bonds	0.123		active transmembrane transporter activity	0.356825	3.23361e-05	sequence-specific DNA binding	7.785		transferase activity, transferring acyl groups	-0.165553	1.27792e-09	hydrolase activity, acting on acid anhydrides	4.8535	1.01249e-31	guanyl nucleotide binding	0.128436	4.48827e-27	hydrolase activity, acting on acid anhydrides	0.146952	6.97334e-10	receptor activity	0.33655	1.78752e-17	UDP-glycosyltransferase activity	0.441489	3.48838e-09	peptidase activity	0.506417	0.000701962	active transmembrane transporter activity	0.119313	2.19477e-15	inorganic cation transmembrane transporter activity	0.0483171		SH3 domain binding	0.160848
iron ion binding	-0.703335		transcription coactivator activity	0.123667		substrate-specific transmembrane transporter activity	0.369686	9.30441e-18	oxidoreductase activity, acting on paired donors, with incorporation or reduction of molecular oxygen	7.8		coenzyme binding	-0.164059	5.39773e-12	SH3 domain binding	4.8638	1.09756e-05	protein C-terminus binding	0.12873	1.34938e-05	Ras GTPase activator activity	0.14702		transcription coactivator activity	0.33698		iron ion binding	0.441687	4.39526e-11	calcium ion binding	0.506427		sugar binding	0.12	1.5281e-08	thiolester hydrolase activity	0.0483978		substrate-specific transmembrane transporter activity	0.161392
growth factor activity	-0.69897		protein C-terminus binding	0.125		G-protein-coupled receptor binding	0.37037		coenzyme binding	7.805		potassium channel activity	-0.143793	2.03208e-09	purine nucleoside binding	4.87279	4.54313e-163	Ras GTPase activator activity	0.129208	0.00133762	structure-specific DNA binding	0.147059		thiolester hydrolase activity	0.337163		transferase activity, transferring acyl groups	0.4424	1.15843e-08	sugar binding	0.510302		lipase activity	0.120205	4.76286e-05	cysteine-type peptidase activity	0.0486322		protein tyrosine kinase activity	0.161597
nuclease activity	-0.695758		transcription factor binding	0.125		cytokine receptor binding	0.381681		cytokine receptor binding	7.81		ligand-gated channel activity	-0.11167	3.50122e-16	calcium ion binding	4.87444	5.98187e-28	GTPase regulator activity	0.130012	2.35692e-31	thiolester hydrolase activity	0.147151		metallopeptidase activity	0.338649		passive transmembrane transporter activity	0.44292	7.38782e-28	receptor signaling protein activity	0.510761		inorganic cation transmembrane transporter activity	0.12115	8.94802e-09	growth factor binding	0.0489143		sugar binding	0.161765
G-protein-coupled receptor binding	-0.690453		cysteine-type peptidase activity	0.127		growth factor activity	0.382409		hormone activity	8		passive transmembrane transporter activity	-0.109059	1.15263e-49	metallopeptidase activity	4.90729	6.735e-21	hydrolase activity, acting on acid anhydrides	0.130116	6.27532e-51	nuclease activity	0.147332	0.0197879	structure-specific DNA binding	0.338753		oxidoreductase activity, acting on CH-OH group of donors	0.443609	1.95365e-11	protein complex binding	0.511111		substrate-specific transmembrane transporter activity	0.1215	3.08216e-53	cation binding	0.0489214	2.14499e-55	lipase activity	0.162202
olfactory receptor activity	-0.679854		GTPase regulator activity	0.127		inorganic cation transmembrane transporter activity	0.390625	4.63445e-05	oxidoreductase activity, acting on CH-OH group of donors	8.02		oxidoreductase activity, acting on CH-OH group of donors	-0.0375796	1.18338e-18	GTPase binding	4.92493	4.35993e-15	calcium ion binding	0.130691	2.64716e-60	growth factor activity	0.148718		endopeptidase regulator activity	0.339548		oxidoreductase activity, acting on paired donors, with incorporation or reduction of molecular oxygen	0.445505	3.52807e-07	cytokine binding	0.512539		passive transmembrane transporter activity	0.122702	3.05454e-32	growth factor activity	0.0492958		anion transmembrane transporter activity	0.162259
polysaccharide binding	-0.649752		tubulin binding	0.133		cytokine activity	0.392927	0.00919379	receptor activity	8.28	4.7139e-12	hydrolase activity, acting on acid anhydrides, catalyzing transmembrane movement of substances	-0.00909091	1.1966e-16	GTPase regulator activity	4.95398	3.5014e-68	guanyl-nucleotide exchange factor activity	0.131553	4.54327e-13	cytoskeletal protein binding	0.148777	4.69242e-12	protein complex binding	0.340114		hydrolase activity, acting on acid anhydrides, catalyzing transmembrane movement of substances	0.447293	1.52353e-09	hydrolase activity, acting on carbon-nitrogen (but not peptide) bonds	0.513196		carboxylesterase activity	0.123888	1.54228e-05	hormone activity	0.0495868		structure-specific DNA binding	0.162534
carboxylesterase activity	-0.632708		protein tyrosine kinase activity	0.138		growth factor binding	0.398406		transferase activity, transferring acyl groups	8.325		ATPase activity, coupled to movement of substances	-0.00856331	1.54674e-17	Ras GTPase activator activity	4.96526	1.27954e-16	calmodulin binding	0.131799	1.60543e-10	GTPase regulator activity	0.149348	1.74419e-08	peptidase inhibitor activity	0.341026		ATPase activity, coupled to movement of substances	0.447661	3.23603e-10	transcription coactivator activity	0.513613		ligand-gated channel activity	0.125109	1.29239e-13	peptidase inhibitor activity	0.049676		passive transmembrane transporter activity	0.163451
hydrolase activity, acting on glycosyl bonds	-0.601193	0.0067552	structure-specific DNA binding	0.138		metal ion transmembrane transporter activity	0.404858	0.036101	growth factor activity	8.43	0.0368745	primary active transmembrane transporter activity	-0.00220076	3.51435e-20	ATPase activity	4.97789	5.09239e-47	phospholipid binding	0.132011	4.08337e-12	guanyl-nucleotide exchange factor activity	0.149487		peptidase activity	0.344418	5.65053e-13	primary active transmembrane transporter activity	0.448092	1.65904e-12	transcription factor binding	0.516423	3.71589e-09	metallopeptidase activity	0.125506	3.16692e-16	metal ion transmembrane transporter activity	0.0508967		DNA regulatory region binding	0.165703
serine hydrolase activity	-0.600326	0.0268354	motor activity	0.142		passive transmembrane transporter activity	0.406504	1.73164e-10	DNA binding	8.44	2.89267e-41	substrate-specific transmembrane transporter activity	0.0344498	2.58894e-164	primary active transmembrane transporter activity	4.98263	2.27771e-07	GTPase binding	0.132868	1.36086e-09	calmodulin binding	0.150272	5.4446e-05	cytokine binding	0.345324	0.00176099	substrate-specific transmembrane transporter activity	0.460888	7.4152e-127	structure-specific DNA binding	0.519149	0.00315617	receptor activity	0.12628	7.98709e-159	serine hydrolase activity	0.051462	3.10393e-05	DNA binding	0.165803	9.47882e-19
sugar binding	-0.598599	0.00729976	DNA binding	0.15	6.9991e-15	anion transmembrane transporter activity	0.421054	0.00182767	UDP-glycosyltransferase activity	8.53	0.00125539	anion transmembrane transporter activity	0.0696279	6.26294e-35	protein tyrosine kinase activity	4.98673	5.3047e-25	helicase activity	0.132924	5.78115e-14	tubulin binding	0.150396	0.0375559	DNA binding	0.346168	3.41076e-59	anion transmembrane transporter activity	0.462456	6.09551e-28	SH3 domain binding	0.519231		iron ion binding	0.127237	1.30903e-25	cytokine binding	0.0515222	0.000895773	potassium channel activity	0.165826
hormone activity	-0.595166	0.0143421	guanyl-nucleotide exchange factor activity	0.15		receptor activity	0.427358	3.05544e-40	transferase activity, transferring glycosyl groups	8.54	6.22434e-08	receptor activity	0.0826667	3.76808e-306	calmodulin binding	4.99218	1.21681e-17	GTPase activity	0.133117	7.38723e-21	unfolded protein binding	0.153298	1.06761e-05	sequence-specific DNA binding	0.347497	1.84345e-22	receptor activity	0.46748	1.90812e-191	polysaccharide binding	0.520186	6.44524e-05	oxidoreductase activity, acting on paired donors, with incorporation or reduction of molecular oxygen	0.129586	7.59515e-20	cytokine receptor binding	0.0534759	6.04502e-09	sequence-specific DNA binding	0.167539	3.57323e-08
endopeptidase regulator activity	-0.474312	1.63353e-05	sequence-specific DNA binding	0.167	0.000223514	ligand-gated channel activity	0.435119	0.000736824	RNA binding	8.61	3.67676e-25	inorganic cation transmembrane transporter activity	0.18107	3.52143e-49	guanyl-nucleotide exchange factor activity	5.02102	1.97307e-34	translation factor activity, nucleic acid binding	0.134894	6.00066e-13	helicase activity	0.154511	7.08234e-12	growth factor binding	0.349281	1.84e-05	inorganic cation transmembrane transporter activity	0.486403	6.47872e-48	transcription corepressor activity	0.522634		hydrolase activity, acting on glycosyl bonds	0.135135	3.1046e-17	cytokine activity	0.0540541	1.34689e-10	ligand-gated channel activity	0.168931
cytokine activity	-0.473661	9.28465e-13	transcription corepressor activity	0.1735		cytokine binding	0.4662	2.17053e-05	cytokine activity	8.69	6.35805e-05	active transmembrane transporter activity	0.280156	1.16594e-122	helicase activity	5.02477	3.89038e-37	tubulin binding	0.137795	2.23864e-09	DNA binding	0.155323	2.64544e-131	polysaccharide binding	0.352	1.32304e-07	active transmembrane transporter activity	0.490517	2.0536e-104	growth factor binding	0.527602	1.68072e-06	UDP-glycosyltransferase activity	0.136704	4.10079e-29	G-protein-coupled receptor binding	0.0552995	1.06842e-07	peptide receptor activity	0.172462	0.000205403
peptidase inhibitor activity	-0.47237	4.6596e-07	DNA regulatory region binding	0.175		hormone activity	0.471195	2.96582e-05	olfactory receptor activity	8.7	1.66719e-36	metal ion transmembrane transporter activity	0.372515	1.07041e-43	hydrolase activity, acting on acid anhydrides, catalyzing transmembrane movement of substances	5.04796	4.1137e-10	cytoskeletal protein binding	0.138015	2.90097e-61	translation factor activity, nucleic acid binding	0.155934	1.11724e-05	sugar binding	0.355408	4.36347e-10	metal ion transmembrane transporter activity	0.496924	2.19993e-34	serine hydrolase activity	0.533074	3.43862e-16	peptide receptor activity	0.136947	1.73438e-22	receptor activity	0.0564516	8.72083e-132	cytokine binding	0.175385	2.76039e-07
cytokine receptor binding	-0.465351	3.66101e-08	Ras GTPase activator activity	0.188		peptide receptor activity	0.517135	0.000199045	G-protein-coupled receptor binding	8.83	0.0340552	peptide receptor activity	0.450975	2.26963e-49	ATPase activity, coupled to movement of substances	5.04896	1.61972e-11	motor activity	0.140828	8.39939e-25	RNA binding	0.156112	7.16761e-47	DNA regulatory region binding	0.355409	3.3584e-05	peptide receptor activity	0.508317	1.03446e-45	sequence-specific DNA binding	0.53915	1.41425e-59	transferase activity, transferring glycosyl groups	0.137097	9.80556e-54	peptide receptor activity	0.0564611	3.58247e-08	receptor activity	0.175605	8.43501e-107
cytokine binding	-0.407836	3.73495e-08	potassium channel activity	0.204		olfactory receptor activity	0.641026		peptide receptor activity	8.935	2.41183e-12	olfactory receptor activity	0.753038	1.58912e-248	motor activity	5.09609	3.15113e-27	unfolded protein binding	0.143191	4.74021e-18	motor activity	0.157239	1.42961e-10	serine hydrolase activity	0.35873	1.22935e-14	olfactory receptor activity	0.531684	1.90058e-226	DNA regulatory region binding	0.539283	1.40425e-10	olfactory receptor activity	0.151467	5.85774e-167	olfactory receptor activity	0.0754408	2.05634e-167	olfactory receptor activity	0.190193	8.62246e-107

## Sheet: CTOE
log10(Ka/Ks)			mRNA Decay Rate			Protein Decay Rate			pI			Hydrophobicity			Mass Weight(log10)			FrequencyuencyOfPolarAAsWithNegtiveCharge			FrequencyOfPolarAAsWithPositiveCharge			FrequencyOfPolarAAWithoutCharge			FrequencyOfNonpolarAA			FrequencyOfSmallAAs			FrequencyOfAromaticAAs			FrequencyOfSulfurAAs			FrequencyOfHydroxylAAs
Name of groups	Median values	P Values	Name of groups	Median values	P Values	Name of groups	Median values	P Values	Name of groups	Median values	P Values	Name of groups	Median values	P Values	Name of groups	Median values	P Values	Name of groups	Median values	P Values	Name of groups	Median values	P Values	Name of groups	Median values	P Values	Name of groups	Median values	P Values	Name of groups	Median values	P Values	Name of groups	Median values	P Values	Name of groups	Median values	P Values	Name of groups	Median values	P Values
Cajal-Retzius cell	-1.25964	5.79576e-21	Peripheral blood	0.042		Cajal-Retzius cell	0.213447	9.24885e-14	Fetal brain cortex	5.72	3.52627e-22	Epithelium	-0.577915	3.39492e-170	Umbilical cord blood	4.45797	1.33506e-20	Plasma	0.110882		Plasma	0.124105	7.43255e-16	B-cell lymphoma	0.309091		Epithelium	0.389583	7.35776e-102	Umbilical cord blood	0.47267	3.12397e-10	Fetal brain cortex	0.0874126	2.00876e-09	Fetal brain cortex	0.0367384	1.43248e-06	Fetal brain cortex	0.140575	1.2754e-09
B-cell lymphoma	-1.25181	9.89669e-22	Plasma	0.05	1.51515e-05	Fetal brain cortex	0.215983	9.95264e-17	Cajal-Retzius cell	6.01	1.43548e-14	T-cell	-0.555383	1.00449e-148	Urinary bladder	4.51631	4.72928e-07	Hypothalamus	0.111107		B-cell lymphoma	0.131341		Cajal-Retzius cell	0.310345	1.9782e-06	T-cell	0.391429	4.86412e-87	Urinary bladder	0.473684	0.00693231	Cervix carcinoma	0.0886057	1.02709e-15	Epithelium	0.0370697	5.99057e-112	Cajal-Retzius cell	0.141678	2.3052e-10
Fetal brain cortex	-1.21114	3.83799e-09	Cajal-Retzius cell	0.05	3.28203e-06	Colon carcinoma	0.244881	0.00818802	B-cell lymphoma	6.01	0.0130194	Cervix carcinoma	-0.512845	1.14856e-12	Hypothalamus	4.54421	0.0346081	Peripheral blood	0.111556		Keratinocyte	0.132846		Fetal brain cortex	0.311558	0.000746329	Cervix carcinoma	0.394198	5.76939e-08	Adrenal gland	0.475862		T-cell	0.0888218	1.0075e-117	Ovarian carcinoma	0.0373046	7.52396e-05	B-cell lymphoma	0.142857	0.00624314
Colon carcinoma	-1.16156	2.91805e-09	Hypothalamus	0.05		Ovarian carcinoma	0.256082	0.0466981	Plasma	6.05	2.05364e-14	Ovarian carcinoma	-0.512401	6.01167e-05	B-cell lymphoma	4.56425		Small intestine	0.111702		Blood	0.132924		Umbilical cord blood	0.311666	1.26657e-08	Ovarian carcinoma	0.397044	0.0388957	Trachea	0.48297		Epithelium	0.0891515	1.79732e-120	T-cell	0.0374626	3.41084e-93	Mammary carcinoma	0.146412
Mammary epithelium	-1.05061	8.94517e-11	B-cell lymphoma	0.0515	0.00476275	Platelet	0.257511	1.47043e-09	Platelet	6.165	3.75429e-21	Colon carcinoma	-0.456898		Adrenal gland	4.57374		Pancreas	0.11197		Leukocyte	0.133038		Adipose tissue	0.312834		Keratinocyte	0.39715		Prostate	0.485075		Colon carcinoma	0.0926218	0.00352467	Colon carcinoma	0.0384847	0.000132048	Muscle	0.149701	1.06007e-09
Ovarian carcinoma	-1.03859	1.02471e-06	Pituitary	0.052		B-cell lymphoma	0.25974		Keratinocyte	6.27		Mammary carcinoma	-0.451073		Pituitary	4.5764		Stomach	0.11244		Thyroid	0.134784		Hypothalamus	0.316058		Fetal kidney	0.398104		Cervix	0.485341		Mammary epithelium	0.0953488	0.0150667	Cervix carcinoma	0.0387525	1.2957e-08	Colon carcinoma	0.150152
Mammary carcinoma	-0.992153	0.0475045	Fetal brain cortex	0.053	6.36873e-06	Mammary carcinoma	0.261997		Colon carcinoma	6.29		Mammary epithelium	-0.449371	0.00350469	B-cell	4.59304		Spleen	0.112611		Peripheral blood	0.134991		Pituitary	0.316456		Fetal brain cortex	0.400922		Testis	0.486197	9.05776e-16	Thymus	0.0967326		Platelet	0.0391212	1.10027e-13	Umbilical cord blood	0.150982
Platelet	-0.987183	4.92401e-18	Small intestine	0.054		Mammary epithelium	0.26214		Fibroblast	6.29		Lymph	-0.439091	0.00441716	Cajal-Retzius cell	4.59438		Blood	0.113189		Pancreas	0.135015		Adrenal gland	0.316568		Mammary epithelium	0.401328		Lymph node	0.486803		B-cell lymphoma	0.0970149		B-cell lymphoma	0.0396396		Eye	0.151639	0.000280629
Muscle	-0.982967	3.68899e-18	Retina	0.0573333		Epithelium	0.266489	8.9365e-27	T-cell	6.33	8.1836e-33	Skeletal muscle	-0.436398		Fetal brain cortex	4.59543		Colon	0.113363		Kidney	0.135249		Duodenum	0.317181		Melanoma	0.402048		Fetal liver	0.487859		Platelet	0.0970512	0.000174039	Mammary epithelium	0.04	0.00921449	Adipose tissue	0.152
Fetal brain	-0.954677	1.44134e-13	Blood	0.058		T-cell	0.266667	2.16083e-27	Mammary carcinoma	6.38		Fetal kidney	-0.431579		Prostate	4.6028		Kidney	0.113366		Liver	0.135372	0.0080357	Muscle	0.317708	3.43667e-09	Lymph node	0.402894		Adipose tissue	0.487973		Keratinocyte	0.0971076		Duodenum	0.0402516		Skin	0.152066	5.12393e-09
T-cell	-0.933678		Adipose tissue	0.0585		Keratinocyte	0.270278		Skeletal muscle	6.4	1.3801e-06	Testis	-0.429181	3.4721e-21	Pancreas	4.61229	0.0121749	Thyroid	0.113455		Brain cortex	0.13556		Cervix carcinoma	0.317889		Platelet	0.40337		Skeletal muscle	0.488889		Ovarian carcinoma	0.097561		Cervix	0.0405875		Lymph	0.1525
Hippocampus	-0.924453	1.26726e-23	Colon carcinoma	0.0645		Cervix carcinoma	0.273411		Melanoma	6.4		Platelet	-0.42894	0.0261106	Blood	4.61437		Leukocyte	0.113549		Spleen	0.136298		Fetal liver	0.318012		Testis	0.403552	5.2593e-19	Hepatoma	0.490028		Muscle	0.0980392	8.6507e-05	Cajal-Retzius cell	0.0406699		Lung	0.15304	1.15219e-08
Cervix carcinoma	-0.910224	0.000129267	Stomach	0.065		Hepatoma	0.273598		Fetal kidney	6.4		Uterus	-0.427424	1.6216e-09	Skeletal muscle	4.62349		Brain cortex	0.113744		Small intestine	0.136555		Cervix	0.318788		Mammary carcinoma	0.404243		Tongue	0.490226		Uterus	0.0980926	9.2848e-08	Muscle	0.0407407	1.00638e-05	Fibroblast	0.153061
Fibroblast	-0.910095	0.00593708	Liver	0.067	6.48323e-07	Lymph	0.274725	0.00772759	Hepatoma	6.41		Keratinocyte	-0.424032		Lung	4.63151	0.0173159	Ovary	0.11437		Fibroblast	0.136752		Colon carcinoma	0.319351		Bone marrow	0.404412		Stomach	0.490435		Melanoma	0.0981914		Lymph	0.0407524	0.000301392	Mammary gland	0.153213
Skeletal muscle	-0.906592		Muscle	0.067		Thalamus	0.278169		Mammary epithelium	6.43	0.00221447	Eye	-0.421338	0.0445574	Adipose tissue	4.6357		Liver	0.114514		Hippocampus	0.137105		Skin	0.319749	1.58537e-06	Colon carcinoma	0.404512		Heart	0.490827		Adrenal gland	0.0985915		PNS	0.0408451		Urinary bladder	0.153333
Retina	-0.904834		Platelet	0.067	0.0240777	Muscle	0.278746	2.51247e-05	Pituitary	6.45		PNS	-0.417266		Fetal liver	4.64235		Prostate	0.114613		Stomach	0.137179		Platelet	0.319755	0.00021431	Peripheral blood	0.40471		Lung	0.490849		Hepatoma	0.098623		Eye	0.0411523	0.000155791	Fetal liver	0.153355
Brain cortex	-0.90309	1.28586e-06	Fetal liver	0.067		Neuroblastoma	0.2819		Retina	6.46		Fibroblast	-0.415713		Peripheral blood	4.64541		Neuroblastoma	0.114762		Mammary epithelium	0.137615		Mammary carcinoma	0.319896		Fibroblast	0.405117		Retina	0.491069		Cervix	0.0991379		Hepatoma	0.0412545		Skeletal muscle	0.153392
Eye	-0.90136	0.000174867	Keratinocyte	0.067		Uterus	0.283286	0.00688777	Epithelium	6.5	1.30237e-12	Muscle	-0.415692	0.00664939	Ovary	4.64926		Hippocampus	0.114804		Embryo	0.137927		Urinary bladder	0.32		Trachea	0.405424		Bone marrow	0.491216		Lymph	0.0992431		Mammary carcinoma	0.0412695		Prostate	0.153392
Epithelium	-0.897913		Colon	0.071		Fetal kidney	0.286123		Amygdala	6.51		Bone marrow	-0.415656		Thymus	4.65442		Cerebellum	0.115764		Hypothalamus	0.137934		Hepatoma	0.320373		Skeletal muscle	0.405583		Teratocarcinoma	0.491516		B-cell	0.0992791		Embryo	0.0414243		Adrenal gland	0.153417
Amygdala	-0.897913	9.26823e-22	Hepatoma	0.073		B-cell	0.286944		Lymph node	6.515		Melanoma	-0.412044		Skin	4.66036		Fetal liver	0.115854		Neuroblastoma	0.138232		Skeletal muscle	0.320405	0.00448369	Uterus	0.406154	0.00148663	Duodenum	0.491566		Neuroblastoma	0.0995025		Adipose tissue	0.0414365		Thymus	0.153554
Thalamus	-0.89279		Lung	0.075		Placenta	0.287356	0.00371456	Liver	6.52	1.29925e-11	Embryo	-0.409404		Cervix	4.66612		Teratocarcinoma	0.116224		Colon	0.138529		Lymph	0.320557		Plasma	0.406615		Small intestine	0.491597		Fibroblast	0.0995349		Peripheral blood	0.04151		Keratinocyte	0.153645
Hepatoma	-0.886057	0.001785	Heart	0.075		Melanoma	0.287356		Muscle	6.52		Teratocarcinoma	-0.40678		Brain cortex	4.66648		Trachea	0.116311		Melanoma	0.138623		Eye	0.320675	0.00271375	Fetal brain	0.406973		Fibroblast	0.492991		Eye	0.0995785		Skeletal muscle	0.0415584		Cervix carcinoma	0.153768
Hypothalamus	-0.884469		Prostate	0.075		Lung	0.288184		Tongue	6.52		Fetal brain cortex	-0.405467		Cerebellum	4.66669		Tongue	0.116418		Placenta	0.138681		Heart	0.321712		Retina	0.407047		Skin	0.493404		Skeletal muscle	0.0996724		Liver	0.0416667	0.00038751	Kidney	0.153846
Brain	-0.879426	1.07156e-26	B-cell	0.075		Stomach	0.288601		Adipose tissue	6.53		Thymus	-0.402154		Small intestine	4.66745		B-cell	0.116496		Tongue	0.13869		Pancreas	0.321998		Embryo	0.407261		Embryo	0.493746		Amygdala	0.0996909		Fetal kidney	0.0416667		Pituitary	0.153846
Adrenal gland	-0.876161		Mammary carcinoma	0.075		Skin	0.288809		Blood	6.57		Neuroblastoma	-0.399515		Keratinocyte	4.67512		Embryo	0.116498		Cajal-Retzius cell	0.13871		Kidney	0.322156		PNS	0.407616		Hippocampus	0.493852		Cajal-Retzius cell	0.099723		Uterus	0.0417288	3.02071e-06	Pancreas	0.153904
Uterus	-0.876148	1.21922e-07	Eye	0.077		Embryo	0.289436		Lymph	6.58		Fetal brain	-0.398933		Thalamus	4.67584		Placenta	0.116505	6.04907e-09	Amygdala	0.138728		Lung	0.322314	9.66596e-07	Urinary bladder	0.407725		Keratinocyte	0.493892		Embryo	0.100412		Skin	0.0417778	4.70394e-06	Platelet	0.154003
Melanoma	-0.876148		Umbilical cord blood	0.077		Teratocarcinoma	0.289855		Fetal brain	6.585		Pituitary	-0.396558		Neuroblastoma	4.68094		Lung	0.116592	9.49237e-06	PNS	0.138983		Ovary	0.322835		Amygdala	0.408124		Thalamus	0.494019		Spleen	0.100423		Pancreas	0.0418129		Uterus	0.154489
Embryo	-0.869666		Leukocyte	0.077		Eye	0.290135		Cerebellum	6.59		Heart	-0.390558		Muscle	4.6826		PNS	0.116667		Fetal brain cortex	0.139013		PNS	0.322933		Teratocarcinoma	0.408291		Hypothalamus	0.494187		Brain cortex	0.100775		Lymph node	0.0418319		Duodenum	0.154591
Umbilical cord blood	-0.86494		Kidney	0.079		Testis	0.291206		Peripheral blood	6.605		Skin	-0.389761		Bone marrow	4.68695		Mammary gland	0.116788		B-cell	0.139212		Prostate	0.322981		Muscle	0.408818		Cervix carcinoma	0.494189		Mammary carcinoma	0.100813		Plasma	0.0418719		Cervix	0.154855
Ovary	-0.8617		Pancreas	0.079		PNS	0.291337		Duodenum	6.62		Cerebellum	-0.389747		Eye	4.68981		Thymus	0.117647		Fetal liver	0.139303		Hippocampus	0.323296		Pituitary	0.409091		Thymus	0.494436		Skin	0.101205	0.0100529	Bone marrow	0.0418994		Heart	0.154895
Cervix	-0.8617		Thymus	0.079		Mammary gland	0.291545		Cervix carcinoma	6.635		Amygdala	-0.389674		Ovarian carcinoma	4.69205		Brain	0.117755	4.12786e-28	Brain	0.139489		Thalamus	0.323847		Skin	0.409769		Eye	0.494444		Ovary	0.101587		Mammary gland	0.0419162		Ovarian carcinoma	0.155145
Pituitary	-0.86068		PNS	0.079		Brain	0.292398		Brain	6.65	7.47293e-12	Cervix	-0.386637		Kidney	4.69572		Heart	0.118246		Lung	0.139665		Teratocarcinoma	0.323848		Thalamus	0.409819		Lymph	0.494444		Bone marrow	0.101642		Umbilical cord blood	0.0421129		Ovary	0.155329
Cerebellum	-0.860132		Skin	0.08		Cervix	0.292826		Placenta	6.65	6.44759e-05	Placenta	-0.383397		Heart	4.69576		Amygdala	0.118421		Ovary	0.139806		Epithelium	0.324211	0.00123136	Hepatoma	0.409882		B-cell	0.494645		Mammary gland	0.101695		Blood	0.0421371		Liver	0.155479
Bone marrow	-0.860121		Ovary	0.081		Heart	0.29347		Hippocampus	6.66		Retina	-0.38197		Stomach	4.69581		Testis	0.118576	3.12908e-18	Platelet	0.139923		Mammary gland	0.324404		Mammary gland	0.409938		Uterus	0.494709		Brain	0.101732	0.000460785	B-cell	0.0422208		Placenta	0.156111
Lymph	-0.858553		Skeletal muscle	0.081		Skeletal muscle	0.293686		Embryo	6.665		Brain	-0.381181	0.00936995	Colon	4.69832		Thalamus	0.118665		Heart	0.140062		Bone marrow	0.324415		Placenta	0.410191		Muscle	0.494949		Testis	0.101829		Neuroblastoma	0.0423529		Hepatoma	0.156289
Urinary bladder	-0.850781		Cervix	0.083		Liver	0.293902		Kidney	6.675		Trachea	-0.380917		Uterus	4.69889	0.0494423	Adipose tissue	0.119093		Cerebellum	0.140351		Ovarian carcinoma	0.324631		Lymph	0.410345		Colon	0.495287		PNS	0.101896		Fetal brain	0.0424242		PNS	0.156682
Heart	-0.840135		Mammary epithelium	0.083		Bone marrow	0.293902		Skin	6.69		Umbilical cord blood	-0.37943		Placenta	4.69971	2.13775e-07	Keratinocyte	0.119282		Mammary gland	0.140391		Uterus	0.324818		Cervix	0.410413		Placenta	0.495495		Adipose tissue	0.102041		Brain	0.0424918	8.78058e-07	B-cell	0.156692
Placenta	-0.838632	4.31654e-06	Brain cortex	0.083		Fetal brain	0.294985		Bone marrow	6.7		Tongue	-0.378466		Mammary gland	4.70561		Skin	0.11935	5.22345e-14	Retina	0.1406		Thymus	0.324829		Tongue	0.410561		Kidney	0.496024		Tongue	0.102187		Spleen	0.0426175		Small intestine	0.156915
Neuroblastoma	-0.838632		Fibroblast	0.083		Cerebellum	0.295203		Uterus	6.71		Adrenal gland	-0.378161		Colon carcinoma	4.70842		Eye	0.119355	4.11468e-06	Trachea	0.140686		Retina	0.324938		Cerebellum	0.410628		Mammary carcinoma	0.49621		Fetal brain	0.102372		Fibroblast	0.0426621		Thalamus	0.15723
PNS	-0.835739	0.0417952	Mammary gland	0.08575		Adipose tissue	0.295216		Thymus	6.71		Urinary bladder	-0.375		Retina	4.70861		Lymph node	0.119743		Skin	0.140699		Neuroblastoma	0.325		Eye	0.411101		Pituitary	0.496212		Pituitary	0.102459		Amygdala	0.0427553		Colon	0.157402
Lung	-0.835647		Ovarian carcinoma	0.0865		Ovary	0.295858		Adrenal gland	6.71		Duodenum	-0.373817		Leukocyte	4.71612		Umbilical cord blood	0.119791		Skeletal muscle	0.140767		Placenta	0.325649		Brain	0.411235		Platelet	0.496397		Placenta	0.102473		Fetal liver	0.0427553		Neuroblastoma	0.157434
Skin	-0.835647		Spleen	0.0875		Pituitary	0.295858		Heart	6.72		Ovary	-0.372998		Liver	4.71757	2.23381e-10	Uterus	0.119792	2.42029e-14	Fetal brain	0.140961		T-cell	0.325918		Prostate	0.411765		Cerebellum	0.496622		Teratocarcinoma	0.102514		Placenta	0.0427912		Spleen	0.157615
Mammary gland	-0.834165		Hippocampus	0.088		Thymus	0.29603		Lung	6.74		Hepatoma	-0.372267		Embryo	4.72099	0.014707	Fetal brain	0.119892	2.95757e-08	Adipose tissue	0.141053		Stomach	0.32618		Thymus	0.412376		Amygdala	0.496631		Fetal kidney	0.102564		Lung	0.0428082		Hypothalamus	0.157735
Lymph node	-0.813949		Lymph	0.09		Kidney	0.29703		Spleen	6.745		Prostate	-0.371983		Lymph	4.72328	0.0021226	Duodenum	0.120219		Fetal kidney	0.141207		Brain	0.326426		Colon	0.412732		Brain	0.496767		Thalamus	0.102706		Melanoma	0.042837		Thyroid	0.157785
Duodenum	-0.813949		Placenta	0.092		Colon	0.297325		Trachea	6.755		B-cell	-0.37003		Spleen	4.73183	5.13029e-05	Urinary bladder	0.120253		Lymph node	0.141641		Embryo	0.326473		Blood	0.412787		B-cell lymphoma	0.496815		Lymph node	0.102706		Pituitary	0.0428894		Retina	0.157918
B-cell	-0.809677		Teratocarcinoma	0.092		Hippocampus	0.297619		Eye	6.79		Spleen	-0.368291		Fibroblast	4.73304		Melanoma	0.120693	0.00740242	Mammary carcinoma	0.141702		Spleen	0.32679		B-cell	0.412877		Fetal brain	0.49718		Duodenum	0.103614		Kidney	0.0429149		Brain	0.158123
Colon	-0.806875		Uterus	0.096		Fibroblast	0.297619		Colon	6.795		Hypothalamus	-0.367507		Hippocampus	4.74252	0.000406216	Bone marrow	0.12093	9.03351e-06	Bone marrow	0.141965		Testis	0.327057		Heart	0.412922		Mammary gland	0.497674		Pancreas	0.103679		Ovary	0.0429448		Bone marrow	0.158163
Keratinocyte	-0.806875		Cerebellum	0.096		Spleen	0.298507		Fetal liver	6.81		Thalamus	-0.363523		Mammary carcinoma	4.74472		Muscle	0.121088	7.68214e-14	Hepatoma	0.141968		Cerebellum	0.327177		Umbilical cord blood	0.41295		Liver	0.498076		Heart	0.10375		Heart	0.0429579		Stomach	0.1582
Kidney	-0.801343		Neuroblastoma	0.097		Retina	0.298507		Cervix	6.81		Lymph node	-0.359062		Brain	4.74634	3.94257e-77	Cervix	0.121344	3.66752e-06	Pituitary	0.142045		Colon	0.327235		Lung	0.413889		Fetal kidney	0.49892		Leukocyte	0.103869		Colon	0.0429937		Hippocampus	0.158228
Teratocarcinoma	-0.801343		Urinary bladder	0.098		Urinary bladder	0.298507		Mammary gland	6.83		Lung	-0.358156		Tongue	4.7508		Ovarian carcinoma	0.121458		Lymph	0.142132		Brain cortex	0.327273		Adrenal gland	0.415358		Ovary	0.498971		Lung	0.104334		Tongue	0.0430833		Leukocyte	0.158315
Thyroid	-0.799973		Brain	0.1		Small intestine	0.298812		Neuroblastoma	6.84		Mammary gland	-0.357428		Lymph node	4.75306		Lymph	0.121519	1.45408e-06	Eye	0.142433		Thyroid	0.327699		Spleen	0.415419		Thyroid	0.49918		Prostate	0.104612		Thalamus	0.0431863		Teratocarcinoma	0.158672
Fetal kidney	-0.790485		Fetal brain	0.1		Prostate	0.300077		Hypothalamus	6.855		Blood	-0.345341		Thyroid	4.75343		Retina	0.12157		Adrenal gland	0.142433		Small intestine	0.327778		Duodenum	0.415771		Epithelium	0.49925		Small intestine	0.104762		Testis	0.0432099		Testis	0.158738
Pancreas	-0.787812		Embryo	0.1		Lymph node	0.301091		Brain cortex	6.86		Pancreas	-0.343535		Testis	4.75511	2.61523e-53	Fetal kidney	0.121676		Teratocarcinoma	0.142453		Fibroblast	0.327994		Cajal-Retzius cell	0.415929		Pancreas	0.5		Retina	0.104922		Small intestine	0.0434783		Brain cortex	0.158798
Fetal liver	-0.782524		Melanoma	0.1		Tongue	0.301659		Pancreas	6.865		Thyroid	-0.336269		Platelet	4.75789	7.27209e-06	Fibroblast	0.12201		Duodenum	0.142477		Fetal brain	0.32811		Small intestine	0.415984		Colon carcinoma	0.5		Hippocampus	0.104938		Cerebellum	0.0436847		Melanoma	0.159114
Liver	-0.779892		Thyroid	0.1		Leukocyte	0.302572		B-cell	6.875		Brain cortex	-0.333879		Trachea	4.75836	3.60098e-05	Adrenal gland	0.122486		Colon carcinoma	0.14257		Liver	0.328125		Neuroblastoma	0.416901		Neuroblastoma	0.501188		Thyroid	0.105132		Urinary bladder	0.04375		Cerebellum	0.159159
Peripheral blood	-0.777284		Duodenum	0.104		Fetal liver	0.30303		Small intestine	6.885		Colon	-0.332701		Fetal brain	4.77068	1.374e-16	B-cell lymphoma	0.122642		Uterus	0.142602	4.589e-07	B-cell	0.328296		Ovary	0.417417		T-cell	0.501698		Cerebellum	0.105263		Hippocampus	0.0438596		Fetal brain	0.159333
Adipose tissue	-0.774691		Tongue	0.1065		Hypothalamus	0.303413		Ovarian carcinoma	6.905		Peripheral blood	-0.326575		Cervix carcinoma	4.77085	1.52204e-05	Hepatoma	0.122942	0.000103775	Prostate	0.142721		Amygdala	0.328467		Liver	0.417424		Melanoma	0.501842		Hypothalamus	0.105437		Thymus	0.0439648		Epithelium	0.159801
Prostate	-0.773402		Bone marrow	0.108		Thyroid	0.306748		Thalamus	6.925		Kidney	-0.326049	0.00588514	PNS	4.77951	0.0166314	Mammary epithelium	0.123552	2.28624e-06	Thymus	0.142857		Leukocyte	0.329118		Leukocyte	0.418511		PNS	0.502075		Colon	0.105451		Teratocarcinoma	0.0441318		Tongue	0.160153
Trachea	-0.767004		Cervix carcinoma	0.108		Adrenal gland	0.307141		Testis	6.95		Fetal liver	-0.325723		Teratocarcinoma	4.78691	1.16065e-17	Mammary carcinoma	0.124766	0.0262222	Thalamus	0.142857		Tongue	0.329203		Stomach	0.418841		Leukocyte	0.502782		Fetal liver	0.105701		Thyroid	0.0441335		Blood	0.160697
Testis	-0.747147	5.25933e-05	Adrenal gland	0.108		Amygdala	0.311526		Thyroid	6.99		Hippocampus	-0.322383		Amygdala	4.79008	2.21123e-14	Cervix carcinoma	0.125583	3.76975e-13	Cervix	0.142995		Melanoma	0.329465		Kidney	0.418874	0.00170373	Blood	0.504162		Umbilical cord blood	0.105846		Retina	0.0441484		T-cell	0.160767	0.0332121
Tongue	-0.737549		Amygdala	0.1125		Duodenum	0.311526		Stomach	7		Adipose tissue	-0.318776		Duodenum	4.79359	0.0353055	Skeletal muscle	0.126263	2.79973e-16	Urinary bladder	0.143333		Trachea	0.331638		Hippocampus	0.419255		Spleen	0.504656		Kidney	0.106085		Adrenal gland	0.0442105		Lymph node	0.161012
Stomach	-0.730588		Testis	0.113	0.0114831	Trachea	0.312012		Leukocyte	7		Small intestine	-0.317541		Hepatoma	4.79965	2.78061e-09	Pituitary	0.128767		Muscle	0.143928	0.00591046	Mammary epithelium	0.333333		Fetal liver	0.419753		Brain cortex	0.505426		Stomach	0.106518		Keratinocyte	0.0446598		Embryo	0.161391
Thymus	-0.720107		Thalamus	0.113		Pancreas	0.32		Prostate	7.03		Leukocyte	-0.309125		Melanoma	4.80192	1.31488e-06	Colon carcinoma	0.130207	3.73781e-08	Testis	0.144148	8.8692e-19	Lymph node	0.333333		Adipose tissue	0.42		Peripheral blood	0.506553		Urinary bladder	0.106667		Hypothalamus	0.0447565		Mammary epithelium	0.161538
Leukocyte	-0.702241		Lymph node	0.113		Umbilical cord blood	0.32		Ovary	7.06		Plasma	-0.304733		Plasma	4.81331	9.07335e-16	Epithelium	0.13058	7.86001e-146	Ovarian carcinoma	0.144353		Blood	0.334709		Hypothalamus	0.42022		Cajal-Retzius cell	0.507092		Liver	0.108971	0.000503184	Trachea	0.044849		Amygdala	0.16224
Blood	-0.69897		Epithelium	0.117	2.95038e-05	Brain cortex	0.320365		Teratocarcinoma	7.135		Stomach	-0.30128		Mammary epithelium	4.81737	1.17996e-09	Platelet	0.130731	3.74483e-34	T-cell	0.145819	1.13064e-25	Keratinocyte	0.337805		Pancreas	0.421565	0.0142522	Ovarian carcinoma	0.509925		Trachea	0.110282		Stomach	0.0448878		Trachea	0.163361
Spleen	-0.696804	0.0125382	T-cell	0.121	6.71982e-08	Blood	0.336134	0.000164639	Umbilical cord blood	7.155		Liver	-0.301204	2.13597e-06	Fetal kidney	4.8506	8.03785e-12	T-cell	0.13085	1.70172e-142	Cervix carcinoma	0.147417	3.72467e-07	Fetal kidney	0.340108		Thyroid	0.423087		Mammary epithelium	0.510101		Blood	0.110481		Brain cortex	0.045045		Fetal kidney	0.166404
Small intestine	-0.649752		Trachea	0.137		Plasma	0.348131	0.00239367	PNS	7.56		Cajal-Retzius cell	-0.284574		T-cell	4.85765	3.08792e-156	Cajal-Retzius cell	0.131313	1.87784e-15	Epithelium	0.148387	1.39852e-58	Peripheral blood	0.342036		B-cell lymphoma	0.425197		Fetal brain cortex	0.514103		Plasma	0.111072		Prostate	0.045274		Peripheral blood	0.169232
Plasma	-0.583363	4.1572e-08	Fetal kidney	0.154		Peripheral blood	0.379895		Urinary bladder	7.57		B-cell lymphoma	-0.25142		Epithelium	4.88551	6.61486e-203	Fetal brain cortex	0.139326	2.25885e-23	Umbilical cord blood	0.148568	0.0181608	Plasma	0.357143	3.25511e-25	Brain cortex	0.425791		Plasma	0.519726	9.59788e-12	Peripheral blood	0.112022		Leukocyte	0.0460796		Plasma	0.171171	4.61997e-08

## Sheet: GO BP
log10(Ka/Ks)			mRNA Decay Rate			Protein Decay Rate			pI			Hydrophobicity			Mass Weight(log10)			FrequencyuencyOfPolarAAsWithNegtiveCharge			FrequencyOfPolarAAsWithPositiveCharge			FrequencyOfPolarAAWithoutCharge			FrequencyOfNonpolarAA			FrequencyOfSmallAAs			FrequencyOfAromaticAAs			FrequencyOfSulfurAAs			FrequencyOfHydroxylAAs
Name of groups	Median values	P Values	Name of groups	Median values	P Values	Name of groups	Median values	P Values	Name of groups	Median values	P Values	Name of groups	Median values	P Values	Name of groups	Median values	P Values	Name of groups	Median values	P Values	Name of groups	Median values	P Values	Name of groups	Median values	P Values	Name of groups	Median values	P Values	Name of groups	Median values	P Values	Name of groups	Median values	P Values	Name of groups	Median values	P Values	Name of groups	Median values	P Values
neuron differentiation	-1.24419	9.1306e-10	synaptic transmission	0.0275		microtubule-based movement	0.232291		homophilic cell adhesion	4.94	9.01598e-49	chromosome organization	-0.612977	1.38708e-59	response to bacterium	4.33744	8.28466e-09	neurological system process	0.0645161	5.3821e-112	amine transport	0.0928053	5.23538e-28	translation	0.292929	1.97613e-30	microtubule cytoskeleton organization	0.384798	5.67954e-05	organelle fission	0.4664	2.60341e-07	epidermis development	0.0828441	0.0041175	homophilic cell adhesion	0.0248521	3.4292e-40	translation	0.131387	1.04985e-27
mRNA metabolic process	-1.19382	2.29306e-27	carbohydrate catabolic process	0.0325		carbohydrate catabolic process	0.250627		cell-cell adhesion	5.505	6.87025e-30	mRNA metabolic process	-0.599053	2.03966e-34	translation	4.36865	4.49978e-23	organic acid transport	0.0737864	1.0088e-25	organic acid transport	0.0941385	2.45535e-32	ncRNA metabolic process	0.30303	5.30081e-21	Wnt receptor signaling pathway	0.384912	0.0139522	electron transport chain	0.468909		microtubule cytoskeleton organization	0.0849701	2.38351e-06	cell-cell adhesion	0.0312312	1.56817e-17	protein folding	0.137931	1.17739e-12
Wnt receptor signaling pathway	-1.13077	3.31972e-20	lipid catabolic process	0.046		nuclear transport	0.251889		microtubule-based movement	5.855	4.50113e-08	microtubule cytoskeleton organization	-0.555172	1.2385e-07	electron transport chain	4.39887	2.83528e-09	amine transport	0.073806	2.01367e-17	homophilic cell adhesion	0.107368	6.87911e-34	electron transport chain	0.305798	6.30148e-07	mRNA metabolic process	0.386774	1.46724e-20	glycosylation	0.469871	0.00124561	cytoskeleton organization	0.0870807	6.65982e-24	microtubule cytoskeleton organization	0.036478	0.000461438	ncRNA metabolic process	0.138783	1.44107e-22
embryonic morphogenesis	-1.13077	3.46984e-08	organic acid catabolic process	0.046		cellular amino acid and derivative metabolic process	0.253807	0.00161163	Golgi vesicle transport	5.89	3.66877e-08	transcription	-0.543768	1.35031e-15	small GTPase mediated signal transduction	4.44831	0.0146473	G-protein coupled receptor protein signaling pathway	0.0789969	1.89622e-46	neurological system process	0.107937	5.75172e-116	cellular aromatic compound metabolic process	0.306329	2.51974e-05	chromosome organization	0.388316	6.89333e-34	translation	0.470213	2.97411e-11	homophilic cell adhesion	0.0890558	6.4628e-05	cytoskeleton organization	0.036478	1.29819e-16	electron transport chain	0.142363
regulation of Wnt receptor signaling pathway	-1.12498	1.93307e-07	organic acid biosynthetic process	0.0465	0.0171903	organic acid catabolic process	0.253807		response to protein stimulus	5.98		RNA biosynthetic process	-0.543768	1.38972e-12	chemotaxis	4.48753	4.43977e-07	regulation of cyclase activity	0.0827423	8.23288e-08	cell-cell adhesion	0.111691	1.81491e-34	protein folding	0.306599	2.23772e-07	regulation of Wnt receptor signaling pathway	0.38917		cell cycle phase	0.472666	3.08684e-08	chromosome organization	0.0904255	6.90231e-27	mRNA metabolic process	0.037037	6.97445e-13	small molecule catabolic process	0.142526	5.84097e-14
regionalization	-1.12494	3.23372e-13	cellular amino acid derivative metabolic process	0.048		small molecule catabolic process	0.253807	3.20549e-05	nuclear transport	6.02		cytoskeleton organization	-0.54019	1.59617e-20	neurological system process	4.55561		second-messenger-mediated signaling	0.0847458	1.44902e-09	G-protein coupled receptor protein signaling pathway	0.12161	1.78319e-21	generation of precursor metabolites and energy	0.310277	2.80303e-09	cell cycle phase	0.390153	2.09959e-11	Golgi vesicle transport	0.473258		organelle fission	0.0909091	1.83824e-05	cellular macromolecular complex assembly	0.037694	1.29441e-07	organic acid catabolic process	0.143519	0.00220616
small GTPase mediated signal transduction	-1.12494	0.00130454	regulation of hormone levels	0.04825		protein targeting	0.25974		membrane invagination	6.07	4.85213e-10	regionalization	-0.535773	1.03448e-06	generation of precursor metabolites and energy	4.59025		regulation of lyase activity	0.0847458	1.69377e-07	ion transport	0.121951	1.8618e-52	muscle system process	0.310686	1.27414e-05	protein modification by small protein conjugation or removal	0.390344	3.19387e-08	lipid biosynthetic process	0.473282		cellular macromolecular complex assembly	0.0910987	1.2044e-07	transcription	0.0383212	0.0118851	generation of precursor metabolites and energy	0.144872	4.54979e-05
Golgi vesicle transport	-1.11355	5.47184e-18	regulation of neurological system process	0.049		mRNA metabolic process	0.25974	3.68292e-07	muscle system process	6.085		regulation of metabolic process	-0.529213	1.31687e-160	defense response	4.59438	5.19508e-06	chemotaxis	0.0860215	1.05365e-11	second-messenger-mediated signaling	0.123103	7.84672e-06	carbohydrate biosynthetic process	0.311449	0.000365781	organelle fission	0.391011	2.43888e-05	carbohydrate biosynthetic process	0.473364	2.78718e-10	transcription	0.0921788	1.61779e-08	RNA biosynthetic process	0.0383481		cellular amino acid and derivative metabolic process	0.145695	4.96329e-13
regulation of vesicle-mediated transport	-1.11351	3.37055e-18	generation of precursor metabolites and energy	0.05		DNA recombination	0.263158		intracellular transport	6.095	3.85978e-17	organelle fission	-0.517456	3.46941e-06	locomotory behavior	4.60623		locomotory behavior	0.0952381	3.86886e-10	regulation of cyclase activity	0.125786	0.0310581	organic acid biosynthetic process	0.312236	0.000522925	epidermis development	0.391177		ncRNA metabolic process	0.473366		cell cycle phase	0.0924134	2.57809e-09	protein folding	0.0387101	0.0144437	nucleobase, nucleoside and nucleotide metabolic process	0.146341	2.21934e-08
proteolysis involved in cellular protein catabolic process	-1.08632	5.72888e-10	fatty acid metabolic process	0.05		organic acid metabolic process	0.264201	0.000980581	protein targeting	6.13		cell cycle phase	-0.514276	1.2727e-11	regulation of cell activation	4.60766		lipid biosynthetic process	0.0957031	4.54559e-17	synaptic transmission	0.125882	0.00233442	sulfur metabolic process	0.312329	0.0343408	regionalization	0.391793		response to virus	0.473739	3.73971e-05	RNA biosynthetic process	0.0927978	1.23757e-05	chromosome organization	0.0391236	1.52195e-13	organic acid metabolic process	0.146409	2.71335e-19
protein modification by small protein conjugation or removal	-1.08622	0.000130289	response to virus	0.05		carbohydrate biosynthetic process	0.264558		proteolysis involved in cellular protein catabolic process	6.135	2.68349e-10	protein folding	-0.506893	0.0389515	epithelial cell differentiation	4.61647		response to bacterium	0.0963774	0.000170346	regulation of lyase activity	0.125964		glycosylation	0.312945	0.0244786	microtubule-based movement	0.393283		microtubule cytoskeleton organization	0.474912		regulation of DNA metabolic process	0.0929585		translation	0.0392157		cofactor metabolic process	0.146508	2.15923e-07
peptidyl-amino acid modification	-1.08092	0.00606305	electron transport chain	0.05		Golgi vesicle transport	0.265018		cellular protein complex assembly	6.14		regulation of actin filament-based process	-0.500019		response to wounding	4.61673		glycosylation	0.0968678	0.00579362	regulation of ion transport	0.126667		macromolecule biosynthetic process	0.313924	4.15933e-20	RNA biosynthetic process	0.393285	0.0109132	steroid metabolic process	0.475871		cell-cell adhesion	0.0931774	8.1941e-05	polysaccharide metabolic process	0.0393487		heterocycle metabolic process	0.146825	4.87573e-09
cellular response to endogenous stimulus	-1.0655	7.2835e-07	regulation of actin filament-based process	0.05		cellular macromolecular complex assembly	0.265781	0.00394859	regulation of peptidase activity	6.145		regulation of small GTPase mediated signal transduction	-0.495573	0.0162794	cofactor biosynthetic process	4.62204		ion transport	0.100352	2.11045e-19	epidermis development	0.127416		organic acid metabolic process	0.313933	4.73592e-18	protein folding	0.393316	0.0484204	microtubule-based movement	0.476271		muscle structure development	0.0932372		macromolecule biosynthetic process	0.0393487	1.37813e-10	cellular ketone metabolic process	0.146923	4.30033e-19
regulation of cell projection organization	-1.06299	0.000406871	small molecule catabolic process	0.05	0.00147179	dephosphorylation	0.265957		protein transport	6.15	3.13573e-20	cellular macromolecular complex assembly	-0.491793	3.57578e-12	organic acid biosynthetic process	4.62362		epithelial cell differentiation	0.102032		epithelial cell differentiation	0.127842		cellular ketone metabolic process	0.313971	8.31972e-18	transcription	0.393333	0.000209239	protein folding	0.477271	0.00155819	DNA recombination	0.0933294		response to protein stimulus	0.0393551		cellular nitrogen compound biosynthetic process	0.147619	1.08913e-08
learning or memory	-1.06048	0.0100748	regulation of anatomical structure size	0.052		regulation of cellular component biogenesis	0.266193		protein modification by small protein conjugation or removal	6.15	2.14763e-08	translation	-0.481849	0.000197258	protein folding	4.62468		neuron differentiation	0.102503		regulation of defense response	0.12803		small molecule biosynthetic process	0.314152	5.32235e-16	regulation of metabolic process	0.393519	3.75691e-98	protein transport	0.478808	1.38173e-10	protein targeting	0.0937716		protein localization	0.0395257		macromolecule biosynthetic process	0.147945	1.41028e-12
cell part morphogenesis	-1.058		response to bacterium	0.053		peptidyl-amino acid modification	0.26643		cytoskeleton organization	6.17	1.95241e-12	regulation of cellular component biogenesis	-0.481557	0.0325988	cellular macromolecular complex assembly	4.62798		electron transport chain	0.102523		di-, tri-valent inorganic cation transport	0.128251	0.001357	heterocycle metabolic process	0.314193	1.76434e-11	cytoskeleton organization	0.394614	5.52305e-11	neurological system process	0.4791	2.67125e-11	microtubule-based movement	0.0942309		intracellular transport	0.039812	2.76595e-09	carbohydrate biosynthetic process	0.148076
embryonic development ending in birth or egg hatching	-1.05552	0.0227767	translation	0.054		nucleobase, nucleoside and nucleotide metabolic process	0.26685		organelle fission	6.19		regulation of cell cycle process	-0.476461		neuron differentiation	4.63069		defense response	0.103139	1.17951e-06	regulation of response to external stimulus	0.128315		cellular biosynthetic process	0.314286	4.98299e-41	regulation of organelle organization	0.394614	0.0032287	DNA recombination	0.480057		translation	0.0945946		regulation of small GTPase mediated signal transduction	0.0398827		cellular aromatic compound metabolic process	0.148315
synaptic transmission	-1.05312	8.37765e-05	cellular amino acid and derivative metabolic process	0.054	0.00412213	cellular ketone metabolic process	0.266854	0.00347151	regulation of cellular component biogenesis	6.21		macromolecule biosynthetic process	-0.473746	5.05771e-18	regulation of Wnt receptor signaling pathway	4.63166		tube morphogenesis	0.103679		lipid transport	0.128424		organelle fission	0.314516	0.0290667	DNA recombination	0.395503		protein targeting	0.480425		regulation of organelle organization	0.094697	0.000830481	DNA replication	0.04		small molecule biosynthetic process	0.148315	5.22187e-10
muscle system process	-1.05064	0.0266446	cellular aromatic compound metabolic process	0.054		membrane invagination	0.26738		regulation of immune effector process	6.26		regulation of Wnt receptor signaling pathway	-0.472681		G-protein coupled receptor protein signaling pathway	4.63552		regionalization	0.103985		regulation of immune effector process	0.128465		cellular nitrogen compound biosynthetic process	0.314587	2.91455e-10	regulation of cellular component biogenesis	0.395889		organic acid biosynthetic process	0.481884		regulation of small GTPase mediated signal transduction	0.0956012		cofactor biosynthetic process	0.04		amine metabolic process	0.148347	2.52797e-07
nuclear transport	-1.04096	0.0221326	sulfur metabolic process	0.054		amine metabolic process	0.269179		microtubule cytoskeleton organization	6.28		regulation of GTPase activity	-0.470362		response to oxidative stress	4.63759		translation	0.104		innate immune response	0.12847	0.0327357	Golgi vesicle transport	0.314621		regulation of actin filament-based process	0.397009		intracellular transport	0.481956	6.06762e-08	intracellular transport	0.0957163	3.96963e-08	Golgi vesicle transport	0.040404		sulfur metabolic process	0.148418
organ morphogenesis	-1.02919	0.000442598	regulation of immune effector process	0.0556667		nucleobase, nucleoside, nucleotide and nucleic acid transport	0.269542		protein localization	6.3		regulation of organelle organization	-0.467598	7.69414e-05	response to virus	4.64361		cell surface receptor linked signaling pathway	0.104101	1.3939e-18	homeostatic process	0.128954	1.66527e-09	lipid biosynthetic process	0.314655	2.7162e-08	DNA metabolic process	0.397659	1.29076e-07	phospholipid metabolic process	0.482126		macromolecular complex assembly	0.0957736	1.40065e-08	protein targeting	0.0404836		muscle system process	0.148427
skeletal system development	-1.01775	6.3592e-16	amine metabolic process	0.05625		cellular aromatic compound metabolic process	0.270089		regulation of protein localization	6.3		protein modification by small protein conjugation or removal	-0.467391	0.0013949	regulation of cell proliferation	4.64526		response to wounding	0.104478	0.0140904	learning or memory	0.129083		nucleobase, nucleoside and nucleotide metabolic process	0.31497	1.49301e-09	regulation of small GTPase mediated signal transduction	0.397813		glycerolipid metabolic process	0.482126		regulation of actin filament-based process	0.0958063		cell part morphogenesis	0.0406384		organic acid biosynthetic process	0.148649
carbohydrate biosynthetic process	-1.01773	9.33839e-08	muscle system process	0.058		alcohol metabolic process	0.270636		regulation of vesicle-mediated transport	6.3		epithelial cell differentiation	-0.467133		response to corticosteroid stimulus	4.64609		organic acid biosynthetic process	0.10452		cell surface receptor linked signaling pathway	0.129456	2.50918e-14	cellular amino acid and derivative metabolic process	0.315294	9.15322e-10	embryonic morphogenesis	0.398148		lipid transport	0.482327		mRNA metabolic process	0.0958084	0.00866186	regulation of cell projection organization	0.0406699		cellular biosynthetic process	0.149043	2.45975e-23
protein targeting	-1.01323		organic acid metabolic process	0.058	0.000154307	cellular protein complex assembly	0.271005		protein folding	6.31		epidermis development	-0.465215		regulation of secretion	4.64701		regulation of ion transport	0.104536		response to corticosteroid stimulus	0.129683		small molecule catabolic process	0.315424	1.69467e-06	protein maturation	0.398148		regulation of lipid metabolic process	0.482906		regulation of cellular component biogenesis	0.0959167		protein transport	0.0407051	0.00017327	regulation of peptidase activity	0.149253
signal transmission via phosphorylation event	-1.01323	4.24475e-05	homophilic cell adhesion	0.058		carbohydrate metabolic process	0.271739		dephosphorylation	6.31		hemopoietic or lymphoid organ development	-0.464815		regionalization	4.64938		fatty acid metabolic process	0.104545		response to inorganic substance	0.129876		cofactor metabolic process	0.315534		regulation of cellular response to stress	0.398148		lipid metabolic process	0.483754	3.55623e-06	macromolecule biosynthetic process	0.0965517	1.46314e-06	cell cycle phase	0.0407089		regulation of hormone levels	0.149717
regulation of nervous system development	-1.01323	1.83324e-12	steroid metabolic process	0.058		intracellular transport	0.271739		cell cycle phase	6.31	0.0161907	cell cycle arrest	-0.463048		second-messenger-mediated signaling	4.65078		lipid metabolic process	0.105149	1.03987e-08	protein maturation	0.130064		fatty acid metabolic process	0.315789	0.0396682	regulation of cellular component organization	0.398336	2.12841e-06	DNA metabolic process	0.484216		cell cycle arrest	0.0969977		regulation of nervous system development	0.0407431		fatty acid metabolic process	0.15025
system development	-1.00436		cellular ketone metabolic process	0.058	7.33606e-05	cellular nitrogen compound metabolic process	0.27248	2.96197e-14	response to virus	6.32		Wnt receptor signaling pathway	-0.462443		nucleobase, nucleoside and nucleotide metabolic process	4.65109		steroid metabolic process	0.105489		regulation of cytokine production	0.130435		DNA replication	0.316384		angiogenesis	0.398633		DNA replication	0.484221		epithelial cell differentiation	0.0971354		macromolecular complex assembly	0.0408739	1.22658e-06	response to oxidative stress	0.150313
regulation of cell development	-1.00231		response to oxidative stress	0.0585		regulation of cellular response to stress	0.27248		regulation of defense response	6.32		organ morphogenesis	-0.458631	0.000850008	regulation of immune system process	4.65531		skeletal system development	0.106133		regulation of cell activation	0.130627		DNA recombination	0.316583		hemopoietic or lymphoid organ development	0.398693		proteolysis involved in cellular protein catabolic process	0.484877		cellular response to stress	0.0972222	0.000977305	microtubule-based movement	0.0409086		regulation of actin filament-based process	0.150361
cell development	-0.997839	2.45739e-06	innate immune response	0.05975		phosphorus metabolic process	0.272851	0.0011939	innate immune response	6.32		regulation of cell cycle	-0.457076	8.21077e-05	lipid biosynthetic process	4.65554		regulation of hormone levels	0.106263		response to organic cyclic substance	0.130743		regulation of hormone levels	0.316679		protein localization	0.398907		regulation of GTPase activity	0.484993		DNA replication	0.0972973		DNA recombination	0.0409315		cellular nitrogen compound metabolic process	0.150673	2.84642e-19
tube morphogenesis	-0.995679	0.000996911	lipid biosynthetic process	0.06		organelle fission	0.273039		response to radiation	6.33		regulation of nervous system development	-0.452221		cellular biosynthetic process	4.65554		embryonic morphogenesis	0.106332		membrane invagination	0.130841		amine metabolic process	0.316835	9.89092e-06	lymphocyte activation	0.399561		macromolecule catabolic process	0.485123		regulation of cell cycle process	0.097387		ncRNA metabolic process	0.0409836		cofactor biosynthetic process	0.150794
regulation of anatomical structure size	-0.995679	2.89148e-23	amine transport	0.0605		muscle system process	0.273145		regulation of I-kappaB kinase/NF-kappaB cascade	6.33		regulation of cell development	-0.452221		macromolecule biosynthetic process	4.65628		regulation of response to external stimulus	0.106517		regulation of immune system process	0.130919		glycerolipid metabolic process	0.316981		leukocyte differentiation	0.399799		regulation of small GTPase mediated signal transduction	0.485196		Golgi vesicle transport	0.0974026		nuclear transport	0.0410703		carbohydrate catabolic process	0.150993
regulation of protein metabolic process	-0.993581	6.0516e-18	organic acid transport	0.0605		regulation of vesicle-mediated transport	0.273257		regulation of small GTPase mediated signal transduction	6.33		embryonic morphogenesis	-0.450872	0.00204198	cofactor metabolic process	4.65692		phospholipid metabolic process	0.106608		regulation of neurological system process	0.131148		cell cycle phase	0.317073		cellular macromolecular complex assembly	0.399927	0.000861257	fatty acid metabolic process	0.485437		regulation of cellular component organization	0.0974071	9.46579e-06	regulation of organelle organization	0.0412621		protein targeting	0.151154
response to peptide hormone stimulus	-0.991483		regulation of system process	0.06075		regulation of organelle organization	0.273598		cellular amino acid derivative metabolic process	6.34		DNA metabolic process	-0.450589	2.49391e-07	regulation of peptidase activity	4.65931		lipid catabolic process	0.106969		regulation of homeostatic process	0.131222		chromosome organization	0.31746		regulation of cell cycle process	0.400041		muscle system process	0.486165		regulation of growth	0.0974192		cellular nitrogen compound metabolic process	0.041414	3.5754e-14	one-carbon metabolic process	0.151267
regulation of actin filament-based process	-0.991421		regulation of cyclase activity	0.0625		small molecule biosynthetic process	0.273598		regulation of cellular component organization	6.345	1.73827e-07	regulation of cellular component organization	-0.448504	8.15265e-07	regulation of immune effector process	4.65966		cofactor metabolic process	0.107038		carbohydrate catabolic process	0.131323		cellular amino acid derivative metabolic process	0.317518		regulation of cell cycle	0.400041	0.00188273	macromolecule biosynthetic process	0.486486	0.00221792	DNA metabolic process	0.0975178	0.000358163	central nervous system development	0.0414978		cellular amino acid derivative metabolic process	0.151408
phosphorus metabolic process	-0.9914	0.00137103	lipid metabolic process	0.063		protein transport	0.274725		regulation of cell adhesion	6.355	0.0477459	regulation of cellular response to stress	-0.447619		response to protein stimulus	4.66048		epidermis development	0.10705		cofactor biosynthetic process	0.131387		cofactor biosynthetic process	0.317518		regulation of DNA metabolic process	0.400257		cellular biosynthetic process	0.486618	2.76975e-08	regulation of transcription regulator activity	0.0983032		one-carbon metabolic process	0.0416399		carbohydrate metabolic process	0.151603	0.0181953
regulation of cyclase activity	-0.9914		lipid transport	0.063		ncRNA metabolic process	0.275103		small GTPase mediated signal transduction	6.365		cellular response to stress	-0.446429	0.00303634	small molecule biosynthetic process	4.66331		synaptic transmission	0.107133		response to peptide hormone stimulus	0.131409		cellular macromolecular complex assembly	0.31766		regulation of cell adhesion	0.40063		small molecule biosynthetic process	0.48688		programmed cell death	0.0984276		DNA metabolic process	0.04165		alcohol metabolic process	0.151603
cell migration	-0.983047	0.00746877	cellular nitrogen compound biosynthetic process	0.063		epithelial cell differentiation	0.275104		regulation of DNA metabolic process	6.38		regulation of mitotic cell cycle	-0.445689		cellular response to chemical stimulus	4.66347		regulation of defense response	0.107332		response to wounding	0.131631		one-carbon metabolic process	0.317804		heart development	0.401054		regulation of catabolic process	0.486895		regulation of nervous system development	0.0985421		regulation of actin filament-based process	0.0416848		regulation of secretion	0.151786
membrane invagination	-0.982967	2.00331e-18	small molecule biosynthetic process	0.063		cytoskeleton organization	0.275116		protein oligomerization	6.385		angiogenesis	-0.444239		regulation of lyase activity	4.66348		regulation of Wnt receptor signaling pathway	0.107468		cellular nitrogen compound biosynthetic process	0.131785		intracellular transport	0.317855	1.93117e-05	epithelial cell differentiation	0.401109		cellular macromolecule metabolic process	0.487055	2.12206e-13	protein localization	0.0985646		organ morphogenesis	0.0416947		glycosylation	0.15182
intracellular transport	-0.978811	4.46583e-20	secretion	0.063		sulfur metabolic process	0.275482		regulation of transcription regulator activity	6.385		cell differentiation	-0.443392	5.31958e-07	sulfur metabolic process	4.66398		lipid transport	0.107501		response to cytokine stimulus	0.131812		carbohydrate metabolic process	0.318043	0.000119863	regulation of mitotic cell cycle	0.401183		signal transmission via phosphorylation event	0.487069		small GTPase mediated signal transduction	0.0985915		regulation of cellular component organization	0.0417484		cellular catabolic process	0.152019	0.000124492
regulation of lyase activity	-0.978811	2.32503e-05	protein maturation	0.065		cellular catabolic process	0.275862	0.0209061	programmed cell death	6.395	0.00142453	muscle structure development	-0.443297		regulation of defense response	4.66458		innate immune response	0.107529		defense response	0.131868		alcohol metabolic process	0.318102	7.98825e-05	cell cycle arrest	0.401442		sulfur metabolic process	0.487324		protein transport	0.0986732	0.00728691	carbohydrate biosynthetic process	0.0417682		protein oligomerization	0.152037
protein transport	-0.976752		alcohol metabolic process	0.067		cellular nitrogen compound biosynthetic process	0.276063		proteolysis	6.4	2.87641e-11	regulation of catabolic process	-0.442079		response to inorganic substance	4.66515		regulation of cytokine production	0.107649		locomotory behavior	0.131868		cellular nitrogen compound metabolic process	0.318223	3.66669e-20	cellular response to stress	0.401515	0.0368842	regulation of mitotic cell cycle	0.487551		regulation of mitotic cell cycle	0.0987796		skeletal system development	0.0418068		response to protein stimulus	0.152081
macromolecule catabolic process	-0.974694		defense response	0.067		regulation of cellular component organization	0.277008		cell part morphogenesis	6.425		DNA replication	-0.440852		regulation of cytokine production	4.66516		response to corticosteroid stimulus	0.107692		regulation of system process	0.131947		protein targeting	0.318275		DNA replication	0.401575		generation of precursor metabolites and energy	0.487952		regulation of cell cycle	0.0987796		cellular macromolecule metabolic process	0.0418216	1.35614e-13	DNA recombination	0.152409
response to organic cyclic substance	-0.970616	1.73741e-22	regulation of secretion	0.067		cofactor metabolic process	0.277008		regulation of catabolic process	6.43		microtubule-based movement	-0.438701		glycosylation	4.66572		homeostatic process	0.107742		glycerolipid metabolic process	0.131991		di-, tri-valent inorganic cation transport	0.318493		regulation of signaling pathway	0.402262		carbohydrate metabolic process	0.488318		ncRNA metabolic process	0.0988142		cellular response to stress	0.0418455		regulation of lipid metabolic process	0.152482
intracellular signaling pathway	-0.970616		anatomical structure homeostasis	0.06875		chromosome organization	0.277008		regulation of anatomical structure size	6.43		heart development	-0.436722		regulation of cyclase activity	4.66678		cofactor biosynthetic process	0.107884		phospholipid metabolic process	0.132035		organic acid catabolic process	0.318584		regulation of signaling process	0.402613		regulation of actin filament-based process	0.488431		regulation of anatomical structure morphogenesis	0.0988201		hemopoietic or lymphoid organ development	0.0418502		peptidyl-amino acid modification	0.152655
RNA biosynthetic process	-0.970616		heterocycle metabolic process	0.06975		protein modification by small protein conjugation or removal	0.277204		heart development	6.44		regulation of anatomical structure size	-0.433621		organ morphogenesis	4.66716		learning or memory	0.108233		regulation of response to stimulus	0.132313		response to oxidative stress	0.318681		organ morphogenesis	0.402742		cellular response to stress	0.488487		membrane invagination	0.0988655		steroid metabolic process	0.0419457		cellular macromolecule metabolic process	0.152735	6.65205e-18
hemopoietic or lymphoid organ development	-0.970616		regulation of lyase activity	0.07075		proteolysis involved in cellular protein catabolic process	0.277778		regulation of actin filament-based process	6.45		macromolecular complex assembly	-0.429868	0.000179621	carbohydrate catabolic process	4.66947		regulation of neurological system process	0.108333		response to oxygen levels	0.132353		microtubule-based movement	0.318731		tube morphogenesis	0.40275		macromolecule modification	0.488673	0.0355379	regulation of binding	0.0988806		regulation of cell development	0.0419828		regulation of cellular component biogenesis	0.152812
regulation of MAP kinase activity	-0.966576	8.9363e-12	response to inorganic substance	0.071		macromolecule catabolic process	0.277971		macromolecule catabolic process	6.455	0.000646574	cellular macromolecule metabolic process	-0.429417	7.95117e-31	regulation of homeostatic process	4.66995		response to extracellular stimulus	0.108382		response to extracellular stimulus	0.132743		microtubule cytoskeleton organization	0.318857		skeletal system development	0.403168		regulation of anatomical structure size	0.488889		regulation of cell development	0.0989011		carbohydrate metabolic process	0.0420168		epidermis development	0.152846
nucleobase, nucleoside, nucleotide and nucleic acid transport	-0.962592	9.92769e-05	cofactor metabolic process	0.071		small GTPase mediated signal transduction	0.278552		response to cytokine stimulus	6.455		skeletal system development	-0.428266		alcohol metabolic process	4.67338		glycerolipid metabolic process	0.108618		lipid biosynthetic process	0.133094		lipid metabolic process	0.319035	1.73531e-07	embryonic development ending in birth or egg hatching	0.403174		small GTPase mediated signal transduction	0.489186		regulation of cell projection organization	0.0990099		cellular biosynthetic process	0.0420168	0.0232615	membrane invagination	0.152882
regulation of cellular component biogenesis	-0.960699		protein oligomerization	0.071		regulation of actin filament-based process	0.278552		cell cycle arrest	6.46		regulation of signaling pathway	-0.423585		regulation of hormone levels	4.67511		regulation of homeostatic process	0.108696		response to drug	0.1331		phospholipid metabolic process	0.319141		cell differentiation	0.403174	0.0053633	organic acid metabolic process	0.489431		cellular nitrogen compound metabolic process	0.0995305	4.65522e-08	system development	0.0420294		protein transport	0.153061
di-, tri-valent inorganic cation transport	-0.954677	0.000103742	carbohydrate metabolic process	0.0715		cell development	0.278552		regulation of cell projection organization	6.46		gamete generation	-0.42182		regulation of anatomical structure size	4.67523		cell migration	0.108859		regulation of I-kappaB kinase/NF-kappaB cascade	0.133113		steroid metabolic process	0.319195		regulation of GTPase activity	0.403469		cellular ketone metabolic process	0.489507		regulation of Wnt receptor signaling pathway	0.0997415		organelle fission	0.0421562		response to oxygen levels	0.153082
regulation of anatomical structure morphogenesis	-0.954677		response to wounding	0.0715		regulation of binding	0.278552		regulation of binding	6.47		programmed cell death	-0.420678		response to extracellular stimulus	4.67625		response to organic cyclic substance	0.108889		regulation of cell adhesion	0.133291		cellular macromolecule metabolic process	0.320163	5.80098e-25	small GTPase mediated signal transduction	0.403521		phosphorus metabolic process	0.490166		regulation of developmental process	0.0999153		regulation of DNA metabolic process	0.0422704		intracellular transport	0.153085
macromolecule modification	-0.954677	1.28709e-33	skeletal system development	0.072		regulation of cell projection organization	0.27881		regulation of immune system process	6.48		regulation of anatomical structure morphogenesis	-0.420117		regulation of actin filament-based process	4.67631		Wnt receptor signaling pathway	0.108919		cofactor metabolic process	0.133333		regulation of actin filament-based process	0.320206		regulation of developmental process	0.403689		cellular nitrogen compound metabolic process	0.490355		regulation of transferase activity	0.1		small GTPase mediated signal transduction	0.0422974		Golgi vesicle transport	0.153165
macromolecular complex assembly	-0.954677		response to extracellular stimulus	0.073		cell part morphogenesis	0.27881		regulation of cell death	6.48	3.11846e-05	regulation of DNA metabolic process	-0.419392		regulation of response to external stimulus	4.67669		protein maturation	0.109208		angiogenesis	0.133556		cell cycle arrest	0.320513		regulation of cellular component movement	0.403769		cell cycle arrest	0.490411		cell part morphogenesis	0.100123		regionalization	0.0424897		regulation of transcription regulator activity	0.153169
cellular response to chemical stimulus	-0.954677	0.000155769	response to drug	0.073		signal transmission via phosphorylation event	0.27907		regulation of cell cycle	6.485		embryonic development ending in birth or egg hatching	-0.418446		Golgi vesicle transport	4.67758		organ morphogenesis	0.109276		lymphocyte activation	0.133562		cellular catabolic process	0.320513	0.00943369	regulation of phosphorus metabolic process	0.404268		intracellular signaling pathway	0.490716		cell migration	0.10046		alcohol metabolic process	0.0427184		cellular response to chemical stimulus	0.153179
regulation of small GTPase mediated signal transduction	-0.952729		regulation of cellular component biogenesis	0.0735		cellular response to endogenous stimulus	0.27933		leukocyte differentiation	6.49		regulation of developmental process	-0.418419	0.0390183	small molecule catabolic process	4.67833		regulation of secretion	0.10929		small molecule biosynthetic process	0.133595		ion transport	0.320514	0.00930491	regulation of transcription regulator activity	0.404433		cellular amino acid and derivative metabolic process	0.491063		nuclear transport	0.100676		sulfur metabolic process	0.0427184		macromolecular complex assembly	0.15327
enzyme linked receptor protein signaling pathway	-0.950782		regulation of immune system process	0.075		regulation of protein metabolic process	0.279721		peptidyl-amino acid modification	6.49		neuron differentiation	-0.416239		regulation of growth	4.67899		carbohydrate metabolic process	0.109316		heterocycle metabolic process	0.133721		protein transport	0.32064	0.000956661	regulation of cell communication	0.404453		cellular amino acid derivative metabolic process	0.49115		regulation of phosphorus metabolic process	0.100867		response to oxidative stress	0.0427184		regulation of binding	0.15338
regulation of catabolic process	-0.950782	0.020118	chemotaxis	0.075		gamete generation	0.280121		regulation of organelle organization	6.49		regulation of protein metabolic process	-0.416191		regulation of cell death	4.67913		di-, tri-valent inorganic cation transport	0.109524		lipid catabolic process	0.133803		regulation of lipid metabolic process	0.320675		macromolecule biosynthetic process	0.404494	0.032417	cellular catabolic process	0.491189		system development	0.101031		cofactor metabolic process	0.0427184		lipid biosynthetic process	0.153398
epithelial cell differentiation	-0.950782	0.0129148	regulation of cell adhesion	0.075		response to inorganic substance	0.280505		regulation of protein metabolic process	6.495	6.74624e-06	regulation of cell projection organization	-0.414262		cellular nitrogen compound biosynthetic process	4.67918		alcohol metabolic process	0.109694		regulation of localization	0.133929		macromolecular complex assembly	0.320808	0.0217822	regulation of binding	0.404494		gamete generation	0.491377		nucleobase, nucleoside, nucleotide and nucleic acid transport	0.101201		regulation of vesicle-mediated transport	0.0427417		regulation of I-kappaB kinase/NF-kappaB cascade	0.153465
response to drug	-0.950782		cellular biosynthetic process	0.075		protein localization	0.280505		lymphocyte activation	6.5		regulation of cell death	-0.412165		regulation of protein metabolic process	4.67946		regulation of system process	0.109717		cellular response to chemical stimulus	0.133946		response to organic cyclic substance	0.320953		cellular macromolecule metabolic process	0.404585	4.15324e-17	protein metabolic process	0.491388		regulation of metabolic process	0.101299		amine metabolic process	0.0427912		steroid metabolic process	0.153782
regulation of GTPase activity	-0.950782		nucleobase, nucleoside and nucleotide metabolic process	0.075		macromolecular complex assembly	0.280505		regulation of cellular response to stress	6.5		regulation of hydrolase activity	-0.411917		regulation of ion transport	4.67951		organic acid catabolic process	0.109756		cellular response to endogenous stimulus	0.133946		secretion	0.321106		regulation of protein metabolic process	0.404608		heterocycle metabolic process	0.491557		cell differentiation	0.101352		carbohydrate catabolic process	0.0428069		regulation of vesicle-mediated transport	0.153808
regulation of transferase activity	-0.950782		regulation of vesicle-mediated transport	0.075		DNA metabolic process	0.280899		regulation of hydrolase activity	6.505		DNA recombination	-0.411558		regulation of system process	4.68002		system development	0.110173		cellular protein complex assembly	0.133949		regulation of cyclase activity	0.321127		proteolysis involved in cellular protein catabolic process	0.404621		nuclear transport	0.491727		cofactor biosynthetic process	0.101399		muscle structure development	0.0428884		microtubule-based movement	0.153821
regulation of intracellular transport	-0.946922	0.0012677	regulation of peptidase activity	0.0755		cellular macromolecule metabolic process	0.280899	2.98878e-07	macromolecular complex assembly	6.505		regulation of signaling process	-0.410859		embryonic morphogenesis	4.68152		nucleobase, nucleoside, nucleotide and nucleic acid transport	0.110482		regulation of protein localization	0.134058		regulation of lyase activity	0.321127		regulation of cell death	0.404668		nucleobase, nucleoside and nucleotide metabolic process	0.491732		regulation of peptidase activity	0.101633		regulation of cellular component biogenesis	0.042967		response to extracellular stimulus	0.153846
cellular protein complex assembly	-0.945008		regulation of intracellular protein kinase cascade	0.077		regulation of small GTPase mediated signal transduction	0.280899		response to peptide hormone stimulus	6.525		tube morphogenesis	-0.409602		secretion	4.68239		generation of precursor metabolites and energy	0.110656		cell part morphogenesis	0.134087		DNA metabolic process	0.321464		nuclear transport	0.404758		regulation of defense response	0.491904		regulation of cell death	0.101695		response to peptide hormone stimulus	0.0429925		regulation of cell death	0.153846
response to protein stimulus	-0.943162		regulation of defense response	0.077		macromolecule modification	0.281492		response to inorganic substance	6.53		regulation of cell communication	-0.408537		regulation of protein localization	4.68399		angiogenesis	0.11068		Golgi vesicle transport	0.1341		regulation of vesicle-mediated transport	0.321481		regulation of anatomical structure morphogenesis	0.404959		amine metabolic process	0.492022		embryonic development ending in birth or egg hatching	0.101855		cell development	0.043043		organelle fission	0.153846
protein localization	-0.943095		glycosylation	0.0775		leukocyte differentiation	0.281495		cellular aromatic compound metabolic process	6.54		cell development	-0.408477		regulation of I-kappaB kinase/NF-kappaB cascade	4.68445		regulation of cell development	0.110728		leukocyte differentiation	0.134146		cytoskeleton organization	0.321527		enzyme linked receptor protein signaling pathway	0.405242		regulation of cell cycle	0.4921		protein folding	0.101923		generation of precursor metabolites and energy	0.0430464		protein metabolic process	0.154031	3.33538e-07
second-messenger-mediated signaling	-0.943095	0.0012158	polysaccharide metabolic process	0.079		organic acid biosynthetic process	0.282486		signal transduction	6.54	6.26564e-06	protein localization	-0.40814		carbohydrate biosynthetic process	4.68453		cellular ketone metabolic process	0.110749		cell migration	0.134175		regulation of GTPase activity	0.321575		regulation of anatomical structure size	0.405286		peptidyl-amino acid modification	0.492119		regulation of signaling pathway	0.102086		membrane invagination	0.0431034		cell development	0.15411
transcription	-0.941199		protein folding	0.079		response to peptide hormone stimulus	0.282486		cellular nitrogen compound biosynthetic process	6.54		ncRNA metabolic process	-0.407761		response to organic cyclic substance	4.68559		organic acid metabolic process	0.110808		lipid metabolic process	0.134237	0.000131097	second-messenger-mediated signaling	0.321596		regulation of locomotion	0.405562		lipid catabolic process	0.492163		regulation of signaling process	0.102213		organic acid biosynthetic process	0.0431245		cell cycle arrest	0.154189
cytoskeleton organization	-0.939302	1.04927e-05	ion transport	0.079		regulation of intracellular transport	0.282888		cellular catabolic process	6.55	8.62918e-05	cellular protein complex assembly	-0.405404		Wnt receptor signaling pathway	4.68611		carbohydrate catabolic process	0.110907		regulation of locomotion	0.134334		regulation of catabolic process	0.321641		regulation of protein localization	0.405622		regulation of hydrolase activity	0.492277		organ morphogenesis	0.102229		signal transmission via phosphorylation event	0.043131		mRNA metabolic process	0.154489
regulation of phosphorus metabolic process	-0.939302	8.1215e-05	G-protein coupled receptor protein signaling pathway	0.079		cellular amino acid derivative metabolic process	0.282891		cellular amino acid and derivative metabolic process	6.56		leukocyte differentiation	-0.404685		response to drug	4.68642		regulation of cell proliferation	0.111111		cellular amino acid derivative metabolic process	0.134361		regulation of cellular component biogenesis	0.321806		macromolecular complex assembly	0.405755		response to bacterium	0.4923		regulation of cell proliferation	0.102271		dephosphorylation	0.0431786		regulation of organelle organization	0.15456
cellular macromolecular complex assembly	-0.937455		small GTPase mediated signal transduction	0.079		intracellular signaling pathway	0.283286		regulation of response to stimulus	6.565		regulation of intracellular transport	-0.404341		regulation of lipid metabolic process	4.68667		cell differentiation	0.111352		chemotaxis	0.134454		response to protein stimulus	0.321885		gamete generation	0.406008		cellular nitrogen compound biosynthetic process	0.492443		neuron differentiation	0.102381		nucleobase, nucleoside, nucleotide and nucleic acid transport	0.0431849		response to cytokine stimulus	0.154629
regulation of cellular component organization	-0.935558	0.00142246	locomotory behavior	0.079		protein folding	0.283688		nucleobase, nucleoside and nucleotide metabolic process	6.565		response to protein stimulus	-0.403007		protein targeting	4.68839		regulation of immune effector process	0.111691		alcohol metabolic process	0.134576		carbohydrate catabolic process	0.322064		regulation of transferase activity	0.40604		nucleobase, nucleoside, nucleotide and nucleic acid transport	0.492593		regulation of GTPase activity	0.102513		lipid catabolic process	0.0432099		regulation of intracellular transport	0.154703
signal transduction	-0.935542	4.31608e-18	regulation of response to external stimulus	0.079		muscle structure development	0.28436		lipid transport	6.57		system development	-0.401188		epidermis development	4.68893		polysaccharide metabolic process	0.111702		nucleobase, nucleoside and nucleotide metabolic process	0.134745		regulation of ion transport	0.322581		programmed cell death	0.406112		regulation of organelle organization	0.492754		skeletal system development	0.102514		regulation of intracellular transport	0.0433165		programmed cell death	0.154759
regulation of signaling pathway	-0.935542		homeostatic process	0.079		transcription	0.284698		regulation of localization	6.57		regulation of growth	-0.400169		regulation of MAP kinase activity	4.68953		regulation of nervous system development	0.112065		cellular aromatic compound metabolic process	0.134809		amine transport	0.322846		muscle structure development	0.406116		response to radiation	0.492775		regulation of catabolic process	0.102595		cell differentiation	0.0433213		regulation of transferase activity	0.15493
regulation of catalytic activity	-0.933678	7.88869e-12	system development	0.079		one-carbon metabolic process	0.285714		regulation of GTPase activity	6.57		enzyme linked receptor protein signaling pathway	-0.398357		cell development	4.69004		small molecule biosynthetic process	0.112281		regulation of hormone levels	0.134831		response to virus	0.322864		regulation of catabolic process	0.406193		polysaccharide metabolic process	0.492843		cell development	0.102621		glycosylation	0.0433441		small GTPase mediated signal transduction	0.154992
carbohydrate catabolic process	-0.932068	1.2002e-06	neurological system process	0.079		heterocycle metabolic process	0.285735		regulation of mitotic cell cycle	6.575		nuclear transport	-0.398326		programmed cell death	4.69087		cellular biosynthetic process	0.112299		regulation of cellular component movement	0.134923		organic acid transport	0.322892		regulation of immune system process	0.406325		regulation of cell death	0.493002		regulation of protein metabolic process	0.102697		embryonic morphogenesis	0.0433839		lipid metabolic process	0.155041
regulation of cell communication	-0.931814	7.72132e-09	cellular response to chemical stimulus	0.079		protein oligomerization	0.286944		regulation of response to external stimulus	6.585		cellular nitrogen compound metabolic process	-0.398167	5.21025e-05	regulation of catalytic activity	4.69105		small molecule catabolic process	0.11232		proteolysis	0.135036		regulation of anatomical structure size	0.322931		regulation of intracellular protein kinase cascade	0.406723		ion transport	0.493058		signal transduction	0.102881		phosphorus metabolic process	0.0434783		regulation of protein metabolic process	0.155142
regulation of localization	-0.931814	0.00232296	regulation of locomotion	0.081		polysaccharide metabolic process	0.286959		regulation of cytokine production	6.59		membrane invagination	-0.396753		muscle system process	4.69121		cell development	0.112441		enzyme linked receptor protein signaling pathway	0.135036		regulation of hydrolase activity	0.322931		neuron differentiation	0.406772		signal transduction	0.493151		intracellular signaling pathway	0.103004		programmed cell death	0.0434783		regulation of growth	0.155395
regulation of ion transport	-0.931814		cellular response to endogenous stimulus	0.081		cell cycle phase	0.287183		regulation of signaling process	6.595	0.00450107	regulation of binding	-0.396753		regulation of binding	4.69121		regulation of anatomical structure morphogenesis	0.112583		fatty acid metabolic process	0.135084		regulation of organelle organization	0.322971		regulation of cell development	0.406799		protein modification by small protein conjugation or removal	0.493243		cellular response to chemical stimulus	0.103047		regulation of anatomical structure morphogenesis	0.0434783		nuclear transport	0.155405
regulation of system process	-0.931814		macromolecule biosynthetic process	0.083		microtubule cytoskeleton organization	0.287193		regulation of intracellular transport	6.595		regulation of peptidase activity	-0.396454		macromolecular complex assembly	4.69148		response to drug	0.112688		secretion	0.135135		peptidyl-amino acid modification	0.323232		regulation of growth	0.406843		regulation of immune effector process	0.493387		regulation of catalytic activity	0.10305		cellular protein complex assembly	0.0434783		DNA metabolic process	0.155422
cellular macromolecule metabolic process	-0.931814	5.29905e-49	membrane invagination	0.083		generation of precursor metabolites and energy	0.28777		phosphorus metabolic process	6.6		intracellular transport	-0.395404		cellular amino acid derivative metabolic process	4.6925		secretion	0.112703		regulation of secretion	0.135276		phosphorus metabolic process	0.323353		regulation of nervous system development	0.407034		alcohol metabolic process	0.493562		cofactor metabolic process	0.103064		cellular amino acid and derivative metabolic process	0.0435572		cell cycle phase	0.155453
protein oligomerization	-0.931814	1.03601e-08	protein transport	0.083		fatty acid metabolic process	0.289017		cellular response to stress	6.6		proteolysis involved in cellular protein catabolic process	-0.395059		carbohydrate metabolic process	4.69369		heart development	0.112851		regulation of intracellular transport	0.135299		polysaccharide metabolic process	0.323467		cellular protein complex assembly	0.407059		regulation of protein localization	0.493562		regulation of vesicle-mediated transport	0.103084		organic acid catabolic process	0.0435572		di-, tri-valent inorganic cation transport	0.15547
regulation of cellular component movement	-0.931814	1.15579e-28	regulation of localization	0.083		regulation of peptidase activity	0.289252		regulation of catalytic activity	6.6		regulation of phosphorus metabolic process	-0.39446		cell surface receptor linked signaling pathway	4.6942	4.42753e-07	amine metabolic process	0.113019		skeletal system development	0.135612		regulation of catalytic activity	0.323608		anatomical structure homeostasis	0.407205		regulation of protein metabolic process	0.493587		cellular macromolecule metabolic process	0.103124		cellular ketone metabolic process	0.0435608		DNA replication	0.155538
muscle structure development	-0.929966		ncRNA metabolic process	0.083		response to oxidative stress	0.289855		macromolecule modification	6.61	0.000924849	signal transmission via phosphorylation event	-0.394039		tube morphogenesis	4.69526		regulation of locomotion	0.113098		tube morphogenesis	0.135664		macromolecule modification	0.323826		regulation of hydrolase activity	0.407272		regulation of cell cycle process	0.493826		regulation of cell communication	0.103265		organic acid metabolic process	0.0435897		cellular response to endogenous stimulus	0.155576
regulation of cellular response to stress	-0.928134		cellular catabolic process	0.083		regulation of catabolic process	0.289969		regulation of transferase activity	6.61		central nervous system development	-0.393671		intracellular signaling pathway	4.69552	0.00337539	embryonic development ending in birth or egg hatching	0.113136		organic acid biosynthetic process	0.135678		homeostatic process	0.323886		response to protein stimulus	0.407435		di-, tri-valent inorganic cation transport	0.494		regulation of intracellular transport	0.103315		cellular aromatic compound metabolic process	0.0435897		regulation of anatomical structure size	0.15566
protein metabolic process	-0.928118	0.00195585	regulation of response to stimulus	0.083		protein metabolic process	0.290276		one-carbon metabolic process	6.615		regulation of transcription regulator activity	-0.392051		regulation of vesicle-mediated transport	4.69582		regulation of developmental process	0.113147		heart development	0.135753		programmed cell death	0.32406		regulation of response to stimulus	0.407538		regulation of cytokine production	0.494024		protein modification by small protein conjugation or removal	0.103371		regulation of peptidase activity	0.0436141		neuron differentiation	0.155738
regulation of developmental process	-0.928118		regulation of cellular component movement	0.083		regulation of transcription regulator activity	0.291052		central nervous system development	6.625		regulation of cell adhesion	-0.3914		cellular protein complex assembly	4.69721		regulation of cellular component movement	0.113394		response to oxidative stress	0.13617		response to drug	0.324084		cell part morphogenesis	0.407601		regulation of secretion	0.494161		angiogenesis	0.10338		regulation of catabolic process	0.0436981		cellular response to stress	0.155738
ion transport	-0.926286	3.61533e-06	response to oxygen levels	0.084		RNA biosynthetic process	0.291151		enzyme linked receptor protein signaling pathway	6.63		regulation of vesicle-mediated transport	-0.389968		organic acid catabolic process	4.69836		central nervous system development	0.113402		organ morphogenesis	0.136187		regulation of small GTPase mediated signal transduction	0.324087		cell migration	0.407795		regulation of transcription regulator activity	0.494191		regulation of MAP kinase activity	0.103478		regulation of anatomical structure size	0.0437063		response to organic cyclic substance	0.15581
heart development	-0.924453		response to cytokine stimulus	0.085		proteolysis	0.291206		signal transmission via phosphorylation event	6.63		muscle system process	-0.387331		central nervous system development	4.69839		cellular response to chemical stimulus	0.113445		amine metabolic process	0.136267		response to radiation	0.324415		regulation of cell projection organization	0.407795		secretion	0.494211		regulation of anatomical structure size	0.103478		regulation of cell cycle	0.0437489		skeletal system development	0.155839
regulation of signaling process	-0.924453		regulation of growth	0.085		DNA replication	0.291545		regulation of cell activation	6.63		macromolecule modification	-0.385751		protein transport	4.69868		regulation of response to stimulus	0.113608		steroid metabolic process	0.136297		cellular response to stress	0.324415		one-carbon metabolic process	0.4078		response to organic cyclic substance	0.49432		regulation of cellular response to stress	0.103484		fatty acid metabolic process	0.0438066		muscle structure development	0.155845
regulation of intracellular protein kinase cascade	-0.922636		protein targeting	0.0855		signal transduction	0.291545		response to oxygen levels	6.63		regulation of cellular component movement	-0.38375		regulation of intracellular protein kinase cascade	4.69912		regulation of immune system process	0.113636		hemopoietic or lymphoid organ development	0.136364		intracellular signaling pathway	0.324561		regulation of peptidase activity	0.407968		mRNA metabolic process	0.494479		embryonic morphogenesis	0.10355		regulation of immune effector process	0.0438863		macromolecule modification	0.156
microtubule-based movement	-0.920879		regulation of MAP kinase activity	0.08625		response to radiation	0.291545		regulation of cellular component movement	6.635		phosphorus metabolic process	-0.383402		lymphocyte activation	4.6999		enzyme linked receptor protein signaling pathway	0.113658		response to protein stimulus	0.136475		regulation of system process	0.324719		dephosphorylation	0.408306		macromolecular complex assembly	0.494787		secretion	0.103611		regulation of protein metabolic process	0.0439038		regulation of phosphorus metabolic process	0.156041
protein folding	-0.920819		regulation of cell development	0.08725		cellular response to stress	0.291545		regulation of locomotion	6.64		macromolecule catabolic process	-0.379886		regulation of phosphorus metabolic process	4.70113		cellular response to endogenous stimulus	0.113749		regulation of cell proliferation	0.136509		regulation of peptidase activity	0.324731		central nervous system development	0.408429		regulation of I-kappaB kinase/NF-kappaB cascade	0.494843		regulation of cell activation	0.103627		small molecule catabolic process	0.0439078		response to inorganic substance	0.156072
chromosome organization	-0.920819	0.000139529	DNA recombination	0.088		anatomical structure homeostasis	0.292001		protein maturation	6.64		regulation of cell proliferation	-0.379778		regulation of cell development	4.70115		regulation of lipid metabolic process	0.114007		regulation of vesicle-mediated transport	0.136527		small GTPase mediated signal transduction	0.324863		macromolecule modification	0.408537		regulation of hormone levels	0.494902		regulation of cell adhesion	0.103714		macromolecule modification	0.0439122		response to corticosteroid stimulus	0.156077
nucleobase, nucleoside and nucleotide metabolic process	-0.920819		learning or memory	0.088		regulation of metabolic process	0.292398		di-, tri-valent inorganic cation transport	6.65		intracellular signaling pathway	-0.377222		regulation of developmental process	4.7013		heterocycle metabolic process	0.114071		carbohydrate metabolic process	0.136674		protein metabolic process	0.324939		intracellular signaling pathway	0.408616		regulation of catalytic activity	0.49518		central nervous system development	0.103824		regulation of cell cycle process	0.0439206		regulation of cellular component organization	0.156372
regulation of neurological system process	-0.917215		response to organic cyclic substance	0.088		regulation of cell death	0.292826		regulation of signaling pathway	6.65		regulation of locomotion	-0.376324		heterocycle metabolic process	4.70143		response to peptide hormone stimulus	0.114159		protein transport	0.13671		regulation of mitotic cell cycle	0.324963		phosphorus metabolic process	0.408696		cytoskeleton organization	0.495222		heart development	0.103835		embryonic development ending in birth or egg hatching	0.0439209		response to drug	0.156438
regulation of growth	-0.917215		cell development	0.088		regulation of nervous system development	0.293255		anatomical structure homeostasis	6.655		protein metabolic process	-0.375874		muscle structure development	4.70196		response to inorganic substance	0.11426		cellular amino acid and derivative metabolic process	0.136752		regulation of cell cycle	0.325083		regulation of I-kappaB kinase/NF-kappaB cascade	0.408817		regulation of vesicle-mediated transport	0.495254		regulation of locomotion	0.103835		regulation of binding	0.0439331		phosphorus metabolic process	0.156517
regulation of organelle organization	-0.91364		cofactor biosynthetic process	0.088		cellular response to chemical stimulus	0.293255		protein metabolic process	6.67		nucleobase, nucleoside, nucleotide and nucleic acid transport	-0.375105		regulation of intracellular transport	4.70218		sulfur metabolic process	0.114439		system development	0.136882		neurological system process	0.325139		protein metabolic process	0.408903		chromosome organization	0.495315		gamete generation	0.103896		glycerolipid metabolic process	0.0439354		response to virus	0.156627
cellular catabolic process	-0.91364		regulation of nervous system development	0.088		cofactor biosynthetic process	0.293937		heterocycle metabolic process	6.67		cell migration	-0.37468		lipid metabolic process	4.70299		cellular nitrogen compound biosynthetic process	0.114452		cellular ketone metabolic process	0.136972		mRNA metabolic process	0.325203		signal transduction	0.409091		second-messenger-mediated signaling	0.495379		response to radiation	0.104019		protein metabolic process	0.0440476		regulation of localization	0.156627
cell cycle arrest	-0.910095	1.98002e-10	response to corticosteroid stimulus	0.08875		enzyme linked receptor protein signaling pathway	0.294118		hemopoietic or lymphoid organ development	6.67		lymphocyte activation	-0.373624		regulation of transferase activity	4.70352		regulation of MAP kinase activity	0.114525		organic acid metabolic process	0.137079		locomotory behavior	0.325243		regulation of vesicle-mediated transport	0.409311		programmed cell death	0.49581		anatomical structure homeostasis	0.104149		cellular catabolic process	0.0440529		cellular macromolecular complex assembly	0.156632
regulation of lipid metabolic process	-0.906578	0.0103075	regulation of homeostatic process	0.0895		cellular biosynthetic process	0.294937		response to oxidative stress	6.68		response to radiation	-0.372494		regulation of neurological system process	4.70494		regulation of intracellular protein kinase cascade	0.114537		regulation of growth	0.137185		membrane invagination	0.325411		regulation of cell proliferation	0.409425		regulation of DNA metabolic process	0.495812		chemotaxis	0.104167		secretion	0.0440931		cytoskeleton organization	0.156692
dephosphorylation	-0.90309		regulation of protein localization	0.0895		cell differentiation	0.295072		DNA recombination	6.7		regulation of transferase activity	-0.370677		regulation of anatomical structure morphogenesis	4.70567		regulation of localization	0.114558		regulation of MAP kinase activity	0.137209		response to inorganic substance	0.325515		membrane invagination	0.409449		dephosphorylation	0.496438		protein oligomerization	0.104187		anatomical structure homeostasis	0.0441001		regulation of mitotic cell cycle	0.156791
regulation of cell cycle	-0.90309		intracellular transport	0.0895		regulation of Wnt receptor signaling pathway	0.295421		regulation of intracellular protein kinase cascade	6.7		dephosphorylation	-0.370463		regulation of response to stimulus	4.70658		cellular aromatic compound metabolic process	0.114583		regulation of intracellular protein kinase cascade	0.13727		protein oligomerization	0.325595		regulation of intracellular transport	0.409565		protein localization	0.496768		muscle system process	0.104688		cell cycle arrest	0.0441014		macromolecule catabolic process	0.156792
regulation of hydrolase activity	-0.90136	7.23074e-08	regulation of cell activation	0.0895		regulation of catalytic activity	0.295421		regulation of phosphorus metabolic process	6.705		cellular response to endogenous stimulus	-0.369474		gamete generation	4.70662		muscle structure development	0.114688		muscle system process	0.137309		nuclear transport	0.325715		translation	0.409574		regulation of cyclase activity	0.496872		regulation of intracellular protein kinase cascade	0.104701		regulation of developmental process	0.044164		lipid catabolic process	0.156818
sulfur metabolic process	-0.899629		peptidyl-amino acid modification	0.09		regulation of neurological system process	0.295858		regulation of cell cycle process	6.71		cell part morphogenesis	-0.369062		signal transduction	4.70709	2.12834e-06	cellular amino acid and derivative metabolic process	0.114695		polysaccharide metabolic process	0.137421		regulation of secretion	0.325843		innate immune response	0.409618		regulation of lyase activity	0.496872		nucleobase, nucleoside and nucleotide metabolic process	0.104842		lipid biosynthetic process	0.044186		homeostatic process	0.156834
central nervous system development	-0.899629		regulation of lipid metabolic process	0.09075		response to corticosteroid stimulus	0.295858		intracellular signaling pathway	6.71		small GTPase mediated signal transduction	-0.368406		cell migration	4.70713		regulation of cell activation	0.114754		dephosphorylation	0.137442		regulation of cell death	0.326101		regulation of MAP kinase activity	0.409639		regulation of binding	0.496894		response to protein stimulus	0.105044		lipid metabolic process	0.0442002		regulation of catalytic activity	0.156931
regulation of cell cycle process	-0.899629		Golgi vesicle transport	0.0915		response to cytokine stimulus	0.295858		regulation of anatomical structure morphogenesis	6.72		one-carbon metabolic process	-0.366062		cellular response to endogenous stimulus	4.70713		response to oxidative stress	0.115059		protein oligomerization	0.137596		G-protein coupled receptor protein signaling pathway	0.326288		regulation of localization	0.409722		protein oligomerization	0.497227		cellular biosynthetic process	0.105066		response to cytokine stimulus	0.0442002		proteolysis	0.156997
cell differentiation	-0.899629		central nervous system development	0.092		regulation of DNA metabolic process	0.296736		DNA metabolic process	6.725		signal transduction	-0.362338		cellular aromatic compound metabolic process	4.70716		anatomical structure homeostasis	0.115237		regulation of peptidase activity	0.137651		lipid catabolic process	0.326316		response to radiation	0.409742		regulation of system process	0.497453		cellular protein complex assembly	0.105081		heterocycle metabolic process	0.0442656		regulation of cell cycle	0.15715
regulation of metabolic process	-0.896196	6.21791e-16	regulation of ion transport	0.092		regulation of protein localization	0.296742		epidermis development	6.725		regulation of catalytic activity	-0.362042		regulation of localization	4.70751		regulation of growth	0.115471		regulation of lipid metabolic process	0.137705		signal transmission via phosphorylation event	0.326376		cellular nitrogen compound metabolic process	0.409752		response to oxygen levels	0.497462		regulation of hydrolase activity	0.105152		response to inorganic substance	0.0442684		regulation of hydrolase activity	0.157392
response to extracellular stimulus	-0.89452	0.000290783	response to peptide hormone stimulus	0.092		regulation of anatomical structure size	0.297177		amine metabolic process	6.725		anatomical structure homeostasis	-0.361526		fatty acid metabolic process	4.70851		lymphocyte activation	0.115502		small molecule catabolic process	0.137762		regulation of transferase activity	0.326471		cell development	0.409924		response to drug	0.497475		regulation of cellular component movement	0.105223		macromolecule catabolic process	0.0442747		secretion	0.157399
one-carbon metabolic process	-0.894493		regulation of hydrolase activity	0.092		programmed cell death	0.297619		regulation of cell communication	6.73		protein targeting	-0.360777		innate immune response	4.70856		cellular amino acid derivative metabolic process	0.115512		response to virus	0.137844		macromolecule catabolic process	0.326813		proteolysis	0.410156		one-carbon metabolic process	0.497596		regulation of protein localization	0.105263		intracellular signaling pathway	0.0443015		regulation of cyclase activity	0.157407
regulation of binding	-0.892843		macromolecular complex assembly	0.092		regulation of I-kappaB kinase/NF-kappaB cascade	0.297619		regulation of growth	6.73		response to oxygen levels	-0.360294		response to cytokine stimulus	4.70972		regulation of cell communication	0.115753		anatomical structure homeostasis	0.137845		regulation of cellular component organization	0.326895		system development	0.41025		regulation of signaling process	0.497728		signal transmission via phosphorylation event	0.105386		protein oligomerization	0.0443159		regulation of lyase activity	0.157407
regulation of cell adhesion	-0.891179		proteolysis	0.093		regulation of cell cycle	0.297841		regulation of developmental process	6.73		protein transport	-0.355903		regulation of transcription regulator activity	4.71053		proteolysis	0.115884		protein localization	0.137846		signal transduction	0.326901		regulation of catalytic activity	0.410535		homeostatic process	0.497738		Wnt receptor signaling pathway	0.105389		regulation of protein localization	0.0443213		gamete generation	0.157648
secretion	-0.88941		protein metabolic process	0.094		regulation of system process	0.298063		learning or memory	6.745		cellular response to chemical stimulus	-0.355854		regulation of cellular component biogenesis	4.71065		hemopoietic or lymphoid organ development	0.115942		regulation of developmental process	0.137846		regulation of protein metabolic process	0.326971		nucleobase, nucleoside, nucleotide and nucleic acid transport	0.411101		cellular macromolecular complex assembly	0.497752		cellular response to endogenous stimulus	0.105451		phospholipid metabolic process	0.0443687		regulation of intracellular protein kinase cascade	0.157692
regulation of protein localization	-0.886057		cellular macromolecular complex assembly	0.094		macromolecule biosynthetic process	0.298656		small molecule biosynthetic process	6.75		regulation of intracellular protein kinase cascade	-0.355772		regulation of hydrolase activity	4.71113		response to oxygen levels	0.115942		signal transduction	0.137931		transcription	0.327208		macromolecule catabolic process	0.411554		cellular aromatic compound metabolic process	0.497917		regulation of I-kappaB kinase/NF-kappaB cascade	0.10567		signal transduction	0.0443723		signal transmission via phosphorylation event	0.15775
regulation of locomotion	-0.886057		regulation of cellular component organization	0.094		regulation of mitotic cell cycle	0.299401		cellular response to endogenous stimulus	6.76		regulation of protein localization	-0.353132		RNA biosynthetic process	4.71148		regulation of I-kappaB kinase/NF-kappaB cascade	0.115954		regulation of cell projection organization	0.137931		anatomical structure homeostasis	0.327553		signal transmission via phosphorylation event	0.411765		regulation of cellular component biogenesis	0.497942		enzyme linked receptor protein signaling pathway	0.105799		regulation of cell death	0.044423		intracellular signaling pathway	0.15775
regulation of secretion	-0.886057		regulation of cell projection organization	0.096		regulation of GTPase activity	0.299663		carbohydrate catabolic process	6.78		response to peptide hormone stimulus	-0.351613		homeostatic process	4.7118		regulation of metabolic process	0.115959	9.83157e-13	intracellular transport	0.137958		regulation of cell cycle process	0.327564		ncRNA metabolic process	0.411765		regulation of cellular response to stress	0.498353		tube morphogenesis	0.10582		lipid transport	0.044468		regulation of catabolic process	0.15777
cell surface receptor linked signaling pathway	-0.882729		glycerolipid metabolic process	0.096		neuron differentiation	0.300867		cellular macromolecular complex assembly	6.78		regulation of localization	-0.35		cell differentiation	4.71188	0.000668385	response to cytokine stimulus	0.11607		regulation of transcription regulator activity	0.138054		regulation of cell projection organization	0.327869		cellular response to endogenous stimulus	0.41247		response to protein stimulus	0.498414		leukocyte differentiation	0.10604		regulation of cellular response to stress	0.0445434		regulation of protein localization	0.157773
small molecule biosynthetic process	-0.877787		regulation of DNA metabolic process	0.096		regulation of signaling pathway	0.301091		response to corticosteroid stimulus	6.78		regulation of I-kappaB kinase/NF-kappaB cascade	-0.349211		response to radiation	4.71192		carbohydrate biosynthetic process	0.116204		protein targeting	0.138057		dephosphorylation	0.328075		intracellular transport	0.412496		regulation of intracellular protein kinase cascade	0.498447		response to peptide hormone stimulus	0.106188		regulation of GTPase activity	0.0445643		regulation of signaling pathway	0.157773
macromolecule biosynthetic process	-0.876148		regulation of signaling process	0.0965		regulation of localization	0.301546		regulation of MAP kinase activity	6.78		regulation of response to stimulus	-0.347659		response to oxygen levels	4.71219		regulation of cell adhesion	0.116345		regulation of nervous system development	0.13809		synaptic transmission	0.328083		regulation of cell activation	0.412664		G-protein coupled receptor protein signaling pathway	0.49862		lymphocyte activation	0.106232		regulation of metabolic process	0.0446549		organic acid transport	0.157895
response to inorganic substance	-0.876148		cytoskeleton organization	0.098		regulation of cell communication	0.301659		alcohol metabolic process	6.81		regulation of immune system process	-0.346367		regulation of organelle organization	4.7127		gamete generation	0.116369		regulation of anatomical structure morphogenesis	0.138264		regulation of signaling process	0.328098		peptidyl-amino acid modification	0.413306		anatomical structure homeostasis	0.499157		response to corticosteroid stimulus	0.106267		response to drug	0.0446781		Wnt receptor signaling pathway	0.157915
neurological system process	-0.876148		cell-cell adhesion	0.098		response to extracellular stimulus	0.302115		homeostatic process	6.81		protein oligomerization	-0.346074		phospholipid metabolic process	4.71284		nucleobase, nucleoside and nucleotide metabolic process	0.116592		muscle structure development	0.138401		regulation of phosphorus metabolic process	0.328125		cellular response to chemical stimulus	0.413333		regulation of transferase activity	0.499276		one-carbon metabolic process	0.106285		small molecule biosynthetic process	0.0446927		regulation of cellular response to stress	0.157963
phospholipid metabolic process	-0.872895	0.0144834	cellular nitrogen compound metabolic process	0.098		response to drug	0.303033		cellular response to chemical stimulus	6.82		peptidyl-amino acid modification	-0.345205		angiogenesis	4.71316		regulation of signaling pathway	0.116788	0.0323375	organic acid catabolic process	0.138462		cellular response to chemical stimulus	0.328125		response to cytokine stimulus	0.41409		response to oxidative stress	0.499301		hemopoietic or lymphoid organ development	0.106501		gamete generation	0.0447285		regulation of anatomical structure morphogenesis	0.157967
regulation of cell death	-0.872895		regulation of I-kappaB kinase/NF-kappaB cascade	0.098		regulation of intracellular protein kinase cascade	0.303496		embryonic development ending in birth or egg hatching	6.825		response to oxidative stress	-0.339121		cellular amino acid and derivative metabolic process	4.71457		leukocyte differentiation	0.116972		regulation of cell development	0.138508		chemotaxis	0.328502		protein transport	0.414399		regulation of cellular component organization	0.49934		response to drug	0.106716		regulation of hormone levels	0.0447632		regulation of MAP kinase activity	0.157967
regulation of cell proliferation	-0.872895		angiogenesis	0.1		regulation of signaling process	0.303496		polysaccharide metabolic process	6.85		proteolysis	-0.337977		regulation of cell cycle	4.71485		cell part morphogenesis	0.117154		response to radiation	0.138544		cellular response to endogenous stimulus	0.328729		protein targeting	0.414617		regulation of phosphorus metabolic process	0.499639		locomotory behavior	0.106742		lymphocyte activation	0.0447761		regulation of cell cycle process	0.158148
cellular amino acid derivative metabolic process	-0.871353		DNA metabolic process	0.1		organ morphogenesis	0.304432		regulation of homeostatic process	6.87		response to cytokine stimulus	-0.335253		amine metabolic process	4.71537		regulation of protein localization	0.117241		proteolysis involved in cellular protein catabolic process	0.138639		RNA biosynthetic process	0.328744		response to peptide hormone stimulus	0.415837		proteolysis	0.5		macromolecule catabolic process	0.106769		regulation of signaling process	0.0448412		polysaccharide metabolic process	0.158163
epidermis development	-0.866461	5.97044e-14	signal transduction	0.1		regulation of hydrolase activity	0.304569		regulation of system process	6.88		regulation of cell activation	-0.330091		glycerolipid metabolic process	4.71705		macromolecule biosynthetic process	0.1175		cellular catabolic process	0.138776		gamete generation	0.328764		response to bacterium	0.415877		chemotaxis	0.5		regulation of immune system process	0.106796		cell migration	0.0450281		microtubule cytoskeleton organization	0.158297
cellular nitrogen compound metabolic process	-0.866461		cell surface receptor linked signaling pathway	0.1		homeostatic process	0.304879		cellular macromolecule metabolic process	6.885		secretion	-0.323795		transcription	4.71727		protein metabolic process	0.117881	8.52559e-14	embryonic development ending in birth or egg hatching	0.138779		response to oxygen levels	0.328849		response to oxygen levels	0.416244		defense response	0.5		regulation of localization	0.106987		response to radiation	0.0450549		response to bacterium	0.15835
regulation of mitotic cell cycle	-0.863279	3.93082e-10	regulation of cell communication	0.1		response to oxygen levels	0.306373		glycerolipid metabolic process	6.89		regulation of system process	-0.323657		lipid catabolic process	4.71783		regulation of intracellular transport	0.117932		regulation of cell communication	0.138779		lipid transport	0.328906		regulation of cytokine production	0.416357		response to wounding	0.5		regulation of response to stimulus	0.107092		cellular nitrogen compound biosynthetic process	0.0450708		transcription	0.158385
cellular biosynthetic process	-0.863279		regulation of cell death	0.1		heart development	0.306513		defense response	6.9		regulation of neurological system process	-0.322619		cellular nitrogen compound metabolic process	4.71807	7.55429e-09	regulation of phosphorus metabolic process	0.117971	0.0211715	cell differentiation	0.138854		regulation of intracellular transport	0.328926		defense response	0.416486		response to inorganic substance	0.5		proteolysis involved in cellular protein catabolic process	0.107175		regulation of ion transport	0.0451128		RNA biosynthetic process	0.158385
response to radiation	-0.853883		carbohydrate biosynthetic process	0.1		regionalization	0.306631		response to wounding	6.9		cellular catabolic process	-0.322384		cellular ketone metabolic process	4.71825		cellular catabolic process	0.119008	3.44935e-07	central nervous system development	0.138863		response to extracellular stimulus	0.328947		protein oligomerization	0.416667		regulation of metabolic process	0.5		phosphorus metabolic process	0.107362		electron transport chain	0.0451518		cell differentiation	0.158595
regulation of transcription regulator activity	-0.853872		cell migration	0.1		steroid metabolic process	0.306674		response to organic cyclic substance	6.9		regulation of MAP kinase activity	-0.316807		steroid metabolic process	4.71827		regulation of cellular response to stress	0.119082		regulation of catalytic activity	0.138987		cellular protein complex assembly	0.329114		muscle system process	0.417014		regulation of ion transport	0.5		regulation of cytokine production	0.107407		nucleobase, nucleoside and nucleotide metabolic process	0.0452331		regulation of signaling process	0.158605
carbohydrate metabolic process	-0.850781		regulation of anatomical structure morphogenesis	0.1		regulation of cell cycle process	0.306748		lipid catabolic process	6.9		cellular biosynthetic process	-0.316807	0.0253943	cellular catabolic process	4.72126	0.00992234	signal transduction	0.119266	2.40927e-07	regionalization	0.139004		regulation of neurological system process	0.329295		Golgi vesicle transport	0.417202		synaptic transmission	0.500503		regionalization	0.10757		regulation of cytokine production	0.0454545		regulation of cell adhesion	0.158687
alcohol metabolic process	-0.850781		signal transmission via phosphorylation event	0.1		Wnt receptor signaling pathway	0.306748		cell development	6.9		protein maturation	-0.316467		skeletal system development	4.7214		regulation of transcription regulator activity	0.119365		cell development	0.139312		regulation of MAP kinase activity	0.329538		cell-cell adhesion	0.419124		organic acid catabolic process	0.500655		response to wounding	0.10757		regulation of localization	0.0454545		regulation of system process	0.1587
small molecule catabolic process	-0.849246		regulation of intracellular transport	0.1		regulation of growth	0.306748		gamete generation	6.91		regulation of homeostatic process	-0.311282		regulation of nervous system development	4.72204		RNA biosynthetic process	0.119403		regulation of protein metabolic process	0.139446		regulation of localization	0.329663		regulation of immune effector process	0.41933		small molecule catabolic process	0.50104		regulation of system process	0.107656		regulation of cell activation	0.0454545		regulation of cell communication	0.158757
cellular amino acid and derivative metabolic process	-0.847712		regulation of cell proliferation	0.1		regulation of cell development	0.306748		response to drug	6.92		regulation of secretion	-0.311282		response to peptide hormone stimulus	4.72358		protein oligomerization	0.119465		regulation of cell death	0.13951		response to corticosteroid stimulus	0.32967		cell surface receptor linked signaling pathway	0.419387	6.69778e-07	regulation of homeostatic process	0.501166		heterocycle metabolic process	0.107955		regulation of cell adhesion	0.0454664		chromosome organization	0.158759
G-protein coupled receptor protein signaling pathway	-0.847712		cellular protein complex assembly	0.1		cell cycle arrest	0.306821		cellular nitrogen compound metabolic process	6.925		response to extracellular stimulus	-0.308874		intracellular transport	4.72403	0.00587008	response to virus	0.119466		intracellular signaling pathway	0.139535		regulation of DNA metabolic process	0.329703		regulation of secretion	0.419387		regulation of localization	0.501548		small molecule catabolic process	0.10823		tube morphogenesis	0.0455038		regulation of ion transport	0.158798
organic acid catabolic process	-0.847712		regulation of catalytic activity	0.1		embryonic morphogenesis	0.30722		ion transport	6.925		Golgi vesicle transport	-0.305629		one-carbon metabolic process	4.72438		peptidyl-amino acid modification	0.119469		embryonic morphogenesis	0.139583		regulation of protein localization	0.33		response to extracellular stimulus	0.419437		innate immune response	0.501679		response to cytokine stimulus	0.108357		regulation of hydrolase activity	0.0455264		regulation of developmental process	0.158824
response to cytokine stimulus	-0.847712		regulation of developmental process	0.1		regulation of developmental process	0.307692		regulation of nervous system development	6.935		response to drug	-0.303246		organic acid metabolic process	4.72467		regulation of cell projection organization	0.119469		macromolecule catabolic process	0.13962		regulation of I-kappaB kinase/NF-kappaB cascade	0.330119		regulation of homeostatic process	0.4197		amine transport	0.501811		macromolecule modification	0.108371	4.87065e-05	leukocyte differentiation	0.0455426		proteolysis involved in cellular protein catabolic process	0.158888
cellular nitrogen compound biosynthetic process	-0.847712		nuclear transport	0.1		hemopoietic or lymphoid organ development	0.307695		regulation of cell development	6.935		response to inorganic substance	-0.302901		mRNA metabolic process	4.72601		dephosphorylation	0.119602		regulation of binding	0.139706		regulation of homeostatic process	0.330189		response to wounding	0.419753		regulation of response to external stimulus	0.50214		regulation of neurological system process	0.108491		proteolysis involved in cellular protein catabolic process	0.0456274		system development	0.15902
response to oxygen levels	-0.847712		regulation of protein metabolic process	0.1		innate immune response	0.307719		muscle structure development	6.95		carbohydrate biosynthetic process	-0.300247		ncRNA metabolic process	4.72601		signal transmission via phosphorylation event	0.119632		generation of precursor metabolites and energy	0.139806		regulation of cellular response to stress	0.330189		secretion	0.420049		learning or memory	0.502601		response to virus	0.108565		enzyme linked receptor protein signaling pathway	0.0457926		regulation of cell proliferation	0.159036
polysaccharide metabolic process	-0.846252		regulation of transferase activity	0.1		tube morphogenesis	0.308167		secretion	6.955		polysaccharide metabolic process	-0.299496		regulation of metabolic process	4.72609	2.54999e-32	regulation of binding	0.119718		protein modification by small protein conjugation or removal	0.139818		learning or memory	0.330436		cellular catabolic process	0.420245		organic acid transport	0.502683		cellular catabolic process	0.108824		regulation of catalytic activity	0.0458103		regulation of cellular component movement	0.159077
generation of precursor metabolites and energy	-0.843151		proteolysis involved in cellular protein catabolic process	0.1		lipid metabolic process	0.308642		system development	6.955		learning or memory	-0.295369		regulation of locomotion	4.72619		phosphorus metabolic process	0.119782	1.35993e-13	regulation of signaling pathway	0.139947		regulation of defense response	0.330596		regulation of response to external stimulus	0.42045		regulation of response to stimulus	0.502779		defense response	0.108974		regulation of immune system process	0.0458248		regulation of DNA metabolic process	0.159129
heterocycle metabolic process	-0.843151		one-carbon metabolic process	0.102		learning or memory	0.308642		angiogenesis	6.96		sulfur metabolic process	-0.293617		regulation of mitotic cell cycle	4.72751		regulation of transferase activity	0.119816	0.0377077	peptidyl-amino acid modification	0.14		proteolysis involved in cellular protein catabolic process	0.330858		response to virus	0.420823		regulation of cell communication	0.502876		protein metabolic process	0.109067	1.72572e-08	regulation of signaling pathway	0.0458248		cellular protein complex assembly	0.159193
programmed cell death	-0.838632		epidermis development	0.102		regulation of cell adhesion	0.308642		regulation of cell proliferation	6.965		response to corticosteroid stimulus	-0.286755		regulation of cell cycle process	4.72751		macromolecule modification	0.119932	4.46064e-22	regulation of hydrolase activity	0.140089		regulation of growth	0.330899		homophilic cell adhesion	0.420883		regulation of signaling pathway	0.503249		regulation of immune effector process	0.109364		heart development	0.0458869		regulation of locomotion	0.159373
response to oxidative stress	-0.834165		macromolecule catabolic process	0.102		glycosylation	0.308642		nucleobase, nucleoside, nucleotide and nucleic acid transport	7		regulation of cytokine production	-0.285854		system development	4.7292	1.78524e-05	regulation of signaling process	0.12	2.93252e-06	regulation of phosphorus metabolic process	0.140116		response to cytokine stimulus	0.330935		response to inorganic substance	0.421348		cellular response to endogenous stimulus	0.503326		cell surface receptor linked signaling pathway	0.109589	2.89178e-06	angiogenesis	0.0459519		protein modification by small protein conjugation or removal	0.159383
proteolysis	-0.832683		regulation of cellular response to stress	0.10325		regulation of lipid metabolic process	0.309166		cell migration	7		cell surface receptor linked signaling pathway	-0.283636	9.52292e-20	cell cycle arrest	4.72957		regulation of catalytic activity	0.120108	8.82212e-05	response to bacterium	0.140313		response to peptide hormone stimulus	0.331019		response to oxidative stress	0.421488		regulation of peptidase activity	0.503327		response to bacterium	0.109589		muscle system process	0.0459908		phospholipid metabolic process	0.159405
cofactor biosynthetic process	-0.83121		phospholipid metabolic process	0.104		lipid catabolic process	0.309598		transcription	7.01		innate immune response	-0.279645		polysaccharide metabolic process	4.7296		intracellular signaling pathway	0.12037	4.46813e-06	signal transmission via phosphorylation event	0.140456		regulation of intracellular protein kinase cascade	0.331272		regulation of neurological system process	0.421652		cellular protein complex assembly	0.503979		regulation of secretion	0.109589		cellular amino acid derivative metabolic process	0.0460922		response to wounding	0.15942
amine metabolic process	-0.829748		cell differentiation	0.104		central nervous system development	0.310559		organic acid metabolic process	7.02		regulation of response to external stimulus	-0.275928		nucleobase, nucleoside, nucleotide and nucleic acid transport	4.73309		cellular nitrogen compound metabolic process	0.120601	8.83641e-34	programmed cell death	0.140629		regulation of binding	0.331272		regulation of system process	0.422739		transcription	0.504043		regulation of defense response	0.109615		regulation of lipid metabolic process	0.046133		regulation of Wnt receptor signaling pathway	0.159632
cofactor metabolic process	-0.825361		cellular macromolecule metabolic process	0.104		regulation of phosphorus metabolic process	0.310559		regulation of neurological system process	7.02		response to organic cyclic substance	-0.275527		synaptic transmission	4.73317		ncRNA metabolic process	0.120614	0.00883075	regulation of signaling process	0.140723		regulation of cell communication	0.33136		regulation of defense response	0.422895		regulation of cell activation	0.504065		response to extracellular stimulus	0.109661		regulation of cell communication	0.0461352		heart development	0.159736
cell-cell adhesion	-0.823918		DNA replication	0.104		regulation of MAP kinase activity	0.310562		regulation of Wnt receptor signaling pathway	7.04		regulation of immune effector process	-0.275369		regulation of cell communication	4.73451	2.26053e-11	regulation of protein metabolic process	0.120974	1.45646e-10	microtubule-based movement	0.140737		regulation of cytokine production	0.33156		cellular biosynthetic process	0.423358	1.1461e-08	regulation of MAP kinase activity	0.504249		regulation of response to external stimulus	0.109753		regulation of transcription regulator activity	0.0461515		signal transduction	0.159786
organic acid metabolic process	-0.823909		di-, tri-valent inorganic cation transport	0.104		regulation of cell proliferation	0.3108		phospholipid metabolic process	7.04		cell-cell adhesion	-0.269366	0.011269	cellular macromolecule metabolic process	4.73535	1.17642e-30	cellular macromolecule metabolic process	0.121069	3.46036e-56	nuclear transport	0.140935		cell development	0.331775		polysaccharide metabolic process	0.423398		locomotory behavior	0.504526		cellular nitrogen compound biosynthetic process	0.109766		regulation of mitotic cell cycle	0.0462895		response to radiation	0.159851
organic acid biosynthetic process	-0.823909		regulation of cytokine production	0.106		regulation of transferase activity	0.311526		small molecule catabolic process	7.045		regulation of defense response	-0.26414	0.00747034	macromolecule catabolic process	4.7354		macromolecular complex assembly	0.121107	3.15199e-07	regulation of transferase activity	0.141089		regulation of signaling pathway	0.33189		learning or memory	0.423596		response to extracellular stimulus	0.504854		regulation of homeostatic process	0.11		regulation of phosphorus metabolic process	0.0462963		regulation of cytokine production	0.16
cellular ketone metabolic process	-0.823909		organ morphogenesis	0.108		angiogenesis	0.3125		regulation of ion transport	7.05		defense response	-0.26383	2.18361e-11	protein metabolic process	4.73589	2.99543e-26	regulation of cell death	0.121212	4.69876e-08	nucleobase, nucleoside, nucleotide and nucleic acid transport	0.141097		nucleobase, nucleoside, nucleotide and nucleic acid transport	0.332135		response to corticosteroid stimulus	0.423684		membrane invagination	0.504854		response to oxidative stress	0.110345		regulation of growth	0.0463469		learning or memory	0.160047
glycerolipid metabolic process	-0.823909		lymphocyte activation	0.108		regulation of cytokine production	0.312989		cofactor biosynthetic process	7.05		homophilic cell adhesion	-0.26167		proteolysis	4.73859	3.41709e-09	transcription	0.121359	0.000565772	gamete generation	0.141809		muscle structure development	0.332589		response to drug	0.423763		response to corticosteroid stimulus	0.504854		carbohydrate catabolic process	0.110564		response to corticosteroid stimulus	0.0463576		anatomical structure homeostasis	0.160053
homeostatic process	-0.821023		cell part morphogenesis	0.108		regulation of anatomical structure morphogenesis	0.312989		cellular ketone metabolic process	7.055		regulation of lipid metabolic process	-0.258511		protein maturation	4.7413		cell-cell adhesion	0.121578		regulation of cellular response to stress	0.142029		regulation of transcription regulator activity	0.332929		response to organic cyclic substance	0.4244		regulation of cell proliferation	0.505618	0.000399043	response to oxygen levels	0.1107		regulation of cell proliferation	0.0463807		regulation of immune effector process	0.16009
response to corticosteroid stimulus	-0.818307		programmed cell death	0.10925		regulation of cell activation	0.313234		chromosome organization	7.07		response to wounding	-0.25581	8.28121e-06	heart development	4.74187		cellular macromolecular complex assembly	0.121637		macromolecular complex assembly	0.142389		regulation of nervous system development	0.333017		regulation of lipid metabolic process	0.425121		regulation of intracellular transport	0.506089		response to inorganic substance	0.111236		regulation of defense response	0.0463986		embryonic development ending in birth or egg hatching	0.160108
translation	-0.818156		regulation of phosphorus metabolic process	0.11		lipid transport	0.313395		cell differentiation	7.085		carbohydrate metabolic process	-0.248641	2.33103e-19	leukocyte differentiation	4.74315		regulation of hydrolase activity	0.122402		protein metabolic process	0.142447	1.4308e-08	protein localization	0.333333		carbohydrate biosynthetic process	0.427272		cell development	0.506232		regulation of lipid metabolic process	0.111908		epithelial cell differentiation	0.0463998		regulation of GTPase activity	0.160318
angiogenesis	-0.815309		gamete generation	0.1105		regulation of defense response	0.31348		organ morphogenesis	7.1		response to virus	-0.247505		regulation of DNA metabolic process	4.74428		regulation of vesicle-mediated transport	0.122562		regulation of cellular component organization	0.142518		regulation of cell proliferation	0.333333		carbohydrate catabolic process	0.427509		cofactor metabolic process	0.506775		regulation of ion transport	0.112273		response to extracellular stimulus	0.0464481		locomotory behavior	0.160526
leukocyte differentiation	-0.811456		second-messenger-mediated signaling	0.1105		regulation of ion transport	0.314736		carbohydrate metabolic process	7.12		generation of precursor metabolites and energy	-0.235045	4.35399e-05	regulation of signaling pathway	4.74503	4.02381e-13	regulation of catabolic process	0.122772	7.82122e-05	regulation of catabolic process	0.142649		cell part morphogenesis	0.333407		homeostatic process	0.429572	2.09888e-13	lymphocyte activation	0.506838		peptidyl-amino acid modification	0.11252		cellular response to chemical stimulus	0.0464481		cell part morphogenesis	0.16058
cellular response to stress	-0.805488		enzyme linked receptor protein signaling pathway	0.113		system development	0.316706		response to extracellular stimulus	7.12		glycosylation	-0.229628	0.000504224	regulation of cellular component organization	4.74567	1.36125e-07	protein localization	0.122853		one-carbon metabolic process	0.142699		regulation of cell development	0.333809		regulation of ion transport	0.43038		cell surface receptor linked signaling pathway	0.507163	6.05775e-07	homeostatic process	0.112824	0.000553281	di-, tri-valent inorganic cation transport	0.0464684		defense response	0.160681
regulation of homeostatic process	-0.799153		intracellular signaling pathway	0.113		response to virus	0.316958		regulation of lipid metabolic process	7.12		response to bacterium	-0.225132	0.0125064	regulation of cellular component movement	4.74684	0.000113502	programmed cell death	0.122974	6.81101e-07	neuron differentiation	0.142857		central nervous system development	0.334564		sulfur metabolic process	0.430435		central nervous system development	0.507172		synaptic transmission	0.112989		homeostatic process	0.0465116		regulation of cell development	0.160826
glycosylation	-0.798611		cellular response to stress	0.113		response to organic cyclic substance	0.31746		RNA biosynthetic process	7.12		amine metabolic process	-0.224416	4.10738e-17	hemopoietic or lymphoid organ development	4.74758		macromolecule catabolic process	0.12318	3.05796e-08	cellular biosynthetic process	0.142857	2.04161e-05	response to bacterium	0.334679		lipid catabolic process	0.430684		regulation of immune system process	0.507812		innate immune response	0.113437		regulation of homeostatic process	0.0465632		glycerolipid metabolic process	0.161011
lipid transport	-0.798603		regulation of signaling pathway	0.113		translation	0.317966		DNA replication	7.17		locomotory behavior	-0.216406	7.80314e-10	organic acid transport	4.74783		response to radiation	0.123577		electron transport chain	0.142965		response to wounding	0.334711		lipid transport	0.431106		cellular response to chemical stimulus	0.508725		dephosphorylation	0.113553		protein modification by small protein conjugation or removal	0.0466321		regulation of cell projection organization	0.161029
lipid biosynthetic process	-0.798603		macromolecule modification	0.113		neurological system process	0.317972		cofactor metabolic process	7.2		electron transport chain	-0.214661		amine transport	4.74796		regulation of DNA metabolic process	0.123589		macromolecule modification	0.143072	1.46493e-05	cell surface receptor linked signaling pathway	0.334981	1.69668e-07	amine metabolic process	0.431942	1.48544e-13	cofactor biosynthetic process	0.508803		learning or memory	0.11368		ion transport	0.0466978		ion transport	0.161128
cellular aromatic compound metabolic process	-0.79588		regulation of organelle organization	0.114		regulation of response to stimulus	0.318223		sulfur metabolic process	7.24		carbohydrate catabolic process	-0.212686	0.000863264	learning or memory	4.74833		cellular response to stress	0.123596	1.8548e-13	regulation of DNA metabolic process	0.143185		regulation of anatomical structure morphogenesis	0.335404		generation of precursor metabolites and energy	0.431953	1.66092e-08	carbohydrate catabolic process	0.508856		proteolysis	0.113725	9.11544e-11	synaptic transmission	0.0467439		angiogenesis	0.161215
ncRNA metabolic process	-0.790485		response to protein stimulus	0.115		regulation of immune system process	0.320291		amine transport	7.275		lipid catabolic process	-0.212	1.11219e-05	regulation of signaling process	4.74947	2.70993e-09	regulation of peptidase activity	0.123638		regulation of Wnt receptor signaling pathway	0.143246		heart development	0.335414		locomotory behavior	0.432	0.00108759	RNA biosynthetic process	0.508876		generation of precursor metabolites and energy	0.113846		regulation of response to stimulus	0.0468176		regulation of response to stimulus	0.161223
regulation of response to stimulus	-0.790485		regulation of catabolic process	0.117		lymphocyte activation	0.320513		regulation of hormone levels	7.305		homeostatic process	-0.210399	1.30945e-23	protein oligomerization	4.75309		regulation of cellular component organization	0.12376	6.93149e-15	small GTPase mediated signal transduction	0.143519		system development	0.336564	0.0159394	carbohydrate metabolic process	0.432977	3.29996e-21	response to peptide hormone stimulus	0.509425		regulation of hormone levels	0.114145		peptidyl-amino acid modification	0.0468187		central nervous system development	0.161431
regulation of peptidase activity	-0.790485		regulation of binding	0.117		epidermis development	0.321027		cell surface receptor linked signaling pathway	7.47		regulation of hormone levels	-0.209508	0.00338104	regulation of cell adhesion	4.7536		regulation of anatomical structure size	0.12381		regulation of anatomical structure size	0.143692		regulation of developmental process	0.33698	0.000162647	cellular amino acid and derivative metabolic process	0.433045	3.96493e-13	leukocyte differentiation	0.509603		cellular ketone metabolic process	0.114194	2.29248e-10	protein maturation	0.0468227		response to peptide hormone stimulus	0.161447
locomotory behavior	-0.789149		chromosome organization	0.117		regulation of secretion	0.321573		regulation of metabolic process	7.51		cellular amino acid and derivative metabolic process	-0.206577	1.92816e-18	cellular response to stress	4.75526	6.77319e-07	regulation of mitotic cell cycle	0.124895	0.0144049	regulation of GTPase activity	0.143873		regulation of metabolic process	0.337438	1.64306e-28	chemotaxis	0.433333		regulation of neurological system process	0.51		cellular aromatic compound metabolic process	0.114679		proteolysis	0.0469697		cell migration	0.161512
amine transport	-0.786484		regulation of transcription regulator activity	0.117		phospholipid metabolic process	0.322206		Wnt receptor signaling pathway	7.53		alcohol metabolic process	-0.206223	1.7287e-21	embryonic development ending in birth or egg hatching	4.75543	0.0144395	protein targeting	0.125	0.00424221	phosphorus metabolic process	0.143925	0.00179633	regulation of response to stimulus	0.337506	0.000166343	cellular amino acid derivative metabolic process	0.433898	0.000134041	regulation of locomotion	0.510451		organic acid catabolic process	0.114695		regulation of transferase activity	0.0470588		dephosphorylation	0.161531
regulation of I-kappaB kinase/NF-kappaB cascade	-0.779892		phosphorus metabolic process	0.12		regulation of homeostatic process	0.323625		organic acid catabolic process	7.53		cellular amino acid derivative metabolic process	-0.203226	2.2788e-07	proteolysis involved in cellular protein catabolic process	4.75656		nuclear transport	0.125		sulfur metabolic process	0.144144		regulation of response to external stimulus	0.337544		nucleobase, nucleoside and nucleotide metabolic process	0.434205	3.54873e-12	embryonic development ending in birth or egg hatching	0.510613		small molecule biosynthetic process	0.114695	9.62535e-07	response to virus	0.0471518		regulation of nervous system development	0.16155
protein maturation	-0.779892		embryonic development ending in birth or egg hatching	0.121		response to protein stimulus	0.323625		synaptic transmission	7.555		regulation of ion transport	-0.199218	0.0220078	organelle fission	4.76092		regulation of cell cycle process	0.125127		RNA biosynthetic process	0.144385		protein modification by small protein conjugation or removal	0.337629		small molecule catabolic process	0.4344	9.19264e-11	regulation of cellular component movement	0.510613		second-messenger-mediated signaling	0.114815	0.00525086	response to oxygen levels	0.0471939		chemotaxis	0.161616
lipid metabolic process	-0.775987		regulation of metabolic process	0.1215	4.71355e-09	embryonic development ending in birth or egg hatching	0.326853		steroid metabolic process	7.565		nucleobase, nucleoside and nucleotide metabolic process	-0.190512	1.7198e-16	lipid transport	4.76188		DNA metabolic process	0.125275	6.42794e-22	glycosylation	0.144484		defense response	0.337644	3.21111e-05	alcohol metabolic process	0.435065	6.45424e-18	response to cytokine stimulus	0.510639		organic acid metabolic process	0.114973	4.43019e-11	response to wounding	0.0474308		regulation of small GTPase mediated signal transduction	0.161709
fatty acid metabolic process	-0.774698		nucleobase, nucleoside, nucleotide and nucleic acid transport	0.123		regulation of cellular component movement	0.327869		lipid metabolic process	7.57		small molecule catabolic process	-0.190349	1.35807e-13	enzyme linked receptor protein signaling pathway	4.76199	3.25493e-07	regulation of GTPase activity	0.125615		carbohydrate biosynthetic process	0.144867		regulation of immune effector process	0.338386		synaptic transmission	0.436936	0.000155639	heart development	0.510786		protein maturation	0.115253		innate immune response	0.0474557		regulation of metabolic process	0.161826	2.88313e-05
electron transport chain	-0.768277		mRNA metabolic process	0.125		amine transport	0.328873		organic acid biosynthetic process	7.61		organic acid catabolic process	-0.178282	6.92178e-07	dephosphorylation	4.76222		regulation of cell cycle	0.125739	4.77706e-11	regulation of cellular component biogenesis	0.145233		proteolysis	0.339595	1.55148e-05	glycerolipid metabolic process	0.437141	8.62386e-06	cell part morphogenesis	0.5108		cellular amino acid and derivative metabolic process	0.116279	1.82027e-06	learning or memory	0.0475771		second-messenger-mediated signaling	0.162162
organic acid transport	-0.764472		cell cycle phase	0.125		skeletal system development	0.328947		regulation of secretion	7.67		heterocycle metabolic process	-0.176391	5.71532e-22	ion transport	4.76378	2.15001e-19	homophilic cell adhesion	0.125806	1.68584e-05	cellular nitrogen compound metabolic process	0.145544	4.64318e-21	cell differentiation	0.339618	1.03864e-10	cellular nitrogen compound biosynthetic process	0.437604	1.9906e-21	regulation of cell adhesion	0.51117		response to organic cyclic substance	0.116564		amine transport	0.047619		regulation of defense response	0.162181
regulation of hormone levels	-0.761954		neuron differentiation	0.125		second-messenger-mediated signaling	0.328947		epithelial cell differentiation	7.705		steroid metabolic process	-0.174076	1.24952e-08	DNA metabolic process	4.76879	2.01935e-08	proteolysis involved in cellular protein catabolic process	0.125822	2.93669e-10	transcription	0.145669		leukocyte differentiation	0.339869		heterocycle metabolic process	0.437637	1.91217e-19	regulation of growth	0.511565	0.00364315	regulation of cyclase activity	0.116711		cellular response to endogenous stimulus	0.047817		enzyme linked receptor protein signaling pathway	0.162353
DNA replication	-0.752027		organelle fission	0.125		cell surface receptor linked signaling pathway	0.330587	0.000227041	cellular biosynthetic process	7.73	3.26671e-05	cellular ketone metabolic process	-0.173325	3.29218e-42	protein modification by small protein conjugation or removal	4.77031		one-carbon metabolic process	0.126046	0.00914558	regulation of metabolic process	0.145773	2.23959e-56	regulation of cell activation	0.339869		organic acid metabolic process	0.437751	1.04841e-31	enzyme linked receptor protein signaling pathway	0.512161	0.00607549	regulation of lyase activity	0.116711		neuron differentiation	0.0478723		protein maturation	0.162357
organelle fission	-0.752027		response to radiation	0.127		regulation of hormone levels	0.332779		tube morphogenesis	7.74		organic acid metabolic process	-0.173233	4.17679e-41	macromolecule modification	4.77496	4.79139e-51	membrane invagination	0.126386	0.00181263	cytoskeleton organization	0.146045	3.19868e-05	regulation of cellular component movement	0.340557		cellular ketone metabolic process	0.437837	1.75253e-32	regulation of developmental process	0.513268	9.87241e-11	lipid transport	0.116945		regulation of intracellular protein kinase cascade	0.0479167		organ morphogenesis	0.162486
DNA metabolic process	-0.749587		protein modification by small protein conjugation or removal	0.129		secretion	0.333333		embryonic morphogenesis	7.77		lipid transport	-0.170128	0.000636778	nuclear transport	4.77904	0.0121168	small GTPase mediated signal transduction	0.12686	1.26429e-14	regulation of cell cycle	0.146536		regulation of immune system process	0.340996	3.1941e-06	organic acid catabolic process	0.437923	0.000205728	regulation of anatomical structure morphogenesis	0.513612	0.0124162	alcohol metabolic process	0.117109	9.82449e-09	regulation of system process	0.0479603		innate immune response	0.162886
microtubule cytoskeleton organization	-0.747154		dephosphorylation	0.1295		lipid biosynthetic process	0.335342		fatty acid metabolic process	7.8		small molecule biosynthetic process	-0.168727	2.20491e-37	signal transmission via phosphorylation event	4.78253	7.81314e-08	response to protein stimulus	0.126907		cellular response to stress	0.146819	0.0128036	regulation of locomotion	0.341124		regulation of hormone levels	0.43799	0.00441402	cell differentiation	0.514201	4.39491e-19	amine metabolic process	0.117446	1.16127e-11	regulation of cellular component movement	0.0482115		regulation of neurological system process	0.162939
DNA recombination	-0.744788		cell cycle arrest	0.13		organic acid transport	0.336135		carbohydrate biosynthetic process	7.84		cellular nitrogen compound biosynthetic process	-0.164409	2.86774e-27	DNA replication	4.78854	0.00159282	regulation of cellular component biogenesis	0.127194	9.00523e-06	DNA recombination	0.147059		cell migration	0.341176		phospholipid metabolic process	0.438857	4.51313e-07	muscle structure development	0.51512		di-, tri-valent inorganic cation transport	0.118497	0.00084499	regulation of neurological system process	0.0483193		regulation of immune system process	0.162963
regulation of response to external stimulus	-0.738075		regulation of mitotic cell cycle	0.131		cell migration	0.337268		skeletal system development	7.93		cellular aromatic compound metabolic process	-0.161328	2.45842e-09	regulation of catabolic process	4.79405	1.84992e-08	protein transport	0.127203	2.35408e-25	regulation of mitotic cell cycle	0.147173		embryonic development ending in birth or egg hatching	0.341812		small molecule biosynthetic process	0.44	6.69608e-31	regulation of Wnt receptor signaling pathway	0.515754		G-protein coupled receptor protein signaling pathway	0.118996	1.02854e-19	epidermis development	0.0483328		regulation of homeostatic process	0.162963
cell cycle phase	-0.728158		tube morphogenesis	0.133		response to bacterium	0.340123		organic acid transport	7.95		lipid metabolic process	-0.158894	1.09472e-59	chromosome organization	4.7965	8.37492e-15	cell cycle arrest	0.127291	0.00382162	cell cycle arrest	0.147239		neuron differentiation	0.342213		di-, tri-valent inorganic cation transport	0.440835	4.67642e-08	Wnt receptor signaling pathway	0.515759		fatty acid metabolic process	0.119363	9.0392e-08	regulation of MAP kinase activity	0.0483461		amine transport	0.162974
lymphocyte activation	-0.728158		regionalization	0.1335		protein maturation	0.343659		generation of precursor metabolites and energy	8.01		organic acid biosynthetic process	-0.15301	4.35719e-13	DNA recombination	4.8008		mRNA metabolic process	0.127291	6.30082e-13	regulation of organelle organization	0.147251	0.000526503	organ morphogenesis	0.342368	1.99298e-08	lipid metabolic process	0.441465	1.27071e-45	neuron differentiation	0.515759	0.0496533	ion transport	0.119868	4.5982e-36	cell surface receptor linked signaling pathway	0.0484848	7.52809e-15	lipid transport	0.16364
regulation of DNA metabolic process	-0.714443		muscle structure development	0.1355		regulation of immune effector process	0.344828		ncRNA metabolic process	8.06		cofactor biosynthetic process	-0.150189	2.65821e-06	cell cycle phase	4.80735	2.55845e-09	regulation of organelle organization	0.127352	2.61207e-10	cellular macromolecule metabolic process	0.147428	1.56685e-60	enzyme linked receptor protein signaling pathway	0.342685	0.000514793	cofactor biosynthetic process	0.441489	0.000228143	regulation of cell projection organization	0.515759		sulfur metabolic process	0.120192	0.000443854	response to organic cyclic substance	0.0487179		protein localization	0.163662
regulation of immune effector process	-0.712204		heart development	0.138		glycerolipid metabolic process	0.346646		mRNA metabolic process	8.11		phospholipid metabolic process	-0.149501	2.13543e-12	peptidyl-amino acid modification	4.80737	3.21781e-05	muscle system process	0.12746	0.0141024	regulation of cell cycle process	0.147814		regulation of cell adhesion	0.344178		cofactor metabolic process	0.441558	8.47755e-13	angiogenesis	0.51671		cellular amino acid derivative metabolic process	0.120988	2.98009e-06	regulation of secretion	0.0487179		cell surface receptor linked signaling pathway	0.163772	7.09481e-06
gamete generation	-0.706639		regulation of cell cycle process	0.138		defense response	0.348432	0.0088584	locomotory behavior	8.17		fatty acid metabolic process	-0.148697	8.87574e-18	di-, tri-valent inorganic cation transport	4.80746	2.37723e-07	cellular protein complex assembly	0.127536		DNA replication	0.147857	0.0187571	embryonic morphogenesis	0.344193	1.37688e-08	cellular aromatic compound metabolic process	0.441576	2.68543e-08	hemopoietic or lymphoid organ development	0.517241		organic acid biosynthetic process	0.121212	2.0965e-08	regulation of Wnt receptor signaling pathway	0.0489597		regulation of cell activation	0.164103
response to virus	-0.705556		hemopoietic or lymphoid organ development	0.138		cell-cell adhesion	0.361994		response to bacterium	8.285		glycerolipid metabolic process	-0.147841	5.13407e-08	phosphorus metabolic process	4.80972	1.13729e-48	DNA recombination	0.12766	0.000920147	cellular macromolecular complex assembly	0.148148	1.69973e-06	skeletal system development	0.344505	0.00920657	steroid metabolic process	0.441961	1.80091e-07	regulation of cell development	0.518683	9.57837e-06	lipid catabolic process	0.121622	2.81286e-05	regulation of locomotion	0.0491566		epithelial cell differentiation	0.164333
homophilic cell adhesion	-0.703335		regulation of cell cycle	0.138		regulation of locomotion	0.362319		regionalization	8.295		di-, tri-valent inorganic cation transport	-0.146825	1.65747e-14	regulation of cellular response to stress	4.80991		DNA replication	0.127753	5.44937e-07	regulation of actin filament-based process	0.148595		Wnt receptor signaling pathway	0.344587		fatty acid metabolic process	0.442492	1.39159e-14	regulation of nervous system development	0.519968	9.94321e-05	steroid metabolic process	0.12193	1.95549e-08	regulation of response to external stimulus	0.0492188		leukocyte differentiation	0.164356
lipid catabolic process	-0.703335		protein localization	0.139	0.0263882	response to wounding	0.363656		macromolecule biosynthetic process	8.31	9.36878e-10	synaptic transmission	-0.145137	1.81281e-07	regulation of cell projection organization	4.82328	0.000437581	protein modification by small protein conjugation or removal	0.128548	4.14565e-15	DNA metabolic process	0.148638	1.11034e-10	innate immune response	0.345485	0.000454962	glycosylation	0.443082	9.9248e-08	cell migration	0.52	2.64213e-06	lipid metabolic process	0.123141	1.86853e-56	defense response	0.0497835	5.97156e-13	regulation of response to external stimulus	0.164517
regulation of immune system process	-0.701147		Wnt receptor signaling pathway	0.14		di-, tri-valent inorganic cation transport	0.367727		neuron differentiation	8.33		cofactor metabolic process	-0.137198	9.88913e-19	cytoskeleton organization	4.82707	5.45988e-14	chromosome organization	0.128775	5.42316e-19	Wnt receptor signaling pathway	0.149103		hemopoietic or lymphoid organ development	0.345679		electron transport chain	0.445437	6.99513e-05	system development	0.521533	2.58541e-19	glycerolipid metabolic process	0.123711	1.83646e-10	organic acid transport	0.05026		nucleobase, nucleoside, nucleotide and nucleic acid transport	0.164621
regulation of cytokine production	-0.69037		transcription	0.142		synaptic transmission	0.368605		lipid biosynthetic process	8.35	3.43046e-05	chemotaxis	-0.129457	1.25298e-09	protein localization	4.8281	0.00619673	intracellular transport	0.12899	1.03242e-26	regulation of small GTPase mediated signal transduction	0.149433		lymphocyte activation	0.345865		organic acid biosynthetic process	0.44664	2.95383e-12	protein maturation	0.523651	0.0100521	carbohydrate metabolic process	0.125148	2.06051e-36	regulation of I-kappaB kinase/NF-kappaB cascade	0.0504549		tube morphogenesis	0.165049
steroid metabolic process	-0.677781		microtubule-based movement	0.143		electron transport chain	0.371747		neurological system process	8.46	8.00965e-13	lipid biosynthetic process	-0.0839844	9.44665e-43	anatomical structure homeostasis	4.83311	0.00123764	regulation of small GTPase mediated signal transduction	0.129259	3.35838e-09	cell cycle phase	0.150532	3.67272e-10	homophilic cell adhesion	0.34607	4.4773e-05	ion transport	0.452743	1.65287e-81	epidermis development	0.525813	2.99493e-06	organic acid transport	0.125257	4.18707e-09	Wnt receptor signaling pathway	0.0521891		synaptic transmission	0.165222
anatomical structure homeostasis	-0.665546		microtubule cytoskeleton organization	0.146		homophilic cell adhesion	0.37355		second-messenger-mediated signaling	8.49	0.00348548	ion transport	-0.0278853	1.83109e-115	membrane invagination	4.83388	6.41485e-09	Golgi vesicle transport	0.13	4.08901e-05	organelle fission	0.15122	2.11376e-06	angiogenesis	0.34697		second-messenger-mediated signaling	0.456481	6.85031e-20	embryonic morphogenesis	0.527273	9.56932e-18	polysaccharide metabolic process	0.126005	1.13766e-06	second-messenger-mediated signaling	0.0521978	8.03944e-05	hemopoietic or lymphoid organ development	0.165493
regulation of defense response	-0.657577		leukocyte differentiation	0.146		ion transport	0.3736	8.08078e-13	chemotaxis	8.54	0.00130755	second-messenger-mediated signaling	0.0302222	9.63021e-21	microtubule cytoskeleton organization	4.84588	0.00548733	regulation of actin filament-based process	0.131328	0.00152415	protein folding	0.152301	8.14253e-07	cell-cell adhesion	0.347936	2.9319e-13	lipid biosynthetic process	0.458194	7.48242e-41	organ morphogenesis	0.528084	6.95366e-17	carbohydrate biosynthetic process	0.126758	1.1255e-07	locomotory behavior	0.0526316	2.70193e-06	lymphocyte activation	0.165775
response to wounding	-0.647817	0.0154443	regulation of Wnt receptor signaling pathway	0.148		locomotory behavior	0.379704		electron transport chain	8.62		G-protein coupled receptor protein signaling pathway	0.0664303	7.28261e-73	cell part morphogenesis	4.85728	4.98874e-06	cytoskeleton organization	0.132626	4.19529e-35	microtubule cytoskeleton organization	0.153179	0.00425475	tube morphogenesis	0.349558	0.00613416	G-protein coupled receptor protein signaling pathway	0.463467	2.93051e-58	skeletal system development	0.529955	7.50961e-10	phospholipid metabolic process	0.126866	1.92965e-21	G-protein coupled receptor protein signaling pathway	0.0533124	5.57795e-21	G-protein coupled receptor protein signaling pathway	0.166189	0.00716522
regulation of cell activation	-0.630784		epithelial cell differentiation	0.15		regulation of response to external stimulus	0.392157	0.0131212	G-protein coupled receptor protein signaling pathway	8.655	3.84471e-18	regulation of lyase activity	0.104612	1.25973e-14	regulation of GTPase activity	4.88883	1.08908e-13	cell cycle phase	0.132889	2.52184e-28	macromolecule biosynthetic process	0.153674	2.74979e-38	regulation of Wnt receptor signaling pathway	0.350673	0.0183889	regulation of lyase activity	0.4637	8.20948e-14	tube morphogenesis	0.530414	3.34198e-05	amine transport	0.127895	2.2772e-06	regulation of lyase activity	0.0536723	0.0176008	embryonic morphogenesis	0.166667	0.00353234
chemotaxis	-0.598603		RNA biosynthetic process	0.15		chemotaxis	0.446932	4.6174e-05	regulation of cyclase activity	8.71	0.0178024	regulation of cyclase activity	0.108241	2.20073e-15	cell-cell adhesion	4.95496	9.71327e-30	organelle fission	0.134901	4.23175e-21	ncRNA metabolic process	0.155633	4.12613e-18	protein maturation	0.356		regulation of cyclase activity	0.464748	2.32606e-14	regionalization	0.535333	1.34472e-15	electron transport chain	0.128116	9.44062e-06	regulation of cyclase activity	0.0539648	0.00524415	regionalization	0.169686	0.0169486
defense response	-0.5157	2.43688e-18	embryonic morphogenesis	0.15		G-protein coupled receptor protein signaling pathway	0.449438	4.08844e-09	regulation of lyase activity	8.71	0.0163258	organic acid transport	0.404456	7.95154e-43	microtubule-based movement	4.95955	1.01547e-16	microtubule cytoskeleton organization	0.139104	1.4297e-13	mRNA metabolic process	0.156313	1.18825e-21	regionalization	0.36018	2.0839e-12	neurological system process	0.498442	1.95566e-143	epithelial cell differentiation	0.536927	5.54855e-06	lipid biosynthetic process	0.129338	1.03916e-42	response to bacterium	0.0556338	2.42692e-08	cell-cell adhesion	0.172321	1.74293e-08
response to bacterium	-0.498941	0.0170092	regulation of small GTPase mediated signal transduction	0.15		regulation of cyclase activity	0.449438		glycosylation	8.765	0.000251236	neurological system process	0.414433	3.26767e-161	homophilic cell adhesion	5.00394	1.42372e-39	microtubule-based movement	0.139611	4.5938e-16	chromosome organization	0.157005	2.34636e-36	epidermis development	0.36094	2.21944e-06	organic acid transport	0.505535	1.6139e-37	cell-cell adhesion	0.547227	1.51408e-38	neurological system process	0.134375	5.08231e-113	chemotaxis	0.0560748	1.27074e-11	neurological system process	0.174251	9.53713e-41
innate immune response	-0.482804	0.000339846	regulation of GTPase activity	0.158		regulation of lyase activity	0.449438		translation	9.73	8.51886e-38	amine transport	0.432579	2.55959e-32	regulation of small GTPase mediated signal transduction	5.02041	4.69911e-34	protein folding	0.139764	3.13146e-19	translation	0.1875	2.46969e-50	epithelial cell differentiation	0.362661	2.04377e-07	amine transport	0.507196	2.70407e-29	homophilic cell adhesion	0.559013	2.85146e-35	glycosylation	0.14269	9.79976e-25	neurological system process	0.0602679	5.95997e-79	homophilic cell adhesion	0.174603	1.75882e-10
