# Supplementary material for: The physical characteristics of human proteins in different biological functions
Source: PLoS One. 2017 May 1;12(5):e0176234. doi: 10.1371/journal.pone.0176234 (PMC5411090; doi:10.1371/journal.pone.0176234)
Supplement: S3 File — We quantified the statistical significance of each comparison among BP categories by calculating the Bonferroni correction P-values. (XLSX) [file pone.0176234.s003.xlsx]

## Sheet: Sheet1
Total	Another part	Median		ProteinNum	Class
9.1306e-10	0.00951714	0.056	-1.25181	95	neuron differentiation
2.29306e-27	3.30415e-10	0.059	-1.22915	254	mRNA metabolic process
3.31972e-20	4.57175e-09	0.067	-1.17393	196	small GTPase mediated signal transduction
3.46984e-08	0.0157763	0.068	-1.16749	101	Golgi vesicle transport
1.93307e-07	0.00127888	0.072	-1.14267	105	Wnt receptor signaling pathway
3.23372e-13	2.28208e-08	0.072	-1.14267	195	embryonic morphogenesis
0.00130454		0.072	-1.14267	81	regulation of vesicle-mediated transport
5.47184e-18	9.16812e-10	0.074	-1.13077	227	proteolysis involved in cellular protein catabolic process
3.37055e-18	7.52601e-09	0.074	-1.13077	205	protein modification by small protein conjugation or removal
5.72888e-10		0.075	-1.12494	122	regionalization
0.000130289	0.0445476	0.075	-1.12494	76	regulation of Wnt receptor signaling pathway
0.00606305		0.082	-1.08619	107	peptidyl-amino acid modification
7.2835e-07	0.000241585	0.083	-1.08092	112	cellular response to endogenous stimulus
0.000406871		0.086	-1.0655	139	synaptic transmission
0.0100748		0.086	-1.0655	93	regulation of cell projection organization
		0.087	-1.06048	70	learning or memory
0.0227767		0.087	-1.06048	104	embryonic development ending in birth or egg hatching
8.37765e-05		0.087	-1.06048	97	cell part morphogenesis
0.0266446		0.088	-1.05552	105	muscle system process
0.0221326		0.089	-1.05061	89	nuclear transport
0.000442598		0.09	-1.04576	124	protein targeting
6.3592e-16	1.57582e-13	0.092	-1.03621	451	regulation of protein metabolic process
9.33839e-08	0.00276921	0.0925	-1.03386	216	organ morphogenesis
		0.095	-1.02228	87	skeletal system development
4.24475e-05	0.00391751	0.095	-1.02228	164	regulation of nervous system development
1.83324e-12	3.88486e-08	0.096	-1.01773	343	macromolecule catabolic process
		0.096	-1.01773	78	carbohydrate biosynthetic process
		0.0965	-1.01547	90	tube morphogenesis
2.45739e-06	0.000251503	0.0965	-1.01547	186	regulation of cell development
0.000996911	0.0044286	0.097	-1.01323	161	signal transmission via phosphorylation event
2.89148e-23	3.91373e-18	0.0975	-1.011	546	protein transport
6.0516e-18	4.08044e-16	0.098	-1.00877	440	system development
		0.0995	-1.00218	50	regulation of cyclase activity
		0.0995	-1.00218	110	response to peptide hormone stimulus
0.00137103	0.00391788	0.1005	-0.997834	154	cell development
		0.101	-0.995679	61	regulation of actin filament-based process
0.00746877		0.101	-0.995679	107	regulation of cellular component biogenesis
2.00331e-18	7.45662e-14	0.101	-0.995679	474	intracellular transport
4.46583e-20	2.60607e-11	0.102	-0.9914	606	phosphorus metabolic process
2.32503e-05	0.000177494	0.102	-0.9914	163	RNA biosynthetic process
		0.102	-0.9914	74	regulation of anatomical structure size
		0.103	-0.987163	144	membrane invagination
1.73741e-22	1.20392e-20	0.103	-0.987163	696	intracellular signaling pathway
		0.1035	-0.98506	52	regulation of lyase activity
		0.104	-0.982967	172	cell migration
		0.1055	-0.976748	82	nucleobase, nucleoside, nucleotide and nucleic acid transport
8.9363e-12	8.56894e-11	0.106	-0.974694	412	macromolecular complex assembly
9.92769e-05	4.19377e-05	0.1065	-0.97265	234	cellular response to chemical stimulus
		0.107	-0.970616	91	response to organic cyclic substance
0.000103742	0.00868951	0.107	-0.970616	167	cellular macromolecular complex assembly
		0.107	-0.970616	76	hemopoietic or lymphoid organ development
1.28709e-33	2.61752e-32	0.1075	-0.968592	1152	macromolecule modification
		0.108	-0.966576	94	regulation of MAP kinase activity
0.000155769	0.0105874	0.109	-0.962574	196	regulation of catabolic process
		0.1095	-0.960586	146	response to drug
		0.1105	-0.956638	126	regulation of small GTPase mediated signal transduction
0.020118		0.111	-0.954677	136	translation
0.0129148		0.111	-0.954677	209	enzyme linked receptor protein signaling pathway
		0.111	-0.954677	119	di-, tri-valent inorganic cation transport
		0.111	-0.954677	208	regulation of anatomical structure morphogenesis
		0.111	-0.954677	87	regulation of neurological system process
0.0012677	1.08455e-05	0.111	-0.954677	261	regulation of transferase activity
		0.112	-0.950782	59	epithelial cell differentiation
		0.112	-0.950782	66	regulation of intracellular transport
		0.112	-0.950782	101	regulation of GTPase activity
0.0012158	1.07884e-06	0.112	-0.950782	356	regulation of phosphorus metabolic process
		0.1125	-0.948847	90	cellular protein complex assembly
1.04927e-05	2.50625e-07	0.1125	-0.948847	386	regulation of cellular component organization
8.1215e-05		0.113	-0.946922	198	transcription
		0.113	-0.946922	114	second-messenger-mediated signaling
0.00142246		0.114	-0.943095	306	cytoskeleton organization
4.31608e-18	7.1923e-17	0.114	-0.943095	1113	signal transduction
		0.114	-0.943095	95	protein localization
7.88869e-12	1.83509e-12	0.114	-0.943095	727	regulation of cell communication
1.2002e-06	3.23215e-09	0.114	-0.943095	471	regulation of localization
7.72132e-09	4.41512e-13	0.114	-0.943095	575	regulation of catalytic activity
0.00232296	3.09407e-05	0.114	-0.943095	357	chromosome organization
		0.114	-0.943095	70	response to protein stimulus
	0.0481673	0.115	-0.939302	187	regulation of system process
5.29905e-49	2.72901e-54	0.115	-0.939302	2382	cellular macromolecule metabolic process
1.03601e-08	2.04475e-13	0.1155	-0.937418	630	regulation of signaling pathway
1.15579e-28	1.46636e-37	0.116	-0.935542	1760	protein metabolic process
		0.117	-0.931814	70	carbohydrate catabolic process
		0.117	-0.931814	77	microtubule-based movement
0.00195585	5.20789e-07	0.117	-0.931814	468	regulation of signaling process
		0.117	-0.931814	57	regulation of ion transport
3.61533e-06	2.39696e-09	0.117	-0.931814	534	regulation of developmental process
		0.117	-0.931814	132	protein oligomerization
		0.117	-0.931814	168	regulation of cellular component movement
	0.000675512	0.117	-0.931814	263	regulation of cell cycle
		0.117	-0.931814	85	muscle structure development
		0.117	-0.931814	101	regulation of cellular response to stress
0.000139529	0.00132793	0.118	-0.928118	523	ion transport
		0.118	-0.928118	212	regulation of intracellular protein kinase cascade
		0.119	-0.924453	81	heart development
		0.12	-0.920819	122	protein folding
		0.12	-0.920819	68	cell cycle arrest
		0.12	-0.920819	115	dephosphorylation
1.98002e-10	5.62456e-15	0.12	-0.920819	500	cellular catabolic process
0.0103075	4.77906e-05	0.12	-0.920819	201	nucleobase, nucleoside and nucleotide metabolic process
	0.0250178	0.1205	-0.919013	238	regulation of growth
		0.1215	-0.915424	174	regulation of organelle organization
7.23074e-08	4.27408e-09	0.124	-0.906578	508	macromolecule biosynthetic process
		0.124	-0.906578	160	response to extracellular stimulus
		0.124	-0.906578	85	regulation of lipid metabolic process
		0.124	-0.906578	151	regulation of binding
		0.125	-0.90309	101	regulation of cell cycle process
6.21791e-16	1.45225e-25	0.125	-0.90309	2572	regulation of metabolic process
0.000290783	3.3984e-10	0.125	-0.90309	732	cell differentiation
	0.0265039	0.125	-0.90309	189	secretion
		0.125	-0.90309	239	regulation of hydrolase activity
		0.126	-0.899629	91	one-carbon metabolic process
		0.126	-0.899629	91	sulfur metabolic process
		0.126	-0.899629	69	central nervous system development
		0.1285	-0.891097	100	regulation of cell adhesion
		0.1285	-0.891097	150	regulation of secretion
		0.129	-0.88941	117	regulation of protein localization
	0.00133279	0.1295	-0.88773	774	cell surface receptor linked signaling pathway
		0.1295	-0.88773	160	regulation of locomotion
	0.00148288	0.13	-0.886057	357	neurological system process
		0.131	-0.882729	119	regulation of mitotic cell cycle
0.0144834	1.19429e-05	0.131	-0.882729	571	regulation of cell death
	4.5756e-06	0.131	-0.882729	291	small molecule biosynthetic process
		0.132	-0.879426	103	cellular amino acid derivative metabolic process
		0.132	-0.879426	133	response to inorganic substance
5.97044e-14	4.72283e-27	0.132	-0.879426	1383	cellular nitrogen compound metabolic process
	2.08075e-05	0.132	-0.879426	524	regulation of cell proliferation
3.93082e-10	2.07168e-24	0.133	-0.876148	964	cellular biosynthetic process
		0.134	-0.872895	131	phospholipid metabolic process
		0.1355	-0.868061	110	regulation of transcription regulator activity
		0.136	-0.866461	291	alcohol metabolic process
		0.136	-0.866461	67	epidermis development
		0.1385	-0.85855	88	response to oxygen levels
		0.139	-0.856985	145	response to radiation
		0.14	-0.853872	363	carbohydrate metabolic process
		0.14	-0.853872	77	polysaccharide metabolic process
		0.1415	-0.849244	266	G-protein coupled receptor protein signaling pathway
		0.1415	-0.849244	160	small molecule catabolic process
		0.142	-0.847712	233	cellular amino acid and derivative metabolic process
		0.142	-0.847712	69	organic acid catabolic process
		0.142	-0.847712	67	response to cytokine stimulus
	0.000582932	0.142	-0.847712	219	cellular nitrogen compound biosynthetic process
		0.143	-0.844664	161	generation of precursor metabolites and energy
	0.00873254	0.143	-0.844664	215	heterocycle metabolic process
		0.1435	-0.843148	508	proteolysis
		0.1435	-0.843148	346	programmed cell death
		0.1455	-0.837137	114	response to oxidative stress
		0.147	-0.832683	265	amine metabolic process
		0.1475	-0.831208	68	cofactor biosynthetic process
		0.148	-0.829738	77	leukocyte differentiation
		0.148	-0.829738	57	response to corticosteroid stimulus
		0.149	-0.826814	99	organic acid biosynthetic process
		0.149	-0.826814	177	cell-cell adhesion
		0.1495	-0.825359	130	cofactor metabolic process
		0.15	-0.823909	372	organic acid metabolic process
	1.58776e-05	0.15	-0.823909	376	cellular ketone metabolic process
		0.15	-0.823909	429	homeostatic process
		0.15	-0.823909	109	glycerolipid metabolic process
		0.151	-0.821023	79	regulation of homeostatic process
		0.153	-0.815309	85	angiogenesis
	0.0151298	0.1555	-0.80827	388	cellular response to stress
		0.157	-0.8041	225	lipid biosynthetic process
		0.1575	-0.802719	148	locomotory behavior
		0.158	-0.801343	81	glycosylation
		0.159	-0.798603	91	lipid transport
		0.16	-0.79588	77	cellular aromatic compound metabolic process
		0.16	-0.79588	80	regulation of I-kappaB kinase/NF-kappaB cascade
		0.161	-0.793174	169	ncRNA metabolic process
		0.161	-0.793174	326	regulation of response to stimulus
		0.162	-0.790485	67	regulation of peptidase activity
		0.1635	-0.786482	82	amine transport
		0.166	-0.779892	61	protein maturation
		0.1665	-0.778586	554	lipid metabolic process
		0.167	-0.777284	142	fatty acid metabolic process
		0.169	-0.772113	95	regulation of hormone levels
		0.1705	-0.768276	70	electron transport chain
		0.172	-0.764472	103	organic acid transport
		0.172	-0.764472	157	organelle fission
		0.1765	-0.753255	350	DNA metabolic process
		0.177	-0.752027	113	DNA replication
		0.177	-0.752027	73	DNA recombination
		0.178	-0.74958	89	microtubule cytoskeleton organization
		0.183	-0.737549	244	cell cycle phase
		0.183	-0.737549	108	regulation of response to external stimulus
		0.185	-0.732828	82	regulation of DNA metabolic process
		0.1865	-0.729321	58	regulation of immune effector process
		0.187	-0.728158	115	lymphocyte activation
		0.193	-0.714443	229	gamete generation
		0.195	-0.709965	257	regulation of immune system process
		0.195	-0.709965	79	response to virus
		0.198	-0.703335	81	homophilic cell adhesion
		0.198	-0.703335	116	lipid catabolic process
		0.204	-0.69037	127	regulation of cytokine production
		0.208	-0.681937	135	steroid metabolic process
		0.216	-0.665546	69	anatomical structure homeostasis
		0.2185	-0.660549	90	regulation of defense response
0.0154443		0.224	-0.649752	216	response to wounding
		0.234	-0.630784	121	regulation of cell activation
		0.251	-0.600326	85	chemotaxis
2.43688e-18	1.54354e-07	0.3	-0.522879	308	defense response
0.0170092		0.316	-0.500313	46	response to bacterium
0.000339846		0.325	-0.488117	91	innate immune response

## Sheet: KaKs
Class	microtubule cytoskeleton organization	skeletal system development	angiogenesis	regulation of cytokine production	leukocyte differentiation	regulation of immune system process	regulation of immune effector process	regionalization	muscle system process	carbohydrate metabolic process	polysaccharide metabolic process	alcohol metabolic process	organic acid metabolic process	generation of precursor metabolites and energy	DNA metabolic process	DNA replication	DNA recombination	transcription	translation	protein folding	proteolysis	cellular amino acid and derivative metabolic process	cellular amino acid derivative metabolic process	protein targeting	lipid metabolic process	fatty acid metabolic process	phospholipid metabolic process	cellular aromatic compound metabolic process	one-carbon metabolic process	sulfur metabolic process	phosphorus metabolic process	ion transport	lipid transport	chemotaxis	defense response	response to oxidative stress	cytoskeleton organization	microtubule-based movement	cell cycle arrest	homophilic cell adhesion	signal transduction	cell surface receptor linked signaling pathway	enzyme linked receptor protein signaling pathway	G-protein coupled receptor protein signaling pathway	small GTPase mediated signal transduction	synaptic transmission	gamete generation	regulation of mitotic cell cycle	central nervous system development
microtubule cytoskeleton organization
skeletal system development
angiogenesis
regulation of cytokine production
leukocyte differentiation
regulation of immune system process		0.00203915
regulation of immune effector process
regionalization				2.25077e-05	0.0224191	9.09371e-10
muscle system process						0.00119467
carbohydrate metabolic process								3.57024e-05
polysaccharide metabolic process
alcohol metabolic process								5.66157e-05
organic acid metabolic process								6.04702e-09
generation of precursor metabolites and energy								0.000194923
DNA metabolic process		0.0157002						4.05998e-09	0.014988
DNA replication								2.57752e-05
DNA recombination								0.000565771
transcription				0.0131991		7.8496e-06									0.000166532
translation				0.0436626		0.000304457									0.0295293
protein folding
proteolysis								0.00107003
cellular amino acid and derivative metabolic process								3.62818e-07
cellular amino acid derivative metabolic process								0.00147013
protein targeting				0.00797604		1.86554e-05							0.0262098		0.000838793
lipid metabolic process		0.00293279						1.57549e-11	0.00301544									2.57913e-05						0.000151777
fatty acid metabolic process		0.0138553						2.03348e-08	0.0360522									0.00940031						0.00927426
phospholipid metabolic process								0.00996493
cellular aromatic compound metabolic process								0.000202025
one-carbon metabolic process
sulfur metabolic process
phosphorus metabolic process				0.000248644		2.10478e-11				0.0268328			3.11009e-06		4.06971e-10	0.00931057						0.00582408			1.82576e-13	3.73194e-05
ion transport						6.91791e-05									0.0155383										0.00563949
lipid transport								0.00566658
chemotaxis		0.00195594						2.30447e-07	0.00242825									0.000199689	0.000705437	0.0315828				0.000141521							1.60911e-06	0.00144108
defense response	0.0159536	9.11779e-12	0.000550811					2.58432e-20	5.90274e-12	3.61019e-17	0.000302231	1.28391e-15	5.11186e-17	6.87722e-10	9.5051e-08	0.00251889		1.45131e-19	1.54385e-14	2.16751e-11	1.23776e-18	3.25611e-14	2.6829e-07	3.00989e-15	1.31583e-13	1.80297e-05	4.95127e-10	0.0030217	1.84039e-06	9.4746e-08	4.43821e-35	9.69346e-25	0.000853307
response to oxidative stress								0.000104197																											4.40001e-06
cytoskeleton organization						0.000106536									0.00882639										0.00297719									0.00184036	3.08388e-20
microtubule-based movement																																			1.41056e-06
cell cycle arrest																																			0.00604857
homophilic cell adhesion								0.0184177																											0.00763751
signal transduction				0.0264572		3.85002e-08									5.93203e-06										4.0675e-08									0.000155976	1.98138e-32
cell surface receptor linked signaling pathway						0.0175961		0.00101176																											1.85571e-20
enzyme linked receptor protein signaling pathway						0.000495973									0.0120366										0.00468623									0.0033272	3.74532e-17
G-protein coupled receptor protein signaling pathway								4.22841e-05																							0.0107584				8.46948e-10
small GTPase mediated signal transduction	0.0477004		0.00685304	4.23185e-09	0.000720775	4.96548e-16	0.00248904			1.00085e-09	0.0104812	1.01234e-08	7.45903e-14	4.706e-07	1.50367e-15	3.65311e-08	6.52016e-06				1.83019e-08	2.62279e-10	4.42657e-05		5.18787e-19	2.47764e-11	0.000132986	9.57069e-06		0.00633231		4.99598e-06	6.79828e-05	1.42509e-10	1.2687e-31	1.64764e-06	0.0156127			0.000114286	7.89302e-05	6.06441e-09		2.56921e-09
synaptic transmission				0.0160098		1.67571e-05							0.0286685		0.000346047										8.04945e-05	0.00623801								9.2579e-05	8.97902e-17
gamete generation		0.000706031						2.29541e-10	0.000781971									6.53533e-06	0.00157234					2.79692e-05							4.88343e-11	0.000263001			0.0379537		0.000213052				3.26032e-07		0.000471087		3.81866e-16	1.29796e-05
regulation of mitotic cell cycle																																			1.12167e-06
central nervous system development																																			5.00162e-07
heart development																																			3.77616e-08
learning or memory						0.00316499									0.0267926										0.0110019	0.0410491								0.0018724	2.96432e-10												0.00184723
locomotory behavior								0.0035375																											0.0453597										1.95699e-06
protein localization																																			1.53764e-07
steroid metabolic process		0.0005044						8.06461e-10	0.000856747									3.79791e-05	0.00422779					0.000111957							1.72557e-08	0.00284862					0.00135984				4.50685e-05		0.00111977		4.70782e-14	1.95005e-05
epidermis development																																			0.000184472
lipid biosynthetic process								1.00298e-06																							0.00215635				8.10311e-12										3.13801e-10
macromolecule catabolic process				0.000218011		7.67746e-10							0.000191446		7.09363e-08	0.0180266									1.21931e-09	0.000480675								2.48069e-06	2.43603e-28									0.0168155			3.90187e-09
macromolecule biosynthetic process				0.0269134		1.03379e-06									0.00023748										7.2809e-05									0.000187093	4.53233e-27										0.00495154		8.00758e-06
amine metabolic process								6.47939e-08																							0.000256997				4.51246e-14										7.72021e-12
response to radiation								0.0018954																											8.2745e-06										3.70493e-06
response to wounding		8.41054e-07						4.13449e-14	1.06589e-06	3.96612e-05		9.05843e-05	0.000200368	0.0273554				5.72491e-10	6.87538e-07	0.000112182	2.08842e-05	0.000398355		1.45794e-08			0.0041577			0.0217732	2.59969e-17	1.29051e-09					9.19983e-09	0.0168598			2.98317e-13	2.08056e-06	4.10368e-08		5.01545e-21	2.77762e-09			0.0146559
response to virus																																													0.000695256
response to bacterium		1.49879e-05						2.98217e-08	4.58653e-05	0.000169934		0.000165582	0.000121279	0.00125852				1.09879e-06	1.49137e-05	7.3157e-05	0.00039465	0.000110211	0.00270381	3.45557e-06	0.00482754	0.042699	0.000263684		0.00720937	0.00062769	5.78381e-08	8.4485e-06				0.018615	1.14085e-05	0.00289214			2.49826e-06	0.000447785	1.69459e-05	0.0113981	1.40391e-10	8.93293e-07		0.0134986	0.000788181
embryonic development ending in birth or egg hatching						0.000597019									0.0180143										0.00444784									0.000505053	5.9808e-13												0.000507334
organ morphogenesis				0.00293364		1.56681e-07							0.000190463		2.86946e-06	0.0192734						0.0154244			3.73581e-08	0.000146338								2.57491e-05	9.28837e-22												9.48187e-08
regulation of catabolic process				0.0244702		7.93764e-06									7.45401e-05										1.61894e-05	0.00401947								0.000173258	3.41447e-20												4.30074e-06
response to extracellular stimulus						0.00949613																												0.00803403	3.89317e-14												0.0180206
response to inorganic substance																																			1.63603e-09										0.00976096
membrane invagination						0.00149901																			0.0116637									0.00307711	1.04153e-13												0.00161798
regulation of cell cycle process																																			2.45852e-05
regulation of intracellular protein kinase cascade																																			3.47508e-12										0.00399112
regulation of cell communication				0.0385235		2.32154e-07									2.06486e-05										4.17959e-07									0.000239902	1.00525e-29										0.000138266		8.56531e-07
regulation of hormone levels								0.00045946																											0.00451721										3.31722e-06
regulation of cell death						0.00174824		0.0200033																										0.0152636	2.43184e-21										1.35417e-06		0.00813279
programmed cell death								0.0019245																											3.58946e-13										2.01391e-07
response to organic cyclic substance						0.0147804																												0.00686764	8.32486e-11												0.0131379
protein transport				9.66921e-06		2.94862e-13				0.00054403		0.00720627	2.47491e-07		1.40808e-11	0.00108471	0.0479433				0.00167489	0.00106051			4.90865e-15	1.02677e-05								1.37108e-07	2.31553e-36							0.000281966		0.00026489			2.23652e-12
di-, tri-valent inorganic cation transport																																			1.48594e-09
amine transport								0.000286298																											0.00413871										7.18581e-06
organic acid transport		0.0483725						6.81165e-07										0.0198373						0.0193961							0.000620638				0.0147728										1.87236e-09	0.0124712
nucleobase, nucleoside, nucleotide and nucleic acid transport																																		0.0261362	1.07953e-08
lipid catabolic process		0.000116531						2.80444e-10	0.000376043									1.68446e-05	0.00874306					6.65758e-05							2.9647e-08	0.00350212					0.00149645				7.48072e-05		0.000767863		9.97112e-14	2.00839e-05
carbohydrate biosynthetic process						0.0369271																												0.00947539	6.89868e-10												0.0213759
carbohydrate catabolic process																																			0.00319558										0.0321125
organic acid biosynthetic process								0.00239405																											4.99929e-06										9.52404e-05
organic acid catabolic process								0.000170644																											0.000371811										4.37918e-05
Wnt receptor signaling pathway				8.76072e-05		3.10378e-08				0.00149138		0.00296783	6.79146e-06	0.00637425	4.88184e-07	0.000297833	0.00295466				0.0224815	0.000200868			2.51619e-08	5.31129e-06		0.00818056					0.0444949	9.46783e-07	3.93163e-18	0.0056516				0.0409792		0.017031		0.00102118			2.00423e-08
mRNA metabolic process	0.0141199		0.00144744	3.00901e-10	8.82607e-05	1.392e-18	0.00135323			1.2618e-12	0.00308386	2.41274e-11	2.90525e-17	2.04377e-08	7.03448e-18	5.44095e-09	4.712e-06			0.0199937	4.92137e-11	1.18022e-12	5.87575e-06		2.25805e-23	1.14437e-12	5.0372e-06	3.22551e-06		0.000685268	0.000778617	7.07017e-09	7.47176e-06	5.64131e-11	9.01062e-35	2.54875e-07	0.000193235			2.20993e-05	4.93652e-08	8.79398e-13	0.0152994	1.31666e-11			2.31843e-18	0.00920297
dephosphorylation																																			4.75219e-10
cell-cell adhesion								0.000517924																											2.37079e-06										9.32028e-08
cell migration						0.0248553																												0.0371823	3.32976e-12												0.0329824
peptidyl-amino acid modification						0.000273782							0.04972		0.0059167										0.00062155	0.0085799								0.000686176	6.08555e-13												0.000167627
regulation of lipid metabolic process																																			7.40599e-05										0.0338292
regulation of metabolic process						8.06436e-05		0.0029807							0.0298141										0.00163388									0.0130737	4.41818e-28										5.87399e-09		0.000685317
protein metabolic process				0.0123553		4.43307e-09									7.40649e-07										1.85925e-09									6.64469e-05	2.32221e-36										1.99779e-05		5.68997e-08
second-messenger-mediated signaling																																			7.54178e-09
cell cycle phase								1.48156e-05										0.0377946						0.0498904							4.40283e-05				8.87466e-05						0.0296323				1.99471e-10	0.0412932
regulation of anatomical structure morphogenesis						0.0107752																												0.0257958	1.18567e-14										0.0340859		0.0111977
electron transport chain		0.00666135						2.33657e-07	0.0335061									0.0215623						0.0176761							0.000822192														1.20034e-08	0.0107178
signal transmission via phosphorylation event				0.0420529		3.24789e-05									0.00110441										0.000202811	0.0149158								0.000290275	8.08606e-17												3.38213e-05
intracellular signaling pathway				0.000187758		1.27988e-11				0.0231544			5.64713e-06		3.14463e-10	0.0113803						0.0139599			1.0456e-13	7.67006e-05								1.96556e-06	1.00178e-35							0.0336605		0.0106769			6.0745e-11
regulation of signaling process						0.000343009									0.0369721										0.0153432									0.00730605	4.41371e-22										1.41158e-05		0.000952679
regulation of Wnt receptor signaling pathway				0.00205515		5.40019e-06							0.000217808		3.79205e-05	0.00345149	0.0159797					0.00210399			4.08625e-06	4.56417e-05		0.0134636						2.215e-05	7.79873e-14	0.0225494								0.0373766			2.40576e-06
cell differentiation						0.000490349		0.00444698																	0.0252859									0.0105363	6.33614e-24										1.17718e-07		0.00193531
regulation of cell adhesion																																			4.49721e-07
neuron differentiation			0.049181	5.47378e-06	0.00247903	1.26164e-09	0.0363027			5.34562e-06	0.0432981	9.78504e-06	3.33908e-09	4.33571e-05	1.1895e-08	1.00375e-05	0.000235673				0.000198891	1.19467e-07	0.000253041		4.24521e-11	2.36638e-08	0.000721874	0.000111971		0.00945061		0.00266854	0.000459555	1.45683e-07	1.00486e-17	4.04636e-05				0.00222488	0.0335319	8.54652e-05		6.94232e-06			4.44565e-10
epithelial cell differentiation																																			2.30913e-05
regulation of cyclase activity																																		0.0363761	1.54529e-07												0.0423698
regulation of cell projection organization						0.000552363							0.0429844		0.00704202										0.00109159	0.0130216								0.00145184	1.81512e-11												0.000311071
regulation of defense response								0.000646065																							0.00874687														8.21882e-07
regulation of neurological system process																																			5.14587e-08
response to corticosteroid stimulus																																			0.0111234
regulation of response to external stimulus								5.36483e-05																							0.00731779														5.77448e-08
regulation of intracellular transport																																		0.0337791	8.42721e-08
RNA biosynthetic process				0.00356892		2.21627e-06							0.0070667		3.68215e-05	0.0491316									3.97016e-06	0.00122971								4.58958e-05	3.23265e-19												1.45633e-06
regulation of homeostatic process																																			0.0122713										0.00218101
regulation of localization						6.55096e-06									0.000656846										5.60207e-05									0.000788217	1.37903e-24										0.00116483		1.64796e-05
regulation of protein localization																																			5.31435e-09
regulation of actin filament-based process																																			2.00392e-07
cell part morphogenesis				0.00317645		6.17923e-06							0.000677593		3.05467e-05	0.00647081						0.0141404			3.0398e-06	9.67038e-05		0.0474413						4.98005e-05	2.42434e-15												1.28457e-06
regulation of organelle organization																																			5.35968e-11										0.0329646
cellular response to stress								3.5578e-05																							0.00112857				1.74033e-13										3.74439e-10
response to cytokine stimulus
cellular macromolecular complex assembly				0.0106394		1.14999e-05									0.000602742										0.000102456	0.0233978								0.000231412	1.31224e-16												2.36452e-05
cellular nitrogen compound metabolic process						1.60069e-06		0.0119124							0.000574711										7.93904e-05									0.00073506	4.22462e-32										2.23833e-07		1.8544e-05
ncRNA metabolic process								3.32323e-06																							0.00616187				1.37326e-08										6.73863e-09
tube morphogenesis																																		0.0376215	6.92865e-09
regulation of signaling pathway						1.99053e-06									0.000212029										1.03525e-05									0.000683819	2.33363e-27										6.10007e-05		6.71052e-06
regulation of growth						0.0111036																												0.0228295	4.07573e-15										0.010616		0.0219516
regulation of locomotion																																			4.8655e-10										0.00189358
regulation of cell proliferation						0.0386711		0.00412106																											5.08649e-18										1.61613e-07
cellular ketone metabolic process								4.83499e-09																0.0239378							2.4275e-06				3.5372e-17										5.81791e-14	0.0267663
response to drug						0.00680271																												0.0080556	3.95052e-13												0.0120892
homeostatic process								2.54107e-07																0.038692							3.32063e-06				1.01524e-12						0.0253125				6.28421e-13
regulation of GTPase activity																																		0.0427566	4.79641e-11												0.024573
regulation of I-kappaB kinase/NF-kappaB cascade								0.0127055																																					0.000264492
regulation of ion transport																																			8.89969e-06
regulation of MAP kinase activity						0.0147927																												0.0123725	1.23577e-10												0.0134437
macromolecule modification				0.000183407		2.37075e-12				0.0335837			3.04299e-06		4.9947e-11	0.0162028						0.0214014			1.6059e-15	8.18576e-05								1.7779e-06	5.86689e-40							0.0213099		0.0137631	0.0182816		1.4512e-11
response to peptide hormone stimulus						0.0318758																												0.0161138	1.94994e-11												0.0223661
cellular protein complex assembly						0.03872																												0.0208015	8.3889e-10												0.0435087
regulation of system process						0.00161278																			0.0404206									0.00462605	2.87701e-15												0.00259419
regulation of cellular component biogenesis				0.0383669		0.000228776									0.00358924										0.00134146	0.0291076								0.000863197	1.70445e-13												0.000181321
cellular catabolic process				0.00537241		3.91913e-08									3.88348e-06										3.04585e-07	0.0260199								3.22405e-05	3.54634e-30										0.00582044		1.76846e-07
cellular biosynthetic process						1.93239e-06		0.0045863							0.000402986										0.000119559									0.00043433	9.91055e-32										1.6044e-07		1.39744e-05
cellular macromolecule metabolic process				0.00108917		2.50082e-11							0.000642903		2.0421e-09										1.88104e-13	0.00453783								9.07425e-06	7.28262e-41										0.000505976		4.36815e-10
cellular nitrogen compound biosynthetic process						0.0189313		0.0193911																										0.0169259	8.02073e-17										0.000115761		0.0237055
small molecule catabolic process								3.30612e-05																											5.17231e-11										1.08675e-07
small molecule biosynthetic process						0.00330658		0.00471005																										0.00662659	8.15304e-20										6.1217e-06		0.00496603
innate immune response		1.89156e-06	0.0416416					2.55825e-10	3.38701e-06	9.05196e-07	0.0194	2.12907e-06	1.0023e-06	9.57489e-05	0.0146401			8.83371e-09	3.9729e-08	6.11794e-06	1.30217e-06	2.97997e-06	0.000581105	6.1613e-08	8.51005e-05	0.0104173	1.77022e-05		0.00216098	0.000109358	3.76177e-12	5.83971e-09	0.0277489			0.00672181	3.85334e-08	0.000574178			6.57661e-10	3.94745e-06	1.54801e-07	0.00143808	3.07788e-15	5.60599e-09		0.00301674	0.000247537
heterocycle metabolic process								0.0106461																											2.21582e-14										2.08371e-05
glycerolipid metabolic process								0.0126444																											3.01961e-07										0.000213871
lymphocyte activation		0.00407164						3.34866e-08	0.00369167									0.000456193	0.00362379					0.000152604							8.52816e-07	0.00749512					0.00505304				0.000203359		0.00688083		1.90474e-11	0.000248151
secretion						0.0132182																												0.0128266	3.83422e-15										0.0155998		0.0207422
intracellular transport				5.50058e-05		1.31754e-11				0.00549898		0.0401606	2.44989e-06		5.39488e-10	0.00345945					0.0175608	0.00379965			4.99478e-13	3.79338e-05								9.65821e-07	9.19953e-33							0.00586802		0.00218708			5.06214e-11
Golgi vesicle transport				2.69242e-05		8.70543e-09				0.000427313		0.00114402	1.82549e-06	0.00372415	7.37947e-08	5.57268e-05	0.00124678				0.00476391	7.76735e-05	0.0280241		2.98581e-09	1.4927e-06		0.00281407					0.0130567	6.56239e-07	1.85379e-18	0.00271731				0.00634547		0.00430307		0.000260681			3.65192e-09
organelle fission																																			6.42297e-05										5.3191e-05
cell development				0.0366137		5.89434e-05									0.00451614										0.000743617									0.000421314	1.45848e-15												0.000104828
hemopoietic or lymphoid organ development																																			4.05012e-07
regulation of response to stimulus								1.52396e-07										0.00686128						0.00341247							1.9085e-07				7.02153e-06						0.000435783				1.63688e-13	0.00408412
embryonic morphogenesis				5.37839e-06		1.20291e-11				2.14264e-05		7.44633e-05	4.45465e-09	0.000580969	2.61978e-10	3.63655e-05	0.00107022				0.000541807	1.94498e-06	0.0119758		3.34216e-13	5.09586e-08		0.00235344					0.0143568	4.67503e-08	2.39196e-26	0.000795552				0.0227916		0.000254103		2.37131e-05			1.01027e-11
system development				4.9682e-05		7.99027e-12				0.00414306		0.0217722	3.24631e-07		8.3823e-11	0.00128432	0.0383137				0.0199642	0.00087666			3.31103e-14	2.89786e-06								4.10286e-07	2.05951e-34							0.017476		0.00193132			7.50139e-12
regulation of catalytic activity						1.13545e-06									9.1938e-05										4.07056e-06									0.000380793	1.89267e-27										0.000230849		3.34044e-06
regulation of developmental process						2.43218e-05									0.0030927										0.000219523									0.00181534	5.2467e-24										0.000223972		7.4916e-05
regulation of cell activation		2.92609e-05						6.11409e-11	3.15914e-05	0.00246883		0.00366482	0.0176615					3.86257e-07	2.47871e-05	0.00167262	0.00152016	0.016512		7.76822e-07			0.029527				6.55444e-11	4.42554e-06					6.02362e-06				4.81466e-08	0.000721623	1.8873e-05		2.88802e-15	5.07562e-07			0.0376759
neurological system process								0.000769911																											1.57747e-16										1.48302e-07
regulation of secretion																																			3.92247e-11
regulation of DNA metabolic process																																													0.000462474
regulation of small GTPase mediated signal transduction						0.0312148																												0.0204352	6.52709e-13												0.0193722
regulation of binding																																			6.47184e-11										0.0181358
regulation of cellular component organization						1.09062e-05									0.00163522										0.000188055									0.000784345	1.73023e-22										0.0241871		3.90479e-05
nuclear transport						0.000754287									0.0109569										0.00281597	0.0298785								0.00132276	1.32479e-11												0.000618957
regulation of phosphorus metabolic process						0.000160785									0.0100522										0.00202497									0.00327494	7.29598e-21										0.000674119		0.000252521
cofactor metabolic process								0.000170158																											6.31377e-09										1.32334e-06
cofactor biosynthetic process								0.0317245																											6.48163e-05										0.0057184
regulation of protein metabolic process				0.000247238		2.13628e-10				0.0234107			1.8395e-05		1.27131e-08	0.0161177						0.0133845			2.57081e-11	0.000171327								2.92631e-06	3.44098e-30							0.026089		0.00849006			7.68977e-10
protein oligomerization																																		0.0410059	6.94825e-12
regulation of cellular component movement																																			1.27902e-10										0.00505074
chromosome organization						0.000369638									0.0326232										0.00701175									0.00604726	2.00428e-19										0.00382907		0.000972348
regulation of hydrolase activity								0.00162145																											3.34555e-12										1.09589e-06
regulation of transferase activity						7.28466e-05									0.00336395										0.000697189									0.00137628	9.51052e-20										0.032076		9.46867e-05
regulation of lyase activity																																			4.58402e-07
proteolysis involved in cellular protein catabolic process				1.41046e-07	0.0110277	6.75274e-14	0.0220026			2.56368e-07		2.02193e-06	3.08275e-11	5.28474e-05	6.52157e-13	3.21673e-06	0.000277697				3.07531e-06	7.37581e-08	0.00341141		2.30602e-16	3.77027e-09	0.00580322	0.000494885				0.000370638	0.00214348	7.60809e-09	1.1333e-29	0.000142319				0.00424114	0.00541155	5.75598e-07		3.55938e-07			8.71105e-14
protein maturation								0.0046776																																					7.3403e-05
regulation of cell cycle						0.00837384																												0.0240137	6.35815e-16										0.00623903		0.0380799
response to protein stimulus																																			1.07703e-05
regulation of nervous system development				0.00666763		4.48014e-06							0.018427		0.00018171										1.85513e-05	0.00574428								0.000103633	1.07853e-17												5.29789e-06
regulation of peptidase activity																																													0.00302021
nucleobase, nucleoside and nucleotide metabolic process						0.000132394									0.00749093										0.00520659									0.000483628	4.08265e-19												0.000192541
anatomical structure homeostasis		0.00782685						7.35722e-07	0.010711									0.00237433						0.00237739							8.04908e-05										0.0129251		0.026503		5.6026e-09	0.00231444
regulation of cell development				0.00287913		5.74848e-07							0.00389537		2.20642e-05	0.0454444									1.37086e-06	0.00147881								3.58273e-05	5.78455e-20												6.25416e-07
regulation of vesicle-mediated transport				0.0125484		7.56648e-05							0.00492004		0.00100586	0.0479195						0.0368018			0.000146347	0.00193497								0.000330911	9.52118e-12												5.18314e-05
muscle structure development																																			2.04432e-09
macromolecular complex assembly				0.00169066		8.51674e-09							0.00102081		4.45057e-07										5.145e-09	0.00148349								2.33813e-05	1.30998e-27												2.48505e-08
glycosylation								0.019122																											0.000261355										0.000959587
response to oxygen levels																																			0.000197018										0.0403137
protein modification by small protein conjugation or removal			0.0317679	4.80485e-08	0.00435847	3.28082e-14	0.0118543			3.81318e-08		2.49412e-07	2.75861e-12	1.06085e-05	1.93877e-13	6.3064e-07	0.000127687				5.68408e-07	8.41642e-09	0.000816381		3.24099e-17	3.77918e-10	0.000870394	8.06296e-05		0.0405977		5.65582e-05	0.000485852	5.62493e-09	8.27444e-29	3.36968e-05				0.00113099	0.000977356	1.28404e-07		1.0204e-07			2.7142e-14
cellular response to chemical stimulus						1.44455e-05									0.000445914										5.10288e-05	0.0224514								0.00049994	2.24872e-19												1.7297e-05
cellular response to endogenous stimulus				0.00035677		1.08395e-07				0.00865564		0.0124673	7.76578e-06	0.0105574	5.37153e-07	0.000766303	0.00660836					0.000231475			2.57571e-08	3.07957e-06		0.00676819						1.9825e-06	1.6904e-18	0.00717902								0.00461439			2.64959e-08
regulation of cellular response to stress																																			8.89454e-07
regulation of transcription regulator activity																																			2.35323e-06										0.00356539
regulation of anatomical structure size																																			7.38372e-06
[truncated: 153 more columns]

## Sheet: mRNADR
Class	microtubule cytoskeleton organization	skeletal system development	angiogenesis	regulation of cytokine production	leukocyte differentiation	regulation of immune system process	regulation of immune effector process	regionalization	muscle system process	carbohydrate metabolic process	polysaccharide metabolic process	alcohol metabolic process	organic acid metabolic process	generation of precursor metabolites and energy	DNA metabolic process	DNA replication	DNA recombination	transcription	translation	protein folding	proteolysis	cellular amino acid and derivative metabolic process	cellular amino acid derivative metabolic process	protein targeting	lipid metabolic process	fatty acid metabolic process	phospholipid metabolic process	cellular aromatic compound metabolic process	one-carbon metabolic process	sulfur metabolic process	phosphorus metabolic process	ion transport	lipid transport	chemotaxis	defense response	response to oxidative stress	cytoskeleton organization	microtubule-based movement	cell cycle arrest	homophilic cell adhesion	signal transduction	cell surface receptor linked signaling pathway	enzyme linked receptor protein signaling pathway	G-protein coupled receptor protein signaling pathway	small GTPase mediated signal transduction	synaptic transmission	gamete generation	regulation of mitotic cell cycle	central nervous system development
microtubule cytoskeleton organization
skeletal system development
angiogenesis
regulation of cytokine production
leukocyte differentiation
regulation of immune system process
regulation of immune effector process
regionalization
muscle system process
carbohydrate metabolic process
polysaccharide metabolic process
alcohol metabolic process
organic acid metabolic process
generation of precursor metabolites and energy
DNA metabolic process													0.000780724	0.0192656
DNA replication
DNA recombination
transcription												0.0117051	2.42947e-05	0.0015813
translation															0.0466405			0.00507206
protein folding
proteolysis
cellular amino acid and derivative metabolic process															0.00270792			0.000143548
cellular amino acid derivative metabolic process																		0.00962992
protein targeting
lipid metabolic process																		0.00361916
fatty acid metabolic process																		0.0203658
phospholipid metabolic process
cellular aromatic compound metabolic process
one-carbon metabolic process
sulfur metabolic process
phosphorus metabolic process										0.0227553		0.000370648	9.63081e-09	2.18513e-05					5.73273e-05			5.47021e-07	0.000499877		2.24783e-05	0.00206148
ion transport
lipid transport
chemotaxis
defense response
response to oxidative stress
cytoskeleton organization
microtubule-based movement
cell cycle arrest																			0.0281412
homophilic cell adhesion
signal transduction													0.00307952									0.0212151
cell surface receptor linked signaling pathway													0.00123555									0.00764485
enzyme linked receptor protein signaling pathway													0.0107797									0.018727
G-protein coupled receptor protein signaling pathway
small GTPase mediated signal transduction
synaptic transmission
gamete generation
regulation of mitotic cell cycle												0.0312123	0.000161622	0.000583932					0.00024382			0.000398281	0.00268938		0.0320182	0.0075053
central nervous system development
heart development
learning or memory
locomotory behavior
protein localization
steroid metabolic process
epidermis development
lipid biosynthetic process
macromolecule catabolic process													0.000649719	0.0140432					0.0494346			0.00254196	0.0485919
macromolecule biosynthetic process													0.0116232									0.0287115
amine metabolic process															0.0330989			0.0011386													1.2725e-05																	0.00401841
response to radiation
response to wounding
response to virus
response to bacterium
embryonic development ending in birth or egg hatching
organ morphogenesis
regulation of catabolic process													0.0289036									0.0399894
response to extracellular stimulus
response to inorganic substance
membrane invagination
regulation of cell cycle process										0.0191621		0.00179179	5.85377e-06	2.66626e-05					2.83887e-06			1.51836e-05	0.000197461		0.00176833	0.000808629		0.0277145
regulation of intracellular protein kinase cascade
regulation of cell communication													0.000170378	0.0179759								0.00136527			0.0329394
regulation of hormone levels
regulation of cell death													0.000225675	0.0189746					0.0396471			0.00154047
programmed cell death													0.0143977									0.0339155
response to organic cyclic substance
protein transport
di-, tri-valent inorganic cation transport
amine transport
organic acid transport
nucleobase, nucleoside, nucleotide and nucleic acid transport													0.0476628						0.0413872
lipid catabolic process
carbohydrate biosynthetic process
carbohydrate catabolic process															0.0265768			0.00718106													0.000576559																	0.00259952
organic acid biosynthetic process															0.00382207			0.000340036													1.12271e-05							0.010257	0.00929882		0.0244414	0.0121678	0.0220715					0.000108317
organic acid catabolic process															0.0192805			0.00221719													7.39384e-05							0.0196953	0.0108917			0.0453123	0.0434336					0.000451739
Wnt receptor signaling pathway
mRNA metabolic process												0.01092	5.35524e-06	0.000484472					0.00209887			5.52248e-05	0.00394467		0.00338915	0.00842553
dephosphorylation
cell-cell adhesion
cell migration
peptidyl-amino acid modification
regulation of lipid metabolic process
regulation of metabolic process										0.000154671		1.30163e-06	4.58522e-13	1.89065e-06					1.18927e-05			1.93663e-09	0.000155772		1.36228e-09	0.00058969		0.0440171				0.00974858
protein metabolic process													0.000196058	0.0348939								0.00229257
second-messenger-mediated signaling
cell cycle phase										0.0384312		0.00120488	6.12007e-07	2.44926e-05					1.40153e-05			3.85942e-06	0.000229005		0.000562729	0.00117126		0.0459398
regulation of anatomical structure morphogenesis
electron transport chain
signal transmission via phosphorylation event
intracellular signaling pathway													4.25574e-05	0.00962909					0.0193692			0.000600751			0.0272969
regulation of signaling process
regulation of Wnt receptor signaling pathway
cell differentiation													0.00425473									0.0166517
regulation of cell adhesion
neuron differentiation
epithelial cell differentiation
regulation of cyclase activity
regulation of cell projection organization
regulation of defense response
regulation of neurological system process
response to corticosteroid stimulus
regulation of response to external stimulus
regulation of intracellular transport
RNA biosynthetic process										0.0160075		0.00135448	2.615e-06	0.00018966					0.000412034			1.7412e-05	0.00170191		0.000474715	0.00344261
regulation of homeostatic process
regulation of localization
regulation of protein localization
regulation of actin filament-based process
cell part morphogenesis
regulation of organelle organization
cellular response to stress												0.00142226	1.64731e-07	6.81693e-05					6.13207e-05			2.91842e-06	0.00075486		0.000202172	0.0037083
response to cytokine stimulus
cellular macromolecular complex assembly
cellular nitrogen compound metabolic process													7.67222e-05	0.028497								0.0014113			0.0481852
ncRNA metabolic process
tube morphogenesis
regulation of signaling pathway													2.27534e-05	0.00415825					0.0188702			0.00028267	0.0296898		0.00712122
regulation of growth
regulation of locomotion
regulation of cell proliferation													0.00306079									0.0144915
cellular ketone metabolic process															0.00045176			1.60957e-05													4.33884e-09										0.00164073	0.000707548	0.00737385					9.59081e-05
response to drug
homeostatic process
regulation of GTPase activity
regulation of I-kappaB kinase/NF-kappaB cascade
regulation of ion transport
regulation of MAP kinase activity
macromolecule modification												0.00111202	1.48703e-08	0.000102808					0.000441442			1.56781e-06	0.00188027		2.92706e-05	0.00840683
response to peptide hormone stimulus
cellular protein complex assembly
regulation of system process
regulation of cellular component biogenesis
cellular catabolic process
cellular biosynthetic process																															0.0317741
cellular macromolecule metabolic process												0.0030609	1.46146e-08	0.000278308					0.00169753			2.76088e-06	0.00443784		2.83985e-05	0.0225535
cellular nitrogen compound biosynthetic process																		0.00392295													0.00011595																	0.0069699
small molecule catabolic process															0.000876273			8.07792e-05													2.39517e-07							0.0460901	0.0172911		0.00651072	0.00219322	0.00660529					0.000106283
small molecule biosynthetic process															0.047355			0.00100058													8.49732e-06																	0.00384285
innate immune response
heterocycle metabolic process																		0.0461703													0.00328746																	0.0448094
glycerolipid metabolic process
lymphocyte activation
secretion
intracellular transport
Golgi vesicle transport
organelle fission												0.0304331	9.95888e-05	0.000655843					0.000444625			0.000253213	0.00263778		0.0282711	0.0100525
cell development
hemopoietic or lymphoid organ development
regulation of response to stimulus
embryonic morphogenesis
system development
regulation of catalytic activity													0.00207094									0.00946261
regulation of developmental process													0.00194103									0.00837689
regulation of cell activation
neurological system process
regulation of secretion
regulation of DNA metabolic process
regulation of small GTPase mediated signal transduction													0.00228017	0.00236836					0.000979395			0.00264482	0.00620764			0.0234669
regulation of binding												0.0311506	0.00017768	0.000912671					0.00106431			0.000341884	0.00299349		0.0195967	0.013358
regulation of cellular component organization
nuclear transport
regulation of phosphorus metabolic process													0.00833004									0.0245805
cofactor metabolic process
cofactor biosynthetic process
regulation of protein metabolic process													0.00869821									0.0250948
protein oligomerization
regulation of cellular component movement
chromosome organization										0.0181896		0.000482106	1.02168e-07	2.4647e-05					3.16674e-05			1.42045e-06	0.000413698		5.66667e-05	0.00218351
regulation of hydrolase activity
regulation of transferase activity
regulation of lyase activity
proteolysis involved in cellular protein catabolic process													0.0183556									0.0263074
protein maturation
regulation of cell cycle									0.0195949	0.000157801		4.34515e-06	3.43815e-10	3.00021e-07					7.15787e-08			1.3257e-08	1.13444e-05		1.08819e-06	5.27618e-05		0.0054152				0.0020414			0.00710499	0.0102035
response to protein stimulus
regulation of nervous system development
regulation of peptidase activity
nucleobase, nucleoside and nucleotide metabolic process																															0.0206096
anatomical structure homeostasis
regulation of cell development
regulation of vesicle-mediated transport
muscle structure development
macromolecular complex assembly													0.045735
glycosylation
response to oxygen levels
protein modification by small protein conjugation or removal												0.00604538	1.00923e-05	0.000203481					0.000477302			4.55543e-05	0.00148129		0.00206629	0.00366634
cellular response to chemical stimulus
cellular response to endogenous stimulus
regulation of cellular response to stress
regulation of transcription regulator activity												0.0342778	0.000388905	0.000537696					0.000321802			0.000446688	0.00144014		0.0300056	0.00809074
regulation of anatomical structure size
[truncated: 153 more columns]

## Sheet: proteinDR
Class	microtubule cytoskeleton organization	skeletal system development	angiogenesis	regulation of cytokine production	leukocyte differentiation	regulation of immune system process	regulation of immune effector process	regionalization	muscle system process	carbohydrate metabolic process	polysaccharide metabolic process	alcohol metabolic process	organic acid metabolic process	generation of precursor metabolites and energy	DNA metabolic process	DNA replication	DNA recombination	transcription	translation	protein folding	proteolysis	cellular amino acid and derivative metabolic process	cellular amino acid derivative metabolic process	protein targeting	lipid metabolic process	fatty acid metabolic process	phospholipid metabolic process	cellular aromatic compound metabolic process	one-carbon metabolic process	sulfur metabolic process	phosphorus metabolic process	ion transport	lipid transport	chemotaxis	defense response	response to oxidative stress	cytoskeleton organization	microtubule-based movement	cell cycle arrest	homophilic cell adhesion	signal transduction	cell surface receptor linked signaling pathway	enzyme linked receptor protein signaling pathway	G-protein coupled receptor protein signaling pathway	small GTPase mediated signal transduction	synaptic transmission	gamete generation	regulation of mitotic cell cycle	central nervous system development
microtubule cytoskeleton organization
skeletal system development
angiogenesis
regulation of cytokine production
leukocyte differentiation
regulation of immune system process
regulation of immune effector process
regionalization
muscle system process
carbohydrate metabolic process						0.0151807
polysaccharide metabolic process
alcohol metabolic process
organic acid metabolic process						0.000319813
generation of precursor metabolites and energy
DNA metabolic process
DNA replication
DNA recombination
transcription
translation
protein folding
proteolysis
cellular amino acid and derivative metabolic process						0.000135218													0.0249314
cellular amino acid derivative metabolic process
protein targeting
lipid metabolic process													0.0214424									0.00813187
fatty acid metabolic process
phospholipid metabolic process																						0.0324843
cellular aromatic compound metabolic process
one-carbon metabolic process
sulfur metabolic process
phosphorus metabolic process						0.00040026
ion transport	0.000110848								0.0469707	1.42671e-12		3.83379e-09	2.2563e-15	0.00392991	6.4489e-13	3.07709e-05	0.000718608	6.16682e-06		0.00333616	1.00762e-09	4.67781e-14	0.0136428	6.21275e-05	0.00179443			0.000753885	0.0121964	0.00020136	5.62272e-17
lipid transport
chemotaxis	0.000167809							0.0448589		1.1855e-06		6.77821e-05	7.158e-08	0.02161	1.5228e-07	0.000251644	0.00393961	5.23292e-05		0.0138065	1.21404e-05	2.40033e-08	0.0270085	0.000724272				0.00395406	0.00567184	0.000487114	3.76509e-08
defense response										1.48805e-05		0.00135596	1.03432e-07		7.2277e-05						0.0180205	1.39242e-07									3.62973e-08
response to oxidative stress																																5.70924e-05		0.000347593
cytoskeleton organization						0.00532616																										7.01592e-13		1.06688e-07	4.61986e-06
microtubule-based movement																																3.68099e-05		0.000121791	0.0101939
cell cycle arrest
homophilic cell adhesion													0.018117		0.0412968							0.0072172									0.0156748						0.0191015	0.0308011
signal transduction																																4.9078e-09		0.000527546
cell surface receptor linked signaling pathway										2.29456e-06		0.000324686	3.60035e-09		4.27358e-05						0.0162792	1.39964e-08									1.0156e-09						1.27697e-06	0.0166748			0.0240726
enzyme linked receptor protein signaling pathway
G-protein coupled receptor protein signaling pathway	0.000157413								0.0316599	8.4144e-10		1.79524e-07	7.28605e-12	0.00110596	3.39646e-10	0.000129869	0.00289436	7.23667e-06	0.035402	0.00130686	6.94994e-08	1.20677e-11	0.00852427	7.47521e-05	0.00166151			0.000770877	0.00647546	0.000323796	1.59318e-12					5.21752e-05	1.37718e-10	7.08968e-05			5.2973e-07
small GTPase mediated signal transduction																																2.17342e-08		1.06625e-05	0.00496687							0.00768159		3.05872e-07
synaptic transmission													0.00756933		0.0455551							0.00173321									0.00708369						0.00926015
gamete generation																																0.000113638		0.000654857										0.000134381
regulation of mitotic cell cycle																																		0.0373747										0.0497118
central nervous system development
heart development
learning or memory
locomotory behavior										0.00168621		0.0336195	9.04257e-05		0.00168968							3.32883e-05									8.44983e-05						0.000325808	0.0254676							0.020815
protein localization
steroid metabolic process
epidermis development
lipid biosynthetic process													0.00648178									0.0019462									0.0119067						0.0475716
macromolecule catabolic process						0.0194481																										9.36486e-14		1.17342e-07	7.6419e-06					0.0232054		3.91578e-06		1.51332e-10		0.0206672
macromolecule biosynthetic process																																5.3547e-09		2.14994e-05										5.04523e-08
amine metabolic process						0.00837668																										2.6521e-12		3.0039e-07	9.9349e-06					0.0379381		2.72568e-06		4.90702e-10		0.0226533
response to radiation																																2.9537e-05		0.000138075										4.23969e-05
response to wounding										0.000309574		0.0113233	5.30407e-06		0.00090038							3.09193e-06									3.75515e-06						6.22973e-05	0.0261158							0.0167582
response to virus
response to bacterium
embryonic development ending in birth or egg hatching
organ morphogenesis																																0.0073757		0.00456336										0.00555833
regulation of catabolic process																																8.46539e-05		0.00195308										0.000133392
response to extracellular stimulus
response to inorganic substance																																6.65196e-09		5.35772e-06	0.00168428							0.00137919		1.3294e-07
membrane invagination																																5.40916e-07		3.63241e-05	0.00602296							0.0093872		2.3574e-06
regulation of cell cycle process
regulation of intracellular protein kinase cascade																																0.00973048		0.0294491										0.00405884
regulation of cell communication																						0.0341426										4.90835e-06		0.00248614										2.09506e-05
regulation of hormone levels
regulation of cell death																																1.91525e-10		1.73601e-05	0.0067711							0.00251491		3.89988e-08
programmed cell death																																8.1973e-06		0.000987381										2.57347e-05
response to organic cyclic substance
protein transport						0.00900474																										1.74748e-15		1.36267e-07	1.71022e-06							8.79611e-08		1.55601e-11		0.0341109
di-, tri-valent inorganic cation transport
amine transport
organic acid transport
nucleobase, nucleoside, nucleotide and nucleic acid transport																																0.000132698		0.0007252										0.000478912
lipid catabolic process
carbohydrate biosynthetic process																																8.80398e-06		0.000126887	0.0139683							0.0215622		4.26692e-05
carbohydrate catabolic process						0.0408631																										1.16978e-06		6.62016e-05	0.00191637					0.0317945		0.00139363		6.84374e-06		0.0449444
organic acid biosynthetic process
organic acid catabolic process																																7.21156e-06		0.000146864	0.0082342					0.0145145		0.0174103		5.69436e-05
Wnt receptor signaling pathway
mRNA metabolic process		0.00305232		0.00271084		2.15826e-07													0.000163139		0.0323436				3.54651e-05		0.000737635					4.67236e-19		2.32383e-10	4.85096e-11					0.000135661	0.000720535	2.07229e-12		1.44053e-14		3.25432e-05
dephosphorylation																																6.08242e-06		0.000127747	0.0148213							0.0259601		1.93172e-05
cell-cell adhesion	0.0353434									0.000301657		0.0121055	1.30258e-05		0.000201717	0.0419785					0.0312533	5.58e-06									5.13288e-06						3.39447e-05	0.00475141							0.00544729
cell migration													0.0113928									0.00374034									0.00946342						0.0290974
peptidyl-amino acid modification																																0.00109658		0.00828781										0.00231765
regulation of lipid metabolic process
regulation of metabolic process																																6.22027e-17		2.19864e-07	1.51549e-05							2.04813e-07		6.02236e-12
protein metabolic process																																2.99452e-15		1.39508e-06	5.38514e-05							6.61214e-07		4.52077e-11
second-messenger-mediated signaling
cell cycle phase																																4.36776e-09		2.52197e-06	0.0053367							0.0185921		1.72391e-07
regulation of anatomical structure morphogenesis
electron transport chain										0.0252597			0.00175149		0.0271117							0.000304731									0.00156705						0.00331708	0.00380673
signal transmission via phosphorylation event																																0.0089625		0.0469869										0.0217422
intracellular signaling pathway																																1.09444e-11		5.97896e-06	0.00111901							0.000237694		4.88506e-09
regulation of signaling process																																3.22836e-05		0.0027313										5.01211e-05
regulation of Wnt receptor signaling pathway
cell differentiation																																4.57085e-09		2.75285e-05										1.37289e-07
regulation of cell adhesion
neuron differentiation
epithelial cell differentiation
regulation of cyclase activity
regulation of cell projection organization
regulation of defense response																						0.0151267
regulation of neurological system process
response to corticosteroid stimulus
regulation of response to external stimulus	0.0125582									3.02105e-05		0.00194903	1.56737e-06		2.44812e-05	0.0208559	0.0415254	0.00799068			0.00299537	6.63425e-07		0.0199447						0.0192231	7.01835e-07					0.0336229	5.95363e-06	0.00278012							0.00055235		0.0479923
regulation of intracellular transport
RNA biosynthetic process																																0.000374399		0.000510549										0.000217501
regulation of homeostatic process
regulation of localization																						0.0463049										0.0175939												0.00974691
regulation of protein localization
regulation of actin filament-based process
cell part morphogenesis																																		0.0231327										0.0244285
regulation of organelle organization																																2.64751e-05		0.000368442										5.5303e-05
cellular response to stress																																1.83966e-10		1.72194e-06	0.00648524							0.0066605		1.16275e-08
response to cytokine stimulus
cellular macromolecular complex assembly						0.000121036													0.0310216						0.0194419		0.0262904					1.79515e-14		1.62902e-08	1.18514e-07					0.00143784		2.2494e-08		1.32306e-11		0.00119769
cellular nitrogen compound metabolic process						1.19414e-06													0.0126259						7.84925e-05		0.0271418					5.02754e-26		1.68161e-10	1.07826e-12					0.00374255	0.00269379	1.78861e-17		1.73463e-17		0.000555349
ncRNA metabolic process						0.0126621																										3.23054e-12		7.15154e-08	2.17312e-05					0.0049923		2.44227e-05		7.47852e-10		0.0104638
tube morphogenesis
regulation of signaling pathway																																5.90145e-06		0.00157704										2.01481e-05
regulation of growth																																0.0192549		0.0474704										0.0111089
regulation of locomotion													0.00806403									0.00193503									0.00929937						0.0235476
regulation of cell proliferation													0.00160374									0.000873945									0.00190752	0.00622633												0.00295787
cellular ketone metabolic process						0.000705837																			0.0459414							5.38727e-15		9.42059e-08	2.48175e-07					0.0263201		9.45706e-09		1.10872e-11		0.0104734
response to drug
homeostatic process													0.0211649									0.00769722
regulation of GTPase activity
regulation of I-kappaB kinase/NF-kappaB cascade
regulation of ion transport
regulation of MAP kinase activity
macromolecule modification						0.0116959																										7.06051e-18		6.01378e-08	3.17316e-07							2.96133e-09		9.79716e-13		0.0409184
response to peptide hormone stimulus
cellular protein complex assembly																																4.14867e-05		0.000574184										9.42844e-05
regulation of system process
regulation of cellular component biogenesis																																0.0130135		0.0391155										0.012638
cellular catabolic process						0.00117999																										5.21826e-17		2.32875e-08	8.48285e-08					0.0156109		5.02201e-09		1.90991e-12		0.00871091
cellular biosynthetic process																																1.67242e-11		1.56338e-05	0.00482141							0.000363637		3.52872e-09
cellular macromolecule metabolic process						0.00146679																										1.40899e-21		1.30109e-08	6.43428e-09							9.35582e-13		1.12251e-14		0.0204472
cellular nitrogen compound biosynthetic process																																1.13556e-08		1.08422e-05	0.00186329							0.00122156		1.21455e-07
small molecule catabolic process		0.00777449		0.008456		4.91e-06													0.000784523						0.000507306		0.002998					4.91813e-15		7.14067e-09	6.75124e-09					0.000628913	0.00686507	1.20307e-09		6.29515e-12		0.00021452
small molecule biosynthetic process																																3.50791e-10		1.18516e-05	0.00023802							7.66016e-05		2.68406e-08
innate immune response
heterocycle metabolic process																																4.17307e-06		0.00046243										8.49837e-06
glycerolipid metabolic process
lymphocyte activation
secretion																						0.0475448
intracellular transport						0.00252771																										1.66935e-15		7.70041e-08	4.76474e-07					0.0336501		2.19026e-08		7.12519e-12		0.0160605
Golgi vesicle transport																																1.09582e-07		3.96961e-06	0.00175304					0.0171387		0.00234283		6.2188e-07
organelle fission																																2.06549e-08		2.21054e-06	0.00196537					0.0145669		0.00977417		4.46854e-07
cell development																																0.00307477		0.00832381										0.002834
hemopoietic or lymphoid organ development
regulation of response to stimulus										0.00492766			5.27104e-05									3.7143e-05									4.80302e-05						0.00179244
embryonic morphogenesis																																		0.0193593										0.021434
system development													0.0109036									0.0047181									0.00983533	0.0287574												0.0105303
regulation of catalytic activity																																9.11129e-07		0.0015245										1.01966e-05
regulation of developmental process													0.0148894									0.00646879									0.0234087	0.00463799		0.0438523										0.00310001
regulation of cell activation
neurological system process													0.0189509									0.00723447									0.0264442
regulation of secretion
regulation of DNA metabolic process
regulation of small GTPase mediated signal transduction																																		0.0494552										0.035216
regulation of binding																																1.59761e-05		0.000669973										7.49919e-05
regulation of cellular component organization																																3.56486e-07		0.000285643								0.022376		2.12125e-06
nuclear transport																																7.21432e-05		0.000712858	0.0474566							0.0495597		0.000154118
regulation of phosphorus metabolic process																																0.00357542		0.0189334										0.00104482
cofactor metabolic process																																1.71929e-07		1.91692e-05	0.00667567							0.00422517		5.984e-07
cofactor biosynthetic process																																		0.0430651
regulation of protein metabolic process																																5.03974e-13		7.36175e-07	5.51309e-05							4.88451e-06		2.27509e-10
protein oligomerization																																0.000250636		0.00148683										0.000243462
regulation of cellular component movement																						0.0397096
chromosome organization						0.00499563																										4.37943e-14		1.68621e-08	3.05755e-06					0.00434743		1.95108e-06		4.13036e-11		0.00542654
regulation of hydrolase activity
regulation of transferase activity																																0.0378112												0.0109782
regulation of lyase activity
proteolysis involved in cellular protein catabolic process																																1.61702e-09		3.03763e-06	0.00227105							0.00324407		7.11033e-08
protein maturation																						0.0250616
regulation of cell cycle																																4.03959e-06		0.000108077										1.15895e-05
response to protein stimulus
regulation of nervous system development																																0.0222947		0.0251906										0.0212976
regulation of peptidase activity
nucleobase, nucleoside and nucleotide metabolic process						0.0332621																										4.41356e-10		4.35832e-06	0.000105457							6.01109e-05		2.61382e-08
anatomical structure homeostasis
regulation of cell development
regulation of vesicle-mediated transport
muscle structure development
macromolecular complex assembly						0.0260565																										2.46634e-14		1.63097e-07	7.78621e-06							4.54883e-07		2.28848e-11		0.0414932
glycosylation
response to oxygen levels
protein modification by small protein conjugation or removal																																4.87336e-10		8.83702e-07	0.000700648					0.0389543		0.000740206		1.48151e-08
cellular response to chemical stimulus																																0.00680795		0.0452478										0.00593007
cellular response to endogenous stimulus																																8.95628e-05		0.00139813										0.000541718
regulation of cellular response to stress																																0.00886648		0.0153883										0.00944703
regulation of transcription regulator activity
regulation of anatomical structure size
[truncated: 153 more columns]

## Sheet: pI
Class	microtubule cytoskeleton organization	skeletal system development	angiogenesis	regulation of cytokine production	leukocyte differentiation	regulation of immune system process	regulation of immune effector process	regionalization	muscle system process	carbohydrate metabolic process	polysaccharide metabolic process	alcohol metabolic process	organic acid metabolic process	generation of precursor metabolites and energy	DNA metabolic process	DNA replication	DNA recombination	transcription	translation	protein folding	proteolysis	cellular amino acid and derivative metabolic process	cellular amino acid derivative metabolic process	protein targeting	lipid metabolic process	fatty acid metabolic process	phospholipid metabolic process	cellular aromatic compound metabolic process	one-carbon metabolic process	sulfur metabolic process	phosphorus metabolic process	ion transport	lipid transport	chemotaxis	defense response	response to oxidative stress	cytoskeleton organization	microtubule-based movement	cell cycle arrest	homophilic cell adhesion	signal transduction	cell surface receptor linked signaling pathway	enzyme linked receptor protein signaling pathway	G-protein coupled receptor protein signaling pathway	small GTPase mediated signal transduction	synaptic transmission	gamete generation	regulation of mitotic cell cycle	central nervous system development
microtubule cytoskeleton organization
skeletal system development
angiogenesis
regulation of cytokine production
leukocyte differentiation
regulation of immune system process
regulation of immune effector process
regionalization	0.00041885					3.5806e-05
muscle system process								0.000236439
carbohydrate metabolic process	0.0196144					0.00828617			0.00292346
polysaccharide metabolic process
alcohol metabolic process
organic acid metabolic process									0.0272465
generation of precursor metabolites and energy	0.0152396					0.00294343			0.00443261
DNA metabolic process
DNA replication
DNA recombination
transcription
translation	1.07073e-18	5.89421e-13	5.36981e-15	1.59467e-21	6.69944e-15	4.74337e-33	1.74991e-15	1.08383e-13	1.15819e-22	4.02717e-27	1.87401e-11	2.15457e-30	1.58573e-32	1.2351e-16	1.12805e-31	3.46463e-19	7.51892e-14	2.43653e-22
protein folding								0.00269412											8.45327e-22
proteolysis		0.000993244						3.38278e-09		1.59549e-08			1.59301e-06	3.22204e-07					2.25533e-42
cellular amino acid and derivative metabolic process								2.89702e-06		0.0114178				0.000754235					1.78373e-33
cellular amino acid derivative metabolic process								1.36355e-05		0.00691907				0.0017014					6.35161e-25
protein targeting								0.00264233											7.94845e-22
lipid metabolic process	0.0021213					3.70237e-05			0.00026152										3.51023e-32	0.0223215	6.94343e-14	2.46207e-05	0.000213155	0.018593
fatty acid metabolic process	0.00293506					0.00107701			0.00146446										1.2115e-17	0.0406321	5.34335e-08	8.35799e-05	0.000188626
phospholipid metabolic process																			2.01944e-18		0.00171958
cellular aromatic compound metabolic process								0.0111227											1.29639e-19
one-carbon metabolic process																			4.87476e-18
sulfur metabolic process																			1.0345e-11
phosphorus metabolic process								0.00026092						0.0268563					2.12065e-38						0.000359539	0.0145986
ion transport																			7.50695e-35		0.000293264
lipid transport																			3.87241e-17
chemotaxis	3.01612e-06			0.00150215	0.0342531	1.30377e-08	0.00126802		4.31405e-07			3.54962e-05	0.000261877		9.26899e-05				5.80986e-07	1.13241e-05	3.86722e-13	1.2263e-09	3.3362e-08	7.60961e-06				3.86637e-05	0.000575529		1.84194e-08	6.55834e-05	0.0129939
defense response																			2.34518e-28		6.20264e-05													0.0176574
response to oxidative stress								0.0381869											2.22005e-21															0.000100852
cytoskeleton organization		7.90732e-06						2.47242e-11		8.06214e-12	0.0355777	2.17163e-05	1.58371e-10	3.58309e-09	0.014047				5.41311e-38						1.13685e-16	1.39843e-10	2.43943e-06			0.00531862	0.00441719	1.01958e-07		1.07643e-14	5.59799e-08
microtubule-based movement		3.00744e-07	0.0163762	0.0167462		0.0273799		5.98969e-11		1.9863e-10	0.000107191	2.1382e-07	3.67861e-10	7.625e-09	0.000298052	0.00507513	0.00854892	0.00134515	8.43928e-23			0.00122127			2.5403e-12	1.20134e-10	2.14666e-08			3.42626e-05	2.88915e-05	6.90279e-08	0.00524941	5.72659e-13	8.19049e-08	0.0499776
cell cycle arrest																			7.96122e-16															0.001165
homophilic cell adhesion	5.9392e-16	4.87332e-29	1.21818e-21	6.42984e-29	3.94403e-21	8.28788e-35	5.75364e-20	1.73649e-35	4.15814e-16	1.25968e-47	2.56768e-24	3.44692e-43	3.02885e-48	2.58871e-33	2.27452e-35	4.89527e-24	1.28745e-23	1.42139e-27	1.31868e-39	2.04485e-18	1.12335e-38	2.65433e-38	1.72802e-24	1.03287e-13	4.01649e-52	2.11631e-35	1.80943e-36	1.1285e-25	1.98221e-20	8.44802e-25	1.40146e-45	7.14451e-48	6.48199e-26	3.92749e-33	4.30466e-44	1.86063e-26	2.40044e-31	2.90199e-09	1.07972e-14
signal transduction								0.000229692		0.0105155				0.0132428					2.67129e-41						3.18162e-06	0.0127468								1.08167e-08			0.0250785	0.000371509		7.89044e-44
cell surface receptor linked signaling pathway	0.00512297					4.74405e-05			0.000279571										3.45057e-30	0.0213915	1.41584e-14	0.000115775	0.0007394	0.00939333							0.000128542						1.83163e-16	3.50382e-11		1.74232e-52	4.51218e-08
enzyme linked receptor protein signaling pathway																			4.19428e-23															0.0036036			0.00427733	1.79106e-05		1.19634e-38
G-protein coupled receptor protein signaling pathway	1.71887e-11		0.00207753	1.61342e-08	6.47249e-05	3.41099e-22	4.03296e-07		3.39556e-13	2.59053e-07		2.21391e-15	4.52977e-15		4.8552e-14	0.000218576	0.00498061	6.26738e-06	6.25574e-15	1.1627e-11	7.52769e-37	2.19903e-24	1.31971e-16	2.51364e-11	9.10317e-10		0.00257727	9.56274e-11	1.53173e-08		8.37977e-26	1.01154e-16	3.19808e-06		9.25041e-10	5.64621e-11	7.80307e-35	1.6213e-20	6.61845e-07	1.44199e-52	1.9641e-29	7.60778e-08	3.57027e-09
small GTPase mediated signal transduction								0.000317979						0.0266027					7.29653e-29						0.00301714	0.0107688								1.36794e-07						3.28969e-31		0.0036046		2.78284e-17
synaptic transmission																			2.23046e-20																			0.00134756		3.65124e-25				7.93669e-05
gamete generation																			7.90441e-21																		0.0036435	7.62791e-05		5.4799e-33				4.18755e-06
regulation of mitotic cell cycle																			3.73212e-19															0.000918807						2.94271e-23				1.88817e-08
central nervous system development																			1.47779e-12																					3.88405e-16				0.0030427
heart development																			7.4747e-16															0.00763096						6.26198e-22				6.54297e-06
learning or memory																			5.70477e-14																					1.34537e-17				0.000185072
locomotory behavior	0.000113141					8.78195e-07			1.05651e-05			0.0129408			0.0140941				1.73651e-13	0.000393754	3.9596e-12	2.19235e-07	2.97813e-06	0.000261597				0.00593621	0.0396084		2.56112e-06	0.0198026				0.0110612	5.40912e-14	8.70579e-12		4.90338e-38	4.70244e-07				1.69885e-05
protein localization								0.0145407											6.59438e-18															0.000107717						3.89116e-18				3.52221e-09
steroid metabolic process																			2.73411e-19		0.00057585																7.28647e-07	1.72513e-08		2.23173e-36				0.000483116
epidermis development																			2.61091e-17															0.0041005						3.29832e-18				4.63574e-07
lipid biosynthetic process	2.36384e-08			0.000272285	0.0161036	2.39908e-13	0.00010213		2.57075e-09			3.52615e-07	6.31463e-06		6.90998e-06				8.73093e-18	1.11449e-07	9.86001e-23	3.78459e-15	1.27506e-11	3.93458e-07				7.20589e-07	4.63958e-05		2.73528e-13	8.95396e-07	0.00574803		0.00789633	1.55758e-06	2.65763e-24	8.7889e-18	0.000377271	5.98974e-48	2.66998e-14		0.000343411		1.63135e-10			0.000115503
macromolecule catabolic process								2.5046e-06		0.000243979			0.0157693	0.000253637					1.60446e-35						3.4391e-07	7.37808e-05								7.02126e-10						2.23316e-35		1.96524e-07		1.2031e-25
macromolecule biosynthetic process	1.94105e-05			0.00860936		4.10313e-11	0.0359727		2.1152e-07			2.74918e-05	0.000174641		1.83773e-06				5.15028e-14	1.00711e-05	1.28216e-21	7.76372e-11	1.38812e-07	5.44268e-06				0.00200143	0.0102385		5.58386e-13	1.11269e-06			0.00775359	0.000942716	1.39146e-20	3.48213e-12	0.0197079	8.52596e-44	1.69011e-17		0.0214204		3.6539e-08			0.00559561
amine metabolic process								0.00793271											4.51495e-31															3.40407e-06			0.000433361	1.24159e-06		2.57584e-42				1.42248e-17
response to radiation								0.00053347						0.0302748					2.3481e-25						0.004838	0.01219								5.52211e-07						1.07349e-23		0.00382453		2.16134e-14
response to wounding																			1.42303e-23		0.0166675																4.96283e-05	4.07434e-06		3.28017e-36				1.27446e-06
response to virus								0.00136976											1.83484e-20						0.0310974	0.0132934								5.48058e-06						3.4676e-22				9.64841e-12
response to bacterium	0.000907357					0.00022513			0.000274716										7.58935e-09	0.00434948	1.68585e-07	7.22032e-05	4.51811e-05	0.00261541				0.0338237			0.00247608						1.09843e-09	1.82803e-10		3.18971e-32	0.0014386				0.000936905
embryonic development ending in birth or egg hatching																			9.89225e-17																			0.000413152		1.72304e-27				2.34481e-05
organ morphogenesis																			6.88117e-23		0.000305328																5.26025e-07	1.44049e-07		6.31192e-39				9.3649e-05
regulation of catabolic process								0.00564085											1.21647e-27															2.55192e-06						8.80873e-31		0.0460172		1.56018e-14
response to extracellular stimulus																			1.63041e-22															0.00884326			0.04357	0.000127428		7.13633e-32				3.8501e-08
response to inorganic substance								5.90187e-05		0.0338366				0.00471327					6.63727e-28						0.000748859	0.00159673								6.3781e-08						2.89347e-26		0.00118134		1.20714e-17
membrane invagination		3.53964e-07						5.67746e-12		7.38267e-12	0.000516361	6.47234e-07	4.21415e-11	1.10593e-09	0.000585461	0.0211368		0.00450781	5.93587e-31						4.29494e-15	1.42296e-11	3.72668e-08			0.000157313	0.000143074	2.57882e-08		1.83645e-14	1.69594e-08					4.35868e-21	0.00178413	5.5555e-14	0.000124896	2.01574e-28		0.00599601	0.000244869
regulation of cell cycle process																			2.5347e-16																					3.49532e-22				2.79477e-05
regulation of intracellular protein kinase cascade																			9.87462e-28															4.78952e-05				0.0017284		6.1013e-34				1.60495e-13
regulation of cell communication								0.00380853											8.99019e-39						0.0138822									3.74867e-07			0.000739231	3.4568e-05		1.97947e-43		0.00141717		6.25921e-24
regulation of hormone levels																			5.97231e-16																			0.000277833		3.15416e-27				0.00503876
regulation of cell death								2.7098e-05		0.000743697				0.00151732					6.37713e-39						4.62047e-07	0.00110625								2.59921e-09				0.0373156		7.17235e-38		2.50597e-08		2.18623e-27
programmed cell death								3.90787e-05		0.00109922				0.00189165					5.83463e-35						5.2268e-06	0.00122027								8.57941e-09						7.73284e-31		1.1058e-06		8.28575e-23
response to organic cyclic substance																			5.90289e-19															0.0124696				0.00407871		1.09999e-26				6.85002e-07
protein transport		3.192e-05						1.28928e-10		3.30682e-13		1.3331e-05	6.59773e-11	3.6105e-09	0.00305168				3.51402e-43						3.76141e-19	2.16033e-09	8.85027e-06			0.0118807	0.000284484	2.75397e-09		1.98138e-14	1.35945e-09					1.01233e-26	0.00021224	1.00156e-21	0.00106953	1.79377e-38			0.00149485
di-, tri-valent inorganic cation transport																			4.25086e-21															0.000471877				0.0291151		1.09774e-28				3.98138e-09
amine transport																			1.96259e-14																			0.00358246		6.19263e-23				0.00404239
organic acid transport																			9.80817e-15		0.000855715																5.36811e-06	6.34872e-08		2.23236e-30
nucleobase, nucleoside, nucleotide and nucleic acid transport																			6.86792e-09																			0.0049088		3.98354e-25
lipid catabolic process																			9.33317e-21															0.00437173				0.000245871		2.2436e-31				5.29198e-08
carbohydrate biosynthetic process	0.0474905								0.0200345										1.32524e-09		0.00077975		0.0212701														5.75616e-06	4.96059e-08		4.90634e-28
carbohydrate catabolic process																			2.66768e-14																			0.00148562		7.04649e-25				1.12881e-05
organic acid biosynthetic process	0.0479605								0.0215959										7.57823e-15		0.000137068	0.048653	0.0166943														3.40995e-07	9.0651e-09		4.29456e-32
organic acid catabolic process																			1.69305e-14																		0.0020071	1.69059e-06		5.94399e-27				0.00171408
Wnt receptor signaling pathway																			3.91292e-13																		0.00164752	1.06825e-05		4.81514e-26
mRNA metabolic process	0.00110521					2.13458e-05			6.80082e-05										4.58435e-13	0.00203368	6.93599e-11	2.40196e-05	0.000109918	0.0012083							7.59806e-05						1.00103e-12	3.26664e-10		5.02698e-40	3.36496e-06				0.000361001
dephosphorylation								0.000145876		0.0370934				0.0126161					9.22197e-22						0.00198851	0.0012871								4.45061e-07						1.04719e-22		0.00549477		1.14779e-13
cell-cell adhesion		1.38234e-13	1.60314e-06	1.00564e-08	0.000176675	3.91179e-10	0.00466806	2.95903e-20		5.0179e-26	5.87661e-09	1.70441e-18	1.94878e-24	2.38795e-18	1.03152e-14	1.8671e-08	4.24613e-07	7.84189e-11	1.26376e-41	0.0341634	1.23913e-10	1.87303e-11	0.000804402		1.69663e-31	4.38817e-19	3.87224e-16	1.45143e-05	0.000908817	5.49689e-10	9.69835e-19	1.5832e-23	2.27958e-07	1.19179e-21	2.45514e-22	1.1748e-06	8.13014e-05			6.14821e-07	1.25736e-18	5.59857e-33	2.37298e-15	9.31729e-44	4.22816e-08	1.8417e-09	6.21007e-14	4.06697e-05	0.0048977
cell migration																			4.76886e-23															0.0260002			0.0186355	0.00012618		1.09498e-31				3.14551e-07
peptidyl-amino acid modification								0.001485											6.12824e-22						0.0355574	0.0278969								4.23463e-06						1.29209e-20		0.0425396		2.44928e-12
regulation of lipid metabolic process																			7.10341e-16																			0.000325982		1.93586e-26				0.00117974
regulation of metabolic process	0.0315059					8.42307e-05			0.0020697										3.63673e-36		3.72041e-16	0.000106479	0.00262613	0.049888							3.96527e-05						2.31514e-16	6.63401e-10		4.04459e-49	1.21118e-10			1.27419e-11	0.0124659
protein metabolic process								0.0157184											2.46972e-38		0.0320969				0.00674687									1.95709e-06			1.84678e-05	1.19968e-05		1.20806e-47		0.000246355		7.50271e-25
second-messenger-mediated signaling	5.245e-06			0.0048055		4.3794e-09	0.0030647		8.35184e-07			5.7405e-05	0.000471595		0.000315968				1.41201e-11	1.25848e-05	1.27635e-14	3.42098e-10	2.53865e-08	1.78886e-05				6.64191e-05	0.000922013		1.19433e-08	0.000134689	0.0469385			0.000183659	4.35021e-16	3.5522e-13	0.00430375	1.07937e-37	4.53566e-09		0.0144354		1.99136e-07			0.00241645
cell cycle phase								4.7943e-05		0.00139599			0.037179	0.00232748					5.02262e-30						1.72626e-05	0.000680362								2.52764e-08						7.51383e-30		1.30695e-05		2.06281e-19
regulation of anatomical structure morphogenesis																			6.58993e-25															0.00232611				0.000341258		4.65907e-32				2.03922e-09
electron transport chain	0.00243809					0.000170554			0.00218624			0.0211771							3.85265e-07	0.0103696	4.18593e-07	5.81652e-06	5.02396e-05	0.0148324				0.00336681	0.0329149		0.000791706					0.0134212	5.0944e-08	5.14442e-08		2.78667e-21	0.00200809				0.00145186
signal transmission via phosphorylation event																			4.96094e-23															0.000223712				0.00113033		5.81054e-34				7.29105e-11
intracellular signaling pathway								0.0164058											4.05299e-37															1.92012e-06			0.000303142	2.16191e-05		1.66926e-43		0.0198893		1.68494e-21
regulation of signaling process								2.21486e-05		0.00582636				0.00191278					2.64754e-38						5.53759e-06	0.00105316								2.44113e-09				0.00182631		1.43196e-40		1.71908e-06		3.8147e-27
regulation of Wnt receptor signaling pathway																			1.32179e-11																			0.00460174		9.30708e-21
cell differentiation																			4.22176e-33		6.55435e-07													0.00398374			1.36315e-09	5.54277e-08		8.21131e-46				4.88439e-13
regulation of cell adhesion		0.0192289						1.2199e-05		0.00207147			0.0223873	0.000730983					1.5579e-23						6.42396e-05	0.000134128								4.12094e-08						3.70523e-18		0.000172161		9.75678e-16
neuron differentiation	0.000339266					3.89922e-05	0.0488244		0.000268557			0.0492168							1.20938e-10	0.00363722	1.4252e-08	1.51957e-06	8.35534e-06	0.00496528				0.00229965	0.0401237		0.000355568					0.0118725	1.41821e-10	7.50629e-11		1.3008e-29	0.000772369				0.000402172
epithelial cell differentiation																			8.24602e-11																			0.00184053		1.50278e-21
regulation of cyclase activity	6.59561e-06			0.00234455	0.0259158	1.83452e-07	0.000628226		4.65264e-06			8.82781e-05	0.0003351		0.000955392				0.000182899	2.67209e-05	1.14893e-10	6.53775e-09	7.62155e-08	4.73216e-05				1.54337e-05	0.000198604		9.78184e-07	0.000404068	0.00637199		0.0438843	8.05225e-05	6.08693e-12	1.34033e-11	0.00132992	1.65157e-27	2.05898e-06		0.00837838		1.91857e-06			0.00116142
regulation of cell projection organization								0.00373054											1.43795e-19							0.0498698								1.31957e-05						3.15802e-16				8.39088e-11
regulation of defense response								0.00062636						0.0382008					3.79939e-21						0.00869239	0.00462525								1.48923e-06						1.78058e-24		0.0356968		7.91561e-13
regulation of neurological system process																			4.64235e-16																			0.0378963		5.06161e-19				0.000746538
response to corticosteroid stimulus																			1.36515e-12																			0.028589		4.74587e-21				0.000660583
regulation of response to external stimulus																			3.29088e-21															0.000438649						1.49987e-25				4.77091e-09
regulation of intracellular transport								0.0106113											6.02636e-16															0.000199105						1.22724e-11				1.02797e-08
RNA biosynthetic process																			2.85034e-20																			0.00155889		3.29016e-27				0.000105603
regulation of homeostatic process																			9.88927e-17															0.0420581						1.25097e-21				2.57574e-05
regulation of localization								0.00101055						0.0428207					3.17047e-36						0.000651631	0.0474458								1.61925e-07				0.00638343		1.98596e-37		9.1417e-05		2.90351e-22
regulation of protein localization								8.80586e-05		0.0170138				0.00513814					1.85546e-23						0.000808916	0.00199912								2.90404e-07						3.30977e-18		0.00143072		1.64003e-14
regulation of actin filament-based process																			1.86524e-14															0.00131166						1.51187e-17				8.30142e-07
cell part morphogenesis								0.0389014											7.62295e-19															0.000121771						7.77181e-17				4.71456e-09
regulation of organelle organization								0.00529321											3.14026e-25															5.55312e-06						9.73613e-28		0.0456973		2.08751e-13
cellular response to stress								0.0167833											4.32322e-33															4.36281e-06				0.00248978		5.26499e-35				2.27476e-17
response to cytokine stimulus																			1.34113e-15															0.00158425						1.5161e-18				7.67059e-07
cellular macromolecular complex assembly																			6.05817e-09																			0.0145331		2.24411e-24
cellular nitrogen compound metabolic process									0.0457756										2.30653e-34		1.65304e-08													0.00221619			5.99356e-11	2.90146e-08		6.82603e-48	0.0127368			2.47891e-15
ncRNA metabolic process	5.70719e-06			0.0336119		8.75011e-08	0.0100949		5.05406e-07			0.00396602			0.00466705				3.19879e-11	5.96351e-05	1.75401e-13	1.96444e-08	2.29936e-07	8.38757e-05				0.000427402	0.011222		2.41724e-07	0.00829117				0.00115384	5.41528e-16	8.55811e-14	0.0141331	1.06562e-38	6.57485e-08				1.50057e-06			0.00965491
tube morphogenesis																			3.71446e-11		0.00631021																5.77937e-05	7.23993e-07		3.24643e-27
regulation of signaling pathway								0.000581164						0.0402066					7.72176e-39						0.0006614	0.0333762								5.3654e-08			0.00973739	9.54669e-05		8.77045e-44		0.000104		1.91471e-25
regulation of growth																			2.78718e-26															0.000332811				0.00203142		6.26006e-32				8.80201e-12
regulation of locomotion																			4.94688e-23															0.00105565				0.00901645		9.50065e-30				3.68595e-09
regulation of cell proliferation																			2.4579e-32		0.00021796													0.00209611			3.05178e-07	5.5163e-07		9.20744e-43				4.00192e-13
cellular ketone metabolic process									0.0178968										2.05828e-32		4.97885e-07													0.000461051			5.25057e-11	2.25954e-10		1.65814e-48				1.56228e-14
response to drug																			3.42269e-22															0.0125406				0.000732999		4.28846e-30				2.03499e-07
homeostatic process																			3.50994e-32															0.000279446			0.00014927	1.42257e-05		7.55829e-41				5.54345e-14
regulation of GTPase activity																			1.7388e-17															0.00662069						2.96221e-26				1.32768e-06
regulation of I-kappaB kinase/NF-kappaB cascade								0.0125057											5.41973e-19															6.98108e-05						9.13226e-21				6.8952e-10
regulation of ion transport																			6.09336e-13																					1.1611e-19
regulation of MAP kinase activity																			2.43262e-18															0.0160576				0.00919998		3.07539e-26				1.544e-06
macromolecule modification								0.000341298						0.0270134					4.30484e-42						5.26491e-05	0.0284123								1.54633e-08			0.00132179	5.51848e-05		2.19224e-46		1.19791e-06		6.32612e-29
response to peptide hormone stimulus								0.0149228											3.15763e-22															2.19743e-05						1.41399e-27				1.31005e-11
cellular protein complex assembly								0.000388832		0.00946976				0.0163259					9.28617e-20						0.00117436	0.00422446								1.98086e-06						7.25483e-14		0.00146607		1.32667e-11
regulation of system process																			2.30969e-24															0.0086455				0.00912947		1.3801e-27				3.82482e-08
regulation of cellular component biogenesis								0.00027633		0.0195184				0.0118946					1.58689e-21						0.00102582	0.00140288								5.75164e-07						6.05872e-22		0.0028735		2.7033e-13
cellular catabolic process								1.75743e-06		0.000434511				0.000297796					5.85972e-40						1.03954e-07	0.000118898								2.52346e-10				0.00266435		8.69803e-42		2.19323e-08		1.9372e-30
cellular biosynthetic process	0.000302434					1.76378e-08			4.90356e-06						0.00722539				6.88417e-24	0.000522339	1.64876e-20	6.262e-08	9.50604e-06	0.000325347							1.23627e-09	0.0174996					2.04273e-20	2.95423e-12		2.43291e-50	2.33101e-15			0.00817498	9.25895e-06
cellular macromolecule metabolic process																			7.46256e-35		4.01733e-08													0.00165263			2.45032e-10	1.39979e-07		3.06831e-48	0.0136894			1.38865e-16
cellular nitrogen compound biosynthetic process								0.017207											1.16665e-26															1.21753e-05				0.000636367		9.07792e-37				1.86147e-14
small molecule catabolic process																			1.03003e-24															0.00304576			3.26877e-05	9.39574e-08		8.08263e-39				2.41767e-10
small molecule biosynthetic process																			7.83716e-29															0.000198143			7.73147e-05	9.68803e-07		9.87301e-43				2.04633e-13
innate immune response								8.70306e-05						0.00963568					4.652e-22						0.00238552	0.000762146								2.31581e-07						6.97375e-27		0.0157687		1.07713e-14
heterocycle metabolic process																			7.44522e-26															0.000429835			0.0104559	2.87515e-05		4.28015e-38				9.29225e-12
glycerolipid metabolic process																			2.55229e-17																		0.00156541	2.72944e-06		3.50971e-32				0.000557584
lymphocyte activation																			6.40821e-21															0.000175705						5.10191e-25				5.959e-10
secretion																			5.31115e-24															0.00369389				0.00465718		3.75604e-29				1.01249e-08
intracellular transport		6.31226e-05						7.21438e-10		3.06806e-12		1.99808e-05	2.72312e-10	1.80175e-08	0.0077946				3.63285e-40						1.86658e-17	7.74235e-09	1.59277e-05			0.0173014	0.000483215	1.57627e-08		1.59623e-13	8.51209e-09					1.8431e-26	0.000686952	1.75571e-19	0.00132204	4.68715e-35			0.00329282
Golgi vesicle transport		2.24158e-07	0.0425657					5.31363e-11		9.264e-11	0.000202688	2.31954e-07	6.05319e-11	4.53641e-09	0.000616096	0.00958299	0.0170267	0.00286664	1.45679e-24			0.0031592			3.28558e-13	2.06323e-11	1.55218e-08			8.75276e-05	6.56894e-05	5.87468e-08	0.0106435	4.55993e-13	1.03461e-07					1.67195e-16	0.00122579	1.06691e-11	3.00647e-05	1.29278e-22		0.00495479	0.00022139
organelle fission								0.000136559		0.00385429				0.00599994					2.1289e-25						0.000194143	0.00158069								1.96006e-07						3.49316e-24		0.000180402		1.76139e-15
cell development																			8.33016e-21															0.0352349				0.000336794		4.35715e-32				1.65206e-06
hemopoietic or lymphoid organ development																			1.38886e-13																					8.25139e-22				0.00879138
regulation of response to stimulus								0.000122501		0.0321985				0.00763906					3.44829e-34						0.000106862	0.00338248								3.22299e-08				0.0054951		1.31342e-36		9.53039e-05		1.01039e-22
embryonic morphogenesis	0.00310018					0.00106883			0.000966322										8.09072e-20	0.0310195	1.76621e-08	0.000248866	0.000505794	0.0240259							0.0108178						3.60104e-11	1.0427e-10		7.52923e-41	0.00391303				0.00916998
system development																			2.01875e-29		0.00195737													0.00720829			4.99002e-06	1.95742e-06		6.08532e-40				1.42336e-10
regulation of catalytic activity								0.00515418											3.84236e-37						0.00810794									6.11158e-07				0.00208833		4.27092e-38		0.000532969		1.27913e-21
regulation of developmental process																			3.27558e-34															2.5532e-05			0.000784381	4.1834e-05		1.30683e-40				3.06195e-17
regulation of cell activation								0.0213617											8.78084e-23															5.01573e-05						7.74509e-25				3.31389e-11
neurological system process	9.95533e-09			0.000119072		4.32906e-19	9.10519e-05		1.56644e-09			9.47371e-11	8.30154e-10		5.14915e-08				1.20766e-27	3.61475e-08	8.52874e-37	7.85109e-22	1.78728e-13	1.2682e-07	0.00400903			6.92378e-08	1.23372e-05		5.12426e-22	7.01153e-11	0.00388279		0.000286769	6.11424e-08	1.27552e-33	2.14544e-18	0.000598217	2.49317e-53	4.54391e-27		2.77333e-05		6.75027e-13			9.48398e-05
regulation of secretion																			4.30148e-18		0.0123284																8.27838e-05	2.86827e-06		1.29309e-32				0.0139114
regulation of DNA metabolic process																			9.98596e-17															0.00090642						1.77123e-18				7.7428e-08
regulation of small GTPase mediated signal transduction								2.6239e-05		0.0120578				0.0025732					1.57369e-23						0.000240362	9.9964e-05								3.34492e-08						2.20229e-29		0.00192892		2.78355e-16
regulation of binding								0.000588045						0.0274984					1.77938e-25						0.00877061	0.00734498								5.55593e-07						8.73128e-29		0.0222349		3.24788e-15
regulation of cellular component organization		0.00797946						1.93389e-07		1.4914e-06			0.000132244	1.41988e-05					5.34812e-38						3.49635e-10	5.06049e-06	0.0144391					0.00738175		2.93222e-11	0.00137283					3.1934e-32		6.80698e-11		4.1882e-29
nuclear transport								0.0143634											3.7982e-15															0.000162039						9.17886e-14				1.51372e-08
regulation of phosphorus metabolic process								0.00231708											3.91608e-34						0.0296623									8.21981e-07				0.00523469		9.12455e-33		0.0074047		1.04998e-19
cofactor metabolic process																			5.08678e-19		0.00709068																1.57395e-05	1.7295e-07		6.4194e-35				0.000439101
cofactor biosynthetic process																			3.61386e-11																			0.00553738		7.93705e-21
regulation of protein metabolic process								3.01278e-06		7.51965e-05			0.0130827	0.000192718					3.14524e-38						4.58255e-08	0.000169579								5.62785e-10	0.0309695					2.64786e-33		4.26201e-09		1.23688e-27
protein oligomerization								1.88448e-05		0.0107726				0.00241772					5.49858e-26						0.000234532	0.000346523								2.78551e-08						1.02028e-25		0.0008143		1.8906e-17
regulation of cellular component movement																			1.32742e-23															0.000239711				0.0138883		2.11167e-30				1.46395e-10
chromosome organization																			2.01055e-18		0.00193248																1.17738e-05	1.06567e-05		4.43968e-36				0.000614493
regulation of hydrolase activity																			6.63207e-28															8.29875e-05				0.0410751		3.26483e-32				2.5766e-12
regulation of transferase activity								0.000985634											1.5091e-31						0.0124597									4.75186e-07				0.0397643		6.07609e-30		0.00606737		2.52286e-18
regulation of lyase activity	5.36569e-06			0.0020305	0.0242226	1.29598e-07	0.000523386		3.90903e-06			7.30487e-05	0.000291341		0.000841658				0.000118244	2.1487e-05	7.00086e-11	4.25426e-09	5.458e-08	4.36021e-05				1.21289e-05	0.000177988		7.02388e-07	0.00035184	0.00559878		0.0401974	6.98518e-05	3.4202e-12	8.50921e-12	0.00119236	6.19205e-28	1.5245e-06		0.00721478		1.44871e-06			0.00103436
proteolysis involved in cellular protein catabolic process		4.01365e-06						3.12598e-11		6.61302e-11	0.0172242	2.22136e-05	7.27587e-10	3.68468e-09	0.00817328			0.0341562	4.43237e-35						5.87982e-15	9.84968e-11	1.29e-06			0.00238826	0.00549159	2.63007e-07		3.78531e-14	1.56679e-07					3.98221e-26	0.0248632	2.58767e-14	0.00255559	3.19994e-31			0.00318365
protein maturation								0.0412631											2.05972e-17															0.000306168						2.79967e-21				8.68903e-09
regulation of cell cycle								0.000357994		0.0326895				0.0221496					1.34258e-30						0.000687663	0.0142146								1.8505e-07						5.89465e-29		0.000256581		2.0684e-18
response to protein stimulus								0.000907529											1.57359e-18						0.00847284	0.0122253								8.37282e-06						1.74686e-15		0.0108612		2.28271e-10
regulation of nervous system development																			1.53491e-20																			0.00325934		1.7321e-26				2.91494e-05
regulation of peptidase activity								0.0287262											5.04961e-15															0.000236976						5.94104e-16				9.89424e-08
nucleobase, nucleoside and nucleotide metabolic process																			1.35749e-24															0.000252397				5.30422e-05		1.00653e-38				1.56724e-11
anatomical structure homeostasis																			8.70925e-15															0.0177125						5.59576e-21				1.50303e-05
regulation of cell development																			4.98908e-22																		0.0166227	0.000195002		1.07028e-29				8.49336e-06
regulation of vesicle-mediated transport								0.00115356											2.79025e-19						0.0208207	0.0159982								7.14922e-06						5.68263e-17		0.043856		2.83279e-11
muscle structure development																			4.91136e-15																			0.00524407		1.38164e-26				0.00513046
macromolecular complex assembly																			1.1039e-25															0.000334429				0.0458561		7.61338e-32				3.79904e-14
glycosylation	9.75151e-08		0.0257034	4.67349e-05	0.0019445	2.54734e-10	1.66935e-05		1.30974e-07	0.0048899		1.54976e-07	5.59618e-07		9.14594e-06	0.0143009	0.0322945	0.0111441	7.17786e-06	5.82634e-07	3.51886e-14	1.3269e-12	1.23372e-10	1.38944e-06	0.00104478		0.0274178	8.27597e-08	3.2775e-06		1.02382e-09	1.44332e-06	0.000124866		0.000812668	7.6667e-07	1.90028e-15	6.75471e-14	6.84787e-05	1.00352e-30	3.30026e-09	0.0424434	0.000171273		5.53628e-09	0.00872884	0.0124265	3.31563e-05	0.0205485
response to oxygen levels																			3.17498e-18															0.0033649						2.80894e-21				1.69041e-07
protein modification by small protein conjugation or removal		1.61001e-05						3.17995e-10		1.78414e-09	0.0358581	0.000203009	2.19257e-08	2.93029e-08	0.0350199				1.00296e-32						9.6198e-13	1.25957e-09	8.34355e-06			0.00506284	0.0292507	5.13132e-06		3.21247e-13	2.421e-06					2.98847e-23		4.15323e-12	0.0114543	1.0043e-27			0.0086506
cellular response to chemical stimulus																			1.33597e-28															0.00018299				0.000466742		1.70973e-34				3.10492e-12
cellular response to endogenous stimulus																			3.49547e-20															0.00260704				0.00664433		8.38999e-29				7.91355e-08
regulation of cellular response to stress								0.00129399											4.86847e-20						0.0323347	0.0185575								7.9291e-06						2.01521e-17				9.63547e-12
regulation of transcription regulator activity								0.00412842											6.97324e-21							0.0427302								8.3505e-06						5.14004e-24				1.56634e-11
regulation of anatomical structure size																			3.7372e-15															0.0048156						1.48839e-21				1.70359e-06
[truncated: 153 more columns]

## Sheet: hydrophobicity
Class	microtubule cytoskeleton organization	skeletal system development	angiogenesis	regulation of cytokine production	leukocyte differentiation	regulation of immune system process	regulation of immune effector process	regionalization	muscle system process	carbohydrate metabolic process	polysaccharide metabolic process	alcohol metabolic process	organic acid metabolic process	generation of precursor metabolites and energy	DNA metabolic process	DNA replication	DNA recombination	transcription	translation	protein folding	proteolysis	cellular amino acid and derivative metabolic process	cellular amino acid derivative metabolic process	protein targeting	lipid metabolic process	fatty acid metabolic process	phospholipid metabolic process	cellular aromatic compound metabolic process	one-carbon metabolic process	sulfur metabolic process	phosphorus metabolic process	ion transport	lipid transport	chemotaxis	defense response	response to oxidative stress	cytoskeleton organization	microtubule-based movement	cell cycle arrest	homophilic cell adhesion	signal transduction	cell surface receptor linked signaling pathway	enzyme linked receptor protein signaling pathway	G-protein coupled receptor protein signaling pathway	small GTPase mediated signal transduction	synaptic transmission	gamete generation	regulation of mitotic cell cycle	central nervous system development
microtubule cytoskeleton organization
skeletal system development
angiogenesis
regulation of cytokine production	1.11382e-13	9.19489e-05	0.00680902
leukocyte differentiation
regulation of immune system process	3.11902e-09
regulation of immune effector process	1.42806e-11	0.000449815	0.0162131
regionalization				8.33625e-13		7.63159e-08	2.20323e-10
muscle system process	0.0174834
carbohydrate metabolic process	3.08866e-28	8.01364e-16	1.82388e-11		5.91646e-06	6.10944e-08		1.14243e-30
polysaccharide metabolic process	9.04187e-11	0.00363997						3.53007e-09
alcohol metabolic process	5.81132e-28	4.93288e-17	1.18136e-12		2.79543e-07	1.25853e-10		1.85966e-30	0.00306597
organic acid metabolic process	7.06809e-37	6.97058e-26	7.84525e-19		7.60656e-12	1.86523e-19		7.19005e-42	3.71229e-06		0.000180309
generation of precursor metabolites and energy	7.1047e-17	1.46236e-08	1.31509e-05		0.0169894	0.0211172		9.98679e-17
DNA metabolic process				9.23945e-11		4.77303e-05	2.60839e-07			4.27301e-39	6.87778e-06	1.45373e-39	4.30215e-60	6.05584e-18
DNA replication				2.97573e-06			3.26961e-05			6.51746e-20	0.000274785	3.5281e-21	7.91066e-31	1.17256e-10
DNA recombination				0.00870402			0.0222159			3.24864e-10		9.87157e-12	2.42372e-17	8.43342e-06
transcription				5.52157e-19		1.41413e-14	2.9866e-14		0.00412219	6.51794e-47	1.31599e-13	1.5888e-44	1.54319e-60	3.99803e-24
translation				1.61892e-09		0.00013094	2.77612e-07			1.90221e-25	9.09366e-06	1.24561e-26	2.57481e-37	4.86446e-14
protein folding				5.66618e-07		0.00829468	3.47397e-05			3.9465e-18	0.00113834	3.63474e-19	2.07982e-26	7.30042e-10
proteolysis	1.72798e-15	0.0028756						6.20151e-15		2.19976e-10		2.81758e-14	2.77424e-28	0.00447089	9.18609e-14	2.93472e-05		2.49726e-27	6.98629e-10	9.48481e-07
cellular amino acid and derivative metabolic process	2.37186e-29	2.55801e-18	1.88171e-13		8.36976e-08	3.92174e-10		1.1794e-31	0.00307672						1.46604e-38	6.56456e-22	3.25512e-12	2.3672e-45	6.99598e-27	1.26585e-19	3.67274e-13
cellular amino acid derivative metabolic process	2.52327e-21	2.09497e-12	3.71704e-09		2.73919e-05	4.26443e-05		2.32786e-21							1.6856e-21	2.65267e-14	1.4451e-08	9.59494e-29	8.69048e-18	1.06564e-13	5.77441e-06
protein targeting	0.000523204							0.0265677		0.000228502		2.4606e-06	1.23748e-10					4.55439e-05				3.33928e-06	0.000829025
lipid metabolic process	8.33746e-36	1.57112e-24	2.73339e-18	0.0094823	1.64508e-11	7.08324e-22		1.31924e-41	7.4828e-07		0.000260238				6.16274e-66	2.23643e-30	3.59304e-17	5.32672e-62	3.05949e-38	3.32589e-27	1.41273e-32			1.70447e-11
fatty acid metabolic process	2.88062e-29	4.90142e-21	1.36434e-15	0.0259099	2.09378e-10	1.61227e-13		4.95193e-31	6.18533e-05		1.82978e-05				3.78399e-36	6.7288e-24	3.92566e-15	8.63385e-40	1.17055e-27	2.12065e-20	3.24152e-18			4.11447e-09
phospholipid metabolic process	5.67388e-22	1.08574e-13	6.33961e-11		5.02231e-07	1.75318e-08		5.72637e-23	0.000578178						3.52067e-25	3.52657e-16	2.87985e-10	1.61028e-30	3.31798e-20	1.13389e-15	6.60871e-10			2.57384e-06
cellular aromatic compound metabolic process	1.85645e-23	1.73153e-15	1.87488e-11		1.37244e-07	1.22758e-07		2.18437e-23	0.00531058		0.00977361				5.909e-24	2.98481e-17	4.52653e-11	1.52415e-29	3.38491e-20	3.28276e-15	9.44764e-10			8.05551e-06
one-carbon metabolic process										2.0621e-08		1.54667e-10	9.38003e-17	0.00020129								8.27803e-11	1.69181e-07		1.29257e-16	4.67686e-15	2.51025e-09	1.3865e-10
sulfur metabolic process	1.95785e-11	0.00249274						3.43259e-10							4.55731e-07	0.000136935		8.24626e-15	4.91364e-07	3.71912e-05						0.0353122
phosphorus metabolic process	2.3911e-08			0.000403537			0.0109232	1.13029e-06		1.75384e-29		3.01922e-31	3.45571e-55	2.20997e-11	0.013332			1.63685e-15	0.0114022		0.011725	1.00027e-30	4.31892e-15		6.43421e-61	2.97599e-31	1.79741e-18	6.10354e-19
ion transport	8.17892e-45	1.56779e-37	1.82756e-30	1.5937e-16	1.41505e-21	5.57308e-48	4.14151e-09	6.71728e-55	9.31063e-18	3.36986e-25	1.4661e-15	2.64524e-13	1.16804e-15	6.3112e-12	8.35976e-97	7.56459e-46	3.22633e-28	3.88745e-78	7.88881e-55	1.77277e-40	9.40894e-73	2.46204e-15	5.73535e-07	1.58503e-25	2.33458e-12	0.00153598		0.00326571	2.40163e-29	7.39056e-12	8.64252e-103
lipid transport	2.38675e-15	8.54371e-08	2.00454e-05		0.0065574	0.0181737		8.54863e-15							7.20007e-14	2.12229e-09	5.93631e-06	5.99865e-19	2.89953e-12	1.76586e-09	0.00569983			0.0409606					3.09281e-05		3.06073e-08	0.00194839
chemotaxis	6.38597e-18	3.15783e-10	2.52234e-08		3.01953e-05	1.71056e-06		3.01172e-18	0.00264783						1.91809e-19	1.63608e-12	4.37347e-08	1.68226e-24	4.62493e-16	5.75185e-13	3.5772e-07			4.49955e-05					3.52352e-07		1.60202e-13
defense response	4.29359e-21	9.10152e-10	1.79123e-06		0.0129392	0.00629017		2.67304e-22					0.0083009		2.13483e-27	9.71731e-13	2.74609e-06	4.4043e-35	3.49848e-18	1.02084e-12	0.00153429				6.93746e-05	0.0175014			0.000124372		5.30941e-17	9.69153e-30
response to oxidative stress	4.21182e-08							1.2183e-06				0.00111009	5.12104e-08		0.00173123			4.59676e-11	0.00093433	0.0124248		0.00083983			3.16817e-08	5.19278e-07	0.000997042	0.000906135				5.70655e-22		0.0138726
cytoskeleton organization				3.33435e-20		9.1995e-16	2.88856e-14		0.00541659	3.50049e-56	2.55629e-13	3.35892e-53	8.03622e-76	3.68187e-27							1.80598e-31	2.4948e-53	2.13498e-31	8.89314e-05	5.07667e-80	9.71094e-46	8.25771e-34	1.49826e-32		1.18994e-14	1.09445e-16	4.71156e-102	2.61881e-20	9.42223e-27	2.10587e-42	4.20868e-11
microtubule-based movement				0.000101293			0.000711411			2.25531e-13	0.0143092	8.68251e-15	5.58707e-22	8.19198e-08							0.00407404	7.43275e-16	1.34564e-11		2.97147e-21	3.9414e-19	9.02824e-13	5.85053e-15		0.00178495		1.22847e-31	2.60545e-08	5.71079e-10	9.62879e-09
cell cycle arrest				4.64328e-05			7.72552e-05			4.55201e-14	0.0010091	6.42968e-15	4.17376e-21	9.52319e-08							0.000627239	6.20456e-16	1.59682e-11		3.68782e-20	7.78198e-18	1.46591e-12	1.39647e-13		0.000426694		6.9511e-30	1.16169e-07	7.71777e-10	7.36296e-09
homophilic cell adhesion	1.54613e-19	2.66285e-10	5.35313e-07		0.00510477			6.19501e-19					0.0137		1.19858e-15	1.0911e-11	6.05467e-06	1.12718e-25	1.22882e-13	9.8438e-10					0.00860132	0.000206187			0.000702725		3.95555e-10	6.43176e-17					9.74913e-27	1.72781e-08	7.43955e-10
signal transduction	2.71426e-11							1.09633e-10		8.62637e-18		6.00921e-20	1.53043e-38	4.30601e-05	6.37257e-10	0.0322782		6.54049e-22	9.96207e-07	0.000246747		1.26765e-18	8.43501e-08		2.537e-47	1.31166e-19	5.55973e-12	1.01307e-10				1.41199e-93	0.00130894	5.5967e-09	1.47395e-08		2.14147e-26			0.00173983
cell surface receptor linked signaling pathway	4.82411e-19	1.39865e-07	3.93013e-05			0.0295106		1.12989e-20					0.000118532		7.53622e-29	6.41653e-11	5.52642e-05	2.08674e-35	3.15227e-17	3.1548e-12	0.0265079				7.987e-07	0.0191031			0.00380737		2.04836e-16	2.0567e-34					1.29674e-44	8.12367e-07	2.68554e-07		9.53369e-10
enzyme linked receptor protein signaling pathway	9.62508e-05			0.000386739			0.00539023	0.00841676		1.28874e-20		9.7679e-23	3.25219e-37	1.63488e-09				1.69712e-07			0.0340277	2.26636e-23	9.82179e-14		1.7527e-37	3.03787e-26	4.54091e-16	1.58288e-17		0.033031		3.15984e-62	5.4906e-08	5.21679e-12	5.95163e-12		5.23943e-07			2.02013e-09		9.53959e-10
G-protein coupled receptor protein signaling pathway	2.22264e-36	4.49069e-29	7.41845e-25	1.56681e-14	5.01088e-18	5.4942e-37	5.74944e-08	1.53289e-43	3.20871e-16	5.82336e-20	5.71283e-12	7.58098e-13	9.70678e-15	6.63315e-11	2.99137e-70	4.87094e-36	4.27486e-23	9.00375e-61	6.96059e-44	1.30809e-33	3.08568e-51	1.83575e-13	4.57801e-07	5.45698e-22	3.44436e-13	4.58686e-05		0.000516142	1.56218e-23	5.425e-10	2.17228e-68		6.26696e-05		4.14912e-24	6.97428e-18	1.30435e-75	3.29778e-25	2.47529e-24	1.35721e-12	4.51815e-62	5.37026e-26	1.22124e-45
small GTPase mediated signal transduction	4.55448e-08							2.41835e-06		3.14629e-15		6.75461e-18	3.04772e-31	6.36342e-07				9.6275e-13	0.0145747			1.56373e-18	1.66935e-10		4.65781e-31	1.63644e-23	5.80786e-13	4.36945e-15				4.47885e-56	4.64521e-06	2.79872e-09	1.6892e-07		1.67564e-12			4.9092e-07		5.58787e-05		1.25216e-40
synaptic transmission	1.74299e-17	1.40898e-09	9.90589e-07		0.000543174	0.000272853		1.35519e-17							8.16485e-19	1.76401e-11	4.12535e-07	1.52431e-23	2.22655e-15	1.88503e-11	1.81195e-05			0.00321319					2.01166e-06		2.66487e-12	0.000763405					1.61246e-26	1.51741e-09	1.67211e-08		1.06491e-06		6.04491e-11	2.47022e-05	1.82047e-08
gamete generation				0.00285447						1.26668e-15		9.04718e-18	1.25906e-27	2.47782e-07				0.0139713				2.70221e-17	3.44948e-10		7.54146e-30	2.72542e-19	1.71018e-13	1.72207e-12				1.80505e-51	1.36439e-06	7.09966e-11	6.57685e-10		0.0283256			1.5332e-05		1.29343e-09		5.48528e-41		1.90296e-09
regulation of mitotic cell cycle				0.000125449			0.000942289			1.92049e-15	0.0116296	1.65994e-16	3.28485e-24	5.18166e-08							0.00200272	3.25115e-17	1.54603e-11		3.74053e-24	4.01733e-19	1.95935e-13	5.63083e-14		0.00215071		1.08028e-37	1.38887e-07	9.98169e-11	1.02951e-09					6.25432e-09		2.16041e-08		1.93837e-30		3.05957e-09
central nervous system development										0.000389387		1.6366e-05	4.36552e-09									1.00873e-05	0.00047428		4.3141e-09	1.47297e-08	1.79892e-05	5.40239e-06				3.0933e-18	0.019249	0.000289034										2.36872e-15		0.00443356
heart development										1.19815e-08		9.17774e-10	7.93544e-15	0.000758251								2.5081e-10	7.46128e-07		2.16835e-14	1.84353e-12	1.04938e-08	6.69851e-09				1.66343e-25	0.00057045	8.5202e-07	0.000202081					4.10485e-05		0.00210605		2.45255e-21		4.8915e-05
learning or memory	1.21737e-09	0.0132437						2.59879e-08							7.04147e-06	0.00114301		2.37026e-12	4.91988e-06	6.44859e-05												2.10851e-05					4.29389e-12	0.00717963	0.00247054					2.24918e-05				0.0101435
locomotory behavior	1.22045e-18	2.39084e-09	2.70895e-07		0.000598514	7.16868e-05		2.17927e-19							2.01504e-21	4.74517e-12	6.18332e-07	8.42381e-28	1.61714e-16	6.06826e-13	2.78669e-05			0.00171435					9.64214e-06		2.54938e-13	0.000728537					2.53379e-31	5.97241e-09	3.64539e-09		4.01337e-08		3.69679e-11	0.000284257	1.27029e-07		2.06698e-10	5.70462e-10	0.00641981
protein localization										8.01244e-09		6.3191e-10	3.83211e-15	0.000276112								1.23908e-10	3.28337e-07		8.95585e-15	7.49809e-13	9.24897e-09	2.36048e-09				5.35425e-25	0.000211671	6.46475e-07	4.96565e-05					2.56934e-05		0.00078547		1.53309e-20		1.5203e-05
steroid metabolic process	1.45867e-20	1.21405e-11	1.74931e-08		5.37461e-05	2.20137e-05		5.81119e-21							1.47515e-22	3.33364e-14	1.29821e-08	3.69044e-28	3.96112e-18	2.23399e-13	7.77886e-07			0.000665681					9.70388e-08		1.99022e-15	1.84795e-06					1.62005e-31	1.99589e-11	1.18223e-10		2.63209e-08		1.78635e-13	6.20167e-08	1.01995e-10		7.4249e-11	3.1739e-11	0.000833285
epidermis development				0.0132133			0.0325461			4.34505e-09		2.38541e-10	1.16765e-14	0.000112067								2.0478e-10	1.87775e-07		7.5264e-15	2.05774e-12	1.84771e-09	5.216e-09				6.57852e-25	6.71905e-05	1.14708e-07	1.54644e-05					8.69986e-05		6.28656e-05		1.26462e-21		4.52481e-06
lipid biosynthetic process	6.71608e-37	4.73138e-29	4.14419e-23	3.6519e-09	2.88195e-16	1.33706e-27	2.31127e-05	9.55651e-42	3.36407e-11	1.14903e-10	3.90532e-11	0.000576258	0.000468526	3.84676e-05	1.19158e-58	2.97706e-34	5.71786e-22	1.50436e-55	5.42572e-40	5.82849e-30	5.15489e-38	9.61463e-06	0.0419174	2.26314e-17					1.857e-22	3.21422e-07	1.74847e-55				7.22682e-13	2.79784e-14	9.82244e-67	1.03934e-25	4.95706e-24	3.99895e-11	5.43393e-42	9.25319e-13	1.81255e-41		1.30066e-37		7.02883e-33	4.68525e-28	7.45654e-14
macromolecule catabolic process	1.19498e-06			0.0218292				6.27911e-05		1.45712e-18		2.89322e-21	5.27523e-36	8.96949e-08				4.19242e-11				1.03672e-20	4.87209e-11		8.09292e-39	1.20425e-23	1.42911e-14	1.33107e-14				1.46365e-69	1.82829e-06	4.66219e-11	2.11028e-10		1.64695e-11			2.13545e-06		4.16773e-09		8.48084e-51		1.11054e-09
macromolecule biosynthetic process				8.03748e-15		1.1442e-09	8.89769e-10			1.3014e-53	2.03155e-08	7.37058e-52	4.6479e-79	2.09997e-23							1.40147e-23	6.93154e-50	1.86422e-26		1.58803e-89	4.44343e-43	1.64669e-30	3.1236e-28		7.32125e-10	2.46755e-08	1.09782e-124	7.95019e-17	1.32905e-23	3.08498e-39	3.89061e-06				3.67951e-20	2.05109e-20	3.72356e-45		2.18597e-87	2.11822e-05	2.16225e-23
amine metabolic process	1.35675e-28	4.84952e-17	2.70208e-12		8.11414e-07	1.52233e-08		1.03576e-30	0.0165844						3.10486e-37	1.86992e-20	4.21009e-11	5.09356e-45	1.60257e-25	1.71673e-18	6.71496e-11			4.85567e-05					2.13386e-09		8.91101e-29	7.82596e-20				0.00977966	3.94485e-53	1.07255e-14	9.41074e-15		5.03078e-17		1.77457e-21	2.9985e-16	1.94752e-16		7.93436e-16	4.25255e-16	9.57288e-05
response to radiation	0.000147475							0.0042326		3.29445e-06		1.35267e-07	5.7142e-13					1.55731e-06				1.01931e-07	0.000429867		2.08219e-13	5.14131e-10	1.43799e-06	3.00884e-06				7.09387e-28		3.50779e-05	0.0362191		3.06125e-06							4.71025e-23		0.00535532
response to wounding	1.20565e-17	8.39356e-08	4.84565e-05					7.48498e-18							1.30213e-19	3.97934e-10	3.99107e-05	5.73209e-27	1.99386e-14	3.14432e-10					0.0229512				0.00119232		5.5166e-11	3.58257e-20					2.16076e-31	2.61853e-07	2.96613e-07		0.000131419		1.00992e-08	2.83663e-17	2.41256e-05		2.76189e-07	1.26593e-07
response to virus	9.0446e-10	0.00405216						1.46057e-08							3.06908e-06	0.000953616		1.95139e-12	5.03486e-06	0.000471419					0.0135377	0.022134						1.59787e-14					6.22893e-13	0.00272866	0.00510169				0.0494596	3.22117e-13				0.0162129
response to bacterium	3.11556e-14	3.39021e-07	6.8813e-05		0.0246635			1.19222e-13							1.97074e-12	1.07358e-08	5.28552e-05	6.36864e-18	3.80925e-11	3.42197e-08									0.000671211		3.59481e-07	6.0339e-05					5.07946e-19	1.19392e-06	4.6137e-07		0.0109509		6.26836e-07	1.99694e-05	4.33478e-05		1.62473e-05	1.25883e-06
embryonic development ending in birth or egg hatching				0.0038863			0.018789			2.92316e-12		1.14837e-13	3.63532e-21	3.82618e-06								1.55881e-14	9.10229e-10		1.80396e-20	2.47046e-17	1.99519e-11	1.02561e-12				3.52072e-33	3.50478e-06	9.54821e-09	3.49814e-07					7.16728e-07		1.6467e-05		3.10085e-26		1.04993e-07
organ morphogenesis				2.64511e-09		0.000559261	6.5665e-07			3.06531e-31	8.6571e-06	2.44079e-31	8.03013e-47	8.19543e-15							4.31273e-11	6.66082e-32	8.07683e-19		1.98321e-48	1.43048e-30	2.04383e-21	3.26052e-21		1.67694e-06	0.0383847	3.82257e-70	7.77174e-12	1.53127e-16	3.40362e-21	0.00474249				2.20849e-15	5.39599e-07	1.60308e-20		9.50976e-53		2.0965e-15
regulation of catabolic process	0.027626			9.54205e-06			0.000228127			1.49277e-22	0.00413586	6.35625e-24	9.71674e-37	2.15707e-10				0.00129219			6.53387e-05	3.10315e-24	1.64288e-14		2.78788e-37	1.16301e-25	4.81606e-17	2.3656e-17		0.0010588		9.42184e-59	9.62914e-09	2.9238e-13	6.22494e-14		0.00592936			1.0464e-10		2.67847e-12		7.51773e-45		1.64792e-11
response to extracellular stimulus	4.12402e-12	0.00109126	0.0314921					2.29021e-11					0.00138701		9.05168e-10	3.22868e-05		4.58173e-18	2.41222e-08	4.4599e-06					0.000327636	0.00257163					0.004715	8.15451e-19					3.26957e-19	0.00269275	0.000227862				0.00500546	5.50473e-16			0.0144012	0.00151336
response to inorganic substance	8.05003e-12	0.00116738						3.28623e-11					0.0231105		1.20609e-09	3.83176e-05	0.0397167	7.3471e-17	3.12761e-08	7.27229e-06					0.0028952	0.0232887					0.00743089	3.72252e-17					2.75476e-18	0.00124761	0.000510066				0.00794857	6.5963e-15			0.0158377	0.00125276
membrane invagination	0.000228243							0.0114918		3.94929e-10		1.24068e-11	3.85551e-19	0.000387848				1.96929e-06				3.5423e-12	4.26061e-07		6.59222e-19	7.89444e-15	2.99673e-09	1.0182e-09				4.41511e-35	0.00105826	4.91561e-07	0.000110747		8.8864e-06			5.21411e-05		0.00230788		9.7126e-28		3.02444e-05
regulation of cell cycle process				6.24484e-05			0.00115754			3.4067e-14	0.0125854	3.33571e-15	1.44959e-21	9.99458e-08							0.000488957	7.97468e-16	5.21453e-11		8.93367e-22	2.35118e-17	5.66123e-13	3.52915e-13		0.00119749		3.34283e-33	1.26793e-07	1.50906e-10	1.65438e-09					2.64753e-08		1.22269e-08		1.2735e-27		2.80155e-09
regulation of intracellular protein kinase cascade	6.71067e-08							1.3271e-06		4.18505e-07		2.94675e-09	9.31925e-17	0.0444097	0.00137048			2.52856e-12	0.00100978	0.028618		3.94893e-09	0.00012637		3.79229e-18	3.95598e-12	1.24774e-07	3.66844e-07				7.55824e-40	0.0477042	8.07251e-06	0.0208434		9.63143e-13							1.99021e-31		0.0010013
regulation of cell communication	7.6369e-07			0.00234595				2.27966e-05		1.94924e-26		3.15502e-27	3.884e-47	4.54339e-09				9.07943e-13	0.0420341		0.00740166	3.42656e-26	2.22045e-12		1.15259e-54	9.44283e-25	1.84273e-16	7.83783e-15				1.40733e-94	2.21158e-06	1.57136e-12	2.32996e-15		4.34446e-14			6.21287e-08		2.22401e-17		3.07514e-65		3.76202e-10
regulation of hormone levels	1.06267e-14	7.02483e-07	7.8774e-05		0.0341074			6.37053e-14							2.66142e-13	1.14179e-08	4.66989e-05	5.14035e-19	1.13106e-11	8.01729e-09									0.000460286		2.28784e-07	1.13554e-05					2.75825e-20	6.06818e-07	7.2485e-07		0.00912169		4.2531e-07	1.08642e-06	7.82538e-05		9.78582e-06	1.35549e-06
regulation of cell death	1.02364e-05			0.000213866			0.0115185	0.000618459		9.61855e-28		4.05416e-29	1.62133e-49	1.43431e-10				1.87463e-10			0.00093922	4.99194e-28	5.12691e-14		2.32579e-56	1.34845e-27	8.15866e-18	1.09395e-16		0.0445165		8.50031e-95	6.82156e-08	1.63245e-13	6.77155e-17		3.10022e-11			9.79604e-09		4.74396e-18		1.42112e-65		7.50631e-12
programmed cell death	0.00417427			0.000436218			0.0159933			1.39231e-21		4.51658e-23	1.97862e-36	7.50609e-09				2.02406e-05			0.00216979	2.80321e-22	4.61831e-12		1.73672e-40	1.52767e-22	8.75376e-16	2.57747e-14		0.0378944		2.00487e-68	3.92731e-07	2.24105e-12	2.51433e-13		2.48896e-05			2.10518e-07		9.54937e-14		1.7922e-51		2.13403e-10
response to organic cyclic substance	4.68021e-14	8.70158e-06	0.000347904					2.63128e-13							2.68139e-11	2.08737e-07	0.000852144	9.23156e-19	5.1886e-10	1.13593e-07									0.0295656		2.80445e-05	5.53434e-09					1.73183e-19	1.69485e-05	3.43532e-06				2.92925e-05	3.33929e-08	0.00601616		0.000467807	1.38798e-05
protein transport	2.25414e-09							4.52038e-08		2.06499e-12		1.93834e-15	2.55411e-28	0.000529755	3.68001e-06			3.88734e-16	5.38e-05	0.00740596		2.39489e-14	7.46411e-07		1.39041e-33	4.04881e-17	7.68472e-11	1.28299e-09				3.89622e-69	0.00111172	2.8363e-08	6.29432e-06		1.62623e-18					6.20967e-06		3.59334e-50		2.90941e-06
di-, tri-valent inorganic cation transport	1.12327e-23	1.95878e-16	3.24469e-13	0.0232155	1.44932e-08	4.08152e-11		5.71099e-25	9.24204e-05		0.000923552				1.55076e-28	2.70488e-19	1.23424e-12	5.16449e-32	1.46381e-22	1.76236e-17	3.56616e-14			3.99789e-08					8.89205e-12		2.93665e-23				0.0230845	9.95966e-06	1.24946e-35	7.25469e-15	1.30864e-14	0.0125185	3.54167e-15	0.036195	4.98436e-20		1.41308e-17		9.06389e-16	1.26719e-15	3.84414e-07
amine transport	3.80012e-27	1.53142e-24	2.95289e-23	3.84815e-19	1.03811e-19	2.94605e-28	4.9234e-14	1.34386e-30	2.42398e-19	1.33034e-21	5.3291e-16	1.67907e-19	2.91183e-21	4.25036e-16	1.05416e-37	1.19849e-27	9.5276e-22	3.83595e-36	6.50589e-31	7.99132e-27	2.59079e-32	1.68781e-19	2.4388e-15	1.1239e-22	1.22852e-20	1.81431e-15	1.82572e-10	3.66414e-13	2.95327e-22	1.52579e-15	1.17616e-35	1.19956e-09	2.50091e-14	1.40951e-06	2.63117e-23	1.83862e-19	1.86964e-39	2.13616e-22	4.04246e-22	2.15204e-17	9.84738e-33	3.04318e-22	3.91887e-31	2.47068e-05	1.68916e-29	1.5554e-14	1.14241e-29	1.31362e-25	2.24251e-17
organic acid transport	2.87169e-33	1.27805e-30	1.45557e-28	2.96318e-23	1.04044e-23	5.29638e-36	1.24568e-16	3.4035e-38	8.16401e-23	1.89153e-27	1.24837e-19	1.06469e-23	5.0363e-26	1.68525e-19	2.75281e-49	7.83315e-35	2.50998e-26	6.98538e-46	1.3057e-38	9.01985e-33	1.19046e-42	5.66393e-24	5.2666e-18	1.74292e-27	5.75183e-25	1.34723e-17	7.21001e-12	5.53003e-15	3.03207e-27	9.54107e-19	6.48536e-48	1.60875e-10	7.76107e-16	2.10246e-07	2.40839e-29	4.99723e-24	3.76052e-51	2.53492e-27	5.53449e-27	1.49324e-21	1.76458e-43	2.44399e-28	1.93951e-40	2.72301e-05	2.08172e-38	2.16038e-16	3.45196e-37	1.55859e-31	8.0968e-21
nucleobase, nucleoside, nucleotide and nucleic acid transport										1.7349e-05		7.74123e-07	1.07906e-10	0.0113058								4.69201e-07	0.000144465		4.47554e-11	2.07604e-09	1.67436e-06	1.50376e-06				1.99053e-20	0.00397614	3.83938e-05	0.00455612					0.040171		0.020749		2.87452e-17		0.000390576
lipid catabolic process	3.61178e-21	7.73116e-12	3.00579e-08		0.00012979	0.00113057		4.65889e-21							2.17216e-20	7.52523e-14	4.2153e-08	9.3783e-28	6.86932e-17	4.1417e-12	0.000119123			0.0157773					7.2502e-07		7.4233e-14	3.00841e-11					9.31062e-31	2.53949e-11	1.31728e-10		1.61104e-06		1.46082e-12	1.96327e-10	5.31038e-10		5.38534e-09	1.12773e-10	0.00520143
carbohydrate biosynthetic process	3.75639e-11	0.00265152	0.0350405					7.5926e-10							1.1454e-06	0.000151255		2.58413e-14	1.18921e-06	5.75295e-05						0.0382241						5.19604e-10					4.27415e-14	0.00343021	0.000382596				0.0340814	7.52703e-08				0.00291907
carbohydrate catabolic process	1.85479e-18	6.12551e-11	6.43754e-08		0.00017181	0.0027623		9.84067e-18							8.42207e-16	2.29563e-12	2.33134e-07	2.91991e-22	5.42631e-14	1.76923e-10	0.000328479			0.0163821					2.21812e-06		3.32201e-11	2.18867e-05					1.40363e-23	4.00924e-10	3.11081e-10		4.31997e-05		6.70563e-11	2.7264e-05	4.81495e-09		2.9897e-07	1.54992e-09	0.00272679
organic acid biosynthetic process	2.64734e-25	4.95953e-18	8.97109e-14		3.18094e-09	7.99653e-11		1.53664e-26	0.000242305		0.000218394				1.00025e-28	2.26785e-20	4.82763e-13	2.10245e-33	2.78586e-23	7.27624e-18	7.30955e-14			7.68465e-08					1.66537e-12		5.76146e-24					7.09175e-06	5.85287e-37	1.86133e-16	6.446e-16	0.00512311	8.7922e-15		4.27205e-21	0.0123597	6.46937e-19		1.15166e-15	1.98159e-16	1.70637e-07
organic acid catabolic process	6.60662e-23	4.00257e-15	1.03488e-10		6.58675e-07	4.49282e-06		1.88821e-22			0.013909				1.56269e-21	1.01244e-16	1.85546e-10	3.45916e-27	1.01382e-18	3.89564e-13	1.59996e-08			0.000194494					4.38896e-10		2.33051e-17	3.07618e-05				0.00262694	7.41967e-30	2.74085e-14	3.4172e-13		4.59518e-09		2.9519e-16	2.59787e-05	7.62727e-15		5.99965e-11	5.27466e-13	2.62116e-05
Wnt receptor signaling pathway				7.4877e-05			0.000224657			1.7714e-14	0.00129024	4.63618e-15	1.34174e-21	1.14792e-07							0.000516221	4.55902e-16	4.68598e-11		1.01856e-20	1.42383e-17	1.3369e-12	3.04947e-13		0.000759497		5.52714e-31	2.75102e-07	4.54279e-10	3.13943e-09					4.79257e-10		9.51783e-08		1.62737e-25		1.11745e-08
mRNA metabolic process		0.00155135	0.000379528	6.55449e-25	6.16179e-05	1.43703e-23	4.24827e-17		3.73798e-08	1.04273e-58	6.95451e-16	1.03688e-56	4.46892e-76	1.56001e-32	1.16655e-07	0.00291699					3.18319e-38	1.87777e-55	5.59951e-34	4.26787e-10	7.2306e-82	6.81405e-48	2.87836e-37	2.671e-34	1.78386e-05	5.23299e-18	1.70338e-25	1.30801e-100	1.08628e-24	2.33512e-30	6.53471e-49	1.61115e-16				4.03912e-28	7.42577e-37	2.33619e-53	1.57412e-13	6.13202e-78	2.92272e-18	3.23284e-32	1.97787e-08	0.000999171	0.000270581
dephosphorylation	1.50912e-05							0.000963475		3.39354e-07		4.6133e-09	2.28976e-15	0.00501696				1.07411e-07				1.53374e-09	8.00949e-06		1.02875e-14	1.71707e-13	9.21967e-08	6.3535e-09				5.86901e-29	0.0052351	1.57188e-05	0.0137434		8.64007e-07			0.000628899				9.6918e-23		0.000464866
cell-cell adhesion	2.68056e-17	1.1616e-07	7.39084e-05					1.98674e-17					0.000129831		7.80601e-17	9.26176e-10	0.000155863	5.36689e-26	3.21388e-13	4.86634e-09					1.68511e-05	8.32584e-05			0.0149781		3.20206e-09	2.28581e-24					5.5859e-29	2.2275e-06	2.09329e-07		0.00631438		1.39689e-07	1.0981e-18	9.5556e-05		1.67882e-05	4.05984e-07
cell migration	1.53092e-05							0.00114316		8.50741e-12		1.01152e-13	3.13565e-23	6.03062e-05				2.99531e-08				3.26788e-14	4.59788e-08		1.91117e-23	5.93544e-17	1.37312e-10	6.15911e-11				9.60493e-44	0.000292514	6.25953e-08	6.85973e-06		4.95249e-08			3.89747e-05		0.000192537		1.03822e-33		2.35284e-06
peptidyl-amino acid modification	2.17373e-07							1.34758e-05		0.000793738		6.80424e-06	1.39312e-11		0.049642			7.64435e-10	0.0109597			3.66006e-06	0.00168282		2.24053e-11	2.20199e-10	2.00403e-05	1.61046e-06				9.53542e-26		0.000785905			1.69598e-09							3.31064e-20		0.0109768
regulation of lipid metabolic process	3.59563e-12	0.000145558	0.00750834					4.40738e-11							8.58158e-09	8.73523e-06	0.00546162	2.90795e-15	2.26673e-08	3.62539e-06											0.000998261	1.30241e-07					7.35585e-16	8.57831e-05	7.22213e-05				0.000681674	2.1689e-07			0.00486697	0.000239615
regulation of metabolic process				3.22495e-25		5.55489e-26	7.21777e-15		0.000292736	2.37562e-96	2.39071e-13	2.54594e-85	2.50802e-134	3.67235e-36	0.00991584						1.70516e-62	1.67418e-78	2.95309e-37	5.31932e-06	6.47835e-174	9.68257e-57	1.27059e-42	3.30284e-36		3.9597e-16	1.85026e-37	3.60804e-218	8.78554e-24	3.00586e-33	2.68652e-79	6.82143e-14				3.795e-28	1.11777e-86	2.11916e-124	1.83086e-10	3.69759e-137	4.07878e-17	1.10983e-34	0.000338289
protein metabolic process	2.62963e-09			0.00211361				5.54937e-08		1.38916e-31		9.25572e-34	1.80746e-62	8.92022e-11	1.21319e-05			2.2909e-18	0.000419214	0.0381443		4.71407e-31	5.51316e-14		2.10133e-78	1.65227e-30	1.07279e-18	2.10778e-17				8.99501e-137	7.22487e-08	6.48801e-14	5.16394e-19		5.53826e-22			2.60461e-07		1.52575e-23		6.81374e-86		1.21577e-12
second-messenger-mediated signaling	2.35585e-22	7.26176e-15	3.9193e-13	0.000222978	4.97718e-09	8.44123e-14		1.46772e-24	4.35772e-07	0.00112781	0.00187646			0.0426281	1.29993e-30	1.28135e-18	1.78341e-12	9.52603e-33	1.97107e-23	9.12277e-19	1.89676e-16			3.08733e-10					7.07927e-12	0.00832799	8.74761e-24				7.93327e-06	9.91543e-07	7.55678e-37	5.49685e-14	5.97831e-14	0.00748542	1.70942e-18	3.63657e-05	1.53841e-19		2.88006e-16		1.77821e-18	7.57217e-16	1.23653e-07
cell cycle phase				1.00327e-14		7.03822e-10	2.34129e-10			1.80574e-39	9.18868e-09	2.08311e-39	1.25814e-55	2.03754e-20							2.5794e-19	3.26492e-39	2.52196e-24	0.0114561	5.24622e-59	1.01805e-36	3.08036e-27	2.77696e-26		1.36912e-10	1.33868e-08	9.97002e-80	5.19797e-17	1.04511e-21	1.25573e-29	2.59728e-07				9.88892e-19	1.87884e-15	2.61903e-30	0.00423784	2.34427e-61	9.07069e-07	1.42416e-21
regulation of anatomical structure morphogenesis				3.41106e-05			0.000698144			7.84664e-22	0.00860913	4.3093e-23	6.15162e-36	4.36478e-10				0.0028857			0.000232637	1.92828e-23	1.06952e-13		6.61373e-37	1.18626e-24	1.44876e-16	1.53594e-16		0.00267536		8.45033e-59	2.69149e-08	1.25383e-12	1.14148e-13		0.0110097			2.25816e-10		2.64638e-12		1.35095e-44		2.88048e-11
electron transport chain	4.27437e-09	0.0010102						4.15323e-08							8.18422e-07	0.000172387	0.015207	4.25733e-11	1.37132e-06	8.46024e-05											0.00456939	0.044216					1.26707e-11	0.000730774	0.00108221				0.00367795	0.0406388			0.0120191	0.00186411
signal transmission via phosphorylation event	0.000191105							0.00775192		6.5355e-14		3.12427e-15	5.76069e-25	4.04505e-06				3.65369e-07				4.49161e-16	2.90016e-09		3.03166e-24	8.99818e-19	2.34554e-11	1.42943e-12				2.07572e-42	7.55346e-05	1.96498e-08	5.56005e-07		2.00777e-06			1.26398e-07		3.98637e-05		3.13132e-32		1.1043e-06
intracellular signaling pathway	4.50445e-09							3.99641e-08		1.87815e-16		3.98726e-18	1.36779e-33	5.47105e-05	3.50012e-06			3.1517e-17	8.23009e-05	0.00534286		2.4232e-17	1.38276e-07		2.84467e-39	3.8446e-18	1.87145e-11	3.14892e-10				1.67102e-76	0.00183236	1.12055e-08	5.46608e-08		9.39711e-20			0.000588804		1.41227e-08		1.51776e-53		2.59561e-06
regulation of signaling process	6.93268e-06			0.00107002			0.0274419	0.000237316		8.65275e-25		1.03478e-25	2.20991e-43	2.81051e-09				1.33085e-10			0.00511143	2.11012e-25	8.80596e-13		8.31035e-48	7.75756e-25	2.64164e-16	1.76336e-15				2.47923e-81	1.09767e-06	2.11847e-12	2.5046e-14		5.21043e-11			9.86648e-09		1.16855e-14		9.80395e-58		3.26393e-10
regulation of Wnt receptor signaling pathway				1.40726e-05			1.89776e-05			5.29775e-15	0.00012457	1.33744e-15	4.95732e-22	3.59366e-08							0.000125909	6.67588e-17	2.57816e-12		1.7113e-20	1.26093e-18	5.22012e-13	1.55407e-14		9.20013e-05		1.5331e-29	7.71591e-08	4.71684e-10	2.1381e-09					1.3283e-11		1.93704e-07		1.14972e-23		7.56097e-09
cell differentiation	0.0242165			1.14077e-08		0.00541573	2.05108e-05			9.55841e-41	0.000497861	3.06626e-40	7.77872e-66	7.02173e-16				6.3045e-05			1.82357e-12	1.82174e-38	3.71168e-19		1.16766e-76	4.98635e-34	1.30551e-23	3.01624e-21		4.61797e-05		5.69796e-117	2.45171e-11	5.02574e-18	7.83514e-28		8.15724e-05			2.45466e-13	3.35675e-09	3.22791e-33		3.01912e-80		7.57497e-17
regulation of cell adhesion	0.00141962							0.0468578		2.27505e-07		4.04243e-09	2.59033e-15	0.00321996				5.81232e-05				1.66553e-09	6.14594e-06		3.74913e-15	3.88569e-13	5.53554e-08	8.03185e-09				7.97553e-29	0.00167163	8.53031e-06	0.00401964		0.000282734			0.00150595				8.43665e-23		0.000123615
neuron differentiation										1.1757e-08		8.00174e-10	8.56818e-15	0.00101361								3.57527e-10	1.37416e-06		1.14309e-14	2.30673e-12	7.75031e-09	1.16333e-08				6.65301e-26	0.000655141	1.10075e-06	0.000251694					4.90701e-05		0.00226109		7.57787e-22		7.0058e-05
epithelial cell differentiation				0.000237923			0.00079588			1.01048e-11	0.00286561	2.94e-12	8.52403e-17	1.03044e-06							0.00112289	7.22919e-13	3.66206e-09		1.8825e-16	3.892e-14	1.29006e-10	7.42293e-11		0.00193631		2.86155e-24	2.8961e-06	1.9027e-08	1.04904e-07					3.53159e-08		8.83671e-07		2.79403e-20		2.61597e-07
regulation of cyclase activity	2.30539e-21	3.83045e-16	8.15628e-15	8.39283e-07	3.82206e-11	8.15456e-14	9.14667e-05	2.07769e-22	6.14489e-08	2.39209e-06	7.94199e-07	0.000600371	0.00018914	0.000310766	6.56412e-25	7.24786e-19	6.33242e-14	4.8017e-27	1.2758e-21	8.78925e-18	1.49932e-16	8.0786e-05	0.00258271	7.89794e-12	0.00536568				7.53567e-14	1.01111e-05	4.50791e-21		0.0278945		2.34403e-07	6.98743e-09	8.16116e-29	1.35306e-15	2.4415e-15	5.49966e-07	8.59609e-16	8.45531e-06	1.36747e-19		7.7448e-18		7.39907e-17	4.35987e-16	7.14691e-10
regulation of cell projection organization				0.0309545						6.16162e-10		1.82733e-11	3.57251e-17	5.67163e-05								8.51029e-12	4.84998e-08		5.44495e-17	1.32096e-14	6.173e-10	1.86649e-10				4.03395e-29	3.53685e-05	6.62998e-08	1.24842e-05					1.53556e-05		0.000170804		3.66275e-24		1.59025e-06
regulation of defense response	9.68861e-17	6.67789e-08	1.26363e-05		0.0197777			4.05027e-16							2.38042e-14	1.21713e-09	3.97882e-05	1.63004e-22	1.34915e-12	1.80822e-09									0.000746166		2.95053e-08	1.49014e-09					9.34334e-24	3.31735e-07	4.39854e-08		0.00489478		7.37166e-08	1.02655e-08	4.28309e-05		7.19012e-06	2.13718e-07
regulation of neurological system process	5.81081e-10	0.0231512						1.27718e-08							1.62121e-06	0.000980464		3.87063e-13	1.67004e-06	5.34325e-05												4.46473e-08					2.37134e-13	0.0121487	0.00326666					3.45314e-08				0.013944
response to corticosteroid stimulus	4.67792e-08							8.79485e-07							0.0002648	0.00875216		6.59704e-10	0.000121317	0.00350243												1.02689e-09					9.93522e-10		0.0159086					4.83233e-09
regulation of response to external stimulus	7.49362e-13	0.000204703	0.00821972					3.76282e-12							4.03017e-10	6.65459e-06	0.00687875	1.5204e-17	4.65408e-09	7.12103e-07											0.000797418	7.5967e-11					9.68005e-19	0.000112269	9.99047e-05				0.000779508	7.09184e-10			0.00200582	0.000146121
regulation of intracellular transport										3.33395e-06		7.39018e-08	2.3361e-12	0.00624315								3.69397e-08	9.95204e-06		3.24327e-12	1.44201e-11	2.55838e-07	4.90626e-08				1.4298e-22	0.000776931	1.32201e-05	0.00665948					0.00285354				1.72986e-18		0.000160448
RNA biosynthetic process				8.39267e-18		4.64864e-13	6.62296e-14		0.0114392	2.01604e-42	1.98785e-13	2.40399e-40	1.76941e-54	2.92874e-22							1.67876e-24	9.86856e-42	2.83569e-27	0.000140811	1.64851e-54	2.72689e-37	1.54411e-28	2.79179e-28		2.79047e-14	1.06487e-13	2.93697e-68	7.43277e-18	7.89331e-23	2.78442e-31	2.12781e-10				3.07317e-25	9.73566e-19	1.97423e-30	7.33632e-07	1.55936e-53	5.85429e-12	1.20479e-21	0.0421026
regulation of homeostatic process	1.435e-08							2.50726e-07							4.056e-05	0.00751352		5.31394e-11	2.92458e-05	0.000570116												5.45882e-07					5.18209e-11	0.0418393	0.0192245					6.61041e-07
regulation of localization	4.5728e-11							2.36116e-10		2.80241e-08		9.82139e-11	8.06188e-21		3.10509e-09	0.00864048		2.05415e-19	6.67147e-07	0.000147383		5.2818e-10	0.000388175		1.01207e-24	1.90426e-12	5.89941e-08	1.51384e-06				5.12767e-57		4.20895e-06	0.0106869		2.20907e-22					0.0144185		1.15719e-42		0.00119868
regulation of protein localization	1.59391e-05							0.00100147		0.000623875		5.15592e-06	8.74754e-11					4.16448e-07				7.24373e-06	0.00217208		1.79475e-11	2.45532e-09	6.19606e-06	1.12219e-05				3.36279e-26		0.000128943			6.58428e-07							4.65956e-22		0.00505836
regulation of actin filament-based process				4.97114e-05			0.000212736			1.90866e-12	0.00145492	4.0686e-13	6.0577e-18	3.17187e-07							0.000237085	7.76791e-14	4.381e-10		2.05732e-17	2.56769e-15	2.04868e-11	8.65602e-12		0.000438079		3.09531e-25	5.76367e-07	2.10603e-09	1.69427e-08					1.21561e-08	0.023	2.18679e-07		2.31982e-21		3.02976e-08
cell part morphogenesis	0.00191404									2.55259e-07		7.84205e-09	1.00717e-14	0.00353093				0.000263241				1.55039e-09	4.73177e-06		6.70769e-14	6.69761e-13	1.31509e-07	7.27194e-09				5.01938e-26	0.00300907	9.29479e-06	0.00425352		0.00139949			0.000248774				1.14003e-20		0.000225795
regulation of organelle organization				3.26816e-09		9.81681e-05	1.04358e-06			8.69674e-26	2.01168e-05	1.71768e-26	1.47441e-37	1.0443e-13							3.16721e-10	7.21084e-27	4.06829e-17		5.62451e-39	1.13862e-26	6.76932e-20	4.64597e-19		1.36952e-06	0.00515684	5.01318e-56	7.8184e-12	4.78771e-16	9.54579e-19	0.000904767				2.24454e-13	2.4952e-07	2.81755e-18		8.1592e-45	0.0142678	4.27284e-15
cellular response to stress				8.65586e-08		0.0213442	3.01281e-05			1.84469e-32	0.000776618	3.6534e-33	1.40568e-51	5.68991e-14				0.00422353			2.61692e-09	2.81487e-32	1.62175e-17		7.70468e-57	1.29262e-30	2.86042e-21	6.50244e-20		6.8354e-05		3.71181e-87	7.50899e-11	1.54673e-16	7.49694e-22		0.0107843			2.27482e-12	1.11106e-05	8.74891e-23		1.89958e-63		3.4541e-15
response to cytokine stimulus	6.03969e-06							0.000228308				0.00181103	7.71247e-08					1.0368e-07				0.000551359	0.0442702		4.78121e-07	8.92253e-08	0.00210357	8.09331e-05				2.37644e-17		0.0421672			5.64784e-07							2.57785e-13
cellular macromolecular complex assembly				8.64717e-15		3.66085e-10	1.46936e-10			2.12369e-38	6.46737e-09	2.84639e-38	1.81406e-53	4.5606e-20							2.80645e-19	2.39982e-38	6.6469e-24	0.00620426	1.7334e-56	2.10987e-35	4.60875e-27	3.74947e-25		1.21031e-10	3.91876e-09	2.05914e-76	1.03855e-16	1.8354e-21	2.69422e-29	1.06499e-07				5.84241e-19	6.41943e-16	2.5711e-30	0.00160112	8.8888e-60	3.09647e-07	2.42021e-21
cellular nitrogen compound metabolic process	0.00079182			4.22507e-05			0.0155292	0.033		2.25872e-32		2.66181e-34	3.67758e-58	6.33755e-12				8.95414e-08			8.88658e-06	1.7157e-30	2.56749e-14		8.36085e-76	1.54603e-28	5.6091e-20	1.60451e-16		0.0326767		7.71962e-128	4.02543e-09	1.20734e-15	2.46709e-22		3.13778e-09			6.95977e-07	0.000236692	5.639e-31		1.45734e-85		2.64376e-14
ncRNA metabolic process	0.000524156									3.31554e-12		8.92255e-15	1.20308e-23	9.77652e-06				1.56359e-05				1.21916e-14	2.79118e-09		1.24932e-24	1.93465e-18	7.57537e-12	3.01365e-12				1.1439e-44	6.47454e-06	2.11702e-09	1.01277e-06		3.90966e-05			0.000154743		1.62026e-05		2.23257e-35		5.94593e-08
tube morphogenesis				0.0134167			0.0148264			4.90931e-11		2.90769e-12	6.78977e-19	1.25548e-05								3.462e-13	8.68225e-09		6.76214e-18	3.96708e-16	1.7029e-10	1.03755e-11				4.09446e-29	1.21792e-05	7.42974e-08	2.97824e-06					1.46522e-07		0.000181681		2.2764e-23		6.64357e-07
regulation of signaling pathway	1.8689e-05			1.94356e-05			0.00191452	0.00093041		4.5396e-32	0.0239849	2.57094e-32	1.89186e-54	7.79721e-12				4.175e-10			3.43047e-06	1.60379e-31	1.38995e-15		1.60398e-61	3.52543e-29	2.55388e-19	4.16876e-18		0.0058632		5.19454e-100	2.23717e-08	1.09093e-14	1.19331e-19		1.43407e-10			7.49669e-11	0.0270759	1.47652e-21		9.76016e-69		1.36562e-12
regulation of growth	0.000197861			0.033433				0.00769775		1.23125e-15		1.40274e-17	6.61468e-29	1.19866e-06				2.99486e-07				1.3117e-17	8.14896e-10		1.72216e-30	1.01036e-19	5.54588e-13	1.37373e-12				1.55984e-54	1.56452e-05	6.62271e-10	1.12146e-08		4.051e-07			5.10649e-06		8.61681e-08		1.36453e-41		4.20662e-08
regulation of locomotion	3.29653e-06							6.88182e-05		9.51924e-09		2.10576e-10	1.37638e-18	0.0026875				1.53492e-09				4.68662e-11	4.61052e-06		2.4374e-18	4.50276e-14	2.63951e-08	4.75644e-09				4.10689e-36	0.00881081	4.173e-06	0.00162129		3.49836e-09			0.000621226		0.0427413		9.36768e-28		0.00021232
regulation of cell proliferation	3.02468e-08							4.66527e-07		3.02373e-16		2.07625e-18	2.68217e-33	2.59009e-05	0.000133329			7.46806e-15	0.000759498	0.0266256		1.27752e-17	3.06948e-08		1.17961e-38	6.94234e-19	3.55742e-12	6.8795e-11				1.17617e-74	0.00035416	2.77913e-09	2.15703e-08		9.31784e-17			0.000662078		8.92865e-09		3.1829e-53		3.81475e-07
cellular ketone metabolic process	3.41335e-37	3.81733e-26	4.42548e-19	0.0447711	5.24494e-12	7.244e-20		3.15473e-42	2.69677e-06		0.000122609				6.00743e-61	3.41312e-31	1.46356e-17	4.1555e-61	1.00281e-37	1.20343e-26	5.66485e-29			7.55681e-11					5.45163e-17		3.14572e-56	2.1555e-15			0.00488978	3.17492e-08	1.14279e-76	3.30493e-22	2.6906e-21	0.00995882	1.6746e-39	5.94615e-05	9.48598e-38	1.52752e-14	9.15696e-32		4.99797e-28	1.69832e-24	3.22069e-09
response to drug	8.82089e-13	0.000296211	0.0142266					2.88209e-12					0.0311028		5.7844e-11	5.16322e-06	0.0169888	7.35608e-19	3.05622e-09	9.74562e-07					0.0057679	0.033294					0.000675974	3.00139e-17					3.53139e-20	0.000568571	0.000107737				0.00117032	2.95173e-15			0.00326742	0.00027688
homeostatic process	1.68258e-22	3.95244e-12	7.88733e-09		0.0001409	8.37164e-08		9.6438e-25	0.0409403						3.20052e-35	5.87292e-16	1.17825e-08	1.43142e-38	3.25671e-22	5.56864e-16	2.05424e-10			0.000256293					2.52539e-07		1.79329e-25	6.176e-15					9.84891e-48	7.88207e-11	7.21084e-11		5.30243e-17		7.37605e-17	1.12834e-14	5.28496e-12		6.25061e-15	1.75078e-12	0.00167821
regulation of GTPase activity				3.64379e-06			1.1288e-05			1.0744e-18	8.66432e-05	1.84549e-19	1.71848e-28	1.73009e-09							2.88075e-05	8.30114e-21	3.85622e-14		1.62258e-26	8.59504e-23	5.52403e-15	5.99503e-17		9.34856e-05		9.13335e-39	1.86123e-08	1.20099e-11	2.60133e-11					9.85256e-13		8.91885e-09		2.47903e-30		5.89211e-10
regulation of I-kappaB kinase/NF-kappaB cascade	1.83444e-07							4.06695e-06					0.000385646		0.00571811			7.76657e-10	0.00164683	0.0150493					0.000402405	0.000400669						3.42933e-14					1.94793e-09							5.57319e-12
regulation of ion transport	1.08367e-11	2.07747e-05	0.000376952					5.4701e-11							1.05457e-09	8.3817e-07	0.000299585	4.43739e-14	4.83776e-09	4.92012e-07									0.00282591		4.63601e-05						1.06859e-14	1.74752e-05	1.03452e-05		0.0444688		3.76908e-05		0.0013547		0.000136032	2.24032e-05
regulation of MAP kinase activity	3.87549e-07							1.05967e-05				0.0143645	3.67803e-06		0.0202237			2.32766e-09	0.00488969			0.00773969			3.4315e-06	1.85301e-05	0.00675386	0.0053583				1.88018e-17		0.0452627			5.4118e-09							1.84357e-14
macromolecule modification	4.7482e-08			0.000141119			0.0126147	1.86513e-06		6.18727e-34		2.14873e-35	5.46256e-64	3.00617e-12	0.00493257			1.349e-15	0.0103147		0.000591656	1.26621e-33	1.0369e-15		5.41114e-76	1.55552e-32	9.16112e-20	3.04122e-19				6.02765e-127	9.66561e-09	1.24419e-14	1.0326e-20		9.1965e-18			1.865e-09		1.84301e-23		4.4274e-81		1.47523e-13
response to peptide hormone stimulus	7.8373e-09							2.57017e-07				0.00341368	3.50349e-07		0.00027573			2.22592e-12	0.000145975	0.00330455		0.0033242			1.50051e-07	1.92817e-06	0.00233558	0.0023309				1.2684e-21		0.0257741			2.58768e-12							7.88776e-18
cellular protein complex assembly										4.06297e-08		6.32694e-10	1.24982e-15	0.001085				0.0261952				3.50821e-10	1.36715e-06		7.25957e-16	2.65091e-13	3.82627e-09	3.74509e-09				2.71074e-29	0.000273025	6.77474e-07	0.000357915					0.00129032		0.00302706		2.32736e-24		1.08031e-05
regulation of system process	1.53925e-12	0.00167312	0.0351188					5.73994e-12					0.0349397		3.1458e-11	2.19837e-05	0.0435857	2.71405e-19	2.94221e-09	7.40803e-07					0.00372796						0.00201617	3.04651e-18					3.81286e-21	0.001235	0.000376314				0.00304816	8.1738e-17			0.00243434	0.000754179
regulation of cellular component biogenesis				2.74338e-07		0.00506196	5.1962e-06			3.8765e-19	5.61024e-05	1.06181e-19	2.0934e-27	1.73423e-10							2.72188e-07	1.65435e-20	3.81595e-14		3.73273e-27	2.95417e-21	9.89338e-16	5.81613e-16		1.13765e-05		5.9442e-39	2.03231e-09	1.18967e-12	4.44084e-13	0.00671882				1.08243e-11	0.000182944	6.06124e-12		8.36154e-32		1.61362e-11
cellular catabolic process	2.0643e-15	0.000489462						4.23284e-15		2.00571e-06		1.57153e-10	1.98944e-21		3.24653e-15	4.67096e-06		1.99407e-26	1.23144e-10	6.42878e-07		4.88327e-09	0.000664185		1.18924e-26	2.25998e-14	4.5217e-08	3.45562e-07			0.00020733	4.22275e-66	0.0445216	3.88093e-06			1.96585e-31	0.000824792	0.000292832				0.00224663	3.79245e-48		0.000378269	0.0102724	0.00059304
cellular biosynthetic process	4.02428e-13	0.00433468						4.50556e-13		2.37897e-05		5.52667e-09	1.5133e-18		6.66315e-16	4.26018e-05		4.09078e-24	5.98328e-10	2.89858e-06		4.02316e-07	0.0175682		3.21607e-26	1.78252e-10	4.60782e-07	0.000107779			7.26598e-05	3.99693e-69		1.37913e-05			1.78952e-30	0.00424892	0.00319689				0.00604971	8.16313e-51		0.00465526	0.00820305	0.00334899
cellular macromolecule metabolic process	0.0180121			1.03213e-10		4.94053e-05	2.90176e-06			8.86844e-56	0.000154903	6.01954e-54	2.73979e-92	1.83723e-20				1.0365e-05			1.21162e-18	1.58604e-49	6.70477e-23		6.17625e-118	8.93837e-42	5.41065e-28	3.90132e-25		4.86585e-06	0.0334696	3.48194e-175	6.19109e-14	2.41299e-21	3.05439e-40	0.0159241	3.61583e-06			6.54635e-15	6.62014e-19	3.43514e-57		9.16304e-109		3.81654e-21
cellular nitrogen compound biosynthetic process	4.44731e-33	1.49121e-23	6.08225e-18	0.0142402	1.22988e-11	5.00085e-17		1.64791e-36	2.25547e-06		7.63076e-05				5.34082e-47	1.43728e-27	1.31786e-16	3.60836e-50	9.49361e-33	1.67969e-24	1.21123e-22			1.05425e-10					6.14924e-16	0.0266739	6.56588e-41	7.56323e-06			0.00277952	6.38424e-08	2.07104e-59	9.55297e-21	6.52354e-20	0.00229363	2.15246e-27	0.000495571	2.04688e-31	5.32383e-07	8.54497e-27		1.12655e-23	4.24502e-22	2.8236e-09
small molecule catabolic process	4.49356e-28	1.43488e-17	2.22923e-12		1.58437e-07	9.98532e-09		2.80115e-29	0.018933						2.89905e-33	1.05625e-20	8.24518e-12	1.18647e-39	6.52658e-25	1.0404e-17	5.95469e-12			1.37516e-05					2.96005e-11		3.45236e-26	1.89461e-13				0.00162271	6.35262e-46	5.62768e-16	3.26914e-15		9.09057e-15		1.74391e-21	6.01297e-13	5.55097e-18		1.89997e-15	4.23585e-16	8.04149e-06
small molecule biosynthetic process	2.66866e-35	2.54855e-25	3.71398e-19	0.00309407	2.49205e-12	2.98133e-20		4.75514e-40	3.6751e-07	0.0342044	1.86185e-05				1.24146e-55	4.10026e-30	9.80355e-18	2.15064e-56	3.75653e-36	8.8889e-27	5.68042e-28			8.06508e-12					3.92513e-17	0.0112525	2.95339e-50	3.58519e-07			0.00012883	5.67389e-09	7.04891e-69	5.89637e-22	4.48703e-21	0.000789562	1.35713e-35	6.17243e-06	1.14272e-35	3.18243e-08	2.11817e-30		2.95987e-27	3.58375e-24	6.49149e-10
innate immune response	1.79745e-12	0.000932058						5.39305e-11					0.00610679		7.56831e-08	7.4186e-05	0.0478951	4.28559e-16	1.3922e-07	2.42998e-05					0.00138962	0.00131474					0.0286498	2.94606e-16					2.03307e-16	0.000657731	0.000366227				0.0134338	1.13089e-13				0.00161713
heterocycle metabolic process	5.08358e-30	1.51922e-19	1.41868e-14		4.41002e-09	9.05979e-13		1.95922e-32	0.000165859		0.0200392				8.81001e-41	3.33318e-23	1.14947e-13	1.2161e-45	1.25774e-28	2.4652e-21	1.11635e-16			4.83481e-08					6.98748e-13		2.86124e-33	2.63912e-09				3.68839e-05	6.74324e-54	1.08263e-17	6.874e-17		2.95127e-21		9.90017e-26	7.71327e-10	8.43588e-21		1.41105e-19	1.13452e-18	3.46032e-07
glycerolipid metabolic process	4.21031e-18	4.07671e-10	3.49511e-08		5.97225e-05	2.57221e-05		3.23235e-18	0.01613						1.08969e-18	3.05626e-12	9.57545e-08	1.90924e-24	6.92776e-16	1.60752e-12	8.65681e-06			0.00024593					9.19814e-07		2.59462e-12						2.5863e-26	8.55279e-10	8.04279e-10		2.22673e-07		3.29006e-11		2.09405e-08		8.9041e-10	3.7911e-10	0.000747675
lymphocyte activation	0.000172261							0.00659047		5.01237e-05		4.12096e-07	2.81588e-12					7.90328e-06				4.81457e-07	0.000241044		5.64072e-13	1.3566e-10	6.71074e-07	8.96489e-07				9.06471e-28	0.0157107	2.89689e-05			1.75289e-05							4.7536e-23		0.000997265
secretion	4.45387e-09							5.27797e-08					0.000215783		2.91117e-06	0.014245		1.72983e-13	1.26223e-05	0.000493748					5.06776e-05	0.00280776						1.07729e-18					2.44114e-14							4.08322e-16
intracellular transport	0.000120248			0.0223412				0.00648959		1.22281e-17		2.63169e-20	5.03555e-33	1.0329e-06				1.18235e-07				1.10104e-18	7.07921e-10		1.11855e-39	8.22018e-20	1.75166e-14	6.15525e-12				1.551e-73	4.08757e-06	1.25541e-11	7.6815e-11		1.99599e-08			0.00076092		1.69266e-12		8.7586e-56		2.81553e-09
Golgi vesicle transport	2.23467e-07							5.983e-06				0.0180063	5.3703e-06		0.00830063			4.62985e-09	0.00231803			0.029985			1.27909e-06	1.8092e-06	0.00266982	0.00116489				2.49116e-19		0.0249706			4.83235e-09							3.95235e-16
organelle fission				9.54159e-12		9.80736e-07	6.6206e-09			8.79336e-30	1.03343e-07	4.25322e-30	5.15734e-42	3.2787e-16							1.70591e-13	7.44076e-31	1.93095e-20		1.49832e-42	1.27527e-30	2.46323e-22	6.69643e-23		6.98645e-09	3.06622e-05	6.45241e-58	3.43822e-14	7.91238e-18	1.92701e-21	1.80169e-05				1.12425e-16	1.64814e-09	2.88588e-20		1.20527e-45	9.17347e-05	2.94862e-17
cell development	0.00937603									9.97305e-11		6.52126e-13	1.83764e-20	7.80365e-05				0.000623992				7.92685e-13	6.50249e-08		1.19303e-21	1.13206e-15	6.09275e-11	2.35633e-10				5.11503e-40	5.63772e-05	1.3988e-08	5.17704e-06		0.00164008			0.000655918		2.74394e-05		1.1243e-32		6.16062e-07
hemopoietic or lymphoid organ development				0.00381752			0.00567516			6.83475e-11		9.62993e-12	2.26985e-17	1.33962e-05								9.98686e-13	5.35848e-09		1.88418e-16	1.2651e-14	4.05032e-10	4.41613e-11		0.0206217		6.25739e-26	1.60373e-05	6.16261e-08	2.08416e-06					1.95076e-07		5.15185e-05		2.93635e-21		1.66582e-06
regulation of response to stimulus	1.75287e-10							2.14166e-09		4.75919e-09		1.12861e-11	4.05033e-22	0.0122653	6.00432e-07	0.0392855		1.68369e-17	7.26896e-06	0.000973281		3.17339e-11	2.48761e-05		7.8736e-25	1.98175e-14	9.01743e-09	3.87533e-08				2.60464e-54	0.0221826	1.11379e-06	0.00234515		2.04198e-19					0.0115355		9.84747e-41		0.000174722
embryonic morphogenesis				1.86519e-09		0.00048488	3.27154e-07			2.33847e-29	5.21234e-06	9.20863e-30	5.70039e-44	1.71414e-14							1.55613e-10	1.42622e-30	8.48017e-19		8.81544e-45	3.41673e-30	2.28844e-21	3.20998e-21		1.04642e-06	0.0430865	1.46905e-64	3.14355e-12	1.52025e-16	4.08596e-20	0.003145				1.80816e-15	1.48331e-06	5.46576e-19		1.02264e-49	0.0435273	1.35942e-15
system development	0.000167566			6.63504e-05			0.00539955	0.0137082		2.49714e-26		1.97043e-28	1.70611e-47	4.49297e-11				9.33163e-08			0.000622826	1.27246e-27	1.22052e-14		5.94539e-53	2.38955e-28	2.14977e-18	1.07044e-17		0.0198598		5.72896e-88	6.45301e-09	5.70176e-14	1.03622e-16		4.61556e-08			1.1392e-08		5.50185e-17		1.61055e-62		5.30042e-13
regulation of catalytic activity	1.82842e-09							1.84909e-08		8.36251e-12		6.02603e-14	3.55477e-26	0.0036477	5.37001e-07			3.78404e-17	2.74844e-05	0.0025427		4.05605e-13	1.04792e-05		4.85257e-31	1.51555e-14	1.83769e-09	5.79686e-08				3.29943e-65	0.0214586	2.39928e-07	4.04185e-05		7.58791e-20					1.60105e-05		1.93852e-47		7.97383e-05
regulation of developmental process	0.0015066			1.05645e-06			0.000266227			7.30214e-34	0.00514738	1.56084e-34	1.04248e-56	1.4899e-13				1.02045e-06			8.84936e-08	1.95165e-33	5.45563e-17		4.45203e-64	1.584e-31	3.99052e-21	1.35499e-19		0.000834865		1.09964e-101	4.93865e-10	4.34906e-16	4.22922e-22		8.57353e-07			7.7027e-12	0.000336296	4.35679e-24		5.96848e-71		9.47072e-15
regulation of cell activation	3.68498e-08							8.03203e-07				0.000825659	3.2666e-08		0.000971018			3.3026e-11	0.000648087	0.0162973		0.00101626			7.9984e-09	2.15717e-07	0.000336675	0.000571891				8.12416e-24		0.00564724			2.48318e-11							1.15261e-19
neurological system process	6.74692e-38	1.16435e-31	6.15387e-27	1.36177e-20	2.56597e-20	3.08759e-52	5.03746e-10	9.55029e-48	1.50068e-24	1.31644e-34	4.25373e-13	2.24881e-26	2.68808e-28	3.135e-19	1.09757e-89	2.17813e-39	6.48631e-25	3.77075e-71	5.0877e-49	1.03973e-38	1.17449e-70	3.19173e-23	3.35218e-12	1.41446e-26	4.61957e-34	1.5113e-10	5.18575e-09	1.5732e-07	7.91309e-25	2.42218e-13	4.58192e-96	2.46692e-13	6.24867e-10	1.09341e-07	2.37202e-44	2.49166e-23	2.92238e-93	1.16588e-25	1.46027e-25	7.246e-13	2.21021e-110	3.20364e-65	1.82401e-53	8.05366e-09	9.66625e-46	3.02172e-14	9.19805e-53	1.07412e-34	5.08453e-17
regulation of secretion	8.76976e-13	0.000641135	0.0184026					3.86926e-12							9.25673e-11	1.16683e-05	0.019631	8.05934e-19	3.10764e-09	5.32202e-07					0.0328333						0.00199112	1.94658e-15					5.13479e-20	0.000641971	0.000147153				0.00222228	2.57505e-14			0.00348416	0.000383137
regulation of DNA metabolic process				0.00243585			0.00779284			1.25528e-11		5.31768e-13	3.37382e-19	2.76086e-06								1.43397e-13	2.82054e-09		5.41565e-19	3.13158e-16	4.23499e-11	7.13628e-12		0.0296559		1.4008e-30	1.84575e-06	7.17407e-09	3.54165e-07					8.23807e-07		7.48857e-06		4.14439e-25		7.94365e-08
regulation of small GTPase mediated signal transduction				1.74578e-10		0.000144835	2.08038e-09			9.98916e-29	1.7418e-09	1.11172e-27	4.74646e-40	8.03798e-15							1.0659e-11	2.36349e-30	3.97445e-20		8.80354e-37	5.8269e-30	6.59395e-20	4.0338e-23		1.04704e-08	0.00226667	6.65921e-49	1.31286e-11	2.03519e-15	2.69772e-18	0.000346017				8.37522e-21	3.68242e-06	4.06861e-15		3.89187e-37	0.000301707	8.5867e-14
regulation of binding	0.0414974									4.1029e-11		2.4141e-13	1.77407e-20	2.5111e-05				0.00327332				3.84747e-13	3.78947e-08		9.13776e-22	3.33509e-16	3.45164e-11	1.48662e-10				5.04229e-40	2.17538e-05	9.03844e-09	2.76504e-06		0.00874367			0.000134479		1.6013e-05		1.0568e-32		3.35826e-07
regulation of cellular component organization				1.104e-09		0.000173843	1.91506e-06			5.16309e-36	5.54838e-05	2.70964e-36	3.18599e-55	3.57644e-16							1.36513e-12	3.24444e-35	2.05988e-19		3.05857e-61	1.00116e-32	2.72403e-23	1.89606e-21		3.11394e-06	0.0264605	4.18509e-91	1.81388e-12	2.74519e-18	1.97874e-25	0.00478822				4.98057e-14	2.34263e-09	1.53669e-27		5.73891e-67		2.6439e-17
nuclear transport										1.3478e-07		1.49156e-09	3.69329e-14	0.000269299								1.4919e-09	6.36876e-07		7.91335e-15	8.10555e-13	4.74406e-09	3.58719e-09				5.45576e-26	2.73939e-05	2.55089e-07	9.76148e-05					0.00437117		0.000667699		4.91723e-22		2.04818e-06
regulation of phosphorus metabolic process	4.5531e-06							0.000200254		4.37198e-17		4.4014e-19	3.49945e-32	1.76545e-06				2.09569e-10				1.40578e-18	1.57861e-09		7.3511e-36	9.59514e-20	3.35039e-13	5.05775e-12				3.44443e-66	3.79119e-05	3.52497e-10	2.3162e-09		6.43969e-11			2.65745e-05		2.47748e-09		3.19683e-49		4.70415e-08
cofactor metabolic process	5.89373e-31	3.09507e-22	1.03031e-16	0.00875797	1.95479e-11	2.03696e-14		3.04575e-32	1.22705e-05		3.64487e-06				1.10621e-37	3.17279e-25	3.72932e-16	1.78999e-41	4.40734e-29	3.23332e-21	1.73189e-19			5.64981e-10					4.02119e-16	0.0116394	7.36055e-33	0.00564045			0.00470652	1.0487e-07	1.02412e-47	1.75026e-20	8.09577e-19	4.81481e-05	8.27057e-21	0.0046741	6.98919e-28	0.000157494	6.88113e-25		3.26434e-20	2.85539e-20	2.45392e-09
cofactor biosynthetic process	1.57303e-19	1.5851e-12	1.40811e-09		3.47796e-06	1.14846e-05		1.28549e-18	0.046806		0.0421373				4.07183e-18	4.22132e-14	2.25011e-09	6.76114e-23	3.67716e-16	4.61001e-12	2.16024e-07			0.000106446					6.44273e-09		4.40349e-14					0.00631887	1.11884e-24	2.95527e-12	1.96564e-11		1.45021e-07		1.16182e-13	0.0491359	7.84231e-12		1.40734e-09	3.66134e-11	5.56889e-05
regulation of protein metabolic process	0.000432506			3.85239e-06			0.000405461	0.0270748		5.04712e-31	0.00542647	4.43199e-32	3.21213e-52	1.0647e-12				1.15639e-07			3.21507e-06	2.25186e-31	2.73417e-16		2.38939e-57	1.48774e-30	4.41185e-20	2.67298e-19		0.0016662		3.50051e-92	1.68078e-09	4.51959e-15	1.82641e-19		1.38904e-07			1.43073e-11	0.0184461	7.3102e-20		3.75497e-65		9.2956e-14
protein oligomerization	2.5331e-09							3.6047e-08				0.00212145	8.44787e-08		4.1854e-05	0.0164002		3.7922e-13	4.79788e-05	0.00191579		0.00328501			2.18904e-08	3.45986e-07	0.000990507	0.000748478				8.78833e-24		0.0161547			2.34893e-13		0.0360843					2.35422e-19
regulation of cellular component movement	1.89665e-05							0.000507275		3.85499e-11		7.78554e-13	4.23114e-22	0.000118531				2.21042e-08				1.29763e-13	9.02154e-08		9.6754e-22	1.24726e-16	5.4265e-10	6.01771e-11				2.55865e-40	0.000626002	2.20173e-07	3.0851e-05		7.15606e-08			1.82562e-05		0.00145875		1.13942e-30		9.60847e-06
chromosome organization		5.09504e-07	7.98501e-08	3.73274e-37	2.69252e-08	2.40646e-38	2.58463e-25		6.31999e-11	2.39753e-93	5.57433e-25	3.06888e-84	9.70084e-116	2.3506e-45	1.8944e-14	3.8968e-07	0.00108343		0.009104		3.58798e-69	1.44112e-83	1.70016e-48	3.18215e-15	2.70681e-125	8.63381e-65	2.37073e-50	1.17675e-46	5.03848e-09	1.91498e-27	1.75977e-49	1.46492e-142	1.0908e-32	7.03377e-40	1.77806e-76	2.42534e-25	0.0255957	0.00378219	0.0211727	1.14607e-43	7.509e-68	4.30298e-87	3.73951e-25	6.1797e-104	1.01486e-33	3.68729e-42	5.45667e-14	2.40468e-06	1.18564e-06
regulation of hydrolase activity	1.82887e-05							0.000928506		1.44736e-11		4.54833e-13	5.20557e-22	0.000509414				1.09836e-08				4.51181e-13	6.17348e-07		2.54178e-23	1.69895e-14	1.00664e-09	6.14063e-09				8.51504e-45	0.00315793	1.10413e-07	1.46476e-05		8.02372e-09			0.000972352		4.93368e-05		4.64493e-35		3.40638e-05
regulation of transferase activity	2.85578e-06							0.000106971		1.89948e-10		1.50034e-12	9.834e-22	0.00101688				4.56023e-10	0.0295653			2.52801e-12	2.15761e-06		7.26442e-24	1.50826e-14	1.27762e-09	1.09678e-08				6.26729e-48	0.00282963	1.57367e-07	6.72238e-05		1.82887e-10			0.00887255		0.000183015		2.47733e-37		2.34308e-05
regulation of lyase activity	6.17643e-21	2.26191e-15	3.8684e-14	4.46483e-06	1.62752e-10	5.77972e-13	0.000426979	7.92149e-22	1.88139e-07	1.89062e-05	5.20915e-06	0.0032003	0.00131504	0.00133121	4.6901e-24	4.69721e-18	2.94762e-13	1.35896e-26	6.45681e-21	3.11973e-17	2.12873e-15	0.000538303	0.0118399	3.94455e-11	0.0259691				3.9444e-13	4.91107e-05	5.38969e-20				1.48496e-06	3.69525e-08	2.88409e-28	5.39252e-15	1.08047e-14	5.2323e-06	7.09609e-15	3.84035e-05	1.19488e-18		9.72379e-17		4.11318e-16	1.93918e-15	2.62285e-09
proteolysis involved in cellular protein catabolic process	1.1523e-05			0.0375862				0.000758776		2.24649e-15		2.23588e-17	1.10134e-28	1.33298e-06				5.74967e-09				1.37509e-17	5.13745e-10		5.66321e-29	1.19957e-20	1.16384e-12	1.92786e-13				3.39368e-51	1.49095e-05	2.07078e-09	4.85846e-08		1.56085e-08			6.94608e-07		3.34678e-06		1.3627e-38		5.53853e-08
protein maturation	4.44526e-09							2.69606e-07					0.00017912		0.000896478	0.0381208		2.09348e-11	0.000270632	0.00466947					0.000224849	6.97073e-05		0.020657				1.03664e-14					6.47852e-11		0.0443495					6.08272e-12
regulation of cell cycle				1.55589e-09		0.000375363	1.09567e-06			3.79885e-32	4.804e-05	4.4488e-33	9.68502e-50	1.24569e-15							6.20856e-11	6.64298e-33	1.7621e-19		6.1874e-53	2.5303e-32	1.60713e-22	4.247e-22		1.86269e-06		8.02368e-78	6.359e-13	1.19065e-17	1.91835e-22	0.00567128				3.51557e-14	2.68907e-07	2.61459e-22		2.13153e-58		5.54507e-17
response to protein stimulus										1.36668e-06		8.86955e-08	2.29271e-12	0.00619395								2.96666e-08	2.00824e-05		4.47637e-12	6.02887e-11	5.31723e-07	8.46028e-08				3.33813e-22	0.00339903	2.52302e-05	0.00661675					0.00148971				3.95141e-18		0.000509932
regulation of nervous system development				2.84491e-05			0.000344624			2.00928e-19	0.00445017	1.43907e-20	1.38741e-30	3.10175e-09							0.000183135	5.1281e-21	4.14115e-13		7.71924e-31	3.16306e-22	1.38508e-15	1.67588e-15		0.00113954		1.21799e-48	4.99935e-08	3.2354e-12	3.94735e-12					3.14974e-10		7.96581e-11		1.96656e-38		1.84863e-10
regulation of peptidase activity	0.0183478									0.0236373		0.000790196	5.9723e-07					0.00794678				0.000724548	0.0144129		3.69036e-07	1.08268e-06	0.000449944	0.000240274				1.7428e-16		0.00530911			0.0230182							9.04354e-14
nucleobase, nucleoside and nucleotide metabolic process	4.08487e-27	7.69741e-17	2.06164e-12		1.64658e-07	1.11929e-09		5.44848e-29	0.00294459						1.73502e-34	4.52384e-20	1.16516e-11	1.0961e-40	5.45483e-25	7.30583e-19	3.2169e-12			2.98339e-06					1.22631e-10		1.9964e-26	2.84005e-10				0.00148629	4.11978e-47	2.77603e-15	6.39664e-15		6.23086e-16		3.92881e-21	1.55493e-10	1.22417e-16		3.21586e-16	4.09272e-16	7.98651e-06
anatomical structure homeostasis	0.00249512											0.00542969	6.41727e-06					0.000643347				0.00662984			2.69529e-06	5.9846e-06	0.00168157	0.00112862				4.31147e-16		0.0131637			0.00153191							9.41381e-14
regulation of cell development				1.13829e-06			3.40561e-05			1.03109e-23	0.000416263	1.02471e-24	8.01018e-37	2.55143e-11							2.15809e-06	4.18217e-25	2.63461e-15		2.22771e-37	7.273e-26	5.66508e-18	6.85277e-18		0.000116257		2.82986e-57	1.50846e-09	5.90173e-14	2.93776e-15					3.19675e-12	0.00602549	7.34833e-14		2.13597e-44		1.75779e-12
regulation of vesicle-mediated transport	0.00466574									9.42551e-05		4.04136e-06	2.06005e-10					0.000570881				2.31174e-06	0.000794091		3.80432e-10	2.23797e-09	1.80009e-05	3.23103e-06				9.70416e-21		0.00048814			0.00202457							9.29118e-17		0.0113112
muscle structure development				0.00425439			0.0210794			4.74824e-11		7.85442e-13	4.49753e-19	1.46313e-05								3.11989e-13	2.29856e-09		3.04937e-19	4.91269e-16	2.61235e-11	8.8337e-12		0.0498087		7.88546e-32	2.65482e-06	5.32096e-09	9.2153e-07					1.69046e-05		1.60807e-05		3.9775e-26		1.3393e-07
macromolecular complex assembly				2.29839e-07		0.0256957	0.000188296			4.21661e-31	0.0100871	2.02585e-32	1.17719e-50	2.23117e-13				0.0294268			1.10587e-08	8.46216e-31	1.71711e-16		1.31216e-58	2.94779e-29	4.06367e-21	1.4298e-18		0.000303388		1.43793e-92	9.65446e-11	1.84042e-16	8.39622e-22					4.02245e-10	2.59389e-06	6.96329e-25		1.01051e-67		2.18069e-15
glycosylation	4.37451e-18	1.39808e-09	2.98012e-07		0.000597691	0.00538496		4.03272e-17							5.64223e-15	4.47476e-11	1.2326e-06	1.27644e-22	1.77947e-13	1.95551e-10	0.00310601			0.0182288					2.07596e-05		5.50949e-10	0.000955171					2.0908e-23	3.21764e-09	1.78232e-09		8.55468e-05		1.124e-09	0.00401795	2.77234e-07		6.03353e-07	4.40069e-09	0.00563112
response to oxygen levels	9.35231e-08							1.98263e-06				0.00787918	1.77929e-06		0.00368238			7.00917e-11	0.00115264	0.00990715		0.00555821			2.47692e-06	7.82854e-06	0.00755175	0.00398325				6.46633e-18					1.56598e-10							2.20976e-14
protein modification by small protein conjugation or removal				5.39956e-10		0.000402706	1.08656e-07			4.87083e-30	1.50021e-06	1.05813e-30	3.29793e-45	2.1371e-15							9.83516e-11	1.69445e-31	8.55042e-20		3.68276e-45	5.74002e-32	8.95147e-22	6.27978e-23		3.28824e-07		2.28059e-64	1.10638e-12	7.02305e-17	2.00376e-20	0.0021381				2.78313e-16	2.71678e-06	2.29817e-18		4.93198e-49	0.0314763	2.62728e-16
cellular response to chemical stimulus	3.21823e-09							4.97679e-08		3.65708e-05		3.17828e-07	3.64614e-14		1.3365e-05			6.51966e-15	4.73759e-05	0.00168572		4.19605e-07	0.00459079		2.34799e-15	5.61354e-10	4.96536e-06	1.93875e-05				4.63256e-37		0.000202272			6.38284e-16							3.60954e-29		0.0172654
cellular response to endogenous stimulus	3.18932e-07							1.24912e-05		0.0410041		0.000748832	8.06451e-08		0.0149977			6.27597e-10	0.00432899	0.0406165		0.000807216			3.16377e-08	6.05659e-07	0.000398511	0.000578613				5.86874e-22		0.00560922			1.37726e-09							1.29941e-18
regulation of cellular response to stress				0.000537301			0.0026004			1.90412e-13	0.0210676	1.26272e-14	3.38769e-21	5.01319e-07							0.0129382	3.08792e-15	1.89359e-10		7.17993e-21	2.34469e-17	3.06053e-12	6.63e-13		0.00576319		4.07259e-33	1.06375e-06	1.17431e-09	3.70464e-08					4.66193e-08		6.53776e-07		4.30841e-27		3.90113e-08
regulation of transcription regulator activity	0.0144876									1.48517e-06		1.62662e-08	1.25969e-13	0.00579409				0.00180072				1.34711e-08	1.60711e-05		4.63079e-14	6.015e-12	6.53686e-08	7.59139e-08				5.78687e-28	0.00192626	4.68835e-06	0.00587786		0.00604372			0.00812006		0.0404615		2.40264e-23		0.000122177
regulation of anatomical structure size										9.47673e-06		6.47671e-07	1.18991e-10	0.0193701								4.48458e-07	0.000122169		8.51966e-11	4.73834e-09	1.06934e-06	2.97093e-06				1.29702e-20	0.0148244	1.42514e-05	0.00666006					0.0233799		0.0223017		4.52014e-18		0.000878504
[truncated: 153 more columns]

## Sheet: Mass
Class	microtubule cytoskeleton organization	skeletal system development	angiogenesis	regulation of cytokine production	leukocyte differentiation	regulation of immune system process	regulation of immune effector process	regionalization	muscle system process	carbohydrate metabolic process	polysaccharide metabolic process	alcohol metabolic process	organic acid metabolic process	generation of precursor metabolites and energy	DNA metabolic process	DNA replication	DNA recombination	transcription	translation	protein folding	proteolysis	cellular amino acid and derivative metabolic process	cellular amino acid derivative metabolic process	protein targeting	lipid metabolic process	fatty acid metabolic process	phospholipid metabolic process	cellular aromatic compound metabolic process	one-carbon metabolic process	sulfur metabolic process	phosphorus metabolic process	ion transport	lipid transport	chemotaxis	defense response	response to oxidative stress	cytoskeleton organization	microtubule-based movement	cell cycle arrest	homophilic cell adhesion	signal transduction	cell surface receptor linked signaling pathway	enzyme linked receptor protein signaling pathway	G-protein coupled receptor protein signaling pathway	small GTPase mediated signal transduction	synaptic transmission	gamete generation	regulation of mitotic cell cycle	central nervous system development
microtubule cytoskeleton organization
skeletal system development
angiogenesis
regulation of cytokine production
leukocyte differentiation
regulation of immune system process	0.0224562
regulation of immune effector process
regionalization
muscle system process
carbohydrate metabolic process
polysaccharide metabolic process
alcohol metabolic process
organic acid metabolic process
generation of precursor metabolites and energy	7.71819e-07	0.0261124								9.23615e-07	0.000797613	0.00170519	4.13874e-06
DNA metabolic process						0.000912791								3.79581e-10
DNA replication						0.00872238								7.65728e-08
DNA recombination														0.000363186
transcription														0.00124577
translation	2.4864e-17	8.35788e-16	5.79993e-13	1.59678e-11	2.0798e-12	2.11649e-15	3.53186e-06	5.02544e-16	9.93501e-13	8.88312e-32	8.62891e-17	1.09721e-25	6.88874e-32	0.0016205	9.96158e-31	5.59915e-22	6.79261e-15	7.37844e-20
protein folding	0.000477121														0.000212864	0.000212678			1.58861e-06
proteolysis						0.00281302								1.48983e-10					3.42101e-34	0.000103508
cellular amino acid and derivative metabolic process														0.000782212					1.83923e-24
cellular amino acid derivative metabolic process																			1.39628e-11
protein targeting																			9.38163e-10
lipid metabolic process														9.25639e-05					1.71774e-29
fatty acid metabolic process																			3.2033e-17
phospholipid metabolic process														0.0107926					2.14328e-16
cellular aromatic compound metabolic process																			1.98405e-12
one-carbon metabolic process														0.00330458					3.54052e-16
sulfur metabolic process																			8.68626e-11
phosphorus metabolic process				4.1489e-10		1.01604e-18	0.000241591	3.1053e-06		5.50892e-12		2.08865e-13	1.10206e-14	7.47413e-26				0.003302	1.49836e-49	5.21361e-15	0.000286824	8.55642e-11	3.85891e-10		6.09502e-20	2.18107e-08	0.0101468	0.000337941		8.40829e-07
ion transport				0.00081988		8.03977e-08						0.00134236	0.0048638	3.19166e-15					3.87436e-38	6.80976e-08		0.0235297	0.000512471		8.10539e-06
lipid transport														8.54094e-06					1.03569e-17	0.00863399
chemotaxis	1.63591e-09	2.23896e-06	5.48115e-06	0.00256895	4.91387e-05	0.000263254		1.3565e-05	1.60805e-05	4.26847e-13	2.14855e-07	9.53177e-10	4.62168e-13		9.12298e-14	6.9447e-11	1.99366e-06	4.94349e-08			2.22611e-15	1.0492e-10	0.000262879	0.00366503	9.60199e-12	4.43888e-06	3.90439e-08	9.32424e-05	3.21668e-07	0.00382212	1.32434e-25	1.87602e-18	8.50406e-09
defense response	1.09938e-07	0.00567241	0.0150947		0.0484544				0.0336626	3.35621e-10	0.000585192	8.14087e-06	1.23006e-09		6.36074e-16	1.7003e-09	6.38695e-05	2.52997e-05	0.000471816		8.83764e-18	9.32078e-06			6.74562e-09		0.00129395		0.00055906		8.33025e-41	3.21821e-24	1.47388e-06
response to oxidative stress																			1.15801e-09												1.98145e-07	0.0323958		0.0414936
cytoskeleton organization				0.000629585		1.91237e-07				0.0143139		0.00140835	0.000780746	2.59633e-13					2.87725e-30	5.22515e-07		0.00603771	0.000693591		1.3221e-05	0.00986811				0.0476893				1.19947e-15	1.2634e-19	0.0121758
microtubule-based movement		1.66098e-05	0.000648351	3.68191e-12	0.00277834	1.49753e-14	5.07406e-08	2.70373e-09	0.000608833	4.24064e-13	0.000180205	2.30235e-13	7.06672e-14	2.11862e-18	2.49293e-05	0.0443013		2.45717e-07	1.67009e-26	1.32517e-14	4.42922e-08	1.70111e-12	2.19764e-12	7.36106e-06	1.61506e-14	6.29716e-12	2.18279e-07	2.5709e-08	0.00153966	7.73127e-11	0.0248134	2.87732e-05		2.29613e-18	2.55681e-20	6.16139e-10
cell cycle arrest																			9.47753e-12															3.35367e-05	0.0370215			0.00459313
homophilic cell adhesion	1.12096e-05	5.723e-15	3.79364e-11	8.21445e-27	2.80995e-12	1.29816e-32	8.74725e-18	8.83905e-19	1.74492e-10	1.74445e-35	7.0177e-14	1.05651e-32	1.0028e-43	1.51038e-36	3.17306e-16	4.83551e-10	0.000295197	3.23816e-20	3.64525e-41	1.20156e-32	4.89335e-27	2.42389e-37	7.124e-33	1.46894e-13	2.55778e-40	1.10785e-36	5.09229e-22	5.67906e-23	1.20681e-11	1.12039e-25	1.75205e-13	1.94484e-21	2.29036e-09	2.67677e-27	1.22542e-39	1.74706e-21	6.84144e-08		2.99327e-11
signal transduction														1.075e-06					2.70665e-30												1.12583e-14	0.0226475		4.01171e-12	2.96782e-14		0.00377304	8.27613e-11		3.81099e-28
cell surface receptor linked signaling pathway														9.73267e-08					1.30964e-31												1.20933e-11			5.38513e-13	8.36531e-15			1.88947e-10		4.18727e-25
enzyme linked receptor protein signaling pathway				0.0375966		0.000220013								1.11716e-10					4.04126e-28	1.84097e-05			0.0253862		0.0338068									7.58236e-14	1.12977e-14			0.00725973		1.84061e-10
G-protein coupled receptor protein signaling pathway	0.0318624														0.0195458	0.0476737			1.80829e-17		0.0166479										1.13121e-19	1.69369e-08		8.07129e-06			1.38034e-06	4.181e-15		1.9909e-30			0.000514457
small GTPase mediated signal transduction	8.174e-06	0.000843759	0.0444823					0.000178193		4.06315e-11	2.95394e-05	1.86188e-07	7.7479e-10		9.30881e-12	1.001e-08	8.41611e-05	0.000113491	3.03169e-06		1.93568e-13	8.29652e-06			5.86816e-08	0.0208223	0.00268563		6.11411e-05		1.59192e-27	1.84272e-17	7.89408e-06				4.15267e-13	1.09229e-17		8.52803e-32	1.75317e-08	5.50753e-11	1.00074e-10	0.00959355
synaptic transmission														9.20706e-05					2.63755e-19															1.01479e-09	5.1918e-06			2.49579e-05		2.73956e-19					1.41079e-05
gamete generation														0.0268043					3.27366e-18												5.5575e-06			3.8536e-07	0.000748249			8.46329e-09		6.3178e-23					0.00730935
regulation of mitotic cell cycle																			1.388e-13															8.3428e-06	0.00903345			0.000616736		4.34932e-13
central nervous system development																			2.05724e-09															0.00138978				0.000522262		8.27146e-11
heart development														0.000442042					6.21279e-16															3.64551e-08	5.22474e-05					5.35484e-06					2.70703e-05
learning or memory														0.0026441					1.21592e-14															4.31152e-07	0.00155803			0.00324608		3.18832e-12					0.000476814
locomotory behavior	0.000165665									0.000350541			0.000448802		6.64499e-07	4.32122e-05	0.0367235		0.0166101		2.70197e-07	0.0144581			0.00409914						7.01317e-19	6.62973e-11	0.00158975				1.25535e-09	1.68145e-14		8.61633e-26	0.000291496	6.37281e-05	2.68504e-07			0.00381682
protein localization						0.0193882								2.49021e-06					3.0965e-16	0.00207696														8.5302e-09	1.69953e-07										7.8577e-06
steroid metabolic process																			6.43538e-18												1.24215e-06			1.58296e-06	0.0304787			7.79991e-10		2.58519e-26					0.000944332
epidermis development																			3.00954e-06												0.0307735							4.26813e-06		2.87913e-14
lipid biosynthetic process	0.000512544														0.000148241	0.000312862			3.59384e-17		0.000109068										4.01391e-22	1.42551e-10	0.0147417	1.42119e-05			2.37357e-08	1.42899e-17		6.98782e-43			1.46432e-05
macromolecule catabolic process														3.15666e-06					7.60488e-27												0.000354589			1.38975e-10	4.10294e-10			5.88527e-08		2.04891e-21					4.92677e-08
macromolecule biosynthetic process	0.0131324														3.71716e-05	0.00672035			7.25175e-15		0.000101442										2.4597e-24	3.37969e-10		0.000276583			2.11952e-09	1.65412e-14		1.11147e-32		0.0239284	2.18273e-05
amine metabolic process														3.82598e-06					8.12801e-29												7.72666e-09			4.77196e-13	5.58168e-09			9.27026e-12		2.0822e-35					2.43176e-09
response to radiation														0.000997998					9.04977e-19															8.96561e-08	2.86707e-05			2.32874e-05		1.00831e-13					1.4526e-05
response to wounding	0.000423132									0.00220698			0.00611071		6.41297e-07	8.15557e-05			4.17288e-07		3.67571e-07										4.67495e-22	9.88905e-12	0.00338106				2.68562e-10	1.4175e-15		1.80542e-30	0.000903931	0.000137644	2.55225e-07			0.037282
response to virus																			0.000951925												5.15162e-08	0.00224283					0.00113732	2.05001e-09		8.91893e-21			0.00900098
response to bacterium	2.23804e-09	5.24259e-07	1.95305e-06	0.000139575	7.61552e-06	2.90158e-06	0.0251654	2.46087e-06	2.60135e-06	3.93198e-11	5.69246e-07	2.49696e-09	4.26328e-11		7.48249e-14	6.87362e-11	4.21913e-08	9.70681e-09		0.0398525	3.09753e-14	6.06477e-09	0.000444613	0.000116366	1.38853e-10	2.49819e-06	7.99764e-07	8.54166e-05	2.32223e-07	0.00127693	2.27742e-21	7.53801e-16	9.95212e-09			0.000483076	6.83563e-15	1.02293e-15	1.22751e-05	2.33285e-24	1.5321e-12	1.06624e-12	5.26511e-14	3.98101e-06	0.0082422	1.41322e-08	3.97349e-08	7.9189e-07	0.000310101
embryonic development ending in birth or egg hatching														5.98456e-07					2.35732e-20	0.00216792														1.00109e-10	5.04123e-08					2.79985e-08					2.33924e-07
organ morphogenesis														0.0109568					2.71249e-22												9.13193e-08			2.95406e-08	5.58487e-05			2.48985e-10		1.42305e-22					1.63869e-06
regulation of catabolic process				0.00430389		1.46806e-05						0.0151933	0.00961912	7.45652e-12					1.08433e-28	1.09578e-06		0.0357252	0.00107264		0.000720218	0.0354946								3.43277e-14	2.93909e-15			0.00540423		4.30451e-14				8.34147e-05	2.94289e-12
response to extracellular stimulus																			1.82285e-15												1.08495e-06			8.14542e-06				1.33463e-09		3.88281e-24
response to inorganic substance																			5.81638e-13												1.07193e-06			0.000353953				6.45125e-09		1.31904e-19
membrane invagination				0.000237864		9.09997e-07				0.0155506		0.00152231	0.000942324	3.40816e-12					2.569e-27	1.02074e-07		0.0036808	0.000155028		8.98927e-05	0.00200588				0.0062354				1.50637e-14	4.43494e-15	0.0031312				4.76068e-07	0.0270635			9.27577e-06	3.38192e-13
regulation of cell cycle process																			2.42509e-12															4.48271e-05	0.0129398			0.028932		3.06178e-08
regulation of intracellular protein kinase cascade																			2.86449e-18												3.33914e-07			1.04699e-06	0.00130915			1.49009e-09		7.52897e-24					0.0260823
regulation of cell communication						0.0102477								7.09347e-10					1.5723e-33	0.00175228											3.77495e-05			1.4182e-14	2.53551e-18			7.22116e-08		5.15613e-22					8.59298e-12
regulation of hormone levels																			4.84155e-11												1.45923e-07	0.0388253		0.00682006			0.0239079	1.5105e-10		3.47463e-25
regulation of cell death														0.0059544					7.82116e-24												1.29847e-16	9.35644e-05		1.07975e-08	8.12247e-07		7.99374e-05	2.88539e-12		2.6219e-29					0.000190253
programmed cell death														0.0094846					3.8861e-21												6.94047e-09			7.95966e-08	1.53941e-05		0.0268413	8.9161e-10		2.65625e-23					0.00259712
response to organic cyclic substance																			1.5e-12												3.19005e-05			7.98914e-05				7.12738e-09		1.74754e-23
protein transport														0.00266037					3.94256e-23												2.72681e-11			3.01489e-08	2.60891e-07		0.00597153	5.22495e-10		1.08773e-24					0.000294518
di-, tri-valent inorganic cation transport				0.000650507		7.61189e-06				0.0455819		0.00420596	0.0074211	4.64928e-11					6.96672e-25	1.08869e-06		0.0154356	0.000527535		0.000624149	0.0125609				0.0145593				2.92879e-13	4.63446e-13	0.00871478				1.84246e-05				4.89301e-05	2.77894e-11
amine transport																			2.36301e-14															9.83244e-07				5.61517e-06		1.27851e-26					0.0464538
organic acid transport														0.000642588					1.17427e-18															3.89048e-09	0.000377316			1.92916e-06		1.3487e-28					0.000202008
nucleobase, nucleoside, nucleotide and nucleic acid transport																			1.7801e-10															0.000240886	0.0434877			0.0224878		1.05517e-07
lipid catabolic process														0.0396138					1.39306e-15												0.0125809			5.45777e-07	0.00627773			2.95878e-07		8.00279e-23					0.00718524
carbohydrate biosynthetic process																			3.7229e-15												0.0174406			3.66075e-06				3.13434e-08		2.92012e-23					0.000501853
carbohydrate catabolic process																			1.56357e-12												0.00388696			0.000387087				7.78342e-08		1.29774e-19					0.040205
organic acid biosynthetic process	0.00776107														0.019519	0.00781041			2.27812e-11		0.0229811										6.92069e-13	9.29904e-06		0.0184862			8.17858e-05	7.96859e-14		7.03199e-33			0.00376333
organic acid catabolic process																			3.13823e-15												0.0209817			2.76458e-06				4.92978e-08		1.75513e-24					0.00249341
Wnt receptor signaling pathway														0.0207951					4.74492e-16															9.18685e-07	0.0105452			2.42129e-06		1.02526e-18					0.000111264
mRNA metabolic process														0.00125952					1.68674e-20												1.98583e-05			8.82837e-08	1.17883e-05			8.33014e-09		1.37364e-24					0.000176349
dephosphorylation														0.00207214					1.42464e-16															7.16773e-07	0.000370405			0.00170406		7.68914e-11					0.00149246
cell-cell adhesion		0.000666681	0.0289114	3.01538e-13	0.0130542	1.57162e-19	2.0018e-07	1.04477e-06	0.0211361	5.34484e-16	0.0185221	2.05329e-15	3.87078e-21	3.93228e-25	0.000147289			1.72223e-07	4.97907e-39	3.51902e-18	6.63323e-11	3.70612e-17	2.25942e-15	9.34893e-05	8.30368e-22	5.00366e-16	8.83188e-08	1.27548e-08		1.33091e-10		2.29338e-06		7.64797e-22	1.50953e-32	2.61451e-10			0.0473516		1.62787e-15	3.45734e-12		6.38562e-17	5.40701e-24	9.97488e-06	3.81123e-10	0.00194222	0.028837
cell migration														0.000773962					7.37573e-20												0.0439505			4.85757e-08	9.30834e-06			1.30427e-06		1.32128e-16					1.01424e-05
peptidyl-amino acid modification				0.007439		0.000336453						0.0239827		9.8987e-10					2.48956e-23	3.41582e-06			0.00301066		0.00911787					0.0416952				1.57862e-12	6.30507e-11					3.15872e-10				0.000136679	1.58063e-09
regulation of lipid metabolic process																			2.1177e-10												0.0022881			0.00156311				2.62756e-07		4.0833e-19
regulation of metabolic process						0.00724068								8.16039e-11					1.10087e-38	0.00120149											1.10791e-15			2.4629e-16	4.96811e-23		0.0111688	3.7866e-11		4.88183e-33				0.017384	6.46465e-14
protein metabolic process						0.00172972								3.08033e-11					1.14346e-36	0.000481676											2.84566e-10			7.00303e-16	1.28346e-22			1.55244e-09		7.63714e-29				0.00365817	3.06082e-13
second-messenger-mediated signaling																			9.87823e-17												7.43118e-07			8.36495e-07	0.0366288			1.71982e-10		1.64385e-21					0.00139189
cell cycle phase				0.00420741		7.77427e-06						0.0447738	0.0399477	8.36528e-12					1.65037e-29	3.41373e-06			0.004422		0.00162462									3.77107e-14	4.55815e-16			0.0278786		2.63164e-10				0.000264254	1.20224e-12
regulation of anatomical structure morphogenesis														6.90812e-05					4.61283e-22															1.60651e-09	1.11295e-07			6.64186e-06		3.28042e-15					6.21135e-07
electron transport chain	4.01232e-12	2.12809e-09	8.10867e-08	1.07208e-05	3.90738e-08	4.11058e-07	0.00265891	7.21725e-08	3.25406e-07	1.42992e-15	9.2651e-11	2.58918e-12	7.43706e-16		1.43253e-16	3.71145e-14	4.00619e-10	7.53237e-11		0.0147419	3.15634e-18	1.33653e-12	9.17369e-06	2.08703e-05	1.08106e-13	1.67609e-09	2.98992e-09	4.44799e-07	5.05801e-10	1.11932e-05	3.39335e-27	1.89092e-20	1.08648e-11			7.1523e-05	2.15059e-17	1.21024e-19	8.95528e-08	1.1198e-34	3.93191e-14	1.41344e-14	9.13226e-17	3.91127e-07		1.25115e-11	1.29514e-09	4.01883e-08	1.02029e-05
signal transmission via phosphorylation event				0.00304515		1.50222e-05						0.00648855	0.00877002	4.67248e-12					9.36017e-29	2.29381e-07		0.0367985	0.000951417		0.000925993	0.0148035				0.0237563				1.82293e-15	9.26464e-15	0.025746		0.0137655		6.89753e-14				4.99123e-06	2.33165e-12
intracellular signaling pathway														2.93212e-06					5.36917e-30												1.03973e-11			5.46987e-12	1.53562e-12		0.021898	1.64498e-10		8.55306e-27					3.04126e-08
regulation of signaling process						0.00345052								6.37672e-10					4.77636e-31	0.00061453														6.68131e-14	7.3131e-17			8.71467e-06		1.65928e-16				0.0427496	9.19128e-11
regulation of Wnt receptor signaling pathway																			2.27346e-09															0.0283365				9.17326e-06		9.46971e-13
cell differentiation														1.15887e-06					1.61896e-30												2.60558e-12			3.97432e-12	6.36077e-13		0.0152244	1.19435e-10		7.5147e-29					2.50587e-09
regulation of cell adhesion														1.97711e-05					8.15009e-19	0.0196745														2.85484e-09	1.13836e-06			0.0209805		3.24058e-09					2.38455e-06
neuron differentiation																			7.86881e-12												4.20761e-06			0.00527846				4.99406e-10		3.08091e-22
epithelial cell differentiation																			0.00188438												3.98497e-06	0.0153841					0.030212	6.4869e-09		2.1941e-17
regulation of cyclase activity																			1.64158e-10															7.44981e-05				8.73964e-06		8.49085e-13
regulation of cell projection organization				0.0323823		0.00185111								3.64337e-08					3.52693e-20	7.21013e-05			0.0229859											4.29527e-11	2.61634e-09					7.01963e-05				0.00324623	6.706e-08
regulation of defense response																			1.45033e-10												6.19824e-06			0.00482628				1.20681e-09		2.21834e-21
regulation of neurological system process																			7.87611e-12															4.84625e-05				1.39416e-05		1.24092e-13
response to corticosteroid stimulus																			5.23323e-05												1.47927e-05							8.34746e-09		6.18195e-18
regulation of response to external stimulus																			4.31803e-11												4.95108e-06			0.00115213				3.20231e-09		3.37522e-20
regulation of intracellular transport																			3.56304e-09															0.00159428				0.00408902		3.49194e-09
RNA biosynthetic process														0.00935553					4.80577e-18												0.00565747			3.77791e-07	0.000515909			3.74022e-07		8.834e-20					0.000704292
regulation of homeostatic process																			1.70886e-07												3.91959e-05			0.040345				1.81708e-08		1.91725e-19
regulation of localization														8.35596e-06					3.34327e-26												2.51457e-08			4.9891e-11	1.67193e-10			1.91589e-09		1.26308e-24					7.0683e-07
regulation of protein localization																			3.00463e-11												0.00460452			0.000342643				2.73145e-07		1.31705e-17
regulation of actin filament-based process																			0.000206114																					6.4171e-05
cell part morphogenesis				0.00129732		3.37594e-05				0.0201165		0.00465772	0.00286458	1.03357e-09					2.18575e-20	2.48402e-06		0.00787416	0.000593437		0.000892956	0.00486127				0.00709659				2.32469e-11	1.01867e-10	0.011139				0.0155496				0.000161045	2.51105e-09
regulation of organelle organization														0.00093202					3.01942e-16															2.59106e-07	1.02367e-05			0.00793665		1.00283e-08					0.00312219
cellular response to stress						0.0092727								3.89781e-09					9.57462e-30	0.00132095														6.31394e-13	1.49297e-14			3.24358e-06		2.92474e-18					1.02594e-10
response to cytokine stimulus																			3.22383e-11															0.000795126				4.96839e-06		5.66721e-17
cellular macromolecular complex assembly	0.000140625									0.00028546			0.000135857		5.67855e-08	9.37497e-06	0.00885128		0.000271257		2.85031e-08	0.0213103			0.00300013				0.0486801		1.6893e-21	1.3028e-12	0.000858583				1.06073e-10	1.08203e-14		4.18377e-30	9.89324e-05	4.7492e-05	2.03917e-08			0.00560303
cellular nitrogen compound metabolic process														1.97301e-07					1.82908e-32												4.219e-17	0.00833482		8.0051e-13	1.37635e-15		0.000678266	1.05397e-11		4.59338e-32					8.40118e-10
ncRNA metabolic process														0.0157303					1.21324e-17												0.000592576			4.19531e-07	0.00114484			7.33487e-08		3.19991e-24					0.00380921
tube morphogenesis														0.0233924					5.89487e-15															1.45649e-06	0.00447194			0.000349285		2.38969e-11					0.00022885
regulation of signaling pathway						0.000618945								4.88054e-11					3.34401e-34	0.000227322											0.0142785			3.7108e-15	1.61036e-19			1.05884e-06		8.52643e-20				0.00989835	7.32332e-13
regulation of growth																			1.64074e-19												1.6507e-10	0.00918506		2.72648e-07	0.00202815		0.00392726	1.98174e-11		7.52931e-29					0.00704651
regulation of locomotion														3.61181e-06					4.86486e-21															3.58882e-10	3.13911e-08			0.000520933		1.03844e-10					4.26669e-07
regulation of cell proliferation	0.00641708														5.32436e-06	0.00127438			4.00107e-19		4.35999e-06										5.08174e-29	3.23683e-13		9.34925e-06			3.07267e-10	3.15248e-16		2.03939e-35		0.00388857	4.70037e-06
cellular ketone metabolic process														9.6567e-06					1.60317e-31												1.15317e-15	0.00129265		8.80198e-13	3.46803e-09		0.000310804	2.9989e-14		3.96041e-44					1.66345e-09
response to drug																			3.07868e-15												7.15555e-05			4.74187e-06	0.0238372			2.84855e-08		2.39866e-20					0.0468979
homeostatic process														0.000666004					4.84218e-22												8.19947e-11			5.88387e-09	3.53942e-07		0.00775798	1.76072e-10		3.14027e-28					0.000214029
regulation of GTPase activity		0.0249968		3.36323e-09		1.27139e-11	1.84647e-05	3.75135e-06		1.22795e-09		3.02484e-10	1.03495e-11	3.55163e-17				0.000699992	1.69194e-28	2.88272e-13	0.000762577	1.80233e-10	2.67914e-11	0.00958092	4.42796e-12	1.76193e-09	0.000126716	2.20498e-06		2.26654e-08				8.9094e-17	2.15526e-18	1.13526e-06				0.00155677	1.772e-06	6.03656e-06		2.0392e-11	1.66823e-15	0.0168555	1.69938e-05
regulation of I-kappaB kinase/NF-kappaB cascade																			1.5818e-09												0.000280513			0.00566287				1.75292e-08		2.4367e-22
regulation of ion transport																			3.72131e-08															0.00417612				3.75753e-06		9.95989e-16
regulation of MAP kinase activity																			2.41538e-12												0.0340335			0.000682548				1.1976e-06		3.71958e-15
macromolecule modification				2.12392e-05		2.22122e-12		0.0171349		8.7346e-05		1.15437e-06	6.50797e-07	3.42683e-20					2.1345e-46	3.42826e-10		0.000199489	3.1043e-05		1.50219e-11	0.00110169				0.00508155				3.35481e-22	7.75912e-36	0.000674481		1.39829e-05		2.55713e-21	1.23421e-07	8.09527e-05		9.42597e-13	1.10337e-22
response to peptide hormone stimulus														0.0248657					7.96883e-15															3.13056e-06	0.00323099			1.66573e-05		3.03768e-17					0.0381586
cellular protein complex assembly																			3.36906e-09												6.68812e-06			0.00173134				1.88641e-08		2.34127e-21
regulation of system process																			1.28433e-15												4.35605e-07			2.66795e-06	0.0133548			2.96779e-09		1.11659e-20
regulation of cellular component biogenesis																			4.71846e-10															0.000852525				0.00333641		2.17233e-09
cellular catabolic process														9.42255e-07					1.73767e-30												5.92424e-10			3.43244e-12	5.67403e-12			1.29205e-10		3.71249e-29					6.06319e-09
cellular biosynthetic process	0.00119156														7.09993e-08	0.000310284			1.37711e-19		3.74167e-08										1.30116e-37	1.21497e-16	0.0303468	5.22622e-06	0.0173824		6.45056e-13	2.69226e-17		4.12786e-40	0.000958656	0.00012671	1.90959e-07
cellular macromolecule metabolic process						0.00479279								1.1298e-10					3.82541e-36	0.00160827											5.93405e-12			3.82469e-15	2.87496e-22			8.25604e-10		1.70852e-28				0.0232566	1.62048e-12
cellular nitrogen compound biosynthetic process																			3.73636e-15												2.0444e-10	0.00483814		5.45441e-05			0.00123978	2.95415e-11		6.2408e-25
small molecule catabolic process														0.0132713					1.70233e-22												1.36596e-09			2.50896e-08	0.000902786		0.0166686	1.28528e-12		3.50864e-33					1.2803e-05
small molecule biosynthetic process															0.0178501				2.5765e-19												1.19163e-17	1.27232e-06		4.64501e-06	0.0447588		3.23201e-06	3.12957e-14		6.45679e-33			0.00534389		0.00775655
innate immune response																			7.63398e-11												0.0339202			0.000676754				1.28165e-06		5.58462e-18
heterocycle metabolic process																			8.09234e-17												6.34876e-08			7.17365e-06	0.00702628		0.0245556	8.04011e-10		5.5302e-23
glycerolipid metabolic process														0.00940086					1.53028e-14															9.97185e-07	0.00207025			5.91405e-05		2.55794e-15					0.00314539
lymphocyte activation																			5.8711e-14												0.00250201			3.90767e-05				2.68333e-07		3.62958e-19
secretion																			5.3844e-14												7.08362e-06			3.94694e-05				5.78314e-09		1.11169e-22
intracellular transport														3.08165e-06					3.52683e-26												0.000119027			1.7995e-10	3.40536e-11			1.83953e-07		7.92889e-20					2.16884e-07
Golgi vesicle transport																			9.60024e-10															0.00608601				8.14914e-05		3.2075e-11
organelle fission														1.16478e-05					1.25442e-19	0.0315328														1.13588e-08	4.48127e-07			0.00134717		2.19658e-12					1.72526e-05
cell development														0.0085365					2.95817e-20												0.000185644			3.87679e-08	0.000454046			1.68347e-08		2.88271e-22					7.88881e-06
hemopoietic or lymphoid organ development														0.0397624					1.79574e-13															1.15118e-05	0.0116955			0.00293766		1.53101e-12					0.00633906
regulation of response to stimulus														0.000959936					5.41112e-23												9.64488e-10			4.39777e-09	8.2236e-07		0.0134408	1.41583e-10		9.99542e-27					0.000103193
embryonic morphogenesis														0.00440885					1.50964e-22												1.64331e-05			1.12527e-08	5.02573e-05			5.94839e-09		9.90666e-22					1.20103e-06
system development														2.9495e-08					1.07929e-30	0.0103113											0.000174935			4.25985e-13	5.72124e-14			8.63577e-08		1.08073e-21					4.12888e-11
regulation of catalytic activity														3.38491e-05					1.45137e-26												4.73002e-13	0.0178647		1.49547e-10	5.67194e-10		0.0025088	2.08874e-11		6.50936e-28					5.70293e-07
regulation of developmental process														3.64242e-05					4.96404e-27												3.80516e-10			7.49134e-11	2.88822e-10			1.48764e-09		3.15852e-24					8.95828e-08
regulation of cell activation	0.0129532														0.00332369	0.00486581			7.26931e-09		0.00914125										2.9178e-13	3.96897e-06					9.11083e-06	2.51369e-13		2.03305e-27			0.000609438
neurological system process	1.33016e-06									6.94282e-17	4.30287e-06	3.93814e-06	3.81877e-11		4.04556e-12	1.74792e-07		0.00197045	3.6517e-25		2.31845e-13	1.27585e-05			2.08652e-08		0.000501011		0.026711		5.46504e-55	2.87309e-26	1.66058e-05	0.00832077			7.52448e-17	5.02602e-24		3.81956e-44	1.32728e-08	4.84217e-17	3.45812e-11	2.984e-05	7.08165e-06	5.4775e-06
regulation of secretion	0.00818282														0.00204085	0.00324674			8.27949e-10		0.00142365										8.19183e-15	3.63974e-07		0.0135047			1.70962e-06	2.80687e-14		1.42781e-29			0.000199795
regulation of DNA metabolic process																			1.33982e-10															0.000476981				0.000948798		1.44693e-10
regulation of small GTPase mediated signal transduction	0.0129358	1.74483e-10	7.62441e-08	5.20155e-21	3.9847e-08	2.59972e-27	6.66014e-14	1.23578e-13	3.46246e-07	2.24005e-25	5.22309e-09	1.29067e-24	1.53873e-29	7.12386e-31	6.65463e-13	5.25336e-07	0.00110075	4.93424e-15	1.01287e-39	5.08261e-24	7.04783e-20	1.15225e-25	1.22195e-22	7.94034e-11	6.77278e-30	3.53282e-23	3.42973e-15	3.83371e-16	1.67367e-07	1.30458e-17	1.6183e-09	1.63521e-15	1.17091e-05	3.69575e-25	2.92819e-35	4.07589e-17	2.69982e-05		6.89728e-07		3.94259e-23	5.11142e-21	4.12512e-09	4.0447e-24	2.41327e-28	8.93543e-13	3.32948e-17	4.36106e-08	2.69061e-07
regulation of binding																			1.93254e-14												0.000388117			1.10643e-05	0.0452554			4.18863e-08		2.09753e-20
regulation of cellular component organization						0.00622164								5.37062e-09					2.02523e-27	0.00161428														6.5986e-13	1.03816e-14			0.000236529		3.43897e-14				0.0309661	1.94473e-09
nuclear transport						0.0200626								1.02007e-06					3.96753e-18	0.00100389														3.09045e-09	1.92755e-07					0.00022113					5.76288e-07
regulation of phosphorus metabolic process														0.000522499					5.5661e-23												3.23543e-08			5.79936e-09	2.63794e-07			1.66704e-09		4.12886e-23					0.000118101
cofactor metabolic process	0.00239025														0.00171063	0.00112791			2.67545e-12		0.0019097										7.86995e-16	1.4788e-07	0.0348722	0.00675664			1.98658e-06	2.23406e-15		5.7058e-36			0.000179243
cofactor biosynthetic process	0.0344919															0.0365872			5.349e-06												1.71395e-08	0.00093791					0.00198808	3.03686e-11		6.65145e-26			0.0334362
regulation of protein metabolic process														0.0210393					3.17302e-22												1.06879e-14	0.00026495		2.63927e-08	1.40604e-05		0.000139234	3.68741e-12		1.20748e-29					0.00257915
protein oligomerization														0.000125324					3.80201e-19															1.35104e-08	9.8272e-06			5.52667e-05		5.72407e-17					3.53587e-05
regulation of cellular component movement						0.00413707								1.16718e-08					7.83532e-24	0.000586893														4.25376e-12	3.28604e-11			0.0144515		1.01493e-08				0.0100579	2.62707e-09
chromosome organization				0.00232502		6.45699e-07				0.0183502		0.00236378	0.00151941	4.79056e-13					7.16442e-29	2.91624e-06		0.0142262	0.00281741		2.06448e-05	0.0435862								1.15748e-15	5.78258e-20	0.0447464				1.6633e-08	0.00764297			7.31024e-07	1.37713e-11
regulation of hydrolase activity														1.36288e-05					7.18357e-22												0.021605			7.00067e-10	3.94984e-08			4.57e-07		5.89887e-19					1.53129e-05
regulation of transferase activity														0.000182675					1.74124e-22												8.94281e-05			5.27724e-09	3.54252e-07			2.88559e-08		1.58652e-20					9.68801e-06
regulation of lyase activity																			3.11758e-10															0.000145494				3.56711e-06		2.55123e-13
proteolysis involved in cellular protein catabolic process														2.96822e-06					1.48437e-23	0.0195883														4.01607e-10	9.79393e-09			7.90526e-06		2.68705e-17					3.74999e-07
protein maturation														0.0252987					4.56963e-13															1.31695e-05	0.00823455			0.00269572		7.52301e-13					0.00576846
regulation of cell cycle														0.000258357					6.32103e-22												0.00113593			6.46497e-09	4.90535e-07			1.94795e-07		3.77614e-21					5.16748e-05
response to protein stimulus																			3.76159e-09												0.000345351			0.0127899				2.47343e-08		2.95669e-21
regulation of nervous system development														8.82075e-06					2.47933e-22	0.042392														1.73985e-10	3.92979e-08			0.000195962		3.6798e-13					6.27922e-08
regulation of peptidase activity																			0.000884012												0.00218792							8.88295e-07		1.85393e-13
nucleobase, nucleoside and nucleotide metabolic process																			4.20961e-14												1.67294e-09	0.0156032		0.0005924			0.0026606	1.33809e-10		1.57583e-21
anatomical structure homeostasis				0.0237627		0.00298405								2.23702e-07					1.92097e-16	7.79154e-05			0.00715432		0.0230601									2.27226e-09	8.9345e-08					0.000460365				0.00195304	2.27657e-06
regulation of cell development														5.32801e-05					5.24979e-23															3.35166e-10	1.62834e-07			3.42284e-06		1.06499e-16					1.29538e-07
regulation of vesicle-mediated transport																			2.50142e-11												0.025439			0.000926172				9.8831e-07		8.99081e-18
muscle structure development																			6.21185e-11															0.000576477				0.000346239		7.77308e-12
macromolecular complex assembly															0.0181704				2.32082e-16												3.91659e-17	3.07285e-06		4.57515e-06	0.00985355		3.56547e-06	4.78847e-12		7.03275e-29			0.00458409
glycosylation																			5.21734e-12												0.000877313			0.000104582				5.56381e-09		1.5247e-24
response to oxygen levels																			2.42439e-13															2.56744e-05				6.03995e-06		4.62639e-17
protein modification by small protein conjugation or removal														8.66923e-05					6.32505e-19															3.58185e-08	2.95083e-06			1.78394e-05		1.06734e-18					0.00200753
cellular response to chemical stimulus																			1.39063e-15												5.81298e-11	0.00292126		5.49039e-05			0.00107142	1.88238e-11		1.83698e-25
cellular response to endogenous stimulus														0.0493557					4.737e-13															5.17159e-05	0.0189698			3.30621e-05		2.11691e-13					0.0144425
regulation of cellular response to stress														1.14321e-05					2.65997e-18	0.00534757														2.75221e-08	1.35553e-06					8.25692e-09					1.12552e-05
regulation of transcription regulator activity																			1.51643e-11															0.000135363				2.53776e-06		1.04544e-15
regulation of anatomical structure size																			1.13407e-05																			0.00144018		2.3289e-08
[truncated: 153 more columns]

## Sheet: NumOfPolarAAsWithNegtiveCharge
Class	microtubule cytoskeleton organization	skeletal system development	angiogenesis	regulation of cytokine production	leukocyte differentiation	regulation of immune system process	regulation of immune effector process	regionalization	muscle system process	carbohydrate metabolic process	polysaccharide metabolic process	alcohol metabolic process	organic acid metabolic process	generation of precursor metabolites and energy	DNA metabolic process	DNA replication	DNA recombination	transcription	translation	protein folding	proteolysis	cellular amino acid and derivative metabolic process	cellular amino acid derivative metabolic process	protein targeting	lipid metabolic process	fatty acid metabolic process	phospholipid metabolic process	cellular aromatic compound metabolic process	one-carbon metabolic process	sulfur metabolic process	phosphorus metabolic process	ion transport	lipid transport	chemotaxis	defense response	response to oxidative stress	cytoskeleton organization	microtubule-based movement	cell cycle arrest	homophilic cell adhesion	signal transduction	cell surface receptor linked signaling pathway	enzyme linked receptor protein signaling pathway	G-protein coupled receptor protein signaling pathway	small GTPase mediated signal transduction	synaptic transmission	gamete generation	regulation of mitotic cell cycle	central nervous system development
microtubule cytoskeleton organization
skeletal system development	1.96338e-13
angiogenesis	1.03056e-07
regulation of cytokine production	4.55598e-13
leukocyte differentiation	3.93995e-06
regulation of immune system process	5.53164e-12
regulation of immune effector process	3.81031e-09
regionalization	2.23175e-17
muscle system process		0.00304654		0.0115037				1.41696e-05
carbohydrate metabolic process	1.06996e-20								6.43896e-06
polysaccharide metabolic process	6.44401e-08
alcohol metabolic process	3.55899e-16								0.00183361
organic acid metabolic process	5.73557e-18								0.000724239
generation of precursor metabolites and energy	3.91149e-11
DNA metabolic process		1.22367e-11	0.000130586	3.30843e-11	0.0494534	1.3731e-10	1.78711e-05	6.12727e-18		6.35415e-27	0.000270093	2.17858e-17	5.09819e-21	2.57056e-09
DNA replication		3.9928e-08	0.00431471	3.34713e-07		2.08675e-05	0.000353067	8.25958e-12		1.00811e-13	0.00403915	3.73306e-09	2.00076e-10	2.13422e-05
DNA recombination		8.75053e-06		7.98228e-05		0.00267925	0.00466354	1.4057e-08		4.07946e-09	0.0386442	6.03855e-06	1.10163e-06	0.00154926
transcription		9.2759e-05		0.000810039				3.05075e-08		1.54033e-09		2.78307e-05	3.52492e-06	0.0163554
translation	9.7261e-15								6.06597e-05						2.67584e-15	9.91209e-10	9.99335e-07	7.37467e-07
protein folding		1.53209e-15	2.50226e-09	8.39953e-16	2.01897e-08	4.82675e-16	2.4744e-11	4.20231e-20		9.5317e-27	7.84274e-10	6.08734e-21	1.18675e-23	5.59052e-14				0.0043878	2.52547e-17
proteolysis	3.95171e-11							0.000638991		0.00186349					5.75747e-09	0.00110273			0.00407195	4.68521e-15
cellular amino acid and derivative metabolic process	1.11732e-10							0.00739352							4.54273e-07	0.0014112	0.0394665			1.10099e-14
cellular amino acid derivative metabolic process	5.19003e-07														0.014514					2.17962e-09
protein targeting		0.000205695		0.0011197		0.0476396		4.60452e-07		8.33889e-08		8.55252e-05	2.23345e-05	0.0154257					7.96937e-06
lipid metabolic process	2.6991e-25					0.00316402			1.52749e-09				0.0369545		2.66307e-42	1.98214e-19	1.78059e-12	2.32624e-16		3.52912e-32	1.69323e-12	3.81262e-07	0.00959829	6.29013e-12
fatty acid metabolic process	2.1309e-19								2.7158e-06						3.25854e-21	1.10048e-13	1.14169e-09	5.91045e-10		1.83943e-22	9.53161e-05	0.0012285		3.35622e-08
phospholipid metabolic process	6.12064e-16								1.3208e-05						1.36391e-16	6.97689e-11	5.22786e-08	1.23596e-07		2.01996e-19	0.000568996	0.0222929		4.35077e-07
cellular aromatic compound metabolic process	9.37275e-08														0.00295201	0.0437626				2.66639e-10
one-carbon metabolic process		6.25962e-06		0.000108718		0.0159499	0.00947699	5.3093e-09		4.10009e-09		1.40945e-05	1.80122e-06	0.00613738					1.1494e-06						3.73076e-13	1.36987e-10	8.99622e-08
sulfur metabolic process	3.62097e-07														0.00691673					7.21756e-09
phosphorus metabolic process	3.49201e-06	2.59825e-07		2.25056e-06		0.000552759		2.17422e-13		3.52197e-19		3.3791e-10	8.29705e-13	0.000262484					9.93408e-11	6.07213e-10					2.83125e-37	1.29807e-16	1.73494e-11
ion transport	1.3146e-28				0.0128245	5.2956e-09			5.85371e-13	0.00574525		5.50722e-05	7.45121e-09		2.54074e-51	3.96681e-24	1.66322e-15	4.28951e-22		1.48791e-35	3.1589e-22	1.5486e-13	2.00572e-06	1.11748e-15				7.45974e-05	6.63863e-17	0.00990488	3.7715e-49
lipid transport	2.66116e-09														9.95463e-06	0.000813222	0.0163447			1.58756e-10									0.0339571		0.0398629
chemotaxis	5.6014e-21	0.0242929	0.000524182	0.000511048	1.18363e-05	1.47182e-10	0.00447089		2.33046e-12	4.1909e-07	0.000139423	4.17349e-08	1.99891e-10	0.000108503	7.83051e-28	7.22757e-19	4.30074e-14	9.01638e-17		1.5009e-24	1.73652e-16	4.16052e-13	1.02495e-08	2.69913e-14	0.000150977	0.042456		2.18874e-07	4.7885e-15	5.86289e-06	4.60449e-25		0.00111166
defense response	3.00119e-22					0.0054851			1.08054e-08				0.0442858		1.84456e-34	5.05095e-17	5.13725e-11	5.22122e-14		5.41991e-28	8.6393e-11	3.22274e-06	0.0170301	1.72466e-10					1.94011e-11		3.86823e-29			0.0132705
response to oxidative stress	6.24563e-07														0.0093046					6.57201e-09					0.0150727							1.68289e-06		1.71612e-08	0.0187027
cytoskeleton organization		4.75395e-18	1.22833e-09	9.89041e-19	8.05771e-07	2.36269e-20	7.18e-11	1.70257e-25		1.21002e-39	1.89429e-09	1.63214e-28	3.33259e-34	9.60492e-17					4.55981e-22		2.30392e-20	1.20908e-16	1.66887e-08		5.83958e-55	6.80419e-30	2.17166e-23	3.05015e-09		3.92202e-08	2.729e-10	4.36551e-62	3.20886e-11	2.32008e-32	5.5738e-45	1.37261e-08
microtubule-based movement		4.58752e-17	1.49765e-10	1.53914e-16	1.24022e-10	5.6328e-16	9.5774e-14	1.16434e-20		3.93499e-26	4.79264e-12	7.70135e-21	1.42027e-23	4.76716e-14	0.0312024			0.00229683	5.89982e-17		4.53837e-15	2.54148e-15	2.76093e-10		5.92148e-29	1.98372e-23	3.96843e-19	2.2353e-12		3.27343e-10	2.221e-10	1.56112e-31	2.72668e-11	8.92492e-23	1.95785e-25	8.98737e-10
cell cycle arrest		7.27493e-06		7.62017e-05		0.00410424	0.00337436	9.18576e-09		5.09362e-09	0.0378613	6.02364e-06	7.70346e-07	0.00170253					1.96135e-06						1.92982e-12	1.6216e-10	1.06164e-07					3.42482e-15	0.0149156	1.50911e-13	1.42263e-10
homophilic cell adhesion		3.60379e-10	0.000162196	5.74816e-09	0.00542139	1.54951e-06	1.06079e-06	1.43649e-14		1.64894e-16	3.76386e-05	4.00028e-11	2.11567e-13	2.79097e-06					1.43589e-09	0.030035	0.00132861	0.000105756			3.48205e-21	1.40842e-18	1.42618e-11	0.000995777		0.0219083		1.63465e-24	0.000311901	5.99263e-19	4.65691e-17	0.0465226		3.2648e-05
signal transduction	3.57434e-08	0.0261766						3.22481e-06		1.22754e-09		0.00170679	9.73683e-05		1.4588e-05				3.35688e-05	2.42668e-12					3.68708e-24	4.8703e-08	4.80862e-06					3.82432e-35		5.09108e-18	2.29943e-18		1.28561e-16	2.62121e-11
cell surface receptor linked signaling pathway	7.835e-25					5.21735e-05			9.31252e-11				0.00107034		3.19092e-46	9.77982e-20	2.22569e-12	1.61633e-17		2.27365e-32	1.21646e-16	2.59281e-08	0.00303989	1.03081e-12					1.03283e-12		3.52663e-42			0.0362165		0.00336099	5.10262e-58	6.02532e-28	1.12139e-11	6.62487e-19	6.79852e-33
enzyme linked receptor protein signaling pathway	7.50373e-14														1.37996e-11	1.25481e-06	0.000253678	0.0182067		5.26472e-18				0.00848124	0.00978275				0.000928459		7.85293e-05	3.00959e-08		2.2982e-10	0.0165017		6.92243e-22	2.43551e-19	0.00026974	8.8337e-10		0.00114925
G-protein coupled receptor protein signaling pathway	1.05546e-31	2.46841e-07	4.1942e-09	1.04511e-10	7.34761e-10	1.43114e-26	1.4416e-06	6.26288e-07	9.27437e-22	4.00281e-22	2.11549e-09	2.38659e-22	2.13689e-29	2.58093e-12	2.78667e-61	6.90393e-32	1.77056e-21	3.0506e-33	9.77967e-05	1.13197e-38	2.45543e-44	9.46532e-30	5.42867e-17	2.05515e-24	1.4609e-19	2.73143e-08	0.000984028	1.09048e-13	2.2531e-23	1.41399e-11	3.6819e-63	4.43363e-11	8.27076e-09		3.78752e-13	3.40951e-17	2.37098e-65	1.05374e-31	6.44862e-20	1.66069e-26	2.33823e-54	5.24219e-14	4.52639e-24
small GTPase mediated signal transduction		2.50026e-13	5.60478e-06	1.44197e-12	0.00177782	7.04617e-11	1.4838e-07	2.52672e-19		3.44787e-26	3.18995e-06	8.86645e-18	3.42913e-21	6.48831e-10					6.9336e-15		2.33425e-08	4.74612e-08	0.00175427		2.50245e-36	8.9967e-24	1.33187e-16	4.85053e-05		0.000594019		5.94281e-43	1.14695e-06	1.54693e-26	9.81025e-30	0.000945836		0.00322592			0.000400642	9.00806e-36	1.77813e-13	1.2619e-47
synaptic transmission	1.27759e-11								0.0266872						4.18657e-10	2.86308e-06	0.000376552	0.00236193		7.3967e-14				0.00482073					0.000748157		8.33002e-06			0.0011568			8.4966e-17	4.47471e-14	0.000334933	3.45942e-07				4.03722e-10	9.57354e-11
gamete generation	2.98157e-06														0.0166783					2.221e-08					4.98682e-05	0.0447479						1.12017e-09		5.71886e-10	0.000172821		6.3112e-09	2.60684e-08				1.77429e-06		7.02748e-23	0.0213813
regulation of mitotic cell cycle		4.19547e-05		0.000391603		0.0499906		2.51653e-08		1.55121e-08		4.98051e-05	8.52798e-06	0.0172857					3.24686e-06	0.0489017					2.23618e-13	4.60299e-10	5.16682e-07					2.14055e-17		6.90562e-15	1.81456e-11			0.00649674				4.1307e-13	0.00547184	1.65731e-24		0.00202169
central nervous system development	0.00138337																			0.000245799														0.000191575			0.00154302	1.26776e-05						1.16595e-08
heart development	5.9896e-06														0.0312146					3.76552e-07												0.0450994		9.00257e-06			9.67619e-07	4.49874e-08		0.04757				1.84284e-11	0.00356981
learning or memory	1.01258e-06														0.00167029	0.0223755				2.78658e-07														0.0364381			1.48597e-07	2.85276e-08		0.0116973				6.67275e-06	0.000238794
locomotory behavior	1.1245e-21				0.00236008	5.93026e-08			4.01646e-11	0.000907204	0.0432462	4.28876e-05	1.87506e-07	0.0339483	1.79459e-30	2.21943e-18	5.22816e-13	4.59221e-16		4.0167e-26	7.8653e-15	8.56202e-11	2.83746e-06	5.10764e-13				6.42495e-05	1.01158e-13	0.00198891	7.8309e-27					4.11212e-06	4.76329e-37	9.42121e-24	1.67851e-12	1.08323e-18	2.44945e-18		1.46076e-07		3.0454e-28		5.48548e-08	8.01756e-14	0.0277286
protein localization								0.000966036		0.00426295									0.0094841						5.79419e-06	0.000170417	0.00150466					4.58053e-09		5.36333e-10	2.16667e-05			0.0451483				1.89381e-06		1.03765e-16
steroid metabolic process	5.27187e-16								0.000242062						5.64967e-16	4.44163e-10	3.76301e-07	1.47414e-06		8.61003e-19	0.0462392			8.84137e-06					2.43768e-07		4.45878e-11			0.00198551			8.02183e-24	3.43914e-19	3.18974e-07	8.50821e-12	0.000266603			1.46738e-10	6.03422e-17			1.25807e-06
epidermis development	1.53286e-08														2.2192e-05	0.000973094	0.014975			1.25654e-09									0.030969		0.030459						2.94594e-10	1.78487e-10	0.0167373	0.000145359				0.000114239	2.23169e-06
lipid biosynthetic process	1.23383e-29		0.00260847	0.00380476	8.12055e-06	6.52133e-13	0.0182498		4.71832e-15	1.81156e-07	0.00044054	2.3554e-09	1.56495e-13	0.000116054	4.90834e-46	1.46712e-26	2.02886e-18	4.48471e-24		2.5044e-35	1.06758e-23	7.83493e-18	2.19247e-10	2.45365e-18	0.00525532			6.6889e-09	1.15522e-20	3.95412e-06	1.5517e-43		0.0078398			4.3476e-10	4.06988e-54	9.16735e-33	2.12981e-18	1.107e-28	9.23357e-30		7.76155e-13		6.59557e-43	0.0244418	7.78549e-13	9.93893e-21	0.00044503
macromolecule catabolic process	0.00196115	2.37773e-06		1.62653e-05		0.00156116		4.38399e-11		1.25482e-14		3.56273e-08	8.3127e-10	0.000918955					3.5762e-09	1.71801e-05					1.03373e-25	2.91254e-13	3.03332e-10					4.18682e-34		2.4213e-21	2.39015e-21		0.000294041	5.87139e-06				1.69909e-28	0.000239365	2.47632e-47		7.03604e-05
macromolecule biosynthetic process	1.1711e-07							0.000485379		0.000121942					7.39138e-05				0.00210901	5.11195e-11					1.85447e-13	5.11772e-05	0.000349779					6.58733e-22		4.81634e-15	3.47363e-11		5.50777e-14	2.31442e-10				7.55667e-18		5.89132e-41	0.000350817
amine metabolic process	3.36888e-14								0.0434791						3.70807e-13	5.51382e-07	0.000155789	0.00504634		5.13022e-19				0.00352577	0.00623192				0.000796492		7.27515e-06	9.51127e-09		1.26586e-10	0.0112243		4.75027e-24	2.88983e-19	0.000235658	6.94047e-09		0.000294277		1.5192e-26	4.98716e-14			0.00386345
response to radiation								0.000245788		9.61744e-05			0.0229972						0.00180743	0.0037535					1.19295e-08	2.07479e-05	0.000184631					1.06538e-12		5.58292e-12	1.30413e-07			0.00322446				6.81844e-10		7.80443e-23
response to wounding	7.42075e-19								5.76718e-07						2.38439e-25	4.8729e-14	2.29357e-09	1.4414e-10		1.46589e-23	8.23133e-07	0.000400467		2.06914e-08					1.06219e-09		6.58684e-20			0.0343671			2.86717e-34	1.49598e-22	3.43086e-09	2.9209e-15	4.37361e-11			3.65568e-10	8.77184e-24		0.00803304	2.20336e-09
response to virus	0.0046538							0.00911618												0.000165297					8.88412e-05	0.00256347	0.0164708					3.16179e-08		7.20992e-10	0.00027105		0.00545876	7.84409e-06				2.85097e-05		1.93115e-17
response to bacterium	1.08965e-18				0.00679817	7.44368e-05			4.14236e-08			0.00697944	0.00019543		2.25539e-20	1.39302e-14	5.49544e-11	1.03225e-11		9.38004e-21	5.90736e-09	3.30459e-07	9.57991e-05	6.32122e-10				0.000415413	1.31006e-11	0.0117807	2.53531e-17					9.29232e-05	9.41882e-26	1.71595e-20	6.88432e-11	9.34023e-17	2.41005e-10		2.68594e-05		1.67732e-21		3.72393e-05	2.60665e-11
embryonic development ending in birth or egg hatching	1.01029e-07														0.000865144	0.0214524				8.93891e-10												0.00335033		2.7577e-06			2.03005e-09	3.48383e-11		0.00102152				1.08703e-12	2.664e-05
organ morphogenesis	2.58387e-16								0.000478199						1.30995e-17	7.99974e-10	1.3257e-06	4.37107e-06		9.46907e-21				2.26366e-05					2.45048e-06		4.42725e-11			7.57337e-06			1.73101e-27	1.84815e-20	1.7151e-06	1.16705e-11	0.000210544			1.31048e-16	8.63242e-18			7.10507e-06
regulation of catabolic process	0.043473	1.36171e-05		0.000116288		0.0138023		1.48746e-09		2.32315e-11		1.63368e-06	1.07432e-07	0.00413838					1.20108e-07	0.000797058					1.04968e-18	1.86278e-11	1.32254e-08					8.60121e-25		2.03943e-18	6.48659e-16			0.000191422				7.67575e-20	0.00156008	6.49197e-36		0.000536486
response to extracellular stimulus	5.27861e-13								0.0117658						7.49561e-12	3.77733e-07	7.69769e-05	0.000641737		5.55642e-16				0.0011892					0.00016607		1.42407e-06			8.46111e-05			2.05159e-19	4.35752e-16	0.000136356	5.22701e-08				7.13008e-13	2.14025e-12			0.00098027
response to inorganic substance	1.30075e-07														0.000815121					9.97333e-10					0.0233067							2.43041e-06		2.25458e-08	0.0329891		2.79062e-10	3.68543e-10				0.00229954		2.07398e-18	0.000249891
membrane invagination		2.62506e-05		0.000288617		0.0254724	0.0452961	1.09534e-08		1.36717e-09		1.25884e-05	1.4571e-06	0.00950223					9.15021e-07	0.0216955					2.81978e-15	2.27808e-10	5.91722e-08					4.69359e-20		3.76394e-16	4.62651e-13			0.00391609				1.26901e-15	0.00291039	4.84514e-29		0.00117489
regulation of cell cycle process		0.00314543		0.0204363				8.11274e-06		1.73317e-05		0.00690747	0.00265033						0.000232912						3.17359e-09	7.17891e-07	3.65861e-05					1.7009e-12		6.4579e-12	4.97051e-08							2.25618e-09		8.14792e-20
regulation of intracellular protein kinase cascade	2.6074e-09														2.52026e-06	0.00339759				2.4695e-12					0.00147509							1.33657e-08		4.16464e-10	0.00345361		1.98963e-14	2.47693e-12		0.000543715		5.45215e-05		6.28159e-24	6.71116e-07
regulation of cell communication	5.68153e-10							0.000173123		3.7108e-05					4.77747e-08	0.00912833			0.00111133	4.61267e-14					3.84999e-16	1.45848e-05	0.000172095					1.90687e-26		9.18336e-17	4.3908e-13		1.9251e-19	3.92624e-13		0.0222895		7.96374e-22		2.25392e-48	5.55397e-07
regulation of hormone levels	1.33389e-12								0.00731667						3.23626e-11	1.53595e-07	1.68873e-05	0.000199113		5.96499e-15				0.000592379					1.57402e-05		3.53304e-07			0.0104671			1.50915e-17	6.00791e-16	1.34947e-05	1.53183e-09				2.79928e-08	9.71566e-13			0.000113098
regulation of cell death	2.26719e-05	0.000755676		0.00298606				4.3742e-08		1.07977e-11		1.34574e-05	8.37353e-07						5.55823e-07	3.53586e-08					2.43715e-24	1.01613e-09	3.42486e-08					1.70301e-34		2.47277e-20	8.34126e-20		6.22304e-09	9.10501e-08				3.62206e-31		1.38707e-53		0.00965272
programmed cell death	0.00906835	0.000182937		0.000638887		0.0293976		2.01843e-08		1.24487e-11		2.95456e-06	2.25033e-07	0.0106126					2.17883e-07	0.000148149					4.94724e-21	6.21913e-10	1.26346e-08					9.6206e-29		4.07463e-19	9.94028e-18		0.00177758	0.000317114				4.17563e-25	0.00784921	2.89581e-44		0.00234127
response to organic cyclic substance	7.57687e-10														2.1043e-06	0.000294153	0.00918387			1.05442e-11									0.0205048		0.027228			0.00145473			2.79103e-12	1.73474e-12	0.0135374	0.000161937				9.73427e-09	3.19505e-07
protein transport		9.13368e-10	0.00134946	6.12174e-10		4.44393e-10	7.33121e-05	1.61125e-15		2.36511e-26	0.00214402	8.86039e-17	5.95192e-21	1.91925e-08					1.76304e-13	0.0369864	1.2298e-08	1.04347e-06			2.24671e-42	6.97315e-19	6.4237e-15	0.00823723		0.0387247		7.14575e-51	0.000172653	2.18535e-25	2.19238e-33	0.043231					2.81885e-06	2.92615e-49	4.37621e-11	1.01472e-60		1.6462e-08
di-, tri-valent inorganic cation transport	9.26458e-14								0.0037374						4.65416e-12	4.37054e-08	6.98114e-06	0.000172852		6.00675e-17				0.000205256					9.35494e-06		5.14326e-07			0.00400731			3.12733e-19	1.54691e-18	1.23006e-05	2.89158e-10	0.0298901			1.71168e-08	1.00655e-13			0.000134552
amine transport	3.4094e-24	3.5173e-09	5.18149e-10	9.62945e-11	1.75652e-11	2.6944e-18	4.35311e-09	1.85608e-08	5.14904e-16	2.04758e-16	8.75045e-12	3.87612e-16	8.03196e-20	1.46177e-10	3.90268e-32	9.31082e-24	2.30569e-18	7.43408e-22	1.60173e-05	2.53786e-26	3.52345e-25	2.1384e-21	7.44057e-16	1.23544e-18	5.36113e-13	8.7318e-10	0.000212604	1.59792e-14	8.94533e-21	7.38456e-13	1.04251e-31	4.29014e-08	7.08103e-10		1.687e-09	1.16022e-15	5.0467e-34	5.88954e-25	3.43383e-18	1.06512e-23	5.19746e-23	1.09866e-07	2.38591e-19		2.68379e-31	7.57744e-10	1.12742e-15	5.78127e-20	2.07914e-09
organic acid transport	2.45704e-30	2.61225e-12	2.35395e-13	9.26431e-15	5.5718e-15	4.05143e-25	6.01778e-12	1.13431e-11	5.64771e-21	6.55341e-23	3.69639e-15	1.23688e-22	1.46305e-27	7.70661e-15	1.72808e-43	1.21382e-30	2.52288e-23	2.47861e-29	3.77497e-08	1.72412e-33	1.67873e-34	3.60971e-29	5.11839e-21	2.20612e-24	8.00176e-19	2.04113e-13	5.86654e-07	3.91888e-19	2.18125e-26	8.81013e-17	7.74029e-44	1.73551e-12	2.93743e-13		5.63677e-14	1.16904e-20	1.40947e-45	7.64117e-31	4.12081e-23	2.58738e-30	5.94309e-33	2.47653e-12	2.55565e-26		2.58407e-41	1.16956e-13	1.43713e-21	5.058e-26	2.03957e-12
nucleobase, nucleoside, nucleotide and nucleic acid transport	0.000428806																			5.68895e-05														0.00585967			0.000225979	3.79678e-05						3.54659e-07
lipid catabolic process	3.3573e-15								0.0026916						1.26411e-13	5.04551e-09	1.71444e-06	2.34094e-05		1.39307e-17				8.47014e-05					1.1389e-06		6.7566e-09			0.000217537			1.8214e-21	9.86986e-19	6.21788e-07	5.50012e-13	0.00943085			2.24635e-11	4.79719e-16			8.92572e-06
carbohydrate biosynthetic process	1.49195e-06														0.0438233					2.54712e-08												0.0263601		0.000108757			5.31751e-07	2.56337e-10						7.03151e-09	0.00442045
carbohydrate catabolic process	1.42538e-09														7.92385e-06	0.00024552	0.00223795			1.72131e-11									0.0072949		0.031982			0.000536199			2.12553e-11	1.00383e-13	0.00197119	2.87241e-07				1.77562e-08	4.01278e-08			0.044512
organic acid biosynthetic process	2.10474e-15								0.000126746						1.40027e-14	4.0689e-10	1.91468e-07	1.44122e-06		1.45342e-18	0.0231396			4.83285e-06					1.24033e-07		6.81734e-10						1.26501e-21	3.42211e-20	2.06432e-07	4.79503e-12	0.000215308			4.01954e-05	4.75659e-16			7.91551e-07
organic acid catabolic process	2.53152e-11														2.03023e-07	2.18598e-05	0.000594271	0.0472018		2.41703e-13				0.0322574					0.000554624		0.00153988			1.68724e-05			4.4325e-14	1.77415e-16	7.60816e-05	6.57894e-11				3.97863e-11	2.71791e-11			0.0034523
Wnt receptor signaling pathway	5.32845e-08														0.000401296	0.00988648				6.3468e-09														0.00010588			3.43004e-09	2.87772e-10		0.00409876				4.20976e-10	4.73908e-05
mRNA metabolic process		3.92965e-08	0.00805009	8.36611e-08		7.23924e-07	0.00101497	1.48487e-12		1.76302e-17	0.0141208	1.34597e-11	2.65225e-13	1.72184e-06					2.54897e-11		2.1241e-05	0.000132049			9.21656e-27	3.58907e-14	6.36632e-13	0.0471641				1.38795e-33	0.000458407	1.81886e-22	7.69714e-23						0.00156457	2.0951e-30	1.56167e-07	1.39156e-46		6.50761e-07
dephosphorylation	0.0155748	0.00461766						7.50732e-06		7.75642e-05		0.0471266	0.0264631						0.00035592	0.000637876					4.75701e-09	8.23634e-07	5.6934e-05					2.03817e-13		4.17856e-13	4.8317e-08		0.0479745	4.84538e-05				3.76086e-09		2.49006e-22
cell-cell adhesion	3.28279e-07							0.000451461		0.000745446					0.0406546				0.0254828	8.15663e-11					7.47423e-09	9.00262e-06	0.00312084					1.38545e-13		7.86597e-12	4.44769e-07		1.09689e-09	2.89166e-12				3.65899e-09		1.70586e-23	0.0151027
cell migration	1.46839e-11														2.06827e-09	2.89463e-05	0.00293202	0.0253626		8.70935e-14				0.0380433					0.0073661		0.00019218	0.00562537		7.74043e-07			3.41554e-17	6.20149e-14	0.00434602	1.59723e-05				2.69968e-17	6.88646e-10			0.0309243
peptidyl-amino acid modification	0.0414172	0.00777845						1.37021e-05		6.14445e-05		0.0329918	0.0157818						0.000442001	0.00168498					3.82037e-09	9.04456e-07	8.26295e-05					2.19013e-13		8.32936e-13	3.95473e-08			0.000164597				2.26343e-09		3.19508e-22
regulation of lipid metabolic process	1.54854e-07														0.00114781	0.0184368				1.53839e-09														3.96165e-05			6.15303e-09	6.85849e-11		0.00212979				2.52306e-10	8.02654e-05
regulation of metabolic process	9.12029e-10							1.02868e-05		2.90305e-08		0.0319826	0.00720746		9.79233e-10	0.00999041			3.72505e-05	4.74354e-14					4.44445e-26	7.48081e-07	4.98154e-06					1.46932e-40		7.3941e-20	6.40453e-20		2.13975e-22	1.39839e-12		0.0263017		2.66049e-40		1.01927e-66	1.98281e-07
protein metabolic process	2.50905e-09	0.00390211		0.0270887				8.5139e-08		7.43128e-12		0.000179288	8.6619e-06		3.1808e-07				1.28405e-06	1.01616e-13					6.48785e-31	1.65872e-09	1.41189e-07					3.34636e-45		2.2609e-21	1.8077e-23		6.81371e-20	1.06517e-12				2.92519e-43		2.94782e-67	1.12163e-05	0.048989
second-messenger-mediated signaling	2.26079e-19				0.00886681	2.05024e-07			1.25777e-10	0.000414518	0.0241103	4.03394e-05	6.23372e-07	0.0204877	2.96362e-25	5.29462e-16	1.8395e-11	3.94471e-14		1.15081e-22	1.88922e-13	1.83674e-09	6.98024e-06	6.69748e-12	0.0402891			0.000236833	9.88961e-12	0.00155913	2.19388e-21					7.05228e-06	1.28096e-30	2.39697e-20	1.62395e-10	3.76633e-13	2.33609e-15		9.98799e-07		6.45377e-22		1.39105e-07	2.40873e-11	0.0115992
cell cycle phase		4.15039e-17	2.40177e-09	1.42048e-17	4.02689e-07	9.18642e-19	7.60152e-11	8.4885e-24		6.84323e-35	4.30033e-09	1.16971e-25	4.13721e-30	1.61266e-15					1.997e-20		5.22406e-18	1.66553e-15	2.49682e-08		8.37367e-47	1.89114e-27	3.14524e-22	5.22102e-09		5.89474e-08	1.39348e-09	1.04571e-52	6.41631e-11	6.35569e-30	7.43642e-39	2.23793e-08					1.23393e-14	1.97008e-48	3.50716e-20	1.15811e-56		9.19733e-16	2.18241e-08		0.00150633
regulation of anatomical structure morphogenesis	6.26446e-10														2.37268e-07	0.000710564	0.0297628			8.1861e-13					0.00897521						0.0324593	5.31893e-08		2.85885e-10	0.00877979		1.57413e-15	1.58301e-13	0.0355524	4.67025e-05		0.000303313		7.36894e-24	1.75583e-08
electron transport chain	3.15892e-08														4.50756e-06	0.00030747	0.00511319	0.0307414		4.57239e-09				0.0341123					0.0131396		0.00294425						6.57177e-10	4.26532e-09	0.00851972	0.000758215					3.9359e-06			0.0325058
signal transmission via phosphorylation event	9.68347e-05							0.000148247		0.00044993									0.00314417	3.37575e-07					7.53136e-09	1.19293e-05	0.000510553					1.03592e-13		6.701e-13	1.37699e-07		1.14902e-05	3.64107e-08				1.07617e-09		5.0756e-25
intracellular signaling pathway	9.33847e-07	0.00573157		0.0232306				5.78119e-07		1.47727e-10		0.000176185	6.22875e-06		0.00784718				1.2077e-05	1.50053e-10					5.13658e-23	4.72766e-09	1.19616e-06					1.99061e-32		4.82175e-18	7.61861e-18		2.81246e-12	6.14558e-10				3.61255e-29		2.38416e-49	0.0468515
regulation of signaling process	5.256e-06	0.000229852		0.0016718				6.85375e-09		3.33344e-12		9.09267e-06	2.8023e-07						3.87778e-07	2.07184e-09					2.76147e-24	5.64376e-11	3.65064e-08					1.05531e-33		3.94148e-20	2.05948e-19		1.06393e-09	1.86162e-09				1.79398e-28	0.0432259	1.26365e-49		0.00504419
regulation of Wnt receptor signaling pathway	1.68966e-07														0.00231492	0.0288221				7.14623e-08														0.000827743			5.4037e-08	6.74152e-09		0.00458736				2.50742e-08	0.000125632
cell differentiation	2.31615e-14								0.00722804						6.94416e-19	7.8246e-08	0.000139021	0.000216338		1.90483e-19				0.00134747	0.00659734				0.000679392		4.7571e-11	2.9524e-10		1.27641e-10	0.00986938		1.2916e-30	1.38339e-17	0.000365988	2.10666e-07	0.000789007	9.88998e-07		1.67419e-34	1.90409e-15			0.00151666
regulation of cell adhesion	0.000205551							0.0468566												2.061e-06					0.000830499	0.0181662						1.32644e-07		6.03486e-10	0.00173441		3.19871e-05	8.53115e-08				0.000230668		6.47319e-18
neuron differentiation	3.85373e-12								0.00753257						4.37354e-10	3.54778e-07	2.04133e-05	0.000454326		6.34349e-14				0.00108035					3.78671e-05		2.81962e-06						1.19706e-15	5.39849e-15	4.55647e-05	2.94998e-08				1.07999e-05	3.71498e-11			0.000163981
epithelial cell differentiation	5.90763e-10								0.0036119						9.53465e-09	1.64768e-06	7.94732e-05	0.000500894		2.03835e-11				0.000810645					9.22608e-05		5.32598e-06						1.00178e-12	9.32332e-12	7.28096e-05	8.75369e-08	0.0207338				1.59569e-09			0.000226752
regulation of cyclase activity	2.88378e-17	0.0101173	0.000442045	0.00069499	3.06473e-05	1.88709e-08	0.002363		6.95736e-10	3.94008e-06	9.41186e-05	7.39604e-07	9.78605e-09	0.000434668	7.8682e-20	4.3784e-15	8.20311e-12	4.55158e-13		2.12129e-18	2.43638e-12	1.43548e-10	1.22763e-07	2.22357e-11	0.00062071	0.00922411		5.61275e-07	1.11504e-12	1.28234e-05	4.81261e-18		0.00117287		0.0280229	1.54365e-07	7.53978e-23	1.1663e-17	1.82673e-11	6.7319e-15	2.95913e-12		6.17115e-09		1.42878e-19	0.0022346	8.08906e-08	3.57169e-12	0.000213868
regulation of cell projection organization								0.00511126											0.0236751	0.0389855					3.77206e-05	0.00176013	0.00383544					1.07931e-08		1.7031e-10	9.15578e-05			0.00237864				7.98046e-06		4.87778e-18
regulation of defense response	5.07088e-11														2.34899e-08	1.04954e-05	0.000634081	0.015044		2.58013e-13				0.00946684					0.00128447		0.000407034			0.00139506			1.12469e-14	1.58582e-14	0.000600878	3.71858e-07				5.21525e-09	8.00763e-10			0.00499013
regulation of neurological system process	4.85413e-08														2.14798e-05	0.00174807	0.0398948			3.70067e-09											0.0275403			0.00966227			2.34955e-10	1.13596e-09	0.0447091	0.000271975				7.54342e-08	1.98172e-06
response to corticosteroid stimulus	5.19066e-08														0.000109523	0.00269858	0.0336653			7.71088e-09									0.0439835					0.00851642			4.1922e-09	5.20491e-10	0.0278052	0.000231508				6.54432e-07	5.47581e-06
regulation of response to external stimulus	6.09658e-13								0.00354928						1.49277e-11	1.50207e-07	3.00039e-05	0.000224768		2.68838e-15				0.00037099					5.33293e-05		5.02736e-07			0.017405			2.42974e-18	9.49066e-16	3.02434e-05	8.0817e-09	0.0301291			6.1814e-08	1.7201e-12			0.000200281
regulation of intracellular transport								0.00771761											0.0413141						0.000299612	0.00680555	0.00720869					4.17884e-07		5.10424e-09	0.000510124							0.000115651		7.15262e-15
RNA biosynthetic process	0.0298826	0.00901011						1.5558e-05		1.34061e-05		0.0173275	0.00625784						0.000186154	0.00124151					1.15251e-10	1.02151e-06	3.63474e-05					1.89137e-15		1.90021e-13	2.88545e-09		0.0376601	0.000681975				1.45504e-11		4.17921e-26
regulation of homeostatic process	1.91105e-07														0.000732056	0.0173628				8.40424e-09														0.00473581			7.5788e-09	1.79585e-09		0.00839043				2.79819e-07	0.000109093
regulation of localization	1.55719e-09														5.38796e-08	0.00431034				4.44006e-13					2.96429e-08	0.0169442	0.0252758					7.44731e-16		6.892e-13	4.23791e-07		1.12308e-17	8.30406e-12		0.0118924		5.26455e-12		3.08036e-36	6.02518e-07
regulation of protein localization	0.00669889							0.0101276											0.0448207	0.000585055					3.4714e-05	0.00622049	0.00768749					5.34648e-09		1.88483e-10	7.84253e-05		0.00815296	0.000226198				3.57746e-06		8.7443e-20
regulation of actin filament-based process		1.21468e-05	0.0362427	7.58506e-05		0.00295163	0.003597	6.65416e-08		2.72043e-08	0.0192722	9.98186e-06	1.94327e-06	0.0013862					2.62459e-06		0.0358324	0.019688			5.89702e-11	4.3398e-09	4.81402e-07					2.07281e-13	0.0101655	9.20219e-12	1.04107e-09							1.53235e-10	0.000247016	4.58811e-17		0.000349251
cell part morphogenesis	0.0380596							0.0059674											0.0392137	0.00401836					7.88854e-05	0.00202107	0.00894737					3.04101e-08		5.21641e-10	0.000191942			0.000362178				2.70319e-05		2.55291e-17
regulation of organelle organization		4.32197e-09	0.000940561	1.21444e-08		3.21623e-07	8.77112e-05	1.68022e-13		5.02071e-17	0.00127125	1.29873e-11	2.01006e-13	7.11015e-07					3.26997e-11		1.86963e-05	4.56324e-05	0.0384535		2.08638e-24	9.11972e-16	2.46494e-12	0.00889349		0.0192429		1.18132e-29	0.00013155	1.45375e-20	8.4602e-21	0.0332957					0.00662878	4.10557e-25	1.97986e-08	4.18473e-37		1.31771e-07
cellular response to stress		1.17003e-07	0.0442758	3.69415e-07		1.08231e-05	0.00753193	6.05476e-13		1.125e-18		3.52242e-11	1.50068e-13	1.58442e-05					6.91017e-11	0.000468937	0.00105214	0.00791202			9.34066e-32	1.34417e-15	6.56322e-12					2.30563e-40	0.00569941	5.41225e-23	1.00442e-25		0.0234289	0.000283823				1.11247e-35	1.25549e-06	9.84287e-53		2.512e-06
response to cytokine stimulus	7.62115e-06																			2.26886e-07												0.0250834		3.18206e-05			3.28159e-06	3.38909e-09		0.0307126				1.19776e-09	0.00583722
cellular macromolecular complex assembly	0.0106413							0.0335169		0.0167543										0.000417004					3.48126e-06	0.00972632	0.00525289					9.09919e-11		6.04075e-11	8.68863e-06		0.0028881	0.000934762				8.05854e-09		5.38672e-24
cellular nitrogen compound metabolic process	8.83071e-05	7.19597e-07		2.31596e-06		4.51068e-05		8.46822e-13		4.09977e-22		1.00746e-11	3.93967e-15	7.59266e-05					3.59699e-11	5.05104e-08	0.00414693				4.79621e-46	1.35991e-15	3.86474e-12					9.89671e-60	0.0459274	1.05387e-25	1.77144e-34		3.32655e-09	1.49071e-07				3.14243e-60	2.11454e-05	1.45914e-75		8.90878e-06
ncRNA metabolic process	0.00612679	4.62037e-05		0.000582416				4.95464e-09		1.39817e-09		4.004e-05	5.75147e-06	0.0275213					9.68081e-07	6.93356e-05					5.73277e-16	1.39859e-10	7.3887e-08					7.76115e-22		1.43673e-17	1.20301e-13		0.00988338	4.76339e-06				2.48304e-16	0.0137625	3.72125e-32		0.00210575
tube morphogenesis	8.7992e-15								0.000666244						1.07951e-12	3.01948e-09	7.94332e-07	6.89848e-06		3.35382e-16				2.07184e-05					2.31852e-07		5.29875e-09						4.04263e-19	7.95511e-18	3.10394e-07	2.15557e-12	0.00269944			1.95157e-05	3.08928e-15			1.50839e-06
regulation of signaling pathway	3.03116e-09	0.0475805						6.89444e-06		2.52249e-07		0.0358135	0.00794412		5.43557e-06				0.000102225	3.23375e-13					6.72653e-19	2.56828e-07	1.3039e-05					3.34004e-29		4.89217e-18	3.37724e-15		5.48381e-17	1.16886e-12				4.52843e-24		2.453e-49	2.05772e-05
regulation of growth	2.52281e-08							0.0324833							5.60464e-05	0.0280683				1.9113e-11					3.37605e-06	0.0104273	0.0251703					3.57369e-12		1.70378e-12	1.42033e-05		6.4797e-13	6.72167e-12		0.0195443		4.11899e-08		1.60229e-28	2.11727e-05
regulation of locomotion	2.1317e-09														1.15043e-06	0.000809475	0.0244506			5.50281e-12												0.000678467		5.6498e-07			1.06059e-13	2.20629e-12	0.0342778	4.3123e-05				3.50632e-16	1.36246e-07
regulation of cell proliferation	7.49051e-15								0.00562884						1.41834e-18	4.32428e-08	6.74191e-05	0.000132387		6.91573e-20				0.000653325					0.000331489		6.98409e-11	1.77855e-08		6.48417e-10			3.22274e-30	4.17763e-18	0.000163968	2.51214e-08	0.000769133	6.57646e-05		5.1988e-31	5.72919e-16			0.000765584
cellular ketone metabolic process	3.18471e-18								0.00047428						1.24193e-21	1.06614e-10	6.95092e-07	1.72607e-06		5.33182e-24				1.3894e-05					1.15589e-06		1.88533e-13	2.15487e-08		3.36715e-10			7.1584e-35	8.76735e-24	4.73537e-07	1.06881e-13	3.37596e-05	0.00235429		5.42495e-29	1.08557e-21			4.52364e-06
response to drug	4.17829e-10														3.46118e-07	0.000378469	0.013705			7.70971e-13											0.0273052	0.00218077		1.0895e-06			1.95637e-14	4.46218e-13	0.0228164	0.00018598				1.3879e-15	9.64973e-08
homeostatic process	1.79451e-17								1.74504e-05						1.61984e-24	1.55509e-11	2.94601e-07	2.01853e-08		8.63444e-23	0.000482806			1.06844e-06					6.55712e-07		1.27176e-17			6.16688e-05			3.56723e-35	1.61056e-20	8.77627e-07	3.59724e-11	9.07971e-10			2.81379e-18	8.39059e-21			1.00927e-06
regulation of GTPase activity		4.89633e-05		0.00079756			0.0360459	4.70191e-08		2.67315e-08		7.92021e-05	8.1721e-06	0.0355826					1.52218e-05	0.00990382					3.53466e-12	5.13827e-10	2.19168e-06					1.09893e-15		1.77098e-13	3.28234e-10			0.000527458				2.20477e-11	0.00543441	2.53085e-21		0.00449505
regulation of I-kappaB kinase/NF-kappaB cascade	0.0001209																			3.39768e-06												0.00383063		8.67515e-06			4.07713e-05	1.63518e-07						4.17527e-11
regulation of ion transport	1.3425e-06														0.000611158	0.0106303				3.53665e-07																	1.44914e-07	2.46695e-07		0.0106142				0.0102057	0.000270691
regulation of MAP kinase activity	1.94799e-07														0.00466711					1.30056e-09												0.00241564		4.85712e-06			9.12381e-09	2.26334e-10		0.0472817				4.41952e-12	0.000814992
macromolecule modification	1.41759e-06	1.90896e-06		9.68199e-06		0.000791444		2.17483e-12		4.86409e-20		3.63268e-10	4.16185e-13	0.00062115					2.62818e-10	2.11706e-10					8.48034e-42	3.52141e-15	2.28495e-11					1.95753e-55		3.38684e-25	1.33383e-31		2.73208e-12	4.24342e-10				1.40602e-52	0.000195438	1.12347e-71		3.74438e-05
response to peptide hormone stimulus	8.47504e-10														2.53641e-06	0.000496047	0.0129645			1.87336e-12									0.044389			0.00330711		1.13988e-06			3.2166e-13	3.61944e-14	0.019063	1.67557e-05				3.75209e-14	1.23825e-07
cellular protein complex assembly		0.000647344		0.00484154				1.99483e-06		8.81316e-07		0.00108359	0.000370063						4.37823e-05						3.09229e-10	1.60064e-07	4.16477e-06					3.54163e-14		1.80465e-13	2.02511e-09							8.03885e-11		4.6339e-22		0.023045
regulation of system process	1.71872e-08														4.83151e-07	0.00144765				9.56428e-11											0.00969462	0.0191122		6.89575e-06			1.70228e-13	2.35237e-10		0.00173742				5.67269e-16	5.09809e-07
regulation of cellular component biogenesis		1.11426e-06	0.0151451	4.01799e-06		0.00015839	0.00165565	7.48117e-10		3.25404e-11	0.0135797	1.19972e-07	1.64582e-08	0.000111097					3.17945e-08		0.00439576	0.00450209			1.25051e-15	2.97912e-11	3.041e-09					1.72111e-19	0.00279443	6.73453e-16	7.46734e-14							6.05504e-16	1.58951e-05	5.88502e-26		2.54669e-05
cellular catabolic process	4.31932e-07	4.43903e-05		0.000528062				4.103e-10		5.9091e-13		3.97496e-06	1.75514e-07	0.0344364	0.0444924				3.30768e-08	2.29676e-10					1.80774e-27	2.53869e-12	5.93325e-09					1.29948e-38		4.62239e-22	3.20695e-22		8.8902e-12	1.08724e-10				1.33899e-31		2.4385e-55	0.0175037	0.00106336
cellular biosynthetic process	1.15755e-14								0.00912226						1.55131e-19	1.06209e-07	0.000191956	0.00034595		3.00133e-20				0.00141508	1.01274e-05				0.00124671		8.27507e-11	2.30078e-14		1.79605e-11	8.34215e-05		1.56111e-32	2.3992e-18	0.000518762	1.94358e-07	0.000655759	3.72921e-10		3.08326e-38	7.83272e-16			0.00301134
cellular macromolecule metabolic process	6.3694e-05	3.07676e-07		6.61568e-07		5.72843e-06		1.75277e-13		8.21689e-25		3.86754e-13	3.04985e-17	2.50735e-05					7.78135e-12	3.79926e-08	0.000389619	0.0411054			6.84621e-53	2.21888e-16	7.2902e-13					8.87498e-68	0.0305569	1.2456e-26	1.41959e-38		8.83689e-10	1.50303e-07				2.12109e-72	3.66075e-06	2.40738e-82		2.95614e-06
cellular nitrogen compound biosynthetic process	3.42757e-12														1.70712e-09	2.76944e-05	0.00228986			2.83338e-16				0.0415031	0.00576367				0.0125777		0.00467067	6.68026e-08		2.60997e-09	0.016015		3.99711e-19	1.86004e-17	0.0035599	1.1874e-06		0.00102758		1.25657e-21	1.25501e-10
small molecule catabolic process	7.78849e-13														1.70342e-09	1.36804e-05	0.000959783			1.37761e-16				0.0443972	0.000812986				0.00324981		0.00170584	1.26512e-09		2.15293e-11	0.0014121		3.33339e-19	1.90497e-18	0.000439608	2.98969e-09		0.000247426		9.4544e-25	2.85443e-12			0.016271
small molecule biosynthetic process	1.23677e-15								0.00221559						2.31718e-16	1.23827e-08	1.24658e-05	0.000117912		6.94545e-21				0.000176153					4.6584e-05		1.40128e-08	2.67359e-05		9.37462e-08			1.23507e-27	3.93678e-21	2.77313e-05	1.09122e-09	0.00671109			4.62742e-21	3.77326e-16			0.000252472
innate immune response	4.70801e-12														4.04024e-09	3.04362e-06	0.000228792	0.00461907		7.53524e-14				0.0058231					0.000281969		5.60367e-05			0.000453621			1.0466e-15	2.59847e-15	0.000185064	3.18625e-08				4.83358e-10	6.67534e-11			0.00148181
heterocycle metabolic process	1.3929e-11														1.05517e-08	0.000113543	0.00708662			3.07438e-15					0.00172839				0.0499198		0.0188298	1.0728e-08		9.17505e-10	0.00437736		4.37882e-18	1.06671e-15	0.0131754	1.58474e-05		0.000194777		4.72912e-23	1.97042e-09
glycerolipid metabolic process	1.32536e-12								0.00273779						5.88432e-11	1.8263e-07	1.79265e-05	0.000237491		1.83072e-15				0.000241788					3.64964e-05		1.99835e-06						3.36356e-17	3.00212e-16	1.92828e-05	8.23749e-09	0.0259267			3.66238e-05	4.67308e-12			0.000225172
lymphocyte activation	9.80887e-08														0.00126439	0.0315252				1.73087e-10												4.4676e-05		7.66419e-08			9.18669e-10	7.49434e-12		0.00241508		0.036024		2.70672e-15	6.5425e-05
secretion	1.49944e-06														0.000501375					5.67642e-09												0.00291867		3.86798e-06			1.08263e-09	5.55838e-08						2.49566e-15	0.00131073
intracellular transport		1.6817e-10	0.000290399	8.43021e-11	0.0179368	2.06666e-11	1.60312e-05	2.43808e-16		4.54465e-27	0.000663059	6.64101e-18	8.56449e-22	2.01408e-09					1.71317e-14		3.6586e-10	6.43753e-08	0.00808477		1.78516e-42	3.0602e-19	3.15242e-16	0.00182811		0.00768434	0.0190327	1.21785e-50	2.39076e-05	1.92701e-26	5.21586e-34	0.00698433					2.30596e-08	1.34248e-49	4.58837e-12	6.44739e-62		1.74589e-09	0.00555071
Golgi vesicle transport		4.46741e-07	0.00935059	2.72806e-06		0.000102384	0.000221612	4.10263e-10		2.81112e-11	0.00646259	7.35227e-08	7.79543e-09	0.000104876					6.63462e-08		0.00618604	0.00198584			4.4281e-15	1.56724e-11	8.87146e-10	0.0259019				2.08868e-18	0.0018362	4.11152e-16	5.44861e-13							2.58876e-15	4.01341e-06	6.71802e-25		2.81779e-05
organelle fission		3.32048e-16	2.71057e-09	1.68759e-16	9.43786e-08	7.9363e-17	3.80174e-11	1.05532e-21		1.78997e-29	2.31985e-09	1.63927e-22	6.95651e-26	2.95238e-14				0.0397982	2.95849e-18		1.05565e-15	1.28428e-14	1.33062e-08		4.57981e-37	7.7441e-25	2.71904e-20	1.53012e-09		2.52509e-08	3.14436e-09	2.98351e-41	7.90727e-11	2.85674e-26	2.67432e-31	1.32575e-08					2.56714e-12	3.51844e-37	8.16227e-19	2.85797e-44		1.62888e-14	5.87379e-08		0.000732638
cell development	2.4907e-09														3.73846e-06	0.00156424	0.0363998			6.10372e-12												4.54024e-05		2.46001e-08			3.79755e-13	5.83282e-13	0.0430724	0.000348801		0.0358076		2.12348e-18	5.68245e-07
hemopoietic or lymphoid organ development	6.47695e-07														0.00588688	0.0365223				1.52245e-09														0.000152097			4.6746e-08	1.37953e-11		0.000247208				3.21585e-08	0.000154806
regulation of response to stimulus	2.904e-12														1.16226e-11	1.37902e-05	0.00229444			1.22488e-16				0.0390813	0.000248315				0.0184298		0.000171205	7.88949e-11		2.90147e-11	0.000770409		4.89318e-22	5.11873e-16	0.00433598	2.00766e-06		1.42423e-06		5.75545e-30	2.60117e-11
embryonic morphogenesis	5.17655e-18								4.10943e-05						1.0148e-19	1.10664e-11	4.29778e-08	8.02978e-08		5.13848e-22	0.00928504			9.86724e-07					3.67669e-08		1.04271e-13			0.000144513			3.67111e-29	1.032e-21	6.32068e-08	1.80042e-13	5.42147e-06			1.018e-13	4.55533e-20			1.52152e-07
system development	1.89341e-14								0.0131829						6.21427e-17	7.28878e-08	9.61057e-05	0.000270525		9.34239e-19				0.00157096					0.000272553		9.02029e-10	3.19332e-08		1.42007e-10			7.40395e-28	4.88416e-18	0.000149292	2.82409e-08	0.0134861	0.000145321		3.26712e-31	1.92172e-15			0.000989995
regulation of catalytic activity	1.03079e-05	0.0247504						6.70752e-06		1.12224e-08		0.00162402	0.000127705						5.14509e-05	1.19792e-08					1.92585e-19	1.57024e-07	6.80763e-06					8.9363e-28		1.75373e-16	2.45224e-15		4.68313e-10	7.35676e-08				6.0595e-25		6.63205e-45
regulation of developmental process	5.42558e-12														1.18961e-12	2.43719e-05	0.00554256			1.41287e-16					3.01683e-07				0.0300914		3.25469e-05	9.21286e-16		1.72946e-13	1.81866e-06		8.24589e-24	8.71218e-16	0.00919784	6.15992e-06		4.16915e-11		1.09631e-38	1.08091e-11
regulation of cell activation	5.45627e-09														2.36e-05	0.00238249	0.0406788			1.36515e-11												0.000338835		1.76206e-07			5.99372e-12	3.51234e-13	0.0425231	5.74681e-05				1.96641e-15	8.24359e-07
neurological system process	1.37275e-36	1.16636e-11	1.10719e-13	9.77614e-17	9.15528e-14	3.23607e-41	2.69067e-09	2.59272e-12	2.39656e-29	3.85183e-37	1.55675e-12	2.31407e-36	1.66551e-46	1.3546e-19	5.1835e-86	5.12503e-39	1.34027e-25	8.71392e-46	1.44917e-09	5.57612e-46	1.95042e-69	1.33881e-42	1.51883e-22	1.01369e-31	1.51017e-38	4.90609e-13	5.39142e-10	8.27768e-18	3.59283e-27	5.29262e-15	1.67646e-97	4.86133e-28	6.44975e-13		1.30645e-27	4.50691e-23	2.1909e-88	4.60738e-35	9.87325e-24	9.96367e-32	1.90944e-103	5.92915e-39	6.32803e-35		5.70505e-61	1.68198e-16	6.57762e-34	4.12562e-31	3.41305e-12
regulation of secretion	1.4557e-10														1.15233e-08	5.04578e-05	0.00351732	0.0228372		3.43798e-13				0.0190343					0.0103695		0.000710145			0.000357428			2.1839e-15	7.34512e-13	0.00939824	0.000155067				1.76045e-11	1.52193e-08			0.0483675
regulation of DNA metabolic process		0.000771305		0.00611147				1.81463e-06		3.90011e-06		0.00201721	0.000678649						6.24067e-05						7.28492e-10	1.7603e-07	6.35393e-06					2.19608e-13		6.88319e-13	1.12285e-08							5.48846e-10		8.10484e-21		0.018946
regulation of small GTPase mediated signal transduction		4.2328e-12	9.94221e-06	6.4687e-11	0.00061424	6.34941e-09	8.80027e-08	1.2476e-16		1.43742e-20	1.89375e-06	2.10153e-14	4.05959e-17	2.11083e-08					3.95589e-12		7.27368e-07	3.84764e-07	0.00187693		7.35671e-26	1.29195e-20	1.31148e-13	2.37751e-05		0.000490925		8.76521e-30	3.77605e-06	6.37654e-21	2.5889e-21	0.0010297					0.00651088	5.52067e-24	6.0362e-12	4.75682e-32		3.60047e-09	0.0484759
regulation of binding	0.00175847	0.0375283						4.84717e-05		0.000335762									0.00057301	4.93816e-05					2.59621e-09	1.4634e-05	5.28597e-05					1.54498e-14		2.83188e-14	2.11945e-08		0.000772858	3.86548e-06				1.90737e-10		3.07482e-27
regulation of cellular component organization		8.13072e-08	0.0329331	1.62637e-07		3.16549e-06	0.00505996	5.01987e-13		8.84975e-19		1.81242e-11	1.44645e-13	6.30336e-06					2.3858e-11	0.00986917	0.000341898	0.00356982			4.87773e-32	2.24469e-15	1.61373e-12					5.89475e-41	0.00351933	8.51561e-24	1.95864e-26			0.00417672				1.08006e-36	1.01958e-06	2.30208e-54		9.81151e-07
nuclear transport		0.00142762		0.0147782				6.76909e-06		1.64512e-05		0.0049291	0.00146197						0.000162082						6.71281e-09	4.64122e-07	2.63131e-05					7.6398e-12		1.26389e-11	1.04861e-07							8.84081e-09		1.56341e-18		0.0350613
regulation of phosphorus metabolic process	1.44711e-05	0.02586						7.77017e-06		7.08563e-07		0.0141348	0.00526355						6.26446e-05	4.97335e-08					8.63732e-16	6.98298e-07	5.31145e-06					7.46112e-24		5.52545e-17	2.53933e-13		8.23695e-09	1.05575e-07				1.60325e-19		6.81319e-42
cofactor metabolic process	1.06533e-16								0.000383983						7.66364e-16	2.45289e-10	3.20323e-07	1.65302e-06		7.5645e-20				1.04477e-05					1.55453e-07		1.2039e-10			0.000332998			1.31185e-24	4.92392e-21	1.2417e-07	2.89082e-14	0.000631564			1.70177e-11	1.87121e-18			7.11536e-07
cofactor biosynthetic process	1.40193e-10														4.55377e-07	2.222e-05	0.000691133	0.0205072		4.09109e-12				0.0146587					0.000621708		0.0011816			0.0492103			1.49666e-12	3.48467e-14	0.000359862	3.0533e-08				1.65455e-05	1.75904e-09			0.00391141
regulation of protein metabolic process	0.00108956	8.89859e-06		3.73411e-05		0.00291722		1.20076e-10		1.1476e-14		5.62934e-08	1.72441e-09	0.00153424					3.2113e-09	9.53357e-06					5.74244e-28	2.0324e-12	1.80018e-10					6.6546e-38		1.17994e-22	4.32058e-23		2.44476e-05	9.47595e-06				2.05738e-33	0.001134	2.52918e-55		0.000133707
protein oligomerization	0.000611325	0.0229373						2.73093e-05		0.000274659									0.000773976	1.31448e-05					3.37813e-09	2.70574e-06	0.000148524					5.74175e-14		1.97868e-13	4.70573e-08		0.000316176	5.21802e-07				1.46871e-09		1.21361e-24
regulation of cellular component movement	9.79067e-09														1.69526e-05	0.00467607				4.20464e-11												1.24531e-05		2.87911e-08			1.73745e-12	1.10443e-11		0.000314676		0.0142402		2.12938e-18	1.73532e-06
chromosome organization		6.60576e-09	0.00195695	3.26028e-09		3.65416e-09	0.000115865	7.54692e-14		2.57186e-22	0.00266839	8.06106e-15	8.86246e-18	6.9005e-08					3.13778e-12		8.69254e-08	1.88539e-06	0.0347356		1.46804e-33	2.42298e-16	5.53504e-14	0.00624279		0.0319397		7.07139e-41	0.00021622	2.80207e-23	1.39657e-27	0.0316717					6.36181e-06	5.53464e-39	4.03984e-10	1.24343e-51		6.72379e-08	0.0389752
regulation of hydrolase activity	0.00196961	0.0293328						3.28573e-05		1.87886e-06		0.00825307	0.00117855						0.000433313	1.83916e-05					1.88949e-12	8.80756e-07	7.80585e-05					1.93359e-17		2.5127e-13	3.03207e-10		0.000241993	1.62068e-05				3.27783e-14		3.73233e-29
regulation of transferase activity	0.000451751	0.0127234						5.83752e-06		5.2237e-07		0.00565075	0.00141869						6.49907e-05	4.60534e-06					2.84081e-14	3.7121e-07	5.67207e-06					9.85449e-21		9.75251e-16	4.90018e-12		1.66685e-05	5.99055e-06				9.67771e-17		1.76801e-35
regulation of lyase activity	3.16631e-17	0.0227713	0.000904072	0.00159215	5.51174e-05	4.63675e-08	0.00482043		1.03855e-09	1.08692e-05	0.000203972	1.91757e-06	2.88988e-08	0.000873227	1.03858e-19	6.16318e-15	1.06623e-11	7.30225e-13		1.9203e-18	5.96538e-12	3.29451e-10	2.449e-07	3.29251e-11	0.00172902	0.0247689		1.21129e-06	1.63027e-12	2.63753e-05	8.69273e-18		0.00242572			3.30735e-07	7.17687e-23	8.10693e-18	2.16013e-11	5.85899e-15	5.25309e-12		1.70464e-08		1.56922e-19	0.00478194	1.47822e-07	5.33512e-12	0.000376549
proteolysis involved in cellular protein catabolic process		2.43016e-09	0.00251973	1.30123e-08		8.72993e-07	0.000141522	2.45615e-14		3.49534e-18	0.00377433	8.88805e-12	8.77914e-14	1.95123e-06					1.45643e-11		0.000122916	0.000403405			1.39782e-27	3.60855e-17	8.14394e-13					3.0846e-34	0.000318679	1.84587e-22	4.12382e-23			0.00832015				2.84917e-28	4.38313e-08	8.29518e-43		1.26893e-07
protein maturation	4.50508e-09														2.94805e-05	0.00101389	0.0155478			1.82402e-10									0.0235968					0.00010037			9.17884e-11	1.74766e-12	0.00985611	4.6166e-06				7.33468e-10	2.56744e-07
regulation of cell cycle		4.92438e-08	0.0157782	1.52302e-07		4.80443e-06	0.00153225	5.29858e-13		1.68954e-17	0.0280347	4.91206e-11	5.42265e-13	8.22836e-06					8.52382e-11	0.0284486	0.000585774	0.00163063			1.2614e-27	2.70547e-15	5.18671e-12					1.21864e-34	0.00213483	3.04217e-22	5.03646e-23			0.0110041				6.85366e-30	4.63161e-07	1.35119e-45		1.20146e-06
response to protein stimulus		0.00789461		0.0321679				6.53935e-05		6.21233e-05		0.0104078	0.00515294						0.000726473						1.35985e-07	1.2382e-05	4.00778e-05					2.00077e-10		5.42568e-11	9.02433e-07							3.37335e-08		1.7238e-17
regulation of nervous system development	8.20607e-07														0.000483749	0.0433258				7.95895e-09												7.20127e-05		5.35139e-08			1.0516e-09	1.97784e-09		0.0191208		0.0180727		3.4501e-18	0.000136161
regulation of peptidase activity								0.0031332		0.01705									0.0362785						6.10842e-05	0.000578233	0.00613529					2.06601e-07		1.90249e-08	0.000245794							4.05225e-05		1.82464e-13
nucleobase, nucleoside and nucleotide metabolic process	2.1587e-09							0.0112548							3.65403e-05	0.0112781				1.00232e-12					1.91691e-06	0.00127605	0.0435439					6.20389e-12		1.62589e-11	1.80723e-05		1.06723e-13	6.80008e-14		0.00214402		3.94382e-07		6.60743e-25	4.54856e-06
anatomical structure homeostasis	0.000149451																			1.1397e-05												0.00646201		6.30223e-06			0.000167133	5.96867e-07						1.56428e-10
regulation of cell development	3.16943e-09														4.49927e-07	0.000663534	0.0267311			1.30481e-11											0.0189414	0.000107852		4.07633e-08			5.11232e-14	4.77059e-12	0.0347646	6.70641e-05				1.7875e-19	6.54388e-08
regulation of vesicle-mediated transport		0.0272092						0.000179108		0.000895406									0.00341054						6.99194e-07	2.83218e-05	0.000459669					4.85822e-10		1.47476e-10	4.1383e-06			0.0404524				3.90203e-07		2.31201e-17
muscle structure development	4.07428e-05																			1.44405e-06												0.000935146		1.27092e-06			1.01473e-05	2.95997e-07						4.48962e-13
macromolecular complex assembly	0.00206459	0.00104332		0.00285998				1.27788e-07		7.58464e-11		1.74076e-05	1.34262e-06	0.0461056					1.01992e-06	1.21038e-05					2.24871e-21	3.60777e-09	8.70755e-08					6.51653e-30		9.48136e-19	8.98948e-18		2.30571e-05	2.19842e-05				7.79405e-27		5.80652e-47		0.00914148
glycosylation	2.94237e-18				0.0392634	0.00125291			3.15538e-07				0.00234147		8.76126e-19	5.79219e-14	7.13549e-11	1.17381e-10		2.7895e-20	1.97204e-07	3.4548e-06	0.000411389	3.25674e-09				0.00113602	9.2139e-12	0.0362217	1.72046e-15					0.000472785	4.19412e-24	1.87969e-21	1.05762e-10	3.98372e-16	1.64127e-08		0.000467154		1.89288e-20		0.000221675	9.34371e-11
response to oxygen levels	6.82891e-07														0.00469236					4.02098e-09												0.0107761		1.65262e-05			1.94923e-08	7.02399e-10		0.0258707				3.96429e-11	0.000767571
protein modification by small protein conjugation or removal		7.31888e-13	5.9119e-06	3.54593e-12	0.000755135	5.06939e-11	2.27809e-07	1.50686e-18		5.36465e-24	7.07373e-06	9.95844e-17	2.2398e-19	6.61104e-10					5.08504e-15		6.29954e-09	2.99839e-08	0.000579231		2.22592e-33	1.84958e-21	6.83922e-17	5.77507e-05		0.000264067	0.0297699	1.94496e-39	4.5451e-07	8.15005e-26	5.63879e-28	0.000398585					1.70501e-05	1.41833e-33	1.09175e-12	3.87888e-46		5.97211e-11	0.00208956
cellular response to chemical stimulus	6.38762e-10														5.77396e-08	0.000504093	0.030875			4.54466e-13					0.0260589						0.0239889	2.71037e-07		1.7149e-09	0.0312521		3.93854e-16	8.52921e-13		0.000159471		0.000403422		8.78903e-24	4.01737e-08
cellular response to endogenous stimulus	1.30074e-07														0.0013083	0.0356082				1.95817e-09												0.000297821		2.4865e-07			1.80367e-09	1.2299e-10		0.00405212				4.48231e-15	9.74876e-05
regulation of cellular response to stress		0.0247753						8.74785e-05		0.00056937									0.00116668						1.09647e-07	2.10636e-05	0.000170898					2.11319e-11		7.49968e-12	7.26748e-07			0.0285435				4.22295e-08		4.36282e-20
regulation of transcription regulator activity	0.00459055							0.00531323											0.0387813	0.000283704					3.69799e-05	0.00349211	0.0044436					4.99919e-09		6.67514e-11	9.60298e-05		0.00623757	2.23002e-05				5.86887e-06		1.4678e-19
regulation of anatomical structure size								0.0147355		0.0352189									0.0472204						0.000190212	0.00409367	0.0143688					4.66821e-07		4.45962e-08	0.000460074							4.53367e-05		8.777e-14
[truncated: 153 more columns]

## Sheet: NumOfPolarAAsWithPositiveCharge
Class	microtubule cytoskeleton organization	skeletal system development	angiogenesis	regulation of cytokine production	leukocyte differentiation	regulation of immune system process	regulation of immune effector process	regionalization	muscle system process	carbohydrate metabolic process	polysaccharide metabolic process	alcohol metabolic process	organic acid metabolic process	generation of precursor metabolites and energy	DNA metabolic process	DNA replication	DNA recombination	transcription	translation	protein folding	proteolysis	cellular amino acid and derivative metabolic process	cellular amino acid derivative metabolic process	protein targeting	lipid metabolic process	fatty acid metabolic process	phospholipid metabolic process	cellular aromatic compound metabolic process	one-carbon metabolic process	sulfur metabolic process	phosphorus metabolic process	ion transport	lipid transport	chemotaxis	defense response	response to oxidative stress	cytoskeleton organization	microtubule-based movement	cell cycle arrest	homophilic cell adhesion	signal transduction	cell surface receptor linked signaling pathway	enzyme linked receptor protein signaling pathway	G-protein coupled receptor protein signaling pathway	small GTPase mediated signal transduction	synaptic transmission	gamete generation	regulation of mitotic cell cycle	central nervous system development
microtubule cytoskeleton organization
skeletal system development	0.00473932
angiogenesis
regulation of cytokine production	6.85036e-09
leukocyte differentiation	0.0313212
regulation of immune system process	1.28784e-08
regulation of immune effector process	1.42529e-06
regionalization
muscle system process
carbohydrate metabolic process	1.64045e-06
polysaccharide metabolic process
alcohol metabolic process	1.56608e-09
organic acid metabolic process	6.83569e-08
generation of precursor metabolites and energy
DNA metabolic process		0.001966		3.26082e-13		4.08654e-16	7.03154e-08			3.72971e-12		1.38198e-17	1.93454e-15
DNA replication				1.1845e-08		1.69414e-08	6.50887e-06			8.69904e-06		2.23993e-09	1.73873e-07
DNA recombination				4.72412e-06		1.76008e-05	0.000180926			0.00302012		5.82818e-06	0.000239419
transcription				3.16219e-05		4.74182e-05	0.00371029			0.0227635		2.0865e-05	0.00321222
translation	4.91002e-10	4.30843e-25	1.65268e-20	7.61838e-36	2.59983e-20	1.82571e-44	4.40857e-24	3.98802e-26	6.9553e-22	2.97336e-47	1.94833e-19	1.4262e-48	7.07947e-51	6.40446e-28	2.11219e-26	2.04004e-16	5.30156e-11	5.41035e-23
protein folding		1.91873e-05	0.00179923	6.13899e-13	0.00106124	2.69263e-13	4.08091e-09	0.00174528	0.00676037	2.01587e-11	0.010769	2.53323e-15	8.67227e-14	0.00659802					7.25604e-12
proteolysis	3.67401e-08														3.67352e-17	8.49218e-08	0.000137835	0.00050603	2.62364e-52	1.23114e-13
cellular amino acid and derivative metabolic process	8.90551e-07														1.33447e-11	4.20403e-06	0.00112363	0.0103266	1.87013e-43	1.04536e-11
cellular amino acid derivative metabolic process	1.9489e-06														8.90381e-09	1.09355e-05	0.000687038	0.00783137	6.04e-32	3.6005e-10
protein targeting																			2.48908e-23	0.00759542
lipid metabolic process	1.15812e-11														1.95088e-26	3.32461e-12	1.45181e-07	5.5606e-08	8.88241e-59	5.79427e-19
fatty acid metabolic process	5.06788e-07														9.63789e-10	3.03253e-06	0.000436204	0.0185088	2.18052e-35	3.32504e-11
phospholipid metabolic process	4.52813e-07														3.5644e-10	1.79097e-06	0.000133292	0.00136162	2.77583e-33	1.10669e-10
cellular aromatic compound metabolic process	2.08241e-05														1.71515e-06	0.000218434	0.00686866		3.32734e-28	1.37371e-08
one-carbon metabolic process				0.00140359		0.00734547	0.011287					0.0213101							2.00254e-17						0.00121948
sulfur metabolic process																			2.32842e-17
phosphorus metabolic process				1.57317e-08		2.61462e-10	9.70696e-05			4.66797e-05		1.93442e-10	4.06727e-07						3.97677e-40	0.0182149	2.84261e-09	7.83407e-05	0.000355542		3.32914e-18	0.000183387	1.47415e-05	0.0282069
ion transport	1.39905e-25	6.90281e-06	0.000421972		2.7857e-05	2.888e-08		2.28742e-14	1.28093e-07	2.51743e-21	1.37664e-07	3.6452e-12	6.40399e-26	2.97631e-18	5.0817e-63	1.27872e-30	1.36447e-20	8.57229e-29	1.81797e-70	4.32651e-36	1.94064e-22	5.19605e-15	0.00143886	4.07845e-08	1.15442e-17	6.64327e-09	0.0371779	5.84044e-05	1.61595e-18	1.27983e-12	2.43583e-64
lipid transport	1.48392e-07														1.68544e-09	8.93199e-07	5.27502e-05	0.000735345	5.01722e-29	6.60593e-11									0.0132615		1.00034e-05
chemotaxis																			2.42897e-20	0.0348996												0.00187917
defense response	5.22478e-08														1.03167e-16	7.11841e-08	6.04198e-05	0.000122551	3.3509e-47	8.18102e-13									0.045177		1.61311e-10	7.02235e-12
response to oxidative stress	0.00195645														0.000252197	0.0182706			1.20328e-28	3.74323e-06												4.21255e-08
cytoskeleton organization		0.0499477		7.87618e-11		2.20089e-12	1.0438e-06			8.15386e-08		6.29937e-13	6.76009e-10						8.39781e-28		1.4477e-11	1.1396e-07	1.18934e-06		3.41488e-19	4.65038e-07	5.46385e-08	0.000154246				2.2915e-53	5.3927e-08		2.37591e-12	0.0168433
microtubule-based movement																			4.81402e-16													2.74248e-11
cell cycle arrest				0.00569531		0.0432345	0.0324189					0.0272132							1.96887e-14						0.00236832							6.90031e-15	0.0252722
homophilic cell adhesion	2.20664e-31	1.3433e-19	5.25828e-16	9.68659e-16	4.6828e-19	2.27328e-23	6.82807e-10	7.29343e-30	5.44329e-21	2.0125e-33	8.054e-21	2.46007e-28	4.06702e-39	6.79447e-28	3.76864e-48	6.51549e-36	6.45436e-29	4.59534e-34	1.05028e-44	4.19807e-37	1.36312e-33	2.59282e-29	1.38196e-17	5.21536e-19	1.63757e-32	2.55347e-27	9.13075e-16	3.85505e-20	2.75607e-30	9.56875e-21	1.57621e-50	7.61673e-08	3.19166e-13	5.54259e-12	2.63944e-25	4.44852e-22	3.7935e-49	5.63323e-24	8.21842e-24
signal transduction	4.14686e-05														8.52065e-13	0.000286728			2.65019e-53	6.13533e-10					0.00724777						0.000130444	9.70872e-46					4.00354e-07			1.02745e-41
cell surface receptor linked signaling pathway	4.47418e-12													0.00410306	5.10592e-31	4.67291e-13	2.85159e-08	4.44599e-10	1.0706e-59	9.48541e-19									2.82988e-05	0.0317339	9.89422e-26	5.84608e-11					1.35076e-23		0.000723823	6.91027e-25	1.73948e-09
enzyme linked receptor protein signaling pathway	0.00561398														0.000267614				6.3444e-34	9.47911e-06												8.3401e-20					0.0468749			5.35609e-34		0.0233811
G-protein coupled receptor protein signaling pathway	4.84203e-18	0.0315112			0.0281006	0.0231796		2.4838e-08	0.00106658	9.10032e-10	0.000770868	0.0002193	2.79792e-12	4.62685e-10	2.24565e-38	3.26153e-20	4.76953e-14	5.72571e-18	1.2745e-56	2.52421e-25	1.00615e-09	2.4158e-06		0.00130345	2.32602e-06	0.000994036			1.2589e-11	5.0636e-07	1.44939e-35				0.000484585	0.00151573	2.06481e-33	6.66928e-07	4.01347e-09	1.66857e-10	4.14971e-21	0.0200894	4.99867e-11
small GTPase mediated signal transduction				3.34689e-07		4.39941e-07	0.000110053			0.00978158		4.87646e-07	0.000294033						2.49317e-29		3.47641e-05	0.00290712	0.00104366		1.42943e-10	0.00096647	8.76966e-05	0.0365518				1.50023e-38	2.82153e-05		1.78603e-06					2.45907e-46		1.26332e-13		3.62131e-24
synaptic transmission	6.78369e-11							0.0441563						0.00704275	8.72094e-17	6.96989e-11	5.06716e-08	1.75987e-07	1.13438e-37	4.11927e-15									1.30224e-05	0.00745861	3.45223e-12						2.16117e-14	0.0258737	0.000109254	2.97288e-12	0.000726287		0.0210412		2.14193e-10
gamete generation				0.0404122															4.32662e-24						0.0028782							5.20527e-22								1.35592e-27		1.89604e-05		1.88461e-12		0.000467471
regulation of mitotic cell cycle				0.000142798		0.000531433	0.00352164					0.000480583	0.0399204						5.44797e-17		0.0104618		0.0212378		1.05147e-05	0.0377293	0.00415804					1.53085e-21	0.00115446		0.00157111					2.30929e-31		3.37362e-07		2.71304e-14		8.83557e-07
central nervous system development																			1.11851e-17	0.0199946												4.99957e-05								2.9564e-16
heart development																			3.57078e-20	0.00302567												3.29221e-05								2.32677e-17
learning or memory	1.17734e-05														1.24962e-06	6.64566e-05	0.00118597	0.0292246	1.40095e-23	2.56199e-08											0.00172811						1.68056e-05			1.79534e-11					0.0016897			0.0265274
locomotory behavior	0.000293951														5.94535e-07	0.001233	0.0214441		2.79951e-31	8.58104e-07											0.00501181	8.52262e-05					3.69254e-05			1.10372e-16					0.0234301
protein localization																			3.01714e-19													5.88437e-10								5.35884e-25				4.72596e-06
steroid metabolic process	3.22642e-06														1.2257e-08	1.69487e-05	0.00186572		1.20676e-34	4.73435e-10											0.00204063	8.41652e-09					6.08937e-06			2.73052e-24				0.00245834	0.0109035
epidermis development	2.87076e-06														6.40509e-08	1.04891e-05	0.000234153	0.00278092	1.35283e-24	6.603e-09									0.0192156		6.06059e-05						7.96243e-07			5.57774e-08					0.000102894			0.00328398
lipid biosynthetic process	6.55973e-10														4.48104e-17	5.10166e-10	1.08958e-06	8.1692e-06	1.639e-44	2.59023e-15									0.00210855		1.09833e-10	6.64924e-07					3.86016e-13		0.00560905	6.6894e-24					4.25618e-08		0.0316595	0.000138526
macromolecule catabolic process				0.00428792		0.0084165						0.0250273			0.0287844				6.13837e-37	0.000392454					6.1161e-05							1.38232e-33			0.0257277					4.11188e-39		1.38431e-08		1.09031e-18		8.56782e-06
macromolecule biosynthetic process		1.70976e-08	5.27503e-06	8.87698e-21	1.75059e-05	5.71515e-29	6.9031e-12	1.26722e-06	5.22445e-06	1.59617e-26	0.000499521	2.49024e-31	9.83154e-31	4.81503e-07					1.12512e-14		3.59272e-35	7.64473e-23	2.84377e-15	5.22967e-06	4.26267e-48	4.94908e-17	3.65246e-17	1.17233e-11			6.0376e-11	1.37444e-89	6.9423e-15	1.004e-05	2.23694e-32	2.64148e-10				4.90638e-52	1.56061e-35	5.42966e-58	1.72899e-12	2.47956e-56	0.00029311	1.51035e-24	0.000227792		0.00101401
amine metabolic process	3.28732e-07														7.78782e-13	1.16758e-06	0.00043142	0.0038439	5.0388e-45	3.05503e-12											5.97052e-06	8.5945e-15					1.07413e-08			2.47452e-29				3.57505e-06	0.000628887			0.0336016
response to radiation	0.0206208														0.00420198				2.67573e-29	5.8817e-05												4.06549e-11								1.59917e-23				3.53717e-05
response to wounding	1.23468e-07														8.34275e-14	2.31526e-07	6.80494e-05	0.000343289	7.21486e-42	6.04601e-12									0.038057		2.29125e-08	8.14423e-07					1.59959e-10			4.8928e-21					7.41265e-06			0.00232811
response to virus																			2.68327e-22	0.00267494												2.86778e-07								6.49642e-20				0.00262368
response to bacterium																			1.76037e-14													4.55751e-08								1.85157e-18				0.000248082
embryonic development ending in birth or egg hatching																			1.33193e-23	0.000885035												8.82556e-09								6.37296e-22				0.000286099
organ morphogenesis	0.00048026														1.32207e-06	0.00355172			3.07929e-37	2.14553e-07												1.66032e-15					0.00078338			7.13929e-28				1.98157e-07
regulation of catabolic process				3.45134e-05		5.24981e-05	0.00259194					0.000178671							2.94378e-29		0.0063107				3.16915e-07		0.00436378					3.61978e-33	0.00107585		0.000211543					6.30781e-42		1.40805e-10		2.35213e-20		3.69338e-08
response to extracellular stimulus	4.50743e-06														4.14071e-09	2.74302e-05	0.00164234	0.0247516	1.19942e-34	1.65813e-09											0.000198096	8.96684e-06					9.41364e-07			4.47634e-20					0.00209729			0.0481684
response to inorganic substance	1.47569e-08														3.03997e-13	3.12187e-08	1.20827e-05	0.000112882	1.39809e-37	1.07546e-12									0.0040235		2.90719e-08	0.00316308					1.48445e-10		0.012309	1.12909e-18					1.18374e-06			0.000419844
membrane invagination	2.67235e-07														1.85995e-10	1.35399e-06	0.00013012	0.00196911	1.72815e-34	3.4395e-11											9.54525e-06	0.000177618					2.807e-08			9.63749e-21					7.19492e-05			0.00510078
regulation of cell cycle process				0.000179734		0.000888316	0.00501404					0.000473688	0.018609						5.49816e-15		0.00879594	0.0426537	0.0162552		1.5507e-05	0.0245307	0.00438159					5.42198e-19	0.001656		0.00264811					1.78227e-27		1.84714e-06		1.87507e-12		3.30499e-06
regulation of intracellular protein kinase cascade	0.000926051														7.84851e-06	0.0107266			7.84937e-37	4.41411e-07												7.08518e-17					0.00351807			3.83341e-29				2.90606e-08
regulation of cell communication	0.00110261			0.0208345		0.0319186									3.84621e-08	0.0136523			3.80165e-49	6.6151e-08					4.74852e-05							6.29336e-45					0.000959531			7.15343e-42		8.6153e-11		5.16688e-22		2.78332e-05
regulation of hormone levels	2.0128e-05														4.5864e-07	6.32411e-05	0.00251424		8.2246e-29	1.66937e-08											0.00766628	9.21639e-05					4.83981e-05			4.75351e-20					0.0113814
regulation of cell death	0.0129931			0.00998647		0.0096332						0.0369949			1.95571e-05				3.20114e-44	4.86129e-06					1.93322e-05							3.82235e-42			0.0228131					1.28415e-40		5.69627e-11		1.2994e-21		1.17491e-05
programmed cell death															0.0196097				3.89033e-36	0.00093249					0.00585115							4.85129e-27								4.11698e-31		1.21999e-05		4.70916e-14		0.0012096
response to organic cyclic substance	6.6291e-06														1.53213e-07	5.14591e-05	0.0013794	0.0352176	7.93866e-29	6.784e-09											0.00140646	0.0173309					8.57823e-06			4.27136e-16					0.00327982			0.043435
protein transport	5.2205e-05														9.47513e-11	0.000286461	0.0302833		4.06557e-47	4.45909e-09											0.000555228	4.56589e-23					1.53631e-06			3.96185e-30				4.02043e-10
di-, tri-valent inorganic cation transport	6.66271e-12							0.0241435					0.0435776	0.00168507	1.91734e-17	3.9113e-12	5.36748e-09	5.3824e-08	8.24521e-37	2.2144e-16									2.45247e-06	0.000775179	9.0159e-13						7.64236e-15	0.00658429	1.30532e-05	1.27246e-11	0.000381049		0.0190653		5.712e-11		0.000206337	3.26396e-07
amine transport	1.96922e-23	2.08932e-15	2.44936e-14	1.24781e-13	7.26119e-14	9.47173e-20	3.57066e-09	3.85265e-21	2.7049e-17	1.7796e-24	1.01013e-15	1.83242e-21	8.9919e-26	9.91503e-21	1.38862e-35	4.84253e-27	1.17161e-21	8.08221e-26	3.80481e-37	5.82231e-28	1.11855e-24	2.03538e-21	4.35923e-15	5.61019e-17	3.83262e-24	4.84605e-19	3.52419e-14	1.58588e-14	5.72166e-21	1.3403e-17	9.85166e-35	5.78571e-10	8.04378e-12	4.18459e-13	1.1054e-21	1.6212e-16	1.84018e-33	6.3179e-18	1.15878e-18		2.44565e-30	1.26816e-21	5.66437e-24	1.08763e-13	4.20158e-30	2.27972e-12	1.9352e-23	2.71434e-23	5.84842e-13
organic acid transport	2.11593e-25	9.83649e-16	1.61456e-14	1.18855e-13	6.03715e-14	5.95755e-21	1.21156e-08	2.78257e-22	7.79338e-18	7.82185e-27	4.02504e-16	6.54292e-23	3.94294e-28	1.85065e-22	7.37452e-41	1.01203e-29	4.85542e-23	1.27078e-28	1.15077e-42	6.49771e-31	3.28606e-27	6.29808e-23	2.59932e-15	8.44585e-18	2.39812e-26	1.17348e-19	1.76017e-14	1.66528e-14	4.58639e-22	1.53336e-18	5.56482e-40	1.08285e-09	1.2335e-11	1.37214e-13	1.52627e-23	3.51674e-17	6.84297e-38	5.88662e-19	1.6036e-19		1.80097e-34	1.32675e-23	6.48373e-26	7.39961e-14	2.82722e-33	3.61331e-12	1.22007e-25	4.49792e-25	4.85453e-13
nucleobase, nucleoside, nucleotide and nucleic acid transport																			2.75941e-15													4.92374e-05								8.79458e-12
lipid catabolic process	1.66294e-08														1.06749e-11	7.60307e-08	1.29479e-05	0.000282627	3.19227e-34	8.73005e-13									0.0132694		8.94497e-07	0.00258608					1.72621e-09		0.0159613	2.01943e-20					3.35115e-06			0.000774947
carbohydrate biosynthetic process				0.00476233		0.0342514	0.0321521					0.0182874							7.56309e-15						0.00225374							4.98885e-15	0.0219391							9.94082e-25		0.000556738		2.11232e-09		0.000127436
carbohydrate catabolic process	7.13012e-06														1.8099e-06	5.24274e-05	0.00109215		4.63403e-24	1.44849e-08											0.0055761						5.032e-05			7.5901e-17					0.00538211
organic acid biosynthetic process	0.000206305														2.25588e-05	0.00142885	0.0410825		1.51706e-28	1.31443e-07												3.1467e-08					0.00230228			5.22027e-24				0.00185953
organic acid catabolic process	0.000287611														9.87001e-05	0.00214291	0.0307346		1.08812e-24	2.42004e-07												1.54764e-06					0.00639769			1.88347e-23				0.00969126
Wnt receptor signaling pathway				0.00598164		0.0285026						0.0119445							8.19046e-13						0.00150504		0.0494867					3.41204e-14	0.0148138							3.77497e-23		0.000276121		1.82646e-09		0.000280123
mRNA metabolic process		1.02847e-08	2.54026e-06	4.17138e-19	3.75695e-06	7.82017e-24	4.96653e-12	5.48614e-07	2.62818e-06	2.3764e-21	0.000139169	1.13484e-25	3.94363e-24	7.76124e-07				0.0336256	2.34865e-09		2.13968e-26	1.88507e-19	1.71722e-14	3.30248e-06	1.86617e-34	5.19062e-16	5.05724e-16	1.35871e-11			6.52219e-09	1.40466e-62	1.33614e-14	9.08815e-06	5.34859e-25	3.30831e-10	0.0254531			1.22399e-46	1.04736e-23	1.07589e-38	2.16918e-11	3.26323e-43	0.000125068	1.98833e-22	0.000208338		0.000286289
dephosphorylation																			1.88353e-24	0.000258371												9.20867e-13								9.48762e-29				3.45638e-07
cell-cell adhesion	1.87558e-25	1.43685e-10	1.35713e-08	7.31671e-07	6.95057e-10	2.22726e-14	0.0100713	1.86371e-19	1.01699e-12	2.01373e-24	7.15452e-12	6.76773e-18	1.1386e-28	1.84101e-20	2.75994e-48	1.00651e-29	6.92856e-22	1.02874e-28	1.44229e-54	5.88096e-33	5.65497e-25	2.07094e-19	1.37535e-08	7.29604e-12	1.1579e-22	2.67019e-15	2.49286e-07	7.04574e-10	5.35683e-21	3.34637e-14	8.38027e-49		7.91347e-05	5.48064e-07	3.06218e-17	6.18962e-13	2.67561e-45	2.10184e-15	2.34754e-16		1.73594e-37	7.10648e-17	1.87401e-24	0.00825591	1.58125e-37	0.000350783	1.17354e-22	8.04266e-24	1.60907e-08
cell migration	3.14513e-05														3.57152e-08	0.00017761	0.00626403		7.4336e-35	1.48597e-08											0.00199618	8.44565e-09					6.7631e-06			4.82552e-24				0.00185554	0.011155
peptidyl-amino acid modification																			5.24304e-25	0.000381038												2.59926e-11								4.58069e-25				1.00494e-05
regulation of lipid metabolic process	0.00873159														0.00707126				1.46944e-23	2.57066e-05												8.77991e-07								1.08652e-20				0.00824264
regulation of metabolic process		0.0282704		2.23587e-12		5.44209e-19	2.79966e-06			4.13757e-14		3.88465e-19	3.4993e-16						3.29236e-31		4.60607e-23	4.90794e-11	2.36396e-07		1.08798e-37	2.50253e-07	2.10521e-09	0.000296294				2.02851e-101	4.38074e-08		5.81505e-23	0.00324427				3.17777e-51	3.54857e-26	2.36485e-61	0.0015786	1.45705e-53		1.50379e-16
protein metabolic process				2.36441e-07		5.15783e-10	0.00118434			0.000261088		1.42785e-09	7.6478e-06						2.79492e-43	0.00318673	2.55759e-09	0.000992611	0.00374921		5.5091e-20	0.00712059	0.000108982					2.14659e-79	0.000144265		3.57351e-11					2.6091e-50	1.51843e-05	2.02468e-34		4.62014e-40		3.3463e-11
second-messenger-mediated signaling	3.94561e-12							0.000705141		0.00391454			0.000229378	9.13306e-05	1.25611e-19	1.65125e-12	2.73818e-09	1.57738e-09	3.46497e-38	1.8066e-16	0.0133185								2.35856e-07	0.000791989	5.20229e-16						1.09578e-17	0.0011224	9.39783e-06	2.76813e-10	5.47371e-07		0.000119999		1.24423e-13		8.36017e-06	1.8927e-08
cell cycle phase		5.6749e-05	0.00234978	1.25841e-14	0.00256007	7.76589e-17	1.85307e-09	0.00373913	0.00663278	1.6456e-13		2.54982e-18	1.56677e-16	0.0218352					1.97422e-19		1.32254e-17	3.48299e-13	1.69735e-10	0.0163398	3.87891e-25	1.3292e-11	1.34296e-11	2.09242e-08			0.0422925	3.05274e-53	2.87026e-11	0.0417563	1.06559e-16	4.55886e-06				1.30744e-45	2.90501e-13	1.05561e-27	4.00241e-06	2.57565e-35		6.65271e-18
regulation of anatomical structure morphogenesis															0.0304803				3.22365e-32	0.000542088												2.94976e-21								2.86761e-32		0.00178604		9.81823e-12		0.0043155
electron transport chain																			1.94699e-13													1.53339e-07								4.98915e-15				0.000393522
signal transmission via phosphorylation event																			5.06267e-28	0.0053111												1.65859e-20								2.29777e-33		0.000622768		6.42865e-12		0.000850876
intracellular signaling pathway	0.00234659			0.0207337		0.0298282									1.86239e-07	0.0307592			2.7645e-47	3.05796e-07					5.60106e-05							1.9911e-44					0.00222028			3.05239e-42		6.16285e-11		3.86932e-22		3.26754e-05
regulation of signaling process	0.0256873			0.00118386		0.00150553						0.00436296			0.00025066				2.10522e-43	6.82211e-06					1.0716e-06							1.25824e-42			0.00358772					1.56506e-42		1.69824e-11		1.64111e-22		1.24965e-06
regulation of Wnt receptor signaling pathway				0.0336429															1.67256e-13						0.031596							8.416e-13								7.89736e-24		0.00447064		2.64714e-08		0.0007644
cell differentiation	0.00222694														6.27754e-08	0.0199859			1.3157e-45	5.90375e-07					0.0282456							8.77447e-36					0.000533518			1.23922e-35		5.61488e-07		4.21122e-17		0.00284235
regulation of cell adhesion	3.87922e-05														1.45215e-06	0.00020951	0.00629294		3.02013e-28	4.09887e-08											0.0109126	0.00179877					0.000117831			5.3635e-16					0.0311264
neuron differentiation																			8.24244e-18													1.95188e-13								3.84945e-25		0.0171715		3.73946e-08		0.00421928
epithelial cell differentiation	0.00111078														0.00029782	0.00557171	0.0413474		6.60287e-20	1.63652e-05																	0.00181213			3.22121e-08
regulation of cyclase activity	5.94474e-10							0.0153487					0.0149326	0.00285853	4.02157e-12	1.36463e-09	8.68046e-08	3.37134e-06	2.96576e-25	1.0749e-12									1.92629e-06	0.00173276	2.19464e-09						3.11898e-11	0.00241668	4.70954e-05	7.66469e-07	0.00331351		0.0133423		2.05613e-09		0.00209349	3.4655e-06
regulation of cell projection organization																			1.92225e-22	0.00168683												6.77496e-09								2.6789e-22				0.000188314
regulation of defense response	1.2454e-09													0.029201	2.65885e-13	2.09507e-09	6.00556e-07	5.10648e-06	5.18957e-32	4.39809e-13									4.23442e-05	0.022456	1.54272e-09						1.0881e-11	0.047325	0.000666364	3.52342e-11	0.014749				1.38455e-08		0.00520674	1.3717e-05
regulation of neurological system process	9.11121e-07														8.46878e-09	3.60041e-06	0.000227997	0.00212776	1.16896e-28	1.03101e-09									0.0361985		4.98198e-05						3.84239e-07			1.00204e-10					0.000176102			0.00433651
response to corticosteroid stimulus	7.60124e-05														3.37194e-05	0.00060632	0.00648835		5.92129e-22	6.22869e-07											0.0285161						0.000346651			1.63084e-15					0.0188198
regulation of response to external stimulus	1.10082e-08														8.61588e-13	1.67876e-08	3.6143e-06	2.37424e-05	4.5656e-33	3.50914e-12									0.000379744		7.08186e-09						6.1236e-11		0.00348167	2.50838e-11					1.3251e-07		0.0164617	7.88204e-05
regulation of intracellular transport																			5.01205e-17													2.1609e-05								3.0586e-18				0.0169259
RNA biosynthetic process				0.000782531		0.00233204	0.0263151					0.00143147							1.48524e-22		0.0327266				2.28798e-05		0.0210138					2.92263e-23	0.00756579		0.00784235					3.23298e-31		4.26271e-07		2.09199e-14		6.46727e-06
regulation of homeostatic process	4.09292e-06														1.00189e-07	1.33599e-05	0.000532958	0.0166488	2.28749e-26	7.55656e-09									0.04667		0.000425004						3.29221e-06			8.46846e-14					0.000487162			0.0197724
regulation of localization	1.09518e-06														1.97486e-14	3.38972e-06	0.00134376	0.00493714	5.48767e-49	2.39329e-11											1.43885e-07	1.1329e-20					8.95974e-10			1.31883e-31				6.40171e-09	0.000433452			0.0417332
regulation of protein localization	0.00209018														0.000292652	0.0195244			1.99844e-27	7.57001e-06												3.37782e-06					0.013035			1.63194e-19				0.0274619
regulation of actin filament-based process				3.03583e-06		1.78608e-05	0.00010494			0.000954917		4.31204e-06	0.00017638						3.17847e-08		8.99477e-05	0.000541976	0.000310352		2.52086e-07	0.000252564	8.42522e-05	0.00308266				3.70508e-18	2.49996e-05		5.37175e-05					3.93659e-26	0.018172	8.62334e-08		7.71375e-13		1.37588e-07
cell part morphogenesis	0.00276728														0.00288684	0.0438344			2.81984e-24	1.58611e-05												7.92857e-07								1.79032e-22				0.00409847
regulation of organelle organization		0.0215598		9.5277e-10		2.90272e-10	2.04906e-06			4.68051e-07		7.23551e-11	3.17108e-08						1.08229e-18		2.15326e-09	5.89852e-07	1.96027e-06		1.71762e-14	1.59978e-06	1.79008e-07	0.000163703				1.89863e-37	1.15577e-07		5.53939e-10	0.00671828				2.93538e-41	7.41119e-06	5.23148e-17	0.0252403	2.75129e-25		1.78603e-12
cellular response to stress				9.32846e-08		9.59026e-09	0.000174659			4.56448e-05		1.38449e-09	5.25521e-07						1.67379e-32		2.98406e-08	3.09445e-05	0.000232369		2.50834e-15	0.00020013	2.04542e-05	0.0122946				1.15755e-48	2.34566e-05		1.01437e-08					1.50371e-41	0.000287588	4.16032e-19		4.78505e-28		9.47695e-11
response to cytokine stimulus	8.54564e-05														3.99126e-05	0.00088322	0.0087724		6.35454e-23	2.96426e-07												0.0271262					0.000903579			1.00593e-16
cellular macromolecular complex assembly				2.24205e-08		9.85871e-10	4.44515e-05			9.7684e-07		1.48502e-09	4.92891e-07						4.44239e-11		4.55698e-09	3.47957e-06	1.89486e-05		2.55217e-13	7.64799e-05	7.69226e-07	0.0029763				1.21397e-35	3.46198e-06		3.40542e-10	0.0131036				3.55338e-36	1.44203e-06	1.47028e-17	0.0248656	3.38008e-24		5.60096e-11
cellular nitrogen compound metabolic process				7.51259e-11		2.20662e-15	1.2136e-05			3.89017e-10		1.02414e-15	9.32357e-13						6.2049e-36		4.27151e-17	1.23189e-08	3.75799e-06		6.74901e-30	2.41307e-06	7.42028e-08	0.00146915				2.44655e-87	4.54894e-07		1.56818e-17					9.25568e-51	5.50899e-15	5.68857e-45		2.264e-46		7.67118e-15
ncRNA metabolic process		1.60635e-10	6.33095e-08	1.96459e-21	4.44806e-08	2.59476e-24	1.90837e-14	6.61269e-09	8.39538e-08	4.688e-22	2.51536e-06	6.06163e-27	2.15241e-26	2.39132e-08				0.00788541	6.34269e-09		1.38281e-26	1.03976e-21	5.72127e-17	1.50773e-07	3.62918e-34	3.30533e-19	7.45482e-18	8.1136e-15	0.00441648	0.0109372	7.55659e-10	2.26748e-56	8.05472e-17	2.94151e-06	3.03449e-24	4.37885e-12	0.00183094	0.00832688		1.19533e-46	2.25348e-22	9.67701e-35	3.42936e-13	2.30008e-40	1.55008e-06	5.52837e-24	5.05991e-05		4.18832e-06
tube morphogenesis																			4.32234e-19	0.025595												1.12105e-06								1.3842e-19				0.00248172
regulation of signaling pathway	0.00622934			0.00301775		0.00302144						0.0110287			4.09028e-06				8.16061e-47	7.59839e-07					1.55641e-06							3.48044e-46			0.00598757		0.0266912			2.76382e-43		2.78134e-12		1.68447e-23		2.92389e-06
regulation of growth	0.00557499														7.58019e-05				1.36341e-35	6.70937e-06												8.01274e-19					0.019433			1.15137e-30				1.03689e-09
regulation of locomotion	0.00627407														0.000438235				3.52912e-30	2.37511e-05												6.18578e-12					0.0284849			1.02535e-25				5.01143e-06
regulation of cell proliferation	4.13412e-05														3.18129e-11	0.000220985	0.0288358		1.45548e-47	2.37693e-09											0.000261009	8.48415e-28					7.23326e-07			6.60917e-34		0.00624556		7.45498e-13
cellular ketone metabolic process	5.96917e-08														1.26479e-15	1.44115e-07	0.000214554	0.0026798	4.52391e-51	7.28826e-14											2.77066e-07	7.63974e-26					4.7271e-10			5.19925e-39				3.4414e-12	0.000244276			0.034373
response to drug	5.63707e-07														1.41924e-10	2.64044e-06	0.000279754	0.00590031	4.49846e-36	8.25554e-11											1.64017e-05	2.22029e-06					5.37635e-08			7.88149e-23					0.00018771			0.0141913
homeostatic process	2.15965e-12													0.00275797	7.19916e-28	2.78198e-13	1.29532e-08	3.5769e-10	4.83694e-55	6.19109e-19									2.39756e-05	0.0100451	5.33643e-22	6.47582e-06					7.26817e-22	0.0497235	0.000179555	1.016e-20	8.2522e-08		0.0126249		1.90759e-13		1.53242e-05	1.15452e-07
regulation of GTPase activity				2.73656e-05		0.000160405	0.000657691					0.000237087	0.0212543						7.00932e-19		0.00692362		0.019745		4.31423e-06	0.0097061	0.00329275					4.09656e-23	0.000447452		0.000947502					7.25579e-35		1.11031e-07		3.90887e-15		1.31013e-07
regulation of I-kappaB kinase/NF-kappaB cascade	0.000229169														5.217e-05	0.00176724	0.0307189		5.6862e-25	7.7879e-07												0.00907069					0.00162927			3.63834e-15
regulation of ion transport	2.29118e-07														4.91021e-09	8.79229e-07	3.69284e-05	0.000593171	1.23999e-25	2.65958e-10									0.0057923		1.20699e-05						1.27176e-07		0.00966037	3.03293e-09					1.6126e-05			0.000670136
regulation of MAP kinase activity	0.0248158														0.015707				3.73876e-25	0.000106938												9.99079e-09								7.42441e-23				0.000303384
macromolecule modification				2.22635e-08		7.3731e-11	0.000188264			6.62405e-05		1.16455e-10	5.99371e-07						9.69295e-46	0.000942231	6.02053e-10	0.000179919	0.000816691		1.04021e-20	0.000687287	2.39454e-05					3.82265e-78	2.08258e-05		1.34091e-11					1.79589e-53	2.27041e-05	1.36436e-32		1.01923e-40		2.22981e-12
response to peptide hormone stimulus	1.32188e-07														2.91616e-10	8.03134e-07	6.68013e-05	0.00382816	2.41695e-33	2.65455e-11									0.0307604		1.65032e-05	0.000431864					4.83651e-08			1.71605e-20					8.73019e-05			0.00654526
cellular protein complex assembly	0.0015853														0.000288945	0.0114872			2.42937e-24	8.5402e-06												0.000220374					0.0053219			4.92957e-20
regulation of system process	4.22075e-07														5.18729e-12	1.09062e-06	0.000226268	0.000986774	1.34778e-38	5.57431e-11											5.70265e-07	1.00913e-05					3.20566e-09			1.90496e-19					4.06199e-05			0.00429691
regulation of cellular component biogenesis				0.000144812		0.000626309	0.00463867					0.000354625	0.0411882						3.84441e-16		0.00959623		0.0238065		1.11234e-05	0.0404697	0.00355991					7.55346e-21	0.000975687		0.00155925					2.94446e-30		4.22781e-07		9.6632e-14		1.68592e-06
cellular catabolic process	0.000698367			0.0237704		0.0421923									1.57101e-07	0.0101428			2.94494e-46	6.11752e-08					0.000529478							1.82025e-40					0.00130848			1.29471e-44		2.39697e-09		3.02086e-21		2.37901e-05
cellular biosynthetic process				2.14846e-06		1.94388e-08	0.00449563			0.00140159		7.52204e-08	0.000171596						6.41096e-35		1.82385e-07	0.00436641	0.0101885		1.54684e-15	0.0336009	0.000333489					2.75275e-62	0.000713545		2.477e-09					9.70434e-45	0.000467399	4.553e-26		3.67464e-33		1.15043e-09
cellular macromolecule metabolic process		0.00113303	0.0345165	1.0078e-15		9.54582e-24	2.48688e-08			1.4314e-18		5.19613e-25	5.13649e-23						2.87042e-34		1.19079e-29	3.84983e-15	7.75078e-10		3.73812e-48	7.00043e-11	7.39989e-12	1.33434e-06				1.9469e-117	1.71107e-10		4.84784e-28	8.37816e-05				1.49455e-57	4.67669e-33	1.73838e-71	1.45953e-05	6.81442e-62		2.57061e-20
cellular nitrogen compound biosynthetic process	1.79523e-09														5.28568e-16	4.01351e-09	4.49584e-06	1.77958e-05	1.28484e-43	1.76556e-14									0.00331349		4.89228e-10	3.59083e-07					1.63833e-12		0.00862465	5.10605e-25				0.0397653	1.40241e-07			0.000237083
small molecule catabolic process	1.56723e-05														5.82328e-08	0.000151305	0.0111183		1.86726e-37	1.0281e-09											0.0375395	1.99534e-17					5.95161e-05			5.6455e-36				3.547e-09
small molecule biosynthetic process	4.22346e-09														8.26232e-17	8.66372e-09	1.53839e-05	4.20675e-05	1.20238e-47	1.50295e-14									0.022655		4.83447e-10	1.74777e-12					1.65929e-12		0.0400848	2.88885e-29				7.51176e-05	7.179e-07			0.000837132
innate immune response	1.69319e-10													0.0116194	2.69668e-14	2.46116e-10	1.02169e-07	1.21337e-06	9.92935e-33	2.4807e-14									1.23445e-05	0.0057982	2.59768e-10						1.67948e-12	0.0113833	0.000178896	8.48788e-12	0.00716543				2.1848e-09		0.00240278	3.11183e-06
heterocycle metabolic process	2.94179e-07														3.50435e-12	1.28799e-06	0.000410391	0.00358715	1.09509e-41	1.08794e-11											3.30191e-06	9.51934e-12					7.68741e-09			1.34951e-28				4.35702e-05	0.000170006			0.020343
glycerolipid metabolic process	1.76063e-06														1.0545e-08	7.9483e-06	0.000297492	0.00621378	5.62375e-30	1.18716e-09											0.000159814						8.00467e-07			5.49877e-14					0.00045985			0.0112492
lymphocyte activation	0.000120069														1.29646e-05	0.0017583	0.0342061		1.49038e-28	3.72539e-07												3.27056e-06					0.00065624			5.65427e-21				0.0258261
secretion	7.71974e-05														1.01075e-07	0.000340769	0.015482		4.31393e-35	3.0792e-08											0.0080531	1.43634e-07					3.92779e-05			3.1068e-19				0.0268613
intracellular transport	0.00860271														1.35837e-05				3.31296e-41	6.78276e-06												1.02932e-29					0.0120505			8.46925e-36		1.90722e-05		2.6709e-15		0.00364773
Golgi vesicle transport	0.000636037														0.000374099	0.00643938			5.5335e-25	2.13083e-06												6.1075e-06					0.0135251			1.52023e-21				0.0190603
organelle fission		0.00016553	0.00656206	9.40258e-13	0.00512288	1.83289e-13	7.88808e-09	0.0119747	0.0203577	1.00885e-10		5.60525e-15	2.2269e-13						4.50921e-16		1.5624e-13	4.86003e-11	2.11179e-09		2.42751e-19	1.9321e-10	4.03691e-10	6.24482e-08				1.1637e-40	2.5933e-10		9.16984e-13	2.76337e-05				7.52374e-41	2.11702e-09	4.17269e-20	6.14291e-05	9.5368e-28		1.65864e-15
cell development																			7.26359e-28	0.000745382												6.98129e-16								2.48139e-28				1.48395e-08		0.0395613
hemopoietic or lymphoid organ development																			4.27687e-19	0.00490361												0.000104039								1.75481e-16
regulation of response to stimulus	2.95639e-08														3.3964e-16	6.08766e-08	6.66455e-05	0.000154532	1.1356e-47	3.97372e-13											1.0095e-09	8.97474e-13					7.27229e-12			1.16499e-26				0.000118533	5.08441e-06			0.00219467
embryonic morphogenesis	0.0349039														0.00779381				6.86613e-33	4.92736e-05												1.26284e-21								3.10809e-34		0.00118349		4.06066e-12		0.00204694
system development	0.000129864														3.64635e-09	0.00126277			2.08145e-44	1.55008e-08											0.00735886	3.56218e-25					1.43226e-05			1.55271e-34		0.0144129		2.66776e-12
regulation of catalytic activity	0.0019611														1.62877e-07	0.0194234			4.38547e-46	2.3759e-07					0.00177223							8.15895e-39					0.00158577			5.13152e-39		1.5274e-08		3.74351e-19		0.000233973
regulation of developmental process	0.000508819														1.89213e-08	0.00402958			1.02795e-45	7.07336e-08												2.36351e-34					0.000174272			1.20646e-38		2.33173e-06		4.14665e-17		0.00185646
regulation of cell activation	8.68694e-06														4.01851e-08	4.82431e-05	0.00203948	0.0223501	2.33873e-30	1.23829e-08											0.000419242	0.00632784					2.60532e-06			6.19263e-16					0.00178452			0.0397381
neurological system process	4.05217e-31	1.24139e-14	2.83746e-12	4.27677e-11	5.04807e-12	2.00527e-27	0.000237577	2.30054e-26	2.71499e-18	9.49791e-45	1.00212e-14	1.00437e-31	1.12249e-49	1.02852e-29	4.84628e-86	1.05899e-39	3.71719e-26	1.65428e-43	8.01584e-77	1.42761e-42	1.38108e-50	3.77439e-31	5.27183e-13	2.58975e-17	4.11491e-48	4.43334e-21	3.76696e-12	1.40659e-12	1.48797e-24	2.44723e-18	2.2667e-97	4.07097e-06	1.26178e-07	7.40773e-12	6.68244e-37	6.57064e-18	3.5871e-73	6.29896e-19	7.76585e-20		2.40353e-93	5.73994e-46	4.78753e-38	1.62371e-11	2.85304e-53	2.14559e-08	1.99182e-37	2.7883e-31	1.5305e-10
regulation of secretion	0.000354981														4.80295e-06	0.00378984			1.42682e-32	6.67896e-07												1.83172e-08					0.000589531			4.22011e-22				0.00246494
regulation of DNA metabolic process																			5.25732e-17													3.48806e-12								2.8447e-24				2.00941e-07		0.0126519
regulation of small GTPase mediated signal transduction				2.06234e-08		1.36583e-07	3.75293e-06			0.000735584		4.19725e-08	1.56658e-06						2.05941e-20		3.21924e-06	7.53982e-05	6.97144e-05		6.89533e-11	4.40439e-06	1.83203e-05	0.000292331				1.08486e-30	3.92197e-06		1.31245e-06					4.34544e-38	0.019934	2.31016e-11		1.50378e-19		5.75869e-11
regulation of binding																			1.7193e-25	0.0190886												1.45135e-16								6.24335e-29		0.0191266		1.88e-09		0.00929046
regulation of cellular component organization				7.2393e-05		3.18128e-05	0.0158673					4.9129e-05	0.0418041						6.83479e-35	0.0457618	0.00115054				7.65176e-09		0.00609996					4.80749e-41	0.00336568		4.57417e-05					1.10318e-40		1.50718e-13		3.01286e-23		9.67441e-08
nuclear transport																			1.98594e-15													3.84801e-08								3.33683e-19				0.000259526
regulation of phosphorus metabolic process	0.0366528			0.020058		0.0460595									0.000620055				6.27703e-40	2.39009e-05					0.000454766							5.2531e-34								2.88913e-38		5.46973e-08		4.95479e-18		5.22042e-05
cofactor metabolic process	7.97754e-08														3.54435e-11	2.46842e-07	5.92427e-05	0.00206421	1.33241e-35	4.14898e-12									0.0282419		6.26928e-06	3.97177e-06					2.11356e-08		0.0453796	2.60581e-23					4.04201e-05			0.00652647
cofactor biosynthetic process	6.15727e-05														1.67146e-05	0.000351066	0.00546056		5.59836e-22	3.86306e-07											0.014547						0.000221482			1.37773e-11					0.010945
regulation of protein metabolic process	0.0277723			0.00646517		0.0090767						0.0392822			0.000287699				1.04273e-41	1.76736e-05					4.57224e-05							9.98249e-39			0.0203437					4.10905e-41		5.45075e-10		1.21326e-20		9.53454e-06
protein oligomerization	0.00147558														0.000221323	0.0148582			5.63283e-30	1.46548e-06												4.60043e-11					0.0303443			1.2521e-24				4.63907e-05
regulation of cellular component movement	0.0241023														0.00354934				2.26778e-29	0.00012408												8.33951e-14								2.31603e-27				2.54253e-07
chromosome organization		1.98524e-11	2.35561e-08	1.78182e-24	3.8036e-08	2.41078e-32	1.08014e-14	8.83295e-10	1.8907e-08	4.67525e-31	1.29079e-06	7.44385e-36	3.38637e-36	1.88658e-10	0.0035339			0.000425198	8.35588e-12		6.48257e-39	7.81352e-28	4.50349e-19	8.72593e-09	6.03625e-51	1.3536e-21	1.29763e-20	1.94136e-15	0.00494804	0.0038314	9.13483e-16	8.1477e-85	4.88715e-18	1.61273e-07	5.37425e-35	8.85992e-14	3.16191e-05	0.00512021		5.44348e-52	6.36739e-38	2.37048e-56	1.826e-16	2.71269e-56	3.40513e-08	8.94424e-28	6.52924e-07		5.44502e-06
regulation of hydrolase activity															0.00806046				1.48679e-34	0.000131129					0.0250552							3.55692e-26								5.64512e-35		2.57061e-05		2.89154e-14		0.00041555
regulation of transferase activity															0.0116986				1.37303e-35	0.000185729					0.00791804							8.12622e-27								5.70704e-34		1.46737e-05		2.37488e-14		0.000403446
regulation of lyase activity	1.21269e-09							0.0327386					0.0408191	0.00595412	8.86669e-12	2.85338e-09	1.70731e-07	6.85543e-06	2.3548e-25	1.96289e-12									5.12472e-06	0.00320301	5.87898e-09						8.35567e-11	0.00451892	9.32693e-05	2.51574e-07	0.00789021		0.0300958		6.03682e-09		0.00403364	7.49869e-06
proteolysis involved in cellular protein catabolic process															0.0298403				8.60327e-33	0.000272241												3.7692e-22								1.10899e-32		0.000517727		2.95694e-12		0.00138603
protein maturation	7.66598e-07														3.81433e-08	4.58974e-06	0.000164738	0.00578399	8.0173e-26	1.08956e-09									0.0200513		0.000119522						7.96027e-07		0.042836	1.59725e-13					0.000128598			0.00533665
regulation of cell cycle				3.48531e-07		9.86482e-08	0.000243603			0.000357979		5.37123e-08	2.21341e-05						4.46536e-27		1.30574e-06	0.000355119	0.000664028		4.86984e-12	0.000621076	5.78606e-05	0.0302477				6.06479e-40	3.09745e-05		1.68627e-07					4.73769e-40	0.00454165	1.67833e-15		1.96921e-24		4.3328e-10
response to protein stimulus																			1.04267e-19	0.0058715												8.08958e-06								3.41802e-18				0.0158775
regulation of nervous system development	0.00312182														0.000452304	0.0497442			6.48139e-32	5.21563e-06												2.14371e-15								2.24422e-30				3.6496e-08
regulation of peptidase activity																			6.41311e-18	0.0104152												9.84169e-06								8.59135e-18				0.0199267
nucleobase, nucleoside and nucleotide metabolic process	1.01625e-05														1.00959e-08	0.000113413	0.00866958		6.98492e-38	2.54169e-09											0.00260366	1.50448e-13					5.46096e-06			3.04855e-30				1.08999e-06	0.0251939
anatomical structure homeostasis																			1.54624e-17	0.0288924												0.00134								2.06362e-13
regulation of cell development	0.00531306														0.00054383				1.43022e-33	6.33679e-06												1.97542e-18								1.26465e-32				5.73442e-10		0.0288033
regulation of vesicle-mediated transport																			4.62995e-21	0.00270756												0.000428402								4.88461e-15
muscle structure development																			3.71223e-20													5.72064e-10								5.25557e-24				1.21964e-05
macromolecular complex assembly				5.57118e-05		8.0388e-06	0.0163496					3.87588e-05	0.0318038						1.09761e-29		0.000352895				1.86812e-09		0.00437617					1.1192e-43	0.00449491		5.26042e-06					4.86273e-40		1.01016e-15		1.09438e-24		5.2227e-08
glycosylation																			5.69256e-18													1.57865e-11								2.09937e-22				2.02339e-06		0.018569
response to oxygen levels	0.000596324														5.10128e-05	0.00436399			3.64948e-26	2.29559e-06												0.000381448					0.00189342			7.04292e-18
protein modification by small protein conjugation or removal				0.000544596		0.00165825	0.0133363					0.00446894							5.22847e-28						4.10641e-05		0.0275275					3.1106e-28	0.00450201		0.00559819					1.05637e-39		3.7596e-08		1.17332e-17		7.82859e-07
cellular response to chemical stimulus	2.34959e-05														4.84793e-09	0.000173646	0.0129104		1.60971e-39	2.95221e-09											0.00144847	7.12824e-14					4.27593e-06			1.95116e-28				2.93599e-06	0.032503
cellular response to endogenous stimulus	0.00239006														0.000831525	0.0349729			1.77736e-27	6.22472e-06												1.41655e-08					0.0350844			2.64556e-24				0.000518159
regulation of cellular response to stress																			1.87863e-20													3.63502e-12								6.69539e-24				9.52536e-07		0.0422061
regulation of transcription regulator activity																			1.12686e-22	0.00568155												2.20445e-10								2.63485e-25				1.02558e-05
regulation of anatomical structure size				0.0388446															6.89948e-14						0.030089							1.95821e-13								7.06099e-24		0.00285224		1.42138e-08		0.00135757
[truncated: 153 more columns]

## Sheet: NumOfPolarAAWithoutCharge 
Class	microtubule cytoskeleton organization	skeletal system development	angiogenesis	regulation of cytokine production	leukocyte differentiation	regulation of immune system process	regulation of immune effector process	regionalization	muscle system process	carbohydrate metabolic process	polysaccharide metabolic process	alcohol metabolic process	organic acid metabolic process	generation of precursor metabolites and energy	DNA metabolic process	DNA replication	DNA recombination	transcription	translation	protein folding	proteolysis	cellular amino acid and derivative metabolic process	cellular amino acid derivative metabolic process	protein targeting	lipid metabolic process	fatty acid metabolic process	phospholipid metabolic process	cellular aromatic compound metabolic process	one-carbon metabolic process	sulfur metabolic process	phosphorus metabolic process	ion transport	lipid transport	chemotaxis	defense response	response to oxidative stress	cytoskeleton organization	microtubule-based movement	cell cycle arrest	homophilic cell adhesion	signal transduction	cell surface receptor linked signaling pathway	enzyme linked receptor protein signaling pathway	G-protein coupled receptor protein signaling pathway	small GTPase mediated signal transduction	synaptic transmission	gamete generation	regulation of mitotic cell cycle	central nervous system development
microtubule cytoskeleton organization
skeletal system development	0.000353894
angiogenesis	0.00460289
regulation of cytokine production
leukocyte differentiation	0.00999273
regulation of immune system process	1.92472e-05
regulation of immune effector process
regionalization	3.17816e-10			0.00958807
muscle system process		1.37791e-09	1.91938e-07	2.72179e-06	3.27445e-07	1.87276e-13	1.24379e-05	1.45587e-17
carbohydrate metabolic process		4.8814e-09	1.21487e-06	0.000273057	5.61647e-06	1.52075e-16	0.000576218	3.7197e-21
polysaccharide metabolic process								3.81309e-06
alcohol metabolic process		3.79298e-09	1.13397e-06	8.00832e-05	1.77936e-06	3.01899e-16	0.000215063	8.13503e-21
organic acid metabolic process		7.10147e-15	2.77813e-11	3.01459e-11	1.02642e-11	4.98084e-29	3.32458e-09	1.51694e-29
generation of precursor metabolites and energy		4.19437e-12	1.25931e-09	1.74404e-08	2.79986e-09	4.04378e-19	3.38212e-07	1.72027e-22
DNA metabolic process		5.01297e-06	0.000584257		0.00689427	2.19661e-10		3.31899e-16
DNA replication		5.54656e-05	0.00195395		0.00718459	8.5914e-07		4.17763e-12
DNA recombination		0.0187722				0.0104327		2.31469e-07
transcription								8.58052e-06	0.0110304				0.000139002	0.00045646
translation	0.00101109	6.19847e-22	2.68929e-18	1.09573e-21	6.53942e-19	1.54655e-34	5.15856e-16	1.56771e-32		1.02453e-14	7.29862e-06	1.28999e-12	2.39633e-10	0.0122153	1.65464e-15	1.00464e-06	8.28444e-05	1.19986e-16
protein folding		1.8726e-10	4.22037e-08	1.97485e-07	5.37203e-08	1.24928e-14	2.66654e-06	2.9114e-18										0.000801609
proteolysis	0.000406088							0.00427215	2.77394e-12	1.18093e-15		2.92156e-15	1.77867e-29	6.56938e-18	3.28572e-09	2.49674e-05			2.65089e-35	2.40728e-13
cellular amino acid and derivative metabolic process		1.72668e-12	1.6708e-09	7.82527e-09	5.10926e-10	4.8836e-22	9.13509e-08	4.61559e-25										0.0066686	5.66497e-09		5.22013e-21
cellular amino acid derivative metabolic process		2.62384e-07	2.35861e-05	0.000464716	1.10493e-05	1.2972e-10	0.00033018	1.33319e-15											5.09018e-06		7.94817e-09
protein targeting		0.000717005	0.0107883		0.0270767	4.85236e-05		4.23654e-10											1.60455e-07		0.00190514
lipid metabolic process		2.94062e-09	1.31348e-06	0.00017039	5.82735e-06	1.0566e-18	0.000692482	2.99767e-22											4.57874e-17		1.0723e-18
fatty acid metabolic process		1.20637e-07	1.11749e-05	0.000526936	1.03796e-05	2.28091e-11	0.000405478	3.21657e-16											4.70809e-07		1.73346e-09
phospholipid metabolic process		0.000183404	0.00517874		0.00419179	2.02059e-06		1.61326e-11											6.50901e-11		0.000131928
cellular aromatic compound metabolic process		3.37224e-10	1.44589e-07	2.40037e-07	1.78778e-08	7.90157e-14	7.33942e-07	4.36918e-18										0.0141527			3.86064e-12
one-carbon metabolic process		0.00308448				0.00172972		3.46563e-09											4.80792e-08
sulfur metabolic process		3.67776e-07	2.1363e-05	0.000630221	1.61974e-05	2.85714e-09	0.000347413	4.37887e-14													7.46716e-08
phosphorus metabolic process		1.25957e-06	0.00014427		0.00174683	4.36864e-13		6.74138e-19					0.000299275	0.00960172					2.97434e-21	0.00447617	1.84094e-12
ion transport		4.10414e-08	8.82101e-06	0.00667319	6.13331e-05	6.13867e-16	0.00424621	5.23628e-21					0.00392085						3.8648e-21	0.00752236	5.09828e-15
lipid transport								7.36235e-05					0.00212062	0.00902687					1.94619e-13	0.00644522		0.0222025						0.0110129
chemotaxis								0.000386224											1.15836e-10
defense response	0.000328112							0.0351681	1.58949e-12	1.93601e-15		3.39985e-15	2.79417e-29	3.60666e-18	4.95456e-09	1.56143e-05			1.0503e-35	7.36756e-14		3.8638e-21	3.52766e-09	0.000821742	4.13453e-18	5.26752e-10	4.80731e-05	8.45086e-13	0.0288213	4.11474e-08	1.03058e-11	1.78654e-14
response to oxidative stress		0.0111725				0.00643763		3.26074e-08											9.30445e-09
cytoskeleton organization		5.46983e-06	0.000390654		0.00278438	3.10818e-10		2.15039e-15											2.99784e-12		4.67355e-09														5.61847e-09
microtubule-based movement		0.00280482	0.0321539		0.0316867	0.000326403		3.92193e-09											1.47942e-07		0.0129461														0.00837371
cell cycle arrest		0.0313563				0.0162641		5.40224e-07											4.07796e-05
homophilic cell adhesion	1.15548e-08								4.16525e-16	4.25352e-18	0.000139061	1.03394e-18	1.42293e-29	1.88485e-20	1.24319e-10	1.51427e-09	6.22308e-05		1.68782e-30	3.68414e-15		1.08641e-25	1.71457e-15	8.6158e-09	5.86139e-18	8.94031e-16	6.26474e-12	3.73672e-18	1.37322e-06	1.31014e-12	3.93867e-13	9.07146e-18	0.0091248			9.93024e-05	5.78567e-12	3.42963e-09	2.91323e-06
signal transduction		0.000643014	0.0387483			4.47419e-08		6.33301e-15	5.50696e-05	0.0118887		0.00285214	2.26352e-14	5.78303e-08					2.40078e-29	7.95953e-07	4.6448e-07	2.52076e-08			0.000643458			2.48037e-05							1.55803e-06					5.52991e-08
cell surface receptor linked signaling pathway	0.000771883							2.86892e-05	5.39145e-13	5.27052e-18		1.5465e-17	4.78913e-37	6.21582e-20	8.14254e-10	2.39193e-05			1.51669e-40	1.27303e-14		9.38309e-25	1.46457e-09	0.0021644	5.04097e-23	2.07549e-10	5.79254e-05	1.48377e-13		3.73438e-08	4.92165e-14	1.25782e-17					1.07301e-09	0.0174253			1.01891e-07
enzyme linked receptor protein signaling pathway	1.86875e-05								1.4949e-13	1.78899e-15		7.23598e-16	4.38383e-28	1.90262e-18	4.47777e-09	1.17269e-06	0.0145306		1.71793e-33	3.8679e-14		3.4421e-22	4.24334e-11	5.13417e-05	5.6203e-17	1.44238e-11	7.03443e-07	1.49007e-14	0.00193009	1.74694e-09	2.02023e-11	1.13712e-14				0.0140162	1.82158e-09	0.000103585	0.00927336		3.81415e-06
G-protein coupled receptor protein signaling pathway		0.000562809	0.0182194			8.5488e-07		7.68372e-14	0.00765807				3.42048e-07	0.000117093					7.84262e-22	0.000222568	2.70015e-05	0.000215783						0.00085613							5.80484e-05					2.34504e-09		9.70869e-05	4.66334e-06
small GTPase mediated signal transduction		5.36669e-05	0.00183918		0.015784	9.23091e-08		2.05009e-14											3.147e-14		3.32857e-06														6.06538e-06					2.72738e-10		1.55715e-05	4.09752e-07
synaptic transmission		0.0421182				0.00838688		2.72744e-09					0.000620739	0.00593214					1.24337e-15	0.00572611		0.014504						0.010214												2.71022e-06			0.0122635
gamete generation								5.43045e-06	0.00508744				2.35113e-05	0.000242178					9.50928e-18	0.000337792		0.00176136						0.00487947												0.0449347
regulation of mitotic cell cycle								7.13831e-07											1.41507e-10																					0.00195607
central nervous system development									0.0444674				0.00564111	0.00987102					2.48231e-10	0.0108355		0.0251488						0.0166014
heart development									0.000807001			0.0404735	2.10567e-05	7.03835e-05					1.42341e-13	0.000191008		0.000253345						0.000577474		0.0371553
learning or memory								0.000826469											1.60742e-09
locomotory behavior								1.89238e-06					0.00280114	0.00525627					1.37523e-15	0.00312529								0.0432439												0.00458613
protein localization								0.000815515					0.0313619	0.046597					3.34358e-11	0.0374941
steroid metabolic process		2.87314e-05	0.0015165		0.00374508	2.01262e-07		5.68206e-13											1.83507e-08		5.50659e-06														4.40061e-06					8.62984e-10		4.99488e-06	2.21784e-07
epidermis development	1.16834e-06								8.14104e-12	3.85025e-12	0.000494959	4.96859e-12	4.69909e-17	1.62029e-14	2.08676e-09	7.82415e-08	6.28783e-05	0.00195673	1.69966e-22	1.43626e-12		6.7426e-15	9.04615e-10	1.80539e-06	2.10341e-12	3.24429e-10	4.25748e-07	4.17826e-12	9.91552e-06	1.67232e-09	2.85458e-10	1.91984e-11	0.014122	0.0166088		3.48103e-05	3.76965e-09	1.51534e-05	0.000192616		9.39137e-08	0.0291514		1.19438e-07	2.21712e-08	3.14115e-05	0.00248014	0.000324526
lipid biosynthetic process		2.01091e-11	9.20696e-09	7.72626e-08	5.38288e-09	2.05918e-19	8.54619e-07	1.09569e-22										0.0205565	1.16581e-07		3.12802e-18														1.89293e-18					3.76799e-22	4.02329e-07	3.30296e-21	2.05948e-19	0.00108732			0.00460171
macromolecule catabolic process		0.0101104				0.000515834		6.82889e-11	0.0109635				1.57349e-05	0.000359545					4.37934e-19	0.000983878	0.0177941	0.00245905						0.0113251							0.0143683					0.000109922			0.00671724
macromolecule biosynthetic process		3.06688e-12	5.37785e-09	2.94535e-08	6.01325e-08	6.13213e-24	1.34645e-05	9.17814e-25										0.000631605	2.56602e-06		8.62012e-26										0.00141937	0.0213032			4.03667e-25					2.24336e-18	2.25003e-13	2.01498e-32	7.99556e-21	4.92934e-05			0.00012806
amine metabolic process		7.67853e-10	2.95468e-07	7.87996e-06	2.28517e-07	1.84475e-17	2.93496e-05	2.1569e-21											7.81109e-12		2.81602e-16														1.85282e-16					3.24901e-21	0.000234768	4.30919e-19	1.65658e-17
response to radiation						0.0352621		1.15548e-07											2.23747e-13	0.0480302																				6.45093e-05			0.0387711
response to wounding								0.00219457	3.64907e-08	1.92779e-07		1.07746e-07	1.15361e-16	1.50081e-11	0.00298334	0.0224062			6.40619e-27	2.4868e-09		2.30973e-12	3.88616e-05		3.7701e-08	1.70228e-05		1.97555e-08		6.38332e-05	0.000399039	5.73813e-06					0.000834162
response to virus		0.00465416				0.00112693		5.3335e-09											2.57372e-07		0.0244789														0.0158942					4.38454e-07			0.00102685
response to bacterium									7.55791e-05	0.00449016		0.00205346	9.35582e-08	1.57302e-06					5.9816e-16	1.01272e-05		2.72334e-06	0.0056842		0.00427313	0.00492924		1.44558e-05		0.00364808
embryonic development ending in birth or egg hatching	0.0190615								1.96404e-07	4.26447e-06		1.69511e-06	5.24222e-12	2.03363e-09	0.00445761	0.00642271			2.3673e-19	7.59768e-08		5.96659e-10	3.03251e-05		3.47863e-06	1.73664e-05	0.0140734	4.8817e-08		4.64496e-05	0.00136122	3.97616e-05					0.00187649								0.0137609
organ morphogenesis	1.29592e-06								6.67946e-15	4.3033e-18	0.00994126	8.2003e-18	9.3136e-30	2.52737e-20	3.23971e-12	2.86913e-08	0.000786362		7.56652e-35	5.47402e-16		3.15635e-23	5.75189e-12	2.32552e-06	4.93103e-20	9.04289e-13	8.47629e-08	3.94266e-15	7.51397e-05	1.61911e-10	6.95262e-15	1.3784e-17				0.000205515	5.64902e-12	3.09882e-05	0.00106813		3.24909e-10			8.98679e-09	2.13732e-09	0.000292182		0.0080013
regulation of catabolic process		0.00306892				0.000293989		2.46346e-10											9.35329e-13		0.012511														0.00474873					1.08191e-05		0.0145506	0.00152146
response to extracellular stimulus								9.6836e-05	0.000622273				6.2948e-07	1.88155e-05					8.15686e-19	3.65129e-05		5.54056e-05						0.000203626
response to inorganic substance								1.65142e-07					0.0073231	0.0205346					1.53831e-14	0.0102745																				0.000162334
membrane invagination								8.93925e-06					0.0154088	0.0157195					7.43023e-15	0.00452124								0.0468767												0.0397515
regulation of cell cycle process								0.000131032					0.0458556						1.56699e-11	0.0339117
regulation of intracellular protein kinase cascade								1.81482e-05	8.83745e-06	0.00101449		0.000296553	1.53758e-11	3.56285e-08					4.58182e-23	7.95395e-07		1.89473e-08	0.00467893		0.00040524	0.0037409		2.93343e-06		0.00469082		0.031505
regulation of cell communication								4.55072e-09	4.83406e-08	1.0743e-07		4.28224e-08	2.91085e-21	2.64004e-12	0.0140079				8.41461e-33	1.12384e-09		7.7653e-14	0.00015899		7.40698e-10	7.61727e-05		1.87295e-08		0.000291009	0.00101261	7.45624e-06					0.00419139			0.00357965
regulation of hormone levels		0.000389627	0.0127639		0.0147264	2.63745e-05		5.33889e-10											7.33311e-06		0.000754669														0.000316633					2.16239e-08		0.000504426	1.69106e-05
regulation of cell death		0.00419249				2.15994e-05		5.67052e-12	0.00126072				1.77263e-08	1.24669e-05					1.68697e-23	4.55841e-05	0.000665081	5.69066e-05						0.00118538							0.000573605					7.38967e-06		0.000656531	0.000457832
programmed cell death		0.00140784				1.31961e-05		6.50071e-12					0.00167864	0.00781817					1.458e-18	0.0037077	0.000461235														0.000290321					1.24333e-06		0.00039877	0.00010613
response to organic cyclic substance								1.02538e-06											9.23084e-10																					5.65814e-05
protein transport		1.59003e-07	3.89925e-05	0.0130455	0.000383818	2.49117e-14	0.0222946	3.80417e-19											2.4433e-16		5.82948e-14														1.83216e-13					1.2178e-13		3.28515e-16	1.62928e-12
di-, tri-valent inorganic cation transport		9.28733e-05	0.00311539		0.00412866	1.86763e-06		3.53835e-12											1.41993e-11		0.000239344														7.10635e-05					3.88863e-12		0.000110346	1.09793e-06
amine transport								5.70915e-07											8.16224e-10																					6.32006e-07			0.0299254
organic acid transport						0.0271772		1.09956e-07											4.22449e-12																					9.51304e-07			0.0202269
nucleobase, nucleoside, nucleotide and nucleic acid transport																			1.44591e-10	0.0281372
lipid catabolic process								1.25472e-05	0.0138233				0.000209709	0.00187089					5.437e-16	0.000725993		0.00527011						0.00206837												0.00121323
carbohydrate biosynthetic process		4.38008e-09	2.97991e-07	9.16013e-07	2.05537e-08	3.06737e-12	1.11376e-06	2.12816e-16										0.0248586			1.85568e-10												0.0172802		4.112e-11					9.63306e-19	0.000279027	1.22036e-11	2.98299e-13	0.00337151		0.0147682	0.0156374		0.0274903
carbohydrate catabolic process								1.59302e-06											6.89343e-07																					5.17401e-05
organic acid biosynthetic process		3.65125e-09	4.82862e-07	4.68843e-06	1.07089e-07	8.7791e-13	5.71086e-06	6.52978e-17											0.00230545		5.89616e-11														1.35032e-11					3.72124e-18	0.000669027	2.95367e-12	1.53051e-13	0.0258098
organic acid catabolic process		1.49938e-05	0.000303301	0.0194755	7.31552e-05	1.31846e-07	0.0015463	1.44898e-12											1.94887e-06		7.15496e-06														4.12682e-06					8.59815e-16		4.58913e-06	6.17803e-09
Wnt receptor signaling pathway	0.000196118								1.24859e-09	5.58463e-09		3.873e-09	5.25523e-15	4.3671e-12	1.37647e-05	3.90493e-05	0.0183921		1.35592e-21	3.84564e-10		6.7782e-13	1.10723e-07	0.000640527	5.61467e-09	7.56041e-08	9.00394e-05	2.14848e-10	0.00357971	2.44059e-07	1.69903e-06	3.90878e-08				0.0331156	6.80482e-06	0.00104188	0.0235481		0.00183726			0.00043506	3.07906e-05	0.0209418
mRNA metabolic process						0.0387303		1.80357e-07						0.043652					6.22481e-15	0.0273896																				0.0014004
dephosphorylation								0.000107996	0.0179007				0.00018107	0.00195477					4.43074e-14	0.00233572		0.00357956						0.00337291												0.0354855
cell-cell adhesion	5.73456e-11								1.5617e-20	1.79497e-27	6.76766e-06	5.56531e-27	3.02353e-42	1.12474e-27	2.5379e-18	6.84206e-13	9.61681e-07	0.00026779	2.07234e-40	3.89075e-20		3.41133e-34	1.36497e-18	3.41392e-11	2.28125e-29	7.87149e-20	3.1152e-14	4.29003e-21	1.10939e-08	2.84769e-15	4.68021e-23	4.85581e-28	0.000372331	0.00579787		3.28507e-07	1.13129e-18	3.25221e-10	1.88805e-07		8.71576e-17	0.00426356		9.22692e-16	9.9837e-16	1.92297e-09	7.11948e-05	1.33797e-05
cell migration	0.00183923								8.39048e-10	1.07075e-09		5.86999e-10	7.22156e-18	4.28809e-13	1.16131e-05	0.000313709			4.28798e-26	1.48978e-10		3.95425e-14	4.71429e-07	0.00926884	1.69191e-10	2.73101e-07	0.00148165	6.10914e-10		1.61845e-06	7.35175e-07	1.45489e-08					8.14546e-06	0.0238525			0.00326739			0.00332089	0.000234748
peptidyl-amino acid modification		0.00150862	0.0339275			0.000132665		1.94352e-10											2.03014e-10		0.00468609														0.00358203					1.56976e-08		0.00938117	0.000109283
regulation of lipid metabolic process		0.0048738				0.00138189		8.28248e-09											9.19795e-08		0.0493268														0.025075					5.83316e-07			0.0012296
regulation of metabolic process	0.000541231							0.000359259	3.26162e-13	6.30973e-21		3.51096e-19	1.07842e-40	9.97124e-21	9.80356e-13	1.29296e-05			2.96375e-41	7.73481e-15		2.78822e-25	4.27456e-09	0.00167943	2.77872e-29	3.0262e-10	0.000151319	1.4543e-12		6.21139e-08	1.23085e-19	3.12539e-22					1.48595e-11	0.0376635			1.72e-15			1.06174e-06	8.07328e-07
protein metabolic process		2.97344e-05	0.00449965			5.29319e-11		9.7247e-17	0.00802781				2.37798e-08	7.08044e-05					3.68337e-24	0.000263736	6.23964e-11	0.000366675						0.0108482							3.19622e-10					2.10624e-08		1.04263e-13	3.65448e-08
second-messenger-mediated signaling		1.32491e-05	0.00057574		0.00139626	2.23795e-08	0.0287256	2.39748e-14											3.24357e-12		1.19028e-06														1.04869e-06					1.24235e-13		1.15517e-06	9.40599e-09
cell cycle phase		2.85271e-06	0.000353187		0.0047492	2.77641e-09		3.07303e-15											5.94722e-10		1e-07														4.98563e-08					2.14025e-09		3.71325e-08	5.43637e-08
regulation of anatomical structure morphogenesis	0.042729							0.0172305	2.04656e-08	2.4846e-07		1.09285e-07	7.19978e-16	1.28969e-11	0.00163802	0.0104258			2.49565e-26	1.69039e-09		3.88196e-12	2.20359e-05		6.01192e-08	1.19235e-05		8.74957e-09		3.04827e-05	0.000301117	6.58427e-06					0.000690898								0.0302663
electron transport chain		1.24793e-10	8.73821e-09	6.48746e-08	1.19926e-08	8.04163e-14	3.06664e-07	4.00574e-17										0.000116368			2.44762e-12										0.00151863	0.00224666	0.00119813	0.0324865	8.14828e-13					1.08892e-15	1.30803e-06	3.88716e-13	1.26769e-13	6.3525e-05	0.0345897	0.00077972	0.000127411		0.00198529
signal transmission via phosphorylation event		0.0134775				0.00131951		7.00774e-10											2.0283e-14	0.0378998	0.0352496														0.0292096					1.2291e-06			0.00161371
intracellular signaling pathway		1.09058e-05	0.00115091		0.0166745	1.7944e-11		1.54552e-17	0.0107752				1.21773e-07	0.000156757					2.06088e-24	0.000180366	9.45115e-11	0.000464024						0.00280061							4.9509e-10					5.82198e-12		4.90051e-12	7.5495e-10
regulation of signaling process		0.0313212				0.000601379		3.5844e-11	3.22537e-05	0.00757007		0.00166671	9.70765e-13	5.2543e-08					6.84521e-27	1.05155e-06	0.0210539	2.87813e-08	0.042838		0.00129503	0.0346518		9.19799e-06		0.0295653					0.0295069					8.52725e-06			0.00494816
regulation of Wnt receptor signaling pathway	7.70529e-05								1.70472e-09	7.99232e-09	0.0324716	4.20644e-09	8.09051e-14	1.51621e-11	7.57636e-06	2.344e-05	0.00820352		5.21541e-19	1.8319e-09		3.15989e-12	9.04982e-08	0.000353725	8.9402e-09	7.11324e-08	5.26026e-05	5.14025e-10	0.00109615	2.44169e-07	9.03729e-07	2.66209e-08				0.0130467	5.00377e-06	0.000276947	0.00673367		0.000464626			9.07083e-05	8.75036e-06	0.00253719
cell differentiation	0.000194168							0.0324797	3.72886e-13	2.13394e-18		1.55088e-17	4.80226e-34	1.0993e-19	2.45901e-11	7.28012e-06			7.46384e-38	2.14434e-14		2.84453e-23	1.98806e-09	0.000490032	4.62025e-23	2.07954e-10	3.61692e-05	1.15953e-12	0.0270799	3.30533e-08	1.0164e-15	2.1343e-18				0.0481633	7.42422e-11	0.0103341			1.47682e-10			1.43044e-06	5.53961e-07
regulation of cell adhesion	0.0116002								2.78944e-07	3.3114e-06		2.19201e-06	4.08723e-11	3.48127e-09	0.0014311	0.00571896			1.97251e-18	1.0584e-07		2.69972e-09	4.76876e-05	0.0449702	2.93102e-06	3.8685e-05	0.0196731	2.54453e-07		4.58755e-05	0.000300194	2.33842e-05					0.00098402							0.0476064	0.00464351
neuron differentiation									1.95294e-06	9.03917e-05		3.2502e-05	1.09173e-09	6.77238e-08	0.0311777	0.0367116			1.8009e-17	9.05405e-07		3.33273e-08	0.000222943		8.00406e-05	0.000283405		6.66084e-07		0.000223321	0.0109154	0.000910143					0.0159172
epithelial cell differentiation	1.20745e-07			0.0255695					1.51933e-12	2.24566e-13	3.77133e-05	2.96348e-13	8.27026e-18	5.44693e-15	2.12634e-10	1.22283e-08	1.37819e-05	0.00019372	2.88256e-21	2.40972e-12	0.025366	6.33519e-16	7.46863e-11	1.00238e-07	1.71879e-13	3.33464e-11	2.38904e-08	1.99119e-12	1.07863e-06	5.33185e-10	9.66615e-12	4.58508e-13	0.000495337	0.00263236		7.46549e-06	3.4259e-10	4.64327e-07	1.4014e-05		3.08454e-09	0.000928255		2.47536e-09	6.74113e-10	6.59118e-07	0.000301838	3.61887e-05
regulation of cyclase activity		0.000351245	0.00635638		0.00375455	2.23344e-05	0.0337727	2.75689e-10											8.0445e-06		0.000657707														0.000508169					1.29513e-11		0.00100586	3.38289e-06
regulation of cell projection organization								0.00706611					0.0162631	0.0190186					5.98197e-12	0.0139417								0.0406648
regulation of defense response								0.00809122	0.000213809			0.0161804	1.77425e-07	6.36681e-06					1.34347e-17	1.21448e-05		7.66587e-06	0.0190235		0.0429964	0.027809		1.57547e-05		0.0114692
regulation of neurological system process								0.000306047	0.0251043				0.0015205	0.00427938					1.6474e-13	0.00289727		0.0161602						0.00664638
response to corticosteroid stimulus								0.00430492											2.98272e-10
regulation of response to external stimulus	0.0133404								4.43396e-08	7.53839e-07		2.64431e-07	6.97926e-14	1.36898e-10	0.00160745	0.00475585			6.65859e-23	2.89071e-09		3.09817e-11	7.93147e-06	0.0499439	2.68486e-07	5.06133e-06	0.011662	5.39951e-09		1.28696e-05	0.000442872	1.3366e-05					0.00088857								0.0123035
regulation of intracellular transport								0.00611652											1.81797e-09
RNA biosynthetic process								0.00114145	0.00265829				2.92557e-05	0.000115541					1.51181e-16	0.000195567		0.0012464						0.00310225
regulation of homeostatic process								0.00725936	0.00500529				8.14383e-05	0.000633865					1.50582e-14	0.000565841		0.00110095						0.000769078
regulation of localization								4.43505e-09	4.00237e-06	0.000279588		8.14463e-05	2.94066e-14	3.96992e-09					1.00437e-27	1.04931e-07		2.14578e-09	0.0111977		2.47836e-05	0.00685951		2.2259e-06		0.0057456		0.0220644								0.00417792
regulation of protein localization								0.00111649	0.000724484				2.16962e-06	3.07848e-05					5.18013e-17	5.48855e-05		7.97485e-05						0.000151393
regulation of actin filament-based process		0.0024251	0.036782		0.0360401	0.00071722		3.94947e-08													0.00690569														0.00436778					1.88439e-06		0.011605	0.000509828
cell part morphogenesis								0.00510098	0.00737892				0.000103403	0.000923052					5.24115e-14	0.000747577		0.00138532						0.00124627
regulation of organelle organization		0.000304274	0.0123688			9.86591e-06		7.70822e-12											3.66302e-10		0.000342354														0.000219807					2.17806e-07		0.000726508	3.77444e-05
cellular response to stress		0.000213565	0.0119878			1.32151e-07		7.39491e-14					0.000517089	0.0101011					7.94541e-19	0.00578184	3.1303e-06														4.78103e-06					2.26984e-08		3.74661e-06	1.65897e-06
response to cytokine stimulus									0.0460637				0.00656156	0.0110107					3.09427e-11	0.00928797		0.0404727						0.0221763
cellular macromolecular complex assembly		7.81552e-06	0.000598109		0.00435855	1.28967e-08		3.29893e-14											1.91741e-08		2.6951e-07														1.6723e-07					2.35129e-09		1.50604e-07	1.18122e-07
cellular nitrogen compound metabolic process		1.08137e-09	1.14783e-06	8.87796e-05	1.0801e-05	1.23146e-21	0.0015107	3.7412e-23											2.68165e-17		2.7029e-24														8.41303e-23					2.3455e-17	7.33077e-08	8.62611e-34	1.88833e-18
ncRNA metabolic process		1.3428e-18	5.30305e-15	1.16294e-17	8.37834e-17	2.16687e-30	6.65761e-14	3.00753e-30		1.16209e-06	0.0247003	6.01837e-05			4.17051e-08			2.24574e-10			1.61213e-29			0.00994515	6.76752e-08		7.0244e-05		0.00217417		7.58076e-13	1.85835e-12	1.87625e-09	8.74625e-06	1.49102e-30	0.00134754	8.44507e-06	0.00338484		7.23777e-33	9.00139e-21	3.35822e-35	7.83395e-31	2.42415e-15	2.15234e-08	5.14261e-11	1.98742e-11	1.20933e-05	2.28646e-07
tube morphogenesis	8.53577e-05								6.49288e-10	4.08801e-09		2.12835e-09	1.43951e-14	3.15466e-12	2.75153e-06	1.94479e-05	0.00608138		4.50462e-21	1.64422e-10		1.26545e-12	5.85504e-08	0.000336933	2.27763e-09	4.71778e-08	7.32206e-05	1.49176e-10	0.000856026	7.60089e-08	5.62512e-07	2.26797e-08				0.00601345	3.01066e-06	0.000456051	0.010619		0.000256744			0.00014929	1.00145e-05	0.00770645
regulation of signaling pathway								5.61733e-08	1.57715e-08	1.40639e-08		6.66107e-09	5.03599e-22	6.10252e-13	0.00298389				7.14881e-33	4.43402e-10		1.13983e-14	4.49897e-05		1.06081e-10	1.84506e-05		6.61505e-09		0.000116034	0.000132725	7.33505e-07					0.000840565			0.0343271
regulation of growth								4.37243e-05	1.92385e-05	0.00211647		0.000743433	1.21956e-10	8.79527e-08					1.68694e-22	1.4666e-06		1.14766e-07	0.013385		0.000827895	0.0106266		1.07496e-05		0.00739651
regulation of locomotion	0.0186244								3.25375e-08	2.87835e-07		1.26836e-07	1.51084e-14	5.71873e-11	0.000797865	0.00528489			2.04169e-23	5.20017e-09		1.65181e-11	1.63894e-05		9.33185e-08	9.08181e-06	0.0240676	1.61944e-08		2.76646e-05	0.00013205	4.3673e-06					0.000507009								0.00760817
regulation of cell proliferation								7.15974e-06	8.16168e-09	2.76698e-09		1.99148e-09	1.0965e-21	2.88232e-13	0.000318594	0.0205216			1.98805e-31	3.8049e-10		9.67897e-15	2.13537e-05		1.89557e-11	9.20539e-06		8.33845e-09		5.91318e-05	7.60408e-06	5.61127e-08					0.000137954
cellular ketone metabolic process		9.651e-15	3.56476e-11	5.40165e-11	1.60189e-11	8.87129e-29	4.79132e-09	2.1485e-29										0.000186099	1.72804e-10		2.96008e-29										0.000515616	0.00684646	0.00299954		5.45928e-29					3.39086e-29	4.66103e-14	1.10442e-36	8.91405e-28	6.58186e-07		0.000965272	3.29736e-05		0.00701689
response to drug		0.00599992				0.000402639		3.00669e-10					0.0264126						6.64458e-15	0.0281988	0.0196396														0.0126358					1.14763e-07		0.0479963	0.000526302
homeostatic process		0.000668434	0.0350986			5.08481e-07		2.43524e-13	0.00915925				2.48836e-06	0.000230648					3.08873e-22	0.000237355	1.55816e-05	0.00169165						0.00506909							1.71273e-05					2.05404e-08		8.70642e-06	5.15138e-06
regulation of GTPase activity								2.78307e-06											5.6455e-10																					0.000340851
regulation of I-kappaB kinase/NF-kappaB cascade								0.00171041					0.00617629	0.0166947					3.30578e-11	0.0389458		0.0427558						0.0363805
regulation of ion transport								1.39931e-05											6.13875e-09																					0.00557924
regulation of MAP kinase activity								0.00976214	0.000886669				3.80288e-06	5.1483e-05					1.48855e-16	6.2401e-05		0.000108834						0.000175058
macromolecule modification		2.05826e-06	0.000365494		0.00754253	1.82803e-13		4.13702e-19	0.0151294				2.08149e-07	0.000248979					8.0285e-25	0.000274546	2.14158e-13	0.0011723						0.0080931							2.13475e-12					7.95119e-12		3.62944e-16	5.49501e-11
response to peptide hormone stimulus								0.00562646	3.13608e-05	0.00674963		0.00217486	7.32632e-09	7.18628e-07					1.69196e-19	2.91761e-06		7.39886e-07	0.00961674		0.00704191	0.00744218		7.17263e-06		0.00448404
cellular protein complex assembly								5.28019e-05											1.21434e-10
regulation of system process		0.0028959				0.000112682		7.13271e-11											5.51217e-14		0.00286497														0.00270478					8.45723e-07		0.00915154	0.000407463
regulation of cellular component biogenesis		0.00915364				0.00356956		3.63591e-08											2.3407e-06																0.030235					1.4436e-05			0.00438981
cellular catabolic process		2.00824e-07	4.13457e-05	0.0243835	0.000552071	4.76689e-14	0.0319	2.98841e-19											1.32494e-17		2.87134e-13														6.30947e-13					9.83143e-14		2.98758e-15	2.72354e-12
cellular biosynthetic process		5.98064e-15	3.51075e-11	6.22524e-11	2.49864e-10	3.14013e-33	1.16515e-07	1.31725e-30										2.4664e-05	8.55155e-10		1.35617e-38										3.40792e-06	0.000277702	0.00819686		2.68289e-36					3.30955e-25	3.52218e-23	4.10138e-53	4.78442e-29	5.86088e-08		0.00243705	2.53878e-06		0.0141038
cellular macromolecule metabolic process		5.72348e-09	4.12369e-06	0.00104571	9.97584e-05	1.63741e-20	0.0114005	1.11309e-22											1.40995e-18		1.30843e-23														1.1714e-21					1.42338e-14	2.17246e-06	1.77581e-33	2.03824e-16
cellular nitrogen compound biosynthetic process		5.47749e-13	3.61021e-10	3.18253e-09	1.95687e-10	2.37277e-22	3.59444e-08	1.77617e-25										0.00164903	3.23653e-07		1.26385e-21										0.0254588		0.00756437		1.80894e-21					1.4167e-26	7.82484e-09	1.34245e-24	9.38452e-23	0.000102976		0.00489735	0.000400397		0.0090606
small molecule catabolic process		2.44772e-11	1.01991e-08	1.42958e-07	3.41456e-09	1.9038e-18	3.38676e-07	1.96114e-22										0.0423004	1.05779e-07		8.1772e-17														4.46376e-17					6.88102e-24	1.05154e-05	6.02196e-19	3.82679e-19	0.00456564			0.0120712
small molecule biosynthetic process		6.90004e-15	1.29448e-11	2.16395e-11	4.89185e-12	1.22528e-27	1.87065e-09	8.4644e-29										6.99864e-05	5.29179e-08		1.14807e-27										0.000173056	0.00324468	0.000809092		1.70277e-27					5.78359e-30	1.95937e-13	2.06424e-33	1.84891e-27	3.48172e-07		0.000216401	1.15621e-05		0.00232063
innate immune response	1.22039e-05								1.21492e-11	6.86629e-12	0.0178646	4.47702e-12	5.40429e-19	1.26742e-14	5.01631e-08	9.42878e-07	0.00182123		3.92852e-25	1.29444e-12		4.36846e-16	1.36323e-09	2.44672e-05	2.68024e-12	5.07367e-10	1.93845e-06	9.69209e-13	0.000222656	5.3876e-09	5.06934e-09	7.48013e-11				0.00148121	7.25843e-08	4.5567e-05	0.00228035		1.02467e-05			8.12035e-06	5.07304e-07	0.00173969		0.0172926
heterocycle metabolic process		2.23589e-13	2.1387e-10	1.62685e-09	2.0662e-10	4.44375e-23	2.81317e-08	7.0648e-26										0.000600847	1.98671e-06		1.80606e-22										0.00695599		0.00580548		3.02117e-22					3.56116e-25	9.87056e-10	1.24349e-25	7.55174e-23	2.92224e-05		0.00336115	0.000141414		0.00627611
glycerolipid metabolic process		1.10802e-05	0.000319495	0.0192048	0.000200453	5.33721e-08	0.0072798	4.13008e-13											1.15084e-07		3.05257e-06														1.35029e-06					4.47239e-13		1.46913e-06	2.42134e-08
lymphocyte activation	0.000108238								1.85088e-10	2.85779e-10		9.66124e-11	9.489e-18	1.4251e-13	3.76904e-06	4.37781e-05	0.0270009		3.92921e-25	4.11027e-11		5.84166e-15	1.61233e-08	0.00051536	9.31452e-11	1.33245e-08	4.65252e-05	1.94985e-11	0.00599102	8.92758e-08	1.69945e-07	3.4601e-09					1.94257e-06	0.000766089	0.0303392		0.0010346			0.000463529	1.48368e-05	0.0322991
secretion		0.000445641	0.0188008			9.44888e-06		2.93727e-11											1.58566e-10		0.000308907														0.000118729					4.7936e-08		0.000210698	2.72716e-05
intracellular transport		1.31388e-08	5.26681e-06	0.00088538	4.43078e-05	5.90155e-16	0.00314281	2.14619e-20											4.77748e-14		1.73771e-15														3.19411e-15					3.4103e-15	0.0105722	2.85046e-18	3.54423e-14
Golgi vesicle transport		0.000201078	0.00881998		0.0131297	3.84767e-05		3.45048e-10											9.38438e-06		0.00146101														0.000435497					4.63517e-09		0.000885396	2.43212e-05
organelle fission		1.78869e-07	1.8289e-05	0.00119358	6.2212e-05	9.92748e-11	0.00211655	6.08919e-16											1.08965e-05		3.82152e-09														1.75783e-09					1.94634e-12		9.24911e-10	2.92188e-10
cell development								0.000424545	0.00155829				8.3399e-06	7.35033e-05					8.17865e-17	0.000174021		0.00033875						0.00112112
hemopoietic or lymphoid organ development	0.00028063								3.98475e-09	3.32488e-08		1.00844e-08	1.10258e-13	3.30827e-11	3.73747e-05	9.43385e-05	0.0345537		4.39236e-20	1.59225e-09		5.62031e-12	1.61754e-07	0.00118816	2.34252e-08	2.23712e-07	0.000154539	4.63602e-10	0.00910027	5.40225e-07	5.57976e-06	2.53561e-07					2.27863e-05	0.000784898	0.0280885		0.00388434			0.0012399	7.25333e-05	0.0280178
regulation of response to stimulus	0.000333712							0.0384353	2.85889e-12	1.40602e-14		1.8208e-14	6.16343e-28	1.10908e-17	1.3761e-08	2.11759e-05			2.5258e-35	4.33102e-14		2.69063e-20	4.94083e-09	0.00104041	3.68018e-17	6.97776e-10	6.83057e-05	9.33669e-13	0.0289301	3.90095e-08	6.89943e-11	1.69833e-13					1.63991e-08	0.00713542			7.6318e-06			0.000164717	1.10293e-05
embryonic morphogenesis	5.69055e-07								6.19367e-15	1.7977e-17	0.00273743	2.53401e-17	1.18118e-27	8.62203e-20	2.20222e-12	9.13688e-09	0.000193128	0.0246308	3.69969e-33	8.4614e-16		3.38026e-22	3.49324e-12	1.0295e-06	3.99093e-19	8.72214e-13	5.84608e-08	2.52247e-15	2.07167e-05	7.41917e-11	1.17973e-14	7.69949e-17				6.5276e-05	6.53722e-12	1.20366e-05	0.000424774		2.35917e-10			4.07453e-09	9.3803e-10	6.86505e-05	0.0133343	0.00180026
system development	0.00785537							0.00240016	1.63779e-10	5.4161e-12		5.62602e-12	9.65636e-25	3.10926e-15	1.65075e-06	0.00071367			2.33113e-32	8.98278e-12		1.69579e-17	4.15458e-07	0.0242596	2.8549e-14	9.36163e-08	0.00291094	1.06534e-10		1.87019e-06	1.83132e-08	5.97398e-11					1.64386e-06				0.000987707			0.0081192	0.000691271
regulation of catalytic activity		1.45267e-05	0.00184738		0.0277802	1.39599e-10		1.89874e-16					0.000509555	0.0104934					6.92064e-20	0.00717339	1.03342e-09														1.8868e-09					5.21316e-10		4.39381e-11	1.0846e-08
regulation of developmental process	0.00185383							0.00122332	1.17079e-11	2.48429e-14		3.99557e-14	1.32646e-28	3.06457e-17	4.27139e-08	0.00011808			7.55319e-36	5.29231e-13		5.94231e-20	4.40461e-08	0.0079929	1.88961e-17	9.37469e-09	0.000753922	1.02524e-11		3.39046e-07	7.14852e-11	2.55691e-13					5.02994e-08				1.56037e-05			0.000694333	6.88996e-05
regulation of cell activation	0.00419838								1.91847e-08	8.46196e-08		4.25445e-08	6.80655e-15	2.6986e-11	0.000355803	0.00133787			5.51279e-23	2.18512e-09		2.90099e-12	1.86766e-06	0.0177179	4.32212e-08	1.69382e-06	0.00266059	2.71276e-09		5.13204e-06	5.0812e-05	9.92084e-07					0.000174977	0.0232924						0.039854	0.00164686
neurological system process		0.000146152	0.0090325			5.52789e-09		1.4331e-15	0.000565846				6.31313e-11	2.19809e-06					4.26096e-27	4.58987e-06	1.21418e-07	2.09908e-06						7.47309e-05							3.29385e-07					1.12633e-10		4.76745e-08	9.62377e-08
regulation of secretion						0.0249087		2.55451e-08					0.0145846	0.0242917					3.21594e-15	0.0105272																				2.44596e-05			0.0287106
regulation of DNA metabolic process								0.00089247					0.0177234	0.0321548					2.24264e-11	0.0376476								0.0441532
regulation of small GTPase mediated signal transduction		0.0154893				0.00163979		2.86894e-09											1.88051e-13		0.0468755														0.0466661					4.4717e-09			0.000501611
regulation of binding								8.55008e-07					0.00284631	0.0139329					1.26456e-13	0.0212762		0.0412635						0.0499532												0.0103562
regulation of cellular component organization		0.0145991				0.000648148		1.3853e-10	0.00386696				6.20796e-07	5.60001e-05					4.47744e-21	0.000148708	0.0268348	0.000329335						0.00267155							0.0152104					3.04279e-05			0.00505182
nuclear transport								0.000164247											1.24284e-08																					0.00431223
regulation of phosphorus metabolic process						0.0234189		2.46606e-09	0.000101201	0.0276456		0.00700293	1.26504e-10	3.98711e-07					3.05055e-24	3.19635e-06		5.65019e-07			0.00638967			4.30441e-05												0.000681816
cofactor metabolic process		1.40372e-07	1.50828e-05	0.00169849	2.11396e-05	5.94885e-11	0.000494275	2.37001e-16											1.08703e-07		2.81067e-09														2.04136e-09					2.5037e-15		1.06198e-09	3.57959e-11
cofactor biosynthetic process		0.000381381	0.00819667		0.00744278	4.8134e-05		6.94162e-10											0.00025654		0.00101261														0.000783674					9.11503e-10		0.00145379	1.42054e-05
regulation of protein metabolic process		0.0162621				0.000458105		1.29522e-10	0.00283235				5.24394e-07	5.58153e-05					2.50188e-21	0.000173979	0.0183845	0.000338904						0.00373972							0.0117492					0.000179804		0.0334908	0.00721465
protein oligomerization						0.018914		4.2142e-08											1.26255e-12																					1.19502e-05			0.02179
regulation of cellular component movement	0.0353192								7.97258e-08	1.28051e-06		4.97677e-07	1.50291e-13	2.24577e-10	0.00235404	0.0116948			5.36199e-23	1.30222e-08		1.03404e-10	4.60798e-05		4.75651e-07	3.04369e-05		5.08665e-08		6.4813e-05	0.000466482	2.37538e-05					0.00143969								0.0198113
chromosome organization		5.78981e-06	0.000944122		0.00919507	8.03762e-10		1.69062e-15											1.26763e-14		1.59229e-08														1.19463e-08					9.54642e-10		2.12695e-09	1.99737e-08
regulation of hydrolase activity		0.000529971	0.0240838			3.97413e-06		1.99429e-12											1.41602e-14		0.000132587														7.52057e-05					8.38557e-08		0.00011325	2.53094e-05
regulation of transferase activity		0.0188738				0.00127594		3.61523e-10	0.0162688				2.53807e-05	0.00054052					3.49513e-19	0.000664946	0.045279	0.00327183						0.00622478							0.0304664					1.59275e-05			0.00580341
regulation of lyase activity		0.000373498	0.00706076		0.00481772	2.54106e-05	0.0415957	2.83776e-10											5.18799e-06		0.000770114														0.000588817					2.45719e-11		0.00116873	4.47944e-06
proteolysis involved in cellular protein catabolic process								1.96782e-08	0.0155139				0.000102142	0.000982694					2.0223e-16	0.00282173		0.0041829						0.0133989												0.0078398
protein maturation	0.00163193								1.7817e-07	1.32291e-06		1.24128e-06	2.83334e-10	3.40908e-09	0.00018934	0.000890601			3.18928e-16	1.13698e-07		5.97419e-09	1.58278e-05	0.0100384	1.47672e-06	1.51253e-05	0.00663054	2.63148e-07	0.0193367	1.51513e-05	4.12711e-05	5.22051e-06					0.000198196	0.0155679			0.00600831			0.00231747	0.000209028	0.0417369
regulation of cell cycle		0.00492022				0.000272223		9.74209e-11					0.00239899	0.0119599					1.78418e-16	0.00882012	0.00931615														0.0062495					1.45076e-05		0.023613	0.00183017
response to protein stimulus								2.13081e-06											4.48338e-06																					3.48063e-05			0.0344128
regulation of nervous system development								0.0301268	4.06519e-06	0.000510367		0.000152777	1.07119e-10	3.22734e-08					1.40855e-21	2.5908e-07		3.41207e-08	0.00180941		0.00019796	0.0013058		7.93007e-07		0.001163		0.0122327
regulation of peptidase activity								2.9186e-05											4.225e-06																					0.00722947
nucleobase, nucleoside and nucleotide metabolic process		1.27196e-12	5.36386e-10	1.59544e-08	7.72248e-10	3.10963e-21	9.4809e-08	1.7595e-24										0.00183237	3.981e-06		2.11129e-20										0.0459161		0.0157201		3.5297e-20					1.57378e-24	4.46611e-08	1.33043e-22	2.86847e-21	0.000391066		0.0121704	0.000663991		0.0117485
anatomical structure homeostasis									0.0294911				0.00376429	0.0062123					8.94303e-12	0.00226031		0.0265119						0.0058177
regulation of cell development	0.0250433								1.47632e-08	1.47085e-07		5.3478e-08	3.84028e-16	9.71753e-12	0.000966028	0.00542034			7.58518e-26	1.0191e-09		1.55989e-12	7.98188e-06		2.88975e-08	3.79024e-06	0.015039	2.21399e-09		1.37723e-05	0.000180325	3.21095e-06					0.000438768								0.0190205
regulation of vesicle-mediated transport								1.58311e-05											2.46611e-08																					0.0117437
muscle structure development									0.0216444				0.000813949	0.00216594					9.00301e-12	0.00393879		0.00755217						0.0103613
macromolecular complex assembly		8.75912e-07	0.000150356		0.00166628	2.68037e-12		1.59195e-17											6.50348e-15		1.34661e-11														2.12257e-11					1.08974e-11		3.89837e-13	1.35161e-10
glycosylation		7.18102e-08	5.91723e-06	6.42119e-05	1.59756e-06	4.90387e-10	2.69312e-05	4.20841e-14											0.0397898		5.38003e-08														9.73024e-09					3.94056e-15	0.0224118	6.55438e-09	1.71591e-10
response to oxygen levels								0.000933908					0.0246837	0.0173128					6.83155e-13	0.0105756								0.0441478
protein modification by small protein conjugation or removal								0.000180621	1.69549e-06	0.000124051		3.07531e-05	3.1114e-12	1.50805e-08					2.19225e-22	2.03504e-07		1.91606e-09	0.00065701		6.35428e-05	0.000549923		3.31103e-07		0.000684855		0.00357269
cellular response to chemical stimulus								1.41866e-06	0.00151499				6.79507e-07	3.43877e-05					4.36833e-19	8.93836e-05		0.000154047						0.00114626												0.018193
cellular response to endogenous stimulus								0.0055653	0.00346478				4.58604e-05	0.000399384					4.70419e-15	0.000338447		0.00113654						0.000955189
regulation of cellular response to stress									0.000360279			0.0324626	1.53354e-06	2.64824e-05					4.43748e-16	3.29532e-05		4.36118e-05				0.0416457		9.21711e-05		0.0224928
regulation of transcription regulator activity								0.000433207	0.0227346				0.000437903	0.00355174					3.21329e-13	0.00559149		0.00559764						0.00622011
regulation of anatomical structure size		0.0120338				0.00386589		7.69085e-08											5.15059e-05																0.032377					2.28935e-06			0.00264995
[truncated: 153 more columns]

[truncated: 5 more sheets: NumOfNonpolarAA, NumOfSmallAAs, NumOfAromaticAAs, NumOfSulfurAAs, NumOfHydroxylAAs]
