# Supplementary material for: The physical characteristics of human proteins in different biological functions
Source: PLoS One. 2017 May 1;12(5):e0176234. doi: 10.1371/journal.pone.0176234 (PMC5411090; doi:10.1371/journal.pone.0176234)
Supplement: S4 File — (XLSX) [file pone.0176234.s004.xlsx]

## Sheet: Sheet2
5.75496e-18		0.029	97	spliceosomal complex
0.000433976	0.0449724	0.0705	76	axon
3.91116e-12	2.21173e-05	0.0775	134	transcription factor complex
8.95123e-12	1.52643e-10	0.0815	194	neuron projection
3.50503e-07	7.96734e-08	0.086	139	ion channel complex
2.33542e-07	1.3913e-07	0.087	155	vesicle membrane
0.0261759	0.0191109	0.0875	80	dendrite
0.00664278	0.00134257	0.095	97	neuronal cell body
		0.097	75	early endosome
7.52776e-42	4.018e-45	0.0975	882	cytosol
2.67567e-14	2.49122e-18	0.098	376	cell junction
0.0122186		0.099	143	nuclear body
1.0685e-10	0.000185187	0.1	323	nucleoplasm
1.6494e-05	5.49693e-06	0.104	249	endosome
2.14915e-08	5.38631e-16	0.1045	410	cytoplasmic vesicle
3.83303e-38	3.80066e-26	0.1045	1372	nuclear part
	5.38568e-06	0.105	110	anchoring junction
	0.0135628	0.1115	94	actin cytoskeleton
0.000399504	2.34587e-10	0.112	305	membrane-bounded vesicle
0.00295223	1.64163e-10	0.112	229	perinuclear region of cytoplasm
0.00614736		0.1135	196	soluble fraction
2.8154e-11	1.59806e-16	0.115	595	Golgi apparatus
		0.117	71	basolateral plasma membrane
		0.117	98	membrane raft
2.47931e-06	0.000872572	0.119	502	nucleolus
8.27259e-36	5.01116e-59	0.124	3204	cytoplasm
0.00504951	0.0042126	0.131	556	insoluble fraction
1.96087e-10	1.2276e-32	0.131	1424	intracellular non-membrane-bounded organelle
0.000920804	2.12711e-11	0.133	638	cytoskeleton
		0.136	104	mitochondrial matrix
	0.00270368	0.137	124	ribosome
		0.137	81	organelle envelope
	2.76173e-10	0.138	679	endoplasmic reticulum
2.78452e-16	1.97244e-48	0.138	5347	intracellular membrane-bounded organelle
		0.144	109	intrinsic to organelle membrane
		0.1445	90	nuclear membrane
		0.1455	78	outer membrane
		0.146	63	receptor complex
		0.146	81	intracellular organelle lumen
		0.1475	202	microtubule
		0.149	95	centrosome
		0.149	193	microtubule organizing center
	1.68287e-13	0.15	1700	plasma membrane
	5.78997e-07	0.164	829	mitochondrion
		0.1665	94	cilium
		0.167	165	vesicular fraction
		0.1695	200	chromosome
		0.172	571	intrinsic to plasma membrane
		0.172	81	cell projection membrane
0.00370362	7.17991e-05	0.174	3096	intrinsic to membrane
		0.1815	92	nuclear chromosome part
		0.1895	74	mitochondrial membrane part
		0.1915	114	vacuole
		0.203	106	apical plasma membrane
		0.2125	80	stored secretory granule
		0.2325	80	anchored to membrane
		0.2405	76	intermediate filament
1.61857e-05		0.3315	70	external side of plasma membrane
0.0464464	0.0290288	0.5875	8	MHC protein complex

## Sheet: KaKs
Class	ubiquitin ligase complex	chromatin	proteinaceous extracellular matrix	soluble fraction	insoluble fraction	nucleoplasm	transcription factor complex	spliceosomal complex	chromosome	nucleolus	cytoplasm	mitochondrion	mitochondrial matrix	endosome	early endosome	vacuole	endoplasmic reticulum	Golgi apparatus	centrosome	microtubule organizing center	cytosol	ribosome	cytoskeleton	microtubule	intermediate filament	plasma membrane	cilium	external side of plasma membrane	vesicle membrane	actin cytoskeleton	basolateral plasma membrane	apical plasma membrane	nuclear body	outer membrane	cell junction	stored secretory granule	axon	dendrite	intrinsic to membrane	anchored to membrane	intrinsic to plasma membrane	cell projection membrane	intrinsic to organelle membrane	cytoplasmic vesicle	nuclear membrane	organelle envelope	membrane-bounded vesicle	ion channel complex	vesicular fraction
ubiquitin ligase complex
chromatin
proteinaceous extracellular matrix	7.20888e-06
soluble fraction
insoluble fraction	0.0442051
nucleoplasm			0.000591757
transcription factor complex			1.96705e-08		0.000403074
spliceosomal complex		0.00223973	5.38682e-13	9.79065e-06	4.02568e-11	0.000609215
chromosome	0.000318122					0.000971784	2.72755e-06	1.56995e-10
nucleolus								5.26806e-09
cytoplasm							0.000875106	1.2112e-11
mitochondrion	8.32654e-09			0.0117455		1.09661e-08	8.41554e-14	3.18095e-18		7.83974e-05	2.18379e-10
mitochondrial matrix	0.00793722						9.54689e-05	3.43936e-10
endosome			0.0184741					3.40278e-06	0.0433721			4.03096e-05
early endosome								0.0422949
vacuole	1.87092e-05					0.0020196	3.67372e-08	8.29168e-11			0.0484555			0.015444
endoplasmic reticulum	6.6413e-05					0.00118838	4.63637e-08	7.32209e-15
Golgi apparatus			0.0108159					1.04777e-09	0.0211892			1.64798e-08				0.00658981
centrosome							0.00508197	1.53827e-07
microtubule organizing center	0.00251465						2.25632e-05	4.16053e-11
cytosol			3.7953e-08		4.44647e-05			3.0861e-05	1.23012e-07		2.23954e-07	7.66672e-26				2.26782e-07	1.70379e-12			8.30726e-05
ribosome
cytoskeleton	0.0359352						0.000311211	1.82865e-11				0.0326074									1.86476e-05
microtubule							0.00663241	1.55095e-08
intermediate filament	5.42096e-09	0.000240118		1.83796e-05	0.000145829	2.92759e-07	1.92039e-12	9.0762e-13		8.20033e-06	9.50185e-07	0.0121848	7.11816e-05	7.9921e-07	0.000139785		0.000416045	9.96708e-08			6.01497e-12	0.000845236	0.000118303	0.00602707
plasma membrane	1.16501e-05					2.2037e-06	5.289e-09	1.78297e-15		0.0405221	5.3223e-08			0.0112454				8.83029e-05			3.07773e-22				0.0474655
cilium	0.000104625					0.00961812	9.33182e-07	7.79663e-10													2.12951e-05
external side of plasma membrane	4.64268e-11	3.74258e-07	0.00523031	1.02567e-08	1.01064e-08	5.67442e-11	1.82781e-13	1.50893e-13	0.0293954	1.80913e-09	9.07458e-11	2.5905e-06	1.07388e-05	4.94164e-10	1.31205e-06	0.0311562	6.01328e-08	4.11608e-11	0.00139624	4.43435e-05	9.01057e-15	2.78293e-07	1.30063e-08	2.91807e-06		3.65139e-06
vesicle membrane			0.000140191					0.00437277	0.000971531			1.56747e-07				0.000305392	0.00101943			0.0257397					1.61974e-08	7.89186e-05	0.00152726	3.39196e-11
actin cytoskeleton								0.00591137				0.0305561													2.45546e-05			2.72188e-07
basolateral plasma membrane								3.68541e-05																	0.0372095			6.33689e-05
apical plasma membrane	4.97446e-05					0.0017975	2.16734e-07	1.19692e-10						0.018157				0.0113574			8.29074e-07								0.0003117
nuclear body								0.00934354				0.0126508													0.000277284			2.89364e-07
outer membrane								2.23755e-05																	0.0280142			0.000135829
cell junction			2.37678e-05					3.23052e-07	0.000184235			5.31022e-13				2.23911e-05	2.72952e-05			0.0214811					2.96951e-10	3.43292e-08	0.000592222	5.99733e-13				7.75752e-05
stored secretory granule	0.000668331					0.0200923	1.01729e-05	3.92018e-09													7.87155e-05								0.00280869						0.00212637
axon			0.000708865						0.0276548			3.55699e-05	0.0430623			0.0016218	0.0137905								4.42957e-07	0.0106758	0.00304842	4.21956e-09				0.00173823				0.00966723
dendrite			0.0245049					0.00269922				0.00150448				0.0158918									5.24554e-06		0.0342487	9.82343e-08				0.0292972
intrinsic to membrane	3.82981e-11	0.00709893		5.43414e-06	5.4887e-08	9.80087e-16	1.67257e-16	3.44495e-21		7.98773e-12	6.72367e-44			1.32573e-09	0.00438399		0.000137454	1.34169e-18			7.1005e-52	0.00454912	3.05102e-09			0.000566255		0.000447121	4.88369e-11	0.000867457			5.82338e-05		2.69046e-21		1.81474e-06	0.000201802
anchored to membrane	1.98937e-07	0.00295801		0.000477189	0.00331839	4.42552e-06	1.28626e-09	1.07396e-11		0.000381568	7.53328e-05			3.89114e-05	0.0027354		0.0270681	1.48411e-05			2.1029e-09	0.00504544	0.00295133						7.16522e-07	0.00106426			0.00180598		1.19899e-07		9.27419e-06	0.000211869
intrinsic to plasma membrane	1.18585e-09	0.0171409		0.000102542	0.000154444	4.05886e-11	5.87953e-14	1.01769e-18		3.21784e-07	2.5064e-13			3.19575e-07	0.00865958		0.0361974	8.53492e-11			2.43181e-26	0.0123501	5.22096e-05					0.00334142	3.46441e-09	0.00237489			0.000454354		1.74588e-14		6.80252e-06	0.000594885
cell projection membrane	0.032803						0.00139774	9.70095e-08													0.0270225							0.0169272
intrinsic to organelle membrane							0.00805524	1.77117e-08																	0.00533843			4.77092e-06
cytoplasmic vesicle			0.0138036					2.74583e-08	0.0252172			1.62405e-06				0.0233099									9.90443e-07	0.000660014		5.51368e-11				0.0219892							3.98502e-14	1.78028e-05	2.47251e-09
nuclear membrane							0.0262003	1.15996e-06																				0.000842395
organelle envelope								1.57e-06																	0.0064621			4.63397e-05
membrane-bounded vesicle								2.56558e-08				0.00262417													2.5098e-05			1.09773e-09											2.73018e-08	0.000241096	6.81246e-06
ion channel complex			4.56274e-05					0.000354458	0.00116924			2.21252e-08	0.0169209			0.000101035	0.000604209			0.0236784					2.13222e-09	0.000131941	0.000298409	8.96817e-12				0.000149457				0.00303753			6.53084e-11	2.72542e-07	2.83131e-09
vesicular fraction	0.00181148						1.5085e-05	5.35959e-10													5.04693e-05							0.000185837	0.0195263						0.00917548													0.010664
MHC protein complex	0.0114414	0.0143448		0.0148743	0.0128433	0.0131798	0.00649525	0.0377404		0.0172904	0.0107783	0.0101125	0.00902081	0.0123168	0.0415155	0.0321887	0.0108088	0.0101342		0.0330888	0.00626943	0.0110781	0.017358	0.0260479		0.0411163			0.00914557	0.0193741	0.0185254			0.0285905	0.0066899		0.0200257	0.0268911					0.0127266	0.00980364	0.0469787	0.0244767	0.0114365	0.00865524	0.0180173
neuron projection			4.2096e-07		0.0194394			0.000511167	6.28286e-05		0.034344	4.11373e-13	0.00126338			2.11864e-06	8.15338e-07			0.000636266			0.014313		1.24068e-10	5.5554e-08	1.8466e-05	8.08304e-13				6.53955e-06				0.00040018			7.74421e-17	1.49539e-08	2.09717e-13	0.0482153							0.00069871
neuronal cell body			0.0187096					0.00908211				0.000956946				0.0142098									4.97761e-06			4.77354e-08				0.0233466							3.39826e-05	0.000143707	0.000137758
intracellular membrane-bounded organelle	0.000366158					0.000562408	3.53248e-07	1.90231e-14			0.000672018	0.0179994									2.94004e-19				0.000261304			1.67744e-08	0.00431579						2.68025e-05				3.84451e-25	0.00878063	4.34595e-06							0.00521235
intracellular non-membrane-bounded organelle	0.033773						0.000230722	1.78662e-11				0.000425805									5.50492e-08				5.54582e-05			3.48525e-09											1.14184e-18	0.00155883	1.52649e-07
receptor complex	0.0222717						0.00146721	2.47855e-07													0.0408706
nuclear part			7.43299e-05					2.10781e-07	0.000118909		0.0220867	7.92864e-19				0.000312403	4.76324e-07			0.0436714					1.26694e-08	5.05197e-16	0.00395492	2.40282e-12				0.000536217				0.0125816			2.16746e-47	7.93646e-07	3.18687e-20								0.0314948
nuclear chromosome part	0.0229997						0.00108995	3.68477e-07													0.00527634
mitochondrial membrane part	5.92609e-05					0.00612096	2.28726e-07	8.62367e-10						0.0310541				0.0274351			1.42932e-05								0.000521195						0.000208358		0.000749886	0.0101483						0.0409495				9.85145e-05
membrane raft								7.83992e-06																	0.0065276			3.11055e-05
perinuclear region of cytoplasm								1.71089e-07				0.00137607													3.58001e-06			2.50886e-09											9.09216e-07	0.000210566	3.63774e-05
intracellular organelle lumen	0.0212437						0.000471994	1.13278e-08																				0.000525567
anchoring junction								4.85243e-05				0.0179114				0.0495939									2.28578e-06			1.13643e-08											0.000310811	0.000219701	0.000959079
[truncated: 13 more columns]

## Sheet: mRNADR
Class	ubiquitin ligase complex	chromatin	proteinaceous extracellular matrix	soluble fraction	insoluble fraction	nucleoplasm	transcription factor complex	spliceosomal complex	chromosome	nucleolus	cytoplasm	mitochondrion	mitochondrial matrix	endosome	early endosome	vacuole	endoplasmic reticulum	Golgi apparatus	centrosome	microtubule organizing center	cytosol	ribosome	cytoskeleton	microtubule	intermediate filament	plasma membrane	cilium	external side of plasma membrane	vesicle membrane	actin cytoskeleton	basolateral plasma membrane	apical plasma membrane	nuclear body	outer membrane	cell junction	stored secretory granule	axon	dendrite	intrinsic to membrane	anchored to membrane	intrinsic to plasma membrane	cell projection membrane	intrinsic to organelle membrane	cytoplasmic vesicle	nuclear membrane	organelle envelope	membrane-bounded vesicle	ion channel complex	vesicular fraction
ubiquitin ligase complex
chromatin
proteinaceous extracellular matrix
soluble fraction
insoluble fraction		0.000546163
nucleoplasm				0.032448	7.51627e-07
transcription factor complex				0.0444132	0.000248575
spliceosomal complex					0.039323
chromosome					0.000660633
nucleolus				0.0355582	6.07961e-07
cytoplasm					0.000338313
mitochondrion		0.000451594				7.1737e-08	0.000314789		0.000426926	8.13277e-08	2.25462e-05
mitochondrial matrix		0.00147113				0.000325482	0.00114254	0.0349434	0.00240091	0.000523291
endosome
early endosome
vacuole		0.00501668				0.00175754	0.00844272		0.0118345	0.00211917
endoplasmic reticulum		0.00088587				7.20705e-07	0.00053513		0.000917508	6.98928e-07	0.000331932
Golgi apparatus
centrosome													0.026401
microtubule organizing center					0.0478185							0.0473818
cytosol		0.038979				0.000314718	0.0296327			0.000272321
ribosome	0.000964249	7.48505e-06				1.20851e-07	9.09138e-06	0.000876789	1.60593e-06	3.40247e-07	0.000223545			0.00601432	0.0160128				0.000350471	0.00102224
cytoskeleton																						0.0103394
microtubule					0.00850038							0.00654298	0.00692145				0.0116894					3.33638e-05
intermediate filament
plasma membrane		0.0398073				0.00061796	0.0294243			0.000389644
cilium
external side of plasma membrane
vesicle membrane
actin cytoskeleton
basolateral plasma membrane
apical plasma membrane
nuclear body				0.00267289	5.88686e-06							4.94056e-06	0.000118206			0.000880059	8.87065e-06	0.0462782			0.000596438	2.1449e-06				0.000522266
outer membrane
cell junction
stored secretory granule
axon
dendrite
intrinsic to membrane		0.000852141				5.09051e-08	0.000735279		0.00129648	3.59419e-08	9.7349e-07													0.0161517									6.72371e-06
anchored to membrane
intrinsic to plasma membrane		0.0186722				0.0017975	0.0158856			0.00145255																							0.000509207
cell projection membrane
intrinsic to organelle membrane
cytoplasmic vesicle		0.00688083				0.000372038	0.00465783		0.0198421	0.000440912																							0.000178343
nuclear membrane																						0.0348271
organelle envelope																						5.50433e-05
membrane-bounded vesicle		0.00280431				0.000133233	0.00224639		0.00626665	0.000171003														0.0326792									0.000110645
ion channel complex
vesicular fraction	0.0492261	0.000571786				2.44168e-05	0.000248435	0.0129416	0.000432948	2.83715e-05	0.00581116								0.0186279	0.0201298				0.00413498									3.2437e-05
MHC protein complex	0.00304643	1.3193e-06				9.87654e-07	4.94813e-05	0.00109972	6.20831e-06	2.47617e-06	0.00289031			0.0403959	0.0421219				8.25881e-06	0.000342174			0.0339376	1.67271e-05									7.40807e-06													0.000264127
neuron projection
neuronal cell body
intracellular membrane-bounded organelle					2.14938e-06							2.32903e-08	0.0175215				1.32318e-06				0.000814132	2.67644e-05				0.00127078													9.78641e-12		0.0376961			0.0150025			0.00597392		0.000759774
intracellular non-membrane-bounded organelle					0.000297595							3.58918e-05					0.000386936					0.000113103																	9.01837e-06										0.00321116
receptor complex
nuclear part			0.02149	0.000146286	2.4496e-13						7.6302e-05	1.50921e-16	4.16416e-06			4.35017e-05	6.21742e-14	0.00139955			8.80588e-12	6.03302e-10				2.77786e-11				0.0416698					0.0271292				2.21102e-21		1.25612e-07			6.25762e-08			5.94801e-08		1.16026e-07
nuclear chromosome part			0.0155628	0.0115799	0.00020249							0.000157778	0.000252059			0.00171417	0.000234801				0.0112357	2.78678e-06				0.00979243		0.0394284											0.000285875		0.00399359	0.0463135		0.00128757			0.000619037		0.00020706
mitochondrial membrane part
membrane raft
perinuclear region of cytoplasm																						0.00528755
intracellular organelle lumen		0.0107498				0.0124132	0.0110994		0.0160106	0.0272853														0.0207123									0.00215158
anchoring junction
[truncated: 13 more columns]

## Sheet: proteinDR
Class	ubiquitin ligase complex	chromatin	proteinaceous extracellular matrix	soluble fraction	insoluble fraction	nucleoplasm	transcription factor complex	spliceosomal complex	chromosome	nucleolus	cytoplasm	mitochondrion	mitochondrial matrix	endosome	early endosome	vacuole	endoplasmic reticulum	Golgi apparatus	centrosome	microtubule organizing center	cytosol	ribosome	cytoskeleton	microtubule	intermediate filament	plasma membrane	cilium	external side of plasma membrane	vesicle membrane	actin cytoskeleton	basolateral plasma membrane	apical plasma membrane	nuclear body	outer membrane	cell junction	stored secretory granule	axon	dendrite	intrinsic to membrane	anchored to membrane	intrinsic to plasma membrane	cell projection membrane	intrinsic to organelle membrane	cytoplasmic vesicle	nuclear membrane	organelle envelope	membrane-bounded vesicle	ion channel complex	vesicular fraction
ubiquitin ligase complex
chromatin
proteinaceous extracellular matrix
soluble fraction
insoluble fraction				0.00844769
nucleoplasm					0.000292939
transcription factor complex
spliceosomal complex			0.00047118		3.53173e-05
chromosome
nucleolus					0.00604314
cytoplasm			0.0209934		1.49498e-11
mitochondrion						0.00132502		6.77479e-05		0.0178773	2.63252e-16
mitochondrial matrix
endosome				0.00807091		0.00135965		0.000175206		0.0240386	2.55937e-08
early endosome
vacuole				0.0371752		0.00246295		0.000161947		0.0270183	3.96693e-05
endoplasmic reticulum	9.57831e-07	6.41966e-05		3.28176e-12	0.000420005	5.42719e-21	0.000642728	7.32882e-13	1.5686e-11	8.58743e-23	2.07647e-52	2.97615e-14	1.85593e-08
Golgi apparatus				0.000401834		9.01392e-07		1.66829e-06	0.00603317	7.56011e-06	3.30309e-18						0.0211915
centrosome																	0.00135923
microtubule organizing center																	2.29102e-10	0.025899
cytosol			0.00131774		7.3145e-13					0.0489212		1.24735e-15		6.53276e-10		3.06469e-06	4.11262e-44	3.74263e-18
ribosome	1.91244e-05	0.00183901		2.5367e-06		1.80252e-11	0.0311541	1.52468e-10	4.10893e-07	1.29314e-10	2.67521e-16	0.00130437	4.33548e-06						0.0267809	1.10706e-06	1.06754e-16
cytoskeleton					3.21086e-05							7.43727e-05		0.00013284		0.00177769	1.80802e-26	1.89231e-08				6.43448e-12
microtubule			0.0463228		0.000376049							0.0007433		0.000626303		0.000950751	1.9435e-15	4.65441e-06				1.66366e-10
intermediate filament																	0.0126191					0.0340147
plasma membrane	8.21659e-05	0.00165236		2.38582e-10		5.3061e-18	0.0393286	1.28323e-10	7.77125e-09	3.11006e-20	5.86187e-64	7.74222e-12	2.54341e-06						0.0330617	5.45714e-08	2.27905e-47		1.32029e-24	7.17382e-13
cilium
external side of plasma membrane	5.2805e-08	1.37942e-05	0.0459316	2.05072e-07	0.000802307	2.1299e-11	9.18262e-06	3.71586e-10	8.65874e-09	8.00243e-11	7.61798e-12	6.41792e-07	7.97218e-09					0.0101662	1.48401e-05	2.54512e-09	3.74986e-12		4.22242e-11	1.53974e-10	0.000165085		6.36003e-05
vesicle membrane																	0.0165059											0.000580382
actin cytoskeleton																	7.55154e-07	0.0413261				6.16164e-05				2.47222e-05		2.00871e-06
basolateral plasma membrane								0.0125366			0.0475567										0.0181443			0.0258196
apical plasma membrane						0.00474578		0.00113234	0.045405	0.0283858	0.000865655										0.000203528		0.0039182	0.00216332
nuclear body			0.0261602		0.000964856							0.00263058		0.00323916		0.00164764	2.958e-13	2.16834e-05				2.94952e-10				9.77087e-11		1.49993e-10			0.0316653	0.00304672
outer membrane																	5.51453e-06					0.000150562				0.000228019		1.67271e-06
cell junction				0.0263651		0.00359424		0.000635078		0.0359117	7.05486e-07										3.82272e-08		0.000816282	0.00124628				0.0270505					0.00448407
stored secretory granule								0.0129294													0.0492477
axon																												0.0449528
dendrite
intrinsic to membrane	5.44984e-13	2.76649e-09	0.0146046	1.34023e-23	7.00983e-19	4.4558e-45	5.0692e-10	1.24758e-20	6.07518e-23	1.56635e-58	9.88092e-195	1.007e-56	2.99956e-17	4.28928e-07		0.0424897	0.0426177	6.60738e-17	2.00274e-08	1.43772e-21	2.16511e-113	0.0298962	3.35083e-63	4.85429e-28	2.33303e-05	6.20351e-10	3.40616e-06		3.64749e-08	1.00302e-12			9.93996e-24	5.05401e-11	3.33223e-09		0.00194318
anchored to membrane	5.04001e-07	0.000113851		5.98663e-06	0.0370432	1.21833e-09	0.000184549	1.81003e-09	1.60657e-07	5.8271e-09	7.31449e-10	7.96192e-05	2.56301e-07						0.000179655	8.66011e-08	2.56522e-10		3.37886e-09	3.27417e-09	0.000680464		0.00159241		0.012155	1.65008e-05			1.36154e-09	1.42999e-05
intrinsic to plasma membrane	1.19776e-12	3.93877e-09	0.00308018	1.03682e-19	3.02642e-14	6.14256e-34	3.63884e-10	7.63731e-19	2.11021e-20	4.31508e-38	4.1158e-67	1.1152e-31	2.99727e-16	3.02796e-06	0.0239897	0.00999965	0.0423453	2.02802e-12	8.64402e-09	1.50825e-19	2.83194e-57	0.00268078	2.81947e-41	2.22322e-24	9.6816e-06	6.08315e-06	1.11545e-06		3.76178e-08	3.07867e-12			1.74587e-21	5.72363e-11	1.76742e-08	0.0280139	0.000564277	0.0449375
cell projection membrane								0.015596													0.0318972
intrinsic to organelle membrane								0.000795063			0.00331085										0.000287581			0.0129408									0.0129406								0.013191
cytoplasmic vesicle								0.0198488			0.000666785						8.97088e-08				1.80441e-05	0.0255962				1.81242e-05		1.8251e-05											2.66362e-24	0.000942605	7.10994e-19
nuclear membrane
organelle envelope																												0.00515274											0.000152252	0.0365279	4.52351e-05
membrane-bounded vesicle								0.0316113			0.0141841						1.39405e-06				0.000480014	0.0281192				0.000202651		1.9675e-05											8.01514e-20	0.000775021	1.26451e-16
ion channel complex	0.00148889	0.0159197		0.000876794		1.39653e-05		1.07323e-05	0.00043199	6.6966e-05	3.45159e-06	0.0281429	0.000737887						0.0482786	0.00036753	8.32879e-07		1.5651e-05	2.33695e-05						0.00344847			2.47756e-05	0.00702236
vesicular fraction								0.0109203			0.0115135										0.000780183																		0.00105119		0.000426646
MHC protein complex	2.51187e-17	3.45424e-14	1.44699e-12	4.18464e-22	3.44146e-24	7.96489e-30	5.7346e-19	3.49778e-19	2.294e-24	2.15888e-30	2.57357e-36	3.46806e-33	4.64603e-21	7.57843e-19	5.58343e-10	3.95177e-13	4.86658e-18	2.27822e-23	4.50792e-16	1.22953e-23	2.95655e-35	7.44521e-21	4.56763e-33	1.57958e-24	2.74346e-10	8.59297e-20	1.15719e-14	0.000196375	7.49328e-18	3.03435e-17	0.0271258	4.56269e-07	3.33214e-22	7.43464e-16	6.33763e-21	1.48866e-10	2.46743e-10	3.02367e-10	2.75451e-14	1.10247e-07	1.63515e-10	1.11158e-05	2.04523e-12	3.49228e-26	7.85252e-09	2.39291e-12	1.83474e-24	0.000439609	1.78962e-14
neuron projection																	0.00540539											0.00113338											3.67932e-09	0.0148875	4.82566e-09
neuronal cell body																	0.0147518											0.00134785											3.94926e-06	0.0123493	1.61374e-06
intracellular membrane-bounded organelle						0.00914982		0.000320998			7.71699e-32						9.42278e-25	0.0472072			9.16341e-22	1.36638e-05	0.000127655	0.00450772		7.7524e-27		1.13226e-07					0.0212646						1.86757e-138	1.41335e-05	1.46316e-44							0.00875023
intracellular non-membrane-bounded organelle					0.00281186						0.00139651	0.0109811		0.00896429			3.19241e-31	4.82338e-07			1.2788e-05	2.66549e-10				7.28426e-32		2.73717e-10				0.0382705			0.038328				1.82191e-106	2.94883e-08	1.50089e-49							0.000118856
receptor complex	0.0493778			0.0432899		0.0039403		0.000349815	0.0233737	0.0157292	0.00112192		0.0429707							0.0391824	0.00027925		0.00363149	0.0012276									0.00139491
nuclear part					0.000174803						0.0451543	0.000178467		0.00224979		0.0118605	7.45726e-34	1.34189e-08			0.000225111	5.5945e-12				1.17449e-34		3.82321e-11				0.0175742			0.00702553				4.76374e-111	4.27557e-09	4.9784e-52							3.64554e-05
nuclear chromosome part																	0.00030282					0.00240188				0.00893832		1.02293e-05											6.6018e-09	7.60595e-05	8.89532e-09							0.0317684
mitochondrial membrane part	0.00205275	0.0143619		0.000250905		1.15131e-06		3.70066e-07	9.43915e-05	1.1947e-05	7.89904e-09		0.000837971							0.000511746	1.16928e-09		6.00658e-07	6.80584e-07						0.0014149			1.02275e-06	0.00418167
membrane raft								0.0100289													0.0113449
perinuclear region of cytoplasm																	2.66181e-10	0.0154502				3.60584e-05				3.20946e-08		8.99495e-07											1.47289e-21	1.96092e-05	2.0745e-18							0.00408557
intracellular organelle lumen	0.0169783			0.0101025		0.000146999		9.94916e-06	0.00839731	0.00124782	1.15479e-05		0.0158649							0.0110293	1.07271e-06		0.000242477	6.647e-05						0.0413491			0.000120258	0.0407974
anchoring junction																												0.0412469											0.000465638		0.000118988
[truncated: 13 more columns]

## Sheet: pI
Class	ubiquitin ligase complex	chromatin	proteinaceous extracellular matrix	soluble fraction	insoluble fraction	nucleoplasm	transcription factor complex	spliceosomal complex	chromosome	nucleolus	cytoplasm	mitochondrion	mitochondrial matrix	endosome	early endosome	vacuole	endoplasmic reticulum	Golgi apparatus	centrosome	microtubule organizing center	cytosol	ribosome	cytoskeleton	microtubule	intermediate filament	plasma membrane	cilium	external side of plasma membrane	vesicle membrane	actin cytoskeleton	basolateral plasma membrane	apical plasma membrane	nuclear body	outer membrane	cell junction	stored secretory granule	axon	dendrite	intrinsic to membrane	anchored to membrane	intrinsic to plasma membrane	cell projection membrane	intrinsic to organelle membrane	cytoplasmic vesicle	nuclear membrane	organelle envelope	membrane-bounded vesicle	ion channel complex	vesicular fraction
ubiquitin ligase complex
chromatin
proteinaceous extracellular matrix
soluble fraction
insoluble fraction				0.0416932
nucleoplasm
transcription factor complex
spliceosomal complex	0.00838084			0.0059965
chromosome	0.000908644		0.00451316	3.16539e-05	0.0373579	0.0206626
nucleolus	7.77261e-07		5.74302e-06	3.28131e-11	3.96133e-08	7.29241e-06
cytoplasm					2.33455e-06			0.000303834	9.35188e-11	9.3129e-32
mitochondrion	5.96189e-16	0.00498428	6.27967e-15	1.7208e-30	2.60986e-30	1.13669e-19	3.77176e-05				2.32639e-105
mitochondrial matrix	6.751e-08		0.00143462	1.11707e-10	0.00170511	0.00309622					5.50064e-12
endosome					0.00113907			0.000248635	7.34574e-08	1.33786e-15		2.17791e-37	4.2167e-11
early endosome									0.00806248	0.00010133		3.59319e-11	2.17754e-05
vacuole										0.000185909		1.21437e-14	1.68785e-05
endoplasmic reticulum	0.00603768			1.69534e-05						0.00388468	5.71078e-17	1.17144e-17		5.85991e-08
Golgi apparatus										2.56721e-06	4.48547e-06	4.37576e-25	0.0266161	0.00196023
centrosome									0.00291775	4.30127e-05		1.28602e-11	0.000113242
microtubule organizing center								0.00606615	1.67452e-05	1.29883e-09		1.14788e-22	2.60456e-07				0.000893669
cytosol					1.2849e-07		0.0383664	0.000183011	7.0788e-10	2.20267e-24		3.01599e-73	8.35667e-14				4.14452e-15	1.52156e-06
ribosome	3.28934e-34	1.3538e-24	3.11658e-42	2.92361e-49	4.27399e-62	1.38934e-47	1.96752e-34	1.06573e-17	3.52625e-17	5.80525e-39	1.0655e-76	9.43142e-42	1.79589e-27	1.10278e-55	2.90313e-28	1.94432e-39	1.66209e-57	3.97802e-58	8.4021e-31	5.71444e-45	6.19292e-64
cytoskeleton					5.79761e-05			0.000144176	1.32298e-09	1.57745e-22		7.95101e-60	1.82403e-11				2.27029e-11	0.000112442				1.25893e-66
microtubule								0.00275886	9.4609e-06	5.41715e-11		7.31958e-27	7.17611e-09				7.17796e-05					1.51358e-48
intermediate filament								0.0453373	0.00583653	1.26569e-06		1.29931e-16	1.38562e-06									5.54903e-41
plasma membrane	0.00644239			3.9048e-06						1.38839e-07	3.76273e-35	1.60537e-36		4.91819e-09						0.000595572	4.56818e-23	4.07856e-68	2.44248e-15	4.27979e-05
cilium										0.0010243		1.16768e-10	0.000409611									6.04459e-32
external side of plasma membrane									0.0216898	0.000102346		3.75478e-12	3.13011e-05									2.23853e-32
vesicle membrane									0.00424552	2.16093e-06		1.7853e-17	4.819e-06									2.43865e-42
actin cytoskeleton								0.00848491	0.000810997	8.29737e-07		6.24753e-15	1.46591e-06				0.0132385					4.16978e-33				0.0142184
basolateral plasma membrane												1.66764e-06	0.0290347									6.1668e-28
apical plasma membrane									0.00482558	4.49523e-06		1.63368e-15	2.24103e-06									3.19312e-37
nuclear body											0.00162703			0.0021023						0.0442649	0.000478812	7.18781e-24	0.000892529	0.0212047
outer membrane												0.00163347										1.52044e-24
cell junction									0.0223608	2.18956e-07		3.12646e-25	0.000493359								0.00201753	3.80048e-57	0.047258
stored secretory granule									0.0251809	0.00031935		4.50393e-11	5.01448e-05									3.60378e-29
axon										0.000830932		3.49229e-11	4.78141e-05									5.45596e-31
dendrite												2.2891e-06										1.28905e-28
intrinsic to membrane	7.54706e-07		0.000269308	3.44514e-14	1.1918e-07	4.72676e-05					9.91276e-102	2.65689e-18		5.49049e-19	0.000269728	0.00057617		2.79045e-05	0.000281447	7.8935e-10	6.43631e-51	1.7111e-62	3.67448e-35	4.51865e-12	4.18429e-06	2.01176e-07	0.0049314	0.000461554	5.13768e-06	2.57683e-06		8.96835e-06			1.62749e-06	0.000943331	0.00178705
anchored to membrane										0.0178506		3.93166e-10	9.06824e-05									2.52166e-31																	0.0302699
intrinsic to plasma membrane	0.0124028			8.62441e-05						0.000112454	2.15466e-15	3.18335e-23		3.54252e-07						0.0020031	3.19433e-14	1.39121e-60	1.75739e-10	0.000250523						0.022057									0.0189006
cell projection membrane												7.35892e-07	0.0432319									5.84219e-28
intrinsic to organelle membrane	2.78178e-13	0.00332589	6.48645e-11	1.45002e-17	8.07698e-14	6.50367e-10	6.58781e-05				4.21935e-22			4.12864e-19	5.20183e-10	2.35002e-12	4.17931e-08	9.59701e-11	1.13298e-09	7.74806e-14	8.69098e-21	1.74141e-19	9.76163e-21	1.23473e-15	2.54477e-15	3.06585e-11	3.488e-09	8.17064e-11	9.13531e-13	1.87129e-12	2.89817e-07	1.20172e-12		0.000157488	1.88918e-13	1.83903e-09	2.71301e-10	9.20899e-07	5.4148e-06	3.90068e-10	5.30419e-10	2.26592e-07
cytoplasmic vesicle					0.000117831			0.000137215	7.78431e-09	1.43747e-19		3.81647e-50	2.46112e-12				2.42532e-10	0.000243283				1.71039e-62				9.04011e-13							0.00104528		0.0447376				1.72652e-27		2.23014e-09		3.86836e-21
nuclear membrane												0.00920464										7.86517e-25																					0.00317783
organelle envelope												7.13017e-05										1.37588e-25																					4.5983e-05
membrane-bounded vesicle					8.73792e-05		0.0342798	9.85918e-05	1.29218e-08	1.00152e-17		1.84161e-43	1.59553e-12				1.01336e-09	0.000210124				5.46581e-58				1.6567e-11							0.000652797		0.0203845				1.85732e-23		6.04349e-09		2.15077e-20
ion channel complex										0.00327501		7.91833e-12	0.00632426									5.37212e-40																					9.76677e-10
vesicular fraction	0.000826733			1.20842e-05							1.17887e-07	0.000558417		1.06059e-06	0.0196965					0.00107073	8.54941e-09	1.50065e-39	2.8667e-07	0.000105603	0.00700259				0.0276895	0.00265851		0.0133444											5.31084e-05	1.03867e-07			9.85168e-08
MHC protein complex					6.03386e-05		0.000880559	0.000271075	2.56094e-05	4.27119e-10		4.3729e-25	1.65673e-17				1.27879e-07	0.000665673				1.11221e-35				9.83574e-08							0.000595673		0.0030348				2.04988e-13		3.56689e-07		1.65605e-19						6.42756e-09
neuron projection									0.00546773	5.98685e-07		1.38371e-20	8.74119e-06									5.11233e-47																	1.09541e-06				2.16181e-13
neuronal cell body										0.0492831		6.9928e-08	0.0448481									1.14834e-31																					1.36965e-07
intracellular membrane-bounded organelle	1.51776e-05		0.00111248	3.0475e-11	5.66067e-06	0.000490039					1.81039e-100	1.4976e-18		2.37845e-16	0.00162585	0.00892978		0.00042911	0.00123087	1.98145e-08	2.96924e-44	6.2043e-59	2.87445e-31	3.57564e-10	0.000123837	1.02642e-06	0.0298125	0.0035361	0.00010911	2.33231e-05		0.000169448			5.06756e-05	0.00601835	0.0169867						6.78771e-05	1.23902e-23			5.16249e-20
intracellular non-membrane-bounded organelle	0.00231579		0.0321687	4.04429e-06							5.79365e-35	1.84107e-11		2.65242e-10	0.0382412				0.0198933	1.39369e-05	9.08151e-22	2.45312e-45	1.19525e-17	2.15031e-06	0.0171085				0.0181765	0.00191459		0.018608											0.00346405	7.40678e-14			2.93138e-12
receptor complex										0.00438489		3.4824e-10	4.39915e-05									8.61454e-29																	0.00680285				2.61882e-09
nuclear part	0.0195558			0.000184893						0.0131844	1.09373e-24	4.95216e-20		8.45689e-08						0.000757015	1.11408e-16	1.26502e-54	4.67066e-13	0.000138892						0.0183317													5.87266e-06	1.59217e-10			1.54044e-09
nuclear chromosome part												5.98541e-05										1.51287e-25																					4.96713e-05
mitochondrial membrane part	1.84281e-12	0.00107408	6.00049e-11	7.29693e-16	1.56228e-13	3.09875e-10	9.00144e-06				1.76319e-20		0.0244732	6.95413e-18	1.0341e-09	9.73082e-12	4.73283e-09	3.51117e-11	1.19561e-09	2.04374e-13	1.11725e-18	1.04939e-13	2.81718e-19	3.64997e-15	1.00983e-13	7.93737e-12	2.86199e-09	1.54572e-10	2.45826e-12	1.22362e-11	3.24183e-07	6.11545e-12	0.0339073	6.42592e-05	2.4257e-13	2.78979e-09	1.00415e-09	5.01802e-07	2.68034e-07	1.53444e-09	1.09054e-10	3.13153e-07		1.8267e-19	0.000499079	1.56025e-05	8.21516e-19	5.50439e-10	5.17515e-06
membrane raft								0.0063696	0.000266575	8.83066e-08		8.73662e-18	4.61755e-08				0.00233715					4.89403e-37				0.00270564													1.066e-07		0.00552031		4.12276e-14						0.000497444
perinuclear region of cytoplasm					0.000131264		0.0244102	6.94356e-05	2.12172e-08	1.43174e-15		5.5738e-35	3.07892e-11				1.63985e-08	0.000260249				3.64313e-52				1.5623e-09							0.000464919		0.013567				1.69764e-18		5.71182e-08		8.65916e-19						3.18163e-07
intracellular organelle lumen								0.0123358	0.000752147	2.94061e-06		2.7402e-13	2.37635e-06				0.0108687					6.43842e-31				0.011848													7.95074e-06		0.0245436		1.92787e-11						0.00333446
anchoring junction									0.00274557	2.30903e-06		1.72288e-16	5.90996e-07				0.037658					6.61682e-38																	3.18461e-06				8.26746e-13						0.00679061
[truncated: 13 more columns]

## Sheet: hydrophobicity
Class	ubiquitin ligase complex	chromatin	proteinaceous extracellular matrix	soluble fraction	insoluble fraction	nucleoplasm	transcription factor complex	spliceosomal complex	chromosome	nucleolus	cytoplasm	mitochondrion	mitochondrial matrix	endosome	early endosome	vacuole	endoplasmic reticulum	Golgi apparatus	centrosome	microtubule organizing center	cytosol	ribosome	cytoskeleton	microtubule	intermediate filament	plasma membrane	cilium	external side of plasma membrane	vesicle membrane	actin cytoskeleton	basolateral plasma membrane	apical plasma membrane	nuclear body	outer membrane	cell junction	stored secretory granule	axon	dendrite	intrinsic to membrane	anchored to membrane	intrinsic to plasma membrane	cell projection membrane	intrinsic to organelle membrane	cytoplasmic vesicle	nuclear membrane	organelle envelope	membrane-bounded vesicle	ion channel complex	vesicular fraction
ubiquitin ligase complex
chromatin	1.3288e-05
proteinaceous extracellular matrix		1.38765e-12
soluble fraction		3.76489e-19
insoluble fraction	2.26056e-10	3.18082e-35	1.05525e-15	5.58443e-07
nucleoplasm		0.0331475	0.000301264	1.89489e-14	1.88355e-52
transcription factor complex			5.41816e-07	1.69391e-14	5.16611e-35
spliceosomal complex	6.49968e-06		7.60243e-11	1.42067e-17	2.44584e-33	0.00214018
chromosome	1.32818e-06		4.84771e-16	4.57423e-27	3.68659e-61	0.00181497
nucleolus	3.46032e-07		6.32316e-20	4.04413e-36	8.39365e-102	0.000224978
cytoplasm		4.86174e-09		3.07624e-09	1.2514e-80	0.0395644		3.80933e-10	4.15214e-17	2.4619e-33
mitochondrion	1.73737e-07	1.76562e-33	4.27849e-12	0.013081		2.03168e-49	1.57824e-32	2.48724e-31	1.00478e-59	4.31289e-107	9.45983e-84
mitochondrial matrix	6.17878e-08	1.80453e-27	4.01781e-12	0.0138114		2.31355e-25	7.90576e-27	6.05355e-24	9.68084e-34	2.01105e-40	3.74598e-20
endosome	0.00130693	1.855e-23	0.000117765			2.86888e-24	1.19958e-19	8.6725e-23	4.70561e-36	1.90583e-50	8.77867e-23
early endosome		7.47618e-07			0.0018049		0.00784757	4.31372e-07	2.8965e-08	7.00131e-09			0.00542745
vacuole	1.42818e-06	8.64934e-25	1.5062e-08			1.54264e-23	1.16143e-22	1.14023e-22	1.81702e-32	3.25645e-40	2.3814e-19
endoplasmic reticulum	5.59829e-15	3.28369e-40	4.547e-24	5.0421e-14		2.20086e-68	1.09708e-42	3.52573e-38	9.31625e-72	1.43789e-124	1.37262e-121	1.01551e-08		0.00403688	4.84348e-06
Golgi apparatus		4.53937e-24	0.0106129		2.22156e-08	7.27253e-26	1.07638e-19	7.04726e-23	1.61181e-40	2.03805e-66	3.34552e-29	0.017504					1.90089e-18
centrosome			0.001087	1.26742e-08	4.11518e-21							1.90398e-18	1.11045e-16	1.16789e-12		3.73447e-15	1.77984e-25	1.70378e-11
microtubule organizing center			0.000112466	4.97399e-12	1.41263e-35							9.49913e-32	1.56088e-21	1.00119e-18	0.0470832	5.41742e-20	4.40586e-44	1.67805e-18
cytosol		1.47915e-11		2.92681e-05	7.5535e-52	0.000160789	0.000167466	7.75937e-12	5.69593e-20	6.84745e-34		4.74507e-47	4.01573e-17	2.16157e-15		1.47155e-15	9.42467e-78	1.78951e-15	0.0152103	0.000812765
ribosome			3.30852e-06	4.9491e-13	9.33099e-33						0.00148869	1.8003e-29	1.40698e-21	3.38911e-19	0.00247282	3.86804e-20	1.59094e-39	1.28233e-18			1.54994e-05
cytoskeleton	0.0276682		1.60204e-09	7.32933e-24	4.29586e-86						1.87616e-13	2.97092e-88	1.90939e-32	1.95901e-37	0.000501829	1.34369e-31	5.80825e-111	9.36374e-48			1.12559e-15
microtubule			6.49621e-07	3.47632e-16	3.00955e-44						0.00145304	7.43004e-42	7.0928e-28	2.31551e-23	0.00550278	4.99081e-25	5.11249e-55	1.48986e-24			2.98835e-06
intermediate filament		1.21622e-14				8.25101e-12	1.28474e-10	7.37713e-15	7.33113e-20	3.20776e-24	1.09998e-08								1.07921e-07	2.2328e-10	4.4425e-06	2.11705e-11	2.90047e-17	2.35958e-12
plasma membrane	9.30597e-18	3.75754e-45	1.2818e-29	2.04787e-21	2.05212e-07	1.04905e-91	7.18086e-50	1.5817e-42	9.86984e-89	8.45588e-182	1.82172e-305	1.47932e-28		8.94172e-11	8.09597e-09		0.0244556	1.80651e-38	1.42557e-29	7.63956e-55	4.26016e-138	5.96778e-47	7.95015e-171	7.55873e-67	0.000417819
cilium		2.61369e-06			1.47767e-05			2.2175e-07	7.77858e-08	1.37181e-08		0.00928028	0.00338285			0.00729649	9.57626e-09					0.00792499	0.000981389	0.0154544		1.82728e-12
external side of plasma membrane	0.00261147	1.03134e-19	6.24708e-05			5.39386e-15	7.55403e-17	1.31436e-17	1.98249e-23	4.65101e-27	3.63153e-10								5.97027e-11	1.71428e-13	5.39136e-08	3.70388e-14	6.7068e-20	2.25727e-17		0.0101504
vesicle membrane	0.000158725	1.1242e-21	1.41775e-05			4.35035e-20	1.69384e-18	1.02511e-20	7.15852e-30	3.097e-37	1.37058e-16								2.50047e-12	5.18544e-17	1.43793e-12	2.01054e-17	3.64036e-28	8.53832e-21		0.00202959
actin cytoskeleton			1.05763e-05	2.6606e-11	7.15071e-26						0.0375947	1.8015e-23	1.60827e-20	9.94449e-16	0.00447058	9.42674e-19	5.93642e-31	1.03996e-14			0.00045312				1.10573e-09	6.07721e-35	0.0413408	2.40013e-13	4.84566e-15
basolateral plasma membrane	6.32363e-07	2.75076e-19	2.8642e-08	0.000464372		5.61535e-18	1.91353e-17	1.96722e-18	6.84732e-24	3.26748e-27	2.21568e-15				0.00611129			0.00427307	1.24351e-12	5.70921e-16	2.99097e-13	1.57782e-16	3.30228e-22	1.42413e-18			0.000538478			1.08168e-14
apical plasma membrane	1.23909e-09	2.03424e-24	9.3027e-13	3.84673e-07		5.02234e-26	3.34127e-23	2.03931e-23	3.37671e-32	5.82776e-39	1.02996e-24	0.00509426			0.000159605			2.90584e-06	4.81027e-16	9.54302e-22	3.29891e-21	7.52979e-22	9.55276e-33	1.79489e-25			7.57536e-06			1.14968e-18
nuclear body	1.75841e-08		4.41548e-17	3.33702e-26	8.20171e-50	3.78356e-06	0.00226412				1.88434e-17	1.49401e-48	1.03816e-32	8.26851e-33	9.73403e-10	6.90853e-31	7.2824e-57	1.76119e-35		0.00220851	7.08242e-20		0.000402381	0.00182943	7.93849e-20	2.20902e-65	6.60218e-10	6.0695e-24	7.64083e-29		2.20951e-23	1.37077e-30
outer membrane	3.61955e-05	2.74477e-18	2.64892e-06			1.32904e-15	9.19625e-16	3.57786e-17	4.16323e-22	4.4241e-25	1.91616e-11								5.09477e-11	1.43079e-13	1.05626e-09	3.36456e-14	1.27795e-19	3.95824e-17			0.0403157			8.79337e-14			5.95244e-22
cell junction		2.93626e-14			2.36303e-09	4.50827e-11	3.88297e-08	2.15138e-15	2.41471e-23	2.61427e-34	1.05013e-07	0.00102414				0.0301783	2.79208e-16		7.65946e-06	1.20178e-08	0.00458121	7.04011e-10	1.47457e-21	2.62144e-11		1.65537e-32				1.71495e-07	0.000461563	7.87161e-07	7.46713e-23
stored secretory granule		3.3196e-08			0.00580745	0.00404284	0.000282315	2.88271e-08	9.27987e-10	6.79111e-11							1.228e-05		0.0100847	0.00343165		0.000169369	9.28201e-06	0.000176763		6.15891e-09				0.00083317	0.00778525	0.000203679	2.76653e-11
axon		3.6991e-11				3.89512e-06	3.68072e-07	4.64391e-11	1.07963e-13	2.4157e-15	0.0159709						0.000382144		8.71544e-05	7.8363e-06		4.73484e-07	1.92638e-09	1.0235e-07		4.5455e-07				3.37939e-06		0.00366724	5.09263e-15
dendrite		2.36727e-12				1.86198e-08	1.87453e-08	1.17021e-12	1.67915e-15	1.33498e-17	9.2652e-05								1.77512e-06	1.20553e-07	0.00325999	1.06181e-08	4.18108e-12	1.02574e-09		0.000401622				6.01913e-08			1.24085e-16
intrinsic to membrane	1.78474e-33	8.86704e-62	3.40454e-59	1.16039e-51	2.10963e-36	2.82206e-150	9.42003e-77	4.45382e-57	6.69407e-125	2.65538e-271	0	2.15024e-99	2.42582e-12	8.77645e-32	3.53666e-18	6.3545e-11	6.18434e-27	3.98409e-99	6.28823e-44	7.83889e-85	9.66558e-278	1.25542e-69	3.56302e-278	1.17178e-103	7.27958e-12	9.53586e-14	2.12036e-24	1.22655e-12	4.8162e-14	4.11848e-52			2.11289e-87	2.71417e-05	8.87627e-69	3.67789e-19	1.17988e-17	9.93503e-13
anchored to membrane	1.40908e-13	5.80294e-30	7.07223e-19	6.90443e-09		7.24249e-32	1.09735e-30	3.56092e-27	2.11231e-37	3.58335e-44	2.92489e-28	0.0358835			1.87582e-06			1.66529e-07	1.23833e-20	7.88532e-27	1.33941e-25	5.34442e-26	1.6662e-38	3.59545e-33			2.14346e-07			1.02316e-24			2.0292e-35		6.41988e-07	3.67908e-05	0.000823037		0.0180646
intrinsic to plasma membrane	3.3186e-29	5.3432e-56	7.94977e-49	6.30598e-39	5.1973e-19	1.29949e-110	8.52409e-67	2.26932e-51	2.30317e-101	2.142e-179	1.95248e-227	2.13387e-49	3.66514e-09	2.1203e-22	6.0328e-16	6.83065e-08	4.4276e-12	7.04669e-58	1.20256e-39	1.90476e-70	3.33402e-149	3.63935e-60	8.31348e-173	4.22711e-85	1.79417e-09		6.27938e-21	6.51538e-10	3.16333e-10	7.81104e-47			4.74607e-76	0.000841218	1.92523e-46	1.3788e-16	6.02073e-15	2.68331e-10
cell projection membrane	0.0204019	3.79323e-14	0.0186813			8.68439e-11	1.85966e-10	5.03771e-14	9.494e-18	6.60151e-20	1.09752e-07								5.02158e-08	7.91576e-10	8.48133e-06	8.01793e-11	1.67815e-14	1.07516e-11						1.13755e-09			5.79111e-18						0.000461946		0.0130422
intrinsic to organelle membrane	8.17758e-15	1.59109e-29	8.10638e-20	1.83085e-11		6.97182e-34	4.41685e-30	8.15614e-28	1.92086e-38	1.5179e-46	5.04133e-32	3.3241e-05	0.0349259	0.00202358	3.18882e-07			1.97643e-10	5.16704e-21	4.59141e-28	7.52515e-29	6.74094e-27	3.89248e-41	8.75823e-34			6.97206e-09	0.00222893		8.11323e-25			4.27025e-36		2.33076e-09	1.62417e-06	3.11654e-05	0.00931885
cytoplasmic vesicle		1.21906e-20			7.58473e-06	6.4954e-20	3.81064e-16	7.49255e-20	2.46197e-33	1.53505e-50	9.8675e-19						6.94582e-13		1.5176e-09	4.58687e-15	2.04778e-10	9.71866e-16	3.23856e-35	1.91553e-19		4.41108e-28				2.13278e-12	0.00734071	1.65512e-05	2.27632e-30						2.17452e-67	8.5855e-06	3.1639e-44		3.65888e-08
nuclear membrane		1.35966e-08				0.000112944	0.000127016	1.64033e-09	6.63113e-11	5.23395e-12									0.00272638	0.000413565		2.01513e-05	2.41684e-07	2.13003e-05		2.85426e-05				0.000155528			2.78872e-12						9.63172e-13		1.34074e-10		0.0115487
organelle envelope		1.2993e-08				0.000164144	7.11441e-05	5.01974e-09	1.37409e-10	1.20619e-11							0.0152269		0.00134834	0.000312734		2.77481e-05	4.0031e-07	1.13233e-05		2.74101e-05				7.50959e-05		0.0371002	4.43046e-12						2.89098e-13	0.0173774	3.16821e-11		0.00116213
membrane-bounded vesicle		1.65084e-16			9.64256e-08	4.60196e-13	1.54088e-11	4.23937e-16	2.11584e-25	3.35654e-36	3.40369e-09	0.00975982	0.0335773				1.25507e-14		6.92137e-07	2.26156e-10	0.000161275	1.48387e-11	2.2582e-23	1.07418e-13		2.04775e-27				3.83172e-09	0.000736894	9.49408e-07	2.0465e-24						1.26287e-60	2.35729e-07	7.33868e-43		1.19412e-09
ion channel complex	4.1525e-16	8.815e-34	2.0483e-22	1.65199e-12		5.566e-42	6.4932e-35	8.85882e-32	4.15591e-47	5.54898e-60	9.69884e-42	3.86364e-05		0.0303203	7.36853e-07			1.88125e-11	4.33198e-23	1.00655e-32	1.31394e-36	3.92672e-31	7.4026e-53	2.23414e-40			6.88464e-09	0.00599833		5.63186e-28			1.42412e-42		9.48451e-10	6.52456e-06	7.87429e-05	0.0431993	0.000111327		0.0123571			4.6207e-08		0.00430722	7.02571e-10
vesicular fraction	4.38242e-13	7.40668e-32	2.34219e-18	2.74044e-09		3.74894e-39	7.47344e-32	2.23534e-30	9.98447e-46	4.17131e-60	9.26027e-40	0.011471			3.80608e-05			1.08577e-08	4.32209e-21	2.15416e-30	2.49353e-33	6.84218e-29	7.63767e-52	1.83835e-37			6.1451e-07			2.3042e-25			3.05644e-41		5.60505e-08	0.000199673	0.00302921		5.58239e-08		9.18611e-05			4.35842e-06			7.83597e-08
MHC protein complex		1.20433e-06			1.45272e-10			2.69697e-06	3.87256e-08	7.8738e-10		1.522e-07	4.92208e-10	0.000772105		1.07586e-07	2.29157e-14	0.0238172				0.0143337	0.00151155	0.0134141	0.0254401	3.97589e-17		0.000232121	1.94104e-05	0.000833824	2.84393e-07	4.13138e-10	6.64037e-09	2.93894e-05					5.94716e-32	1.76598e-14	4.16487e-29	0.0454626	7.02567e-15					4.77424e-15	2.68024e-12
neuron projection		1.47633e-14			5.39335e-06	3.95894e-10	2.78146e-09	9.51458e-15	3.72518e-21	1.16223e-27	1.09397e-05						2.56159e-11		2.48495e-06	1.29358e-08	0.0108432	7.24607e-10	1.89138e-17	2.81704e-11		2.44432e-19				3.38761e-08	0.00119895	4.63643e-06	2.02999e-21						4.46259e-43	1.22798e-06	6.67674e-33		5.99598e-09					3.82722e-09	6.16428e-07
neuronal cell body		1.81824e-13				6.07248e-09	2.94176e-09	3.25954e-13	3.80451e-17	8.80274e-20	7.54245e-05						0.00273296		1.05757e-06	3.89103e-08	0.00497163	3.63923e-09	2.83096e-13	1.51149e-10		1.44082e-06				1.88228e-08		0.0164885	8.37023e-18						8.81279e-18	0.00997663	1.23802e-14		0.0002263					0.000729445	0.0337202
intracellular membrane-bounded organelle		1.70319e-07		5.16274e-07	5.02484e-73			2.61515e-09	7.21732e-15	7.91086e-30		1.05597e-73	2.85379e-15	6.44094e-20		7.71966e-16	1.09365e-110	3.31287e-25				0.00625345	2.53349e-12	0.0115628	1.07163e-07	0		9.49253e-08	4.3807e-14		2.05986e-13	1.55155e-21	1.18894e-15	3.99247e-09	7.83658e-07			0.00126635	0	1.47482e-22	4.92085e-214	8.28251e-07	1.12048e-26	3.22299e-16			1.18702e-07	3.59743e-34	5.78752e-33
intracellular non-membrane-bounded organelle	0.000655907		3.81304e-14	1.82383e-32	2.36127e-128						5.3911e-39	7.94598e-145	1.18813e-37	1.15027e-50	8.67923e-06	1.44167e-37	4.03945e-169	1.81616e-75			1.5275e-32				1.6401e-21	0	1.39208e-05	1.24892e-23	7.10735e-35		1.91085e-25	3.20759e-38	0.00388636	1.74035e-22	6.98642e-33	8.75271e-08	4.4713e-12	1.05652e-14	0	4.19402e-43	4.96614e-260	2.58699e-17	2.26523e-46	2.05348e-52	1.92025e-09	5.47798e-09	3.78016e-34	1.05543e-61	3.1798e-62
receptor complex	8.08845e-06	8.18866e-20	1.98749e-07			1.79247e-17	1.56522e-17	1.61612e-18	3.03037e-24	1.03228e-27	3.31996e-13								3.95817e-12	4.18508e-15	2.46648e-11	1.18726e-15	6.7374e-22	6.2865e-19			0.0252041			6.87243e-15			6.39177e-24						7.05976e-07		3.12813e-05
nuclear part	0.0103891		2.91549e-11	5.81255e-28	1.4546e-115						5.0896e-28	1.26058e-127	3.28119e-34	4.18845e-45	0.000139987	4.8909e-34	1.28769e-153	2.40929e-65			7.20383e-25				3.37171e-19	1.56126e-295	0.000218143	3.88179e-21	2.06107e-31		1.389e-23	1.32942e-35	0.000393659	2.25794e-20	6.30234e-28	1.89319e-06	2.27234e-10	6.30403e-13	0	5.57203e-40	3.93709e-241	1.176e-15	3.02478e-43	1.84607e-45	4.10766e-08	1.13755e-07	2.93359e-29	4.18746e-57	3.24683e-57
nuclear chromosome part			0.000338441	4.95465e-10	9.40585e-24							1.6759e-21	1.14749e-19	4.51646e-14	0.0345372	4.24545e-17	6.90058e-29	3.46808e-13			0.00513252				2.11289e-08	2.72956e-32		1.12978e-12	7.12944e-14		7.62101e-14	5.94716e-18		5.89638e-13	1.77441e-06	0.00297118	1.45599e-05	2.39466e-07	8.80172e-49	4.6873e-24	5.27296e-44	7.65769e-09	6.17987e-24	7.32797e-11	0.000414342	0.000300872	7.07847e-08	6.40581e-27	2.84423e-24
mitochondrial membrane part	0.010956	9.82593e-15	0.00366533			7.02691e-12	1.66521e-11	9.61712e-15	1.00877e-18	1.15716e-21	2.07173e-08								5.22297e-08	3.18653e-10	1.60618e-06	2.61662e-11	5.80052e-16	9.72138e-13						4.33447e-10			4.09015e-19						5.32968e-07		3.447e-05
membrane raft		9.35553e-18				9.34805e-13	9.72469e-14	1.81317e-16	2.71868e-22	3.46486e-26	2.26437e-08								2.61432e-09	8.19196e-12	7.66222e-06	8.64371e-13	3.14294e-18	1.62816e-14		0.000359601				1.2797e-11			1.59646e-22						4.43719e-14		2.22889e-11		0.00513355					0.0360934
perinuclear region of cytoplasm		4.20168e-09			1.86526e-20	0.02432	0.00301562	2.47326e-09	7.24119e-13	9.17432e-17		9.99101e-16	4.06202e-11	7.51962e-07		1.92996e-09	9.43368e-30	9.64515e-05		0.0195876		0.000538074	3.63362e-07	0.000509082	0.00732782	9.77961e-41		5.72068e-05	3.99308e-07	0.00351612	3.56033e-09	6.91039e-14	2.28833e-14	1.57099e-06					5.11612e-76	8.79172e-18	5.69431e-59	0.00153208	6.99044e-20	0.00238792				1.28701e-22	1.63028e-19
intracellular organelle lumen		3.91617e-09			0.00128292	0.000938901	2.29158e-05	6.53766e-09	1.57491e-10	1.02036e-11			0.0463332				7.95517e-07		0.0026444	0.000831971		5.19504e-05	1.57937e-06	2.2184e-05		4.90679e-09				9.9633e-05	0.00350222	4.36614e-05	4.36096e-12						9.74007e-21	1.70109e-06	6.40892e-18		6.54129e-08					2.68336e-08	6.22985e-06
anchoring junction				1.77463e-06	5.83123e-21			0.0123794				5.1296e-18	4.47066e-16	7.59448e-11		1.09612e-13	1.19415e-26	1.91244e-09							7.84636e-06	1.55974e-31		1.31232e-09	6.48876e-11		1.23877e-11	9.42631e-16	0.000271584	6.07717e-10	0.00159616		0.00391821	0.000124955	1.03057e-50	6.64535e-21	1.95144e-44	1.73511e-06	3.17083e-21	1.21933e-07		0.0355766	6.35964e-05	7.20452e-24	2.75416e-21
[truncated: 13 more columns]

## Sheet: Mass
Class	ubiquitin ligase complex	chromatin	proteinaceous extracellular matrix	soluble fraction	insoluble fraction	nucleoplasm	transcription factor complex	spliceosomal complex	chromosome	nucleolus	cytoplasm	mitochondrion	mitochondrial matrix	endosome	early endosome	vacuole	endoplasmic reticulum	Golgi apparatus	centrosome	microtubule organizing center	cytosol	ribosome	cytoskeleton	microtubule	intermediate filament	plasma membrane	cilium	external side of plasma membrane	vesicle membrane	actin cytoskeleton	basolateral plasma membrane	apical plasma membrane	nuclear body	outer membrane	cell junction	stored secretory granule	axon	dendrite	intrinsic to membrane	anchored to membrane	intrinsic to plasma membrane	cell projection membrane	intrinsic to organelle membrane	cytoplasmic vesicle	nuclear membrane	organelle envelope	membrane-bounded vesicle	ion channel complex	vesicular fraction
ubiquitin ligase complex
chromatin
proteinaceous extracellular matrix
soluble fraction	0.0275647	0.000256721	8.97208e-09
insoluble fraction				1.48752e-08
nucleoplasm				0.00325804
transcription factor complex			0.0101228
spliceosomal complex			0.0285875
chromosome			0.0181142
nucleolus				2.74125e-05
cytoplasm			0.0416051	0.000128594
mitochondrion	2.44833e-10	4.02501e-13	1.28303e-26		1.59839e-48	7.74622e-23	4.56722e-06		0.000610013	5.48748e-35	1.85849e-57
mitochondrial matrix			0.0227308									0.000174023
endosome		0.0217161	6.16897e-06		0.000252985							8.46568e-06
early endosome												1.84691e-06
vacuole		0.0195826	4.11331e-05		0.000757403
endoplasmic reticulum		0.0044629	1.65221e-07		7.17553e-08					0.000883623	0.00111226	2.9126e-16
Golgi apparatus			0.000237079		0.00418799							6.6918e-20
centrosome				1.92656e-06			0.0196885	0.0306944	0.0356785			2.70138e-16	0.00488791	0.000289269		0.000117149	1.51343e-05	0.00188721
microtubule organizing center				3.22705e-09			0.00394698	0.013904	0.00892287		0.0033541	3.31702e-28	0.00140164	5.55071e-06		6.46884e-06	6.33039e-09	2.27497e-05
cytosol			0.000296074		0.00325766							1.6313e-22							0.00298623	3.44093e-05
ribosome	8.89887e-26	2.48031e-25	7.92377e-42	1.94105e-21	1.39704e-55	4.25337e-40	1.49415e-30	9.60918e-15	1.41001e-19	8.0103e-48	1.19128e-52	1.47934e-21	3.79364e-25	4.52666e-33	6.27522e-22	1.10814e-22	1.03198e-42	7.58422e-43	1.62856e-27	5.15311e-39	5.88234e-40
cytoskeleton				1.30639e-15		0.0034424	5.11074e-05	0.000879815	3.44295e-05	0.0011537	2.21871e-12	3.51813e-68	4.74044e-05	1.22706e-11		1.40147e-08	8.17251e-22	6.87968e-13			2.6539e-14	8.13349e-56
microtubule				8.0671e-13	0.0360988	0.0025257	9.38974e-06	0.000346121	7.20972e-05	0.00201814	5.6248e-07	3.23668e-36	9.74874e-06	1.13515e-09		1.37096e-08	1.13319e-13	2.23446e-09			5.59777e-09	3.35209e-42
intermediate filament	6.27157e-10	1.09757e-10	8.99493e-17	0.0107254	3.35953e-20	1.17977e-13	2.37223e-05	0.00476736	7.23273e-05	1.42607e-16	1.30103e-16		6.70065e-05	6.18425e-07	5.76224e-07	0.00802963	9.14175e-10	1.33252e-10	9.96217e-14	1.30642e-18	4.45666e-11		8.97978e-26	6.2394e-21
plasma membrane		0.0479608	2.06599e-06		1.08742e-06							1.17084e-40							0.000585282	8.14348e-07		9.29351e-57	6.1197e-22	3.42544e-12	4.98292e-13
cilium				9.40848e-09		0.0367818	0.00033557	0.00157438	0.00308882	0.046711	0.00126309	9.12115e-21	0.000113053	2.35775e-06		1.23799e-06	2.54511e-08	1.9376e-05			3.4865e-05	2.93542e-31			2.52112e-16	2.40456e-06
external side of plasma membrane												4.02866e-08										2.20316e-26			1.05841e-08
vesicle membrane				0.0130618								1.85405e-13										8.44565e-32			1.09377e-11
actin cytoskeleton				0.00130684								3.00603e-12										2.4876e-27			4.29612e-10
basolateral plasma membrane				4.61378e-06			0.0317844					1.01049e-15	0.00854913	0.000495411		0.000263476	5.1372e-05	0.0093383			0.0199506	1.04566e-28			2.67884e-13	0.00351271
apical plasma membrane				6.40082e-08			0.0066748	0.0115782	0.0196823		0.013258	5.30939e-21	0.000785512	2.01372e-05		1.6798e-05	1.54766e-07	0.000225036			0.000273906	4.86611e-33			9.42987e-17	2.66605e-05
nuclear body				0.000100527								2.59869e-17				0.00788091	0.00214404					4.38379e-33			7.97732e-15
outer membrane																						1.61575e-15			0.000796696
cell junction				7.30736e-13			0.00119924	0.00554108	0.000702497		2.52357e-06	8.31326e-49	0.00076003	9.60274e-09		4.38809e-07	2.20925e-14	9.50459e-09			4.67468e-09	2.07907e-53			8.36608e-24	4.91951e-12
stored secretory granule																						1.43504e-15	0.0293213	0.0082362	0.000303646		0.0109293
axon				3.12164e-05								4.41608e-15	0.0386629	0.00413134		0.00142461	0.00030978	0.0403623				9.79648e-27			3.41214e-12	0.0104749
dendrite				4.6313e-06			0.0267707					4.13045e-16	0.00738915	0.000641553		0.000196913	3.12389e-05	0.00611583			0.0119583	6.69067e-28			2.91369e-13	0.00188718
intrinsic to membrane		0.000311902	1.03242e-10		9.58208e-17	0.00230379				4.60971e-08	6.6146e-18	1.64819e-27							1.37773e-06	1.0676e-11		1.03814e-49	7.19937e-38	2.95655e-18	1.7711e-09	0.00908693	1.5447e-09			0.00537078	1.03092e-05	1.13774e-08	0.000321776		1.37573e-21		2.97644e-05	4.50289e-06
anchored to membrane	0.0111294	0.00058311	3.32535e-07		7.30776e-06	0.00910759				0.000683046	0.00787683								5.93493e-06	1.83758e-07		3.93642e-12	4.02268e-10	1.40112e-09			6.17292e-08		0.0215422	0.0012432	6.5407e-06	2.46092e-07	0.000142168		1.02768e-08		7.31089e-05	1.11001e-05
intrinsic to plasma membrane				4.69229e-05								2.39798e-40					0.0145041			0.00641141		5.42947e-56	3.00726e-08	1.58872e-06	1.94492e-15		0.00173293					0.0214218			0.000127615				9.69408e-09	0.00179831
cell projection membrane				1.81357e-05								5.4402e-15	0.0331204	0.00385862		0.000708333	0.000264145					3.74164e-29			2.18038e-13	0.0236128													8.01236e-05	1.05629e-05
intrinsic to organelle membrane			0.0195713									3.4896e-05							0.00429921	0.00104352		6.01819e-27	3.48249e-05	3.54191e-06	2.00997e-05		6.5692e-05				0.0133448	0.00271056			0.000744611		0.0223902	0.00508033
cytoplasmic vesicle			0.0266799									1.01274e-17							0.0428411	0.00496682		1.45016e-39	1.79628e-07	4.80127e-06	3.57949e-12		0.000642863					0.00581205			7.16374e-05
nuclear membrane												3.94383e-08										3.32124e-24			6.37063e-08
organelle envelope												2.01949e-06										8.37596e-21			8.06941e-08
membrane-bounded vesicle			0.0341028									5.78769e-14								0.00771321		5.44331e-37	1.68963e-06	1.1065e-05	4.44486e-11		0.000746321					0.00816172			0.000259217
ion channel complex				4.07245e-06								9.07623e-21		0.00223102		0.00120103	0.000887449	0.0492914				1.14912e-38			4.52929e-15	0.0106358													3.79872e-06	3.66986e-05
vesicular fraction				0.00141959								1.71313e-18										3.40113e-38			2.61279e-14														0.00300862	0.00177428
MHC protein complex	1.15648e-10	7.96321e-12	1.76139e-18		5.95847e-22	1.51207e-12	2.57525e-06			4.55474e-15	4.56903e-12		1.00804e-09		5.133e-07	0.000920334	1.58729e-06	2.62134e-08	1.21251e-13	2.35749e-18	2.41082e-06	1.00743e-15	2.86792e-23	1.93287e-22		3.34363e-07	1.9213e-15	1.18776e-07	2.23952e-10	1.4657e-12	1.10344e-14	4.82394e-14	6.15007e-12	0.0362333	1.0925e-20		4.10964e-15	3.74024e-14	9.29952e-05		1.25616e-16	2.75651e-13	3.08356e-09	7.13041e-07	5.01242e-09	4.7314e-05	4.97628e-06	2.02462e-19	2.85911e-17
neuron projection				8.35187e-13		0.00439026	1.26804e-05	0.000547973	0.000647305	0.00432076	1.86412e-06	1.31207e-38	3.80616e-06	2.54147e-09		9.54912e-09	2.23621e-14	4.15921e-09			1.01786e-08	2.92966e-44			3.09642e-22	5.80691e-12										0.0115863			1.12137e-18	8.73302e-10	2.81756e-06		1.94358e-06	1.05926e-05			2.36611e-05
neuronal cell body				0.0136008								5.29824e-11										1.79668e-25			2.04208e-09															0.014274
intracellular membrane-bounded organelle		0.0152896	4.72208e-07		1.92853e-09					0.000632854	3.42826e-09	1.83869e-38							4.81414e-05	8.95493e-09		1.4301e-48	4.41338e-30	2.92162e-14	3.40433e-12		1.14069e-07				0.000414348	9.40039e-07	0.0113461		8.20515e-17		0.0019097	0.000186624			0.0102851	0.00302305						0.0020554
intracellular non-membrane-bounded organelle				0.000398139								1.64555e-43					0.00171012					2.27904e-44	7.63945e-07	0.000212509	2.2869e-15		0.0257671								0.00207502				1.84884e-11	0.0113574
receptor complex				6.27453e-07			0.00226618	0.0324333				1.90388e-17	0.000484878	0.000246849		1.0586e-05	5.70612e-06	0.000737278			0.00374839	8.29794e-29			5.23286e-15	0.000425265													7.47581e-07	1.24462e-06	0.0312504		0.000468596	0.0300477			0.030169
nuclear part				4.49667e-06								2.86603e-53		0.0388191			1.59761e-05					2.49665e-53	9.10318e-07	0.000115313	6.55479e-18	0.00205864	0.0174852								0.00376458				1.94345e-16	0.000739659
nuclear chromosome part				0.0030236								2.62364e-11										2.77326e-25			5.6217e-10														0.0171992	0.00194259
mitochondrial membrane part	2.91413e-15	4.60619e-16	1.66438e-24	1.42754e-10	6.54745e-29	2.02087e-21	3.8075e-15	4.19113e-08	2.09781e-11	4.41396e-25	8.67649e-26	3.46055e-08	8.81486e-13	2.60217e-16	2.89505e-13	3.07205e-11	1.08948e-19	4.11463e-21	3.79791e-18	4.66668e-24	7.41913e-20		5.95612e-31	5.68242e-26		4.20292e-25	1.22385e-20	2.44683e-15	1.00607e-18	7.52856e-17	2.61394e-18	5.65648e-21	5.14158e-20	6.12235e-09	2.28221e-30	4.14325e-09	1.66537e-17	5.11006e-18	2.33512e-21	1.03103e-05	3.72298e-27	3.28697e-18	2.05265e-13	1.3841e-20	1.6031e-14	7.22963e-13	3.04408e-19	4.25188e-22	3.91759e-21
membrane raft				0.016041								2.03184e-10										4.98937e-28			4.41296e-09															0.0230659
perinuclear region of cytoplasm				7.8919e-05								5.79618e-22				0.0388392	0.00148729					2.42198e-38			2.8106e-15														7.30778e-05	0.000359443
intracellular organelle lumen												3.48415e-07										7.24887e-25			8.76443e-07
anchoring junction				4.08812e-15	1.07621e-05	1.13013e-06	2.85403e-08	6.50583e-07	1.4457e-06	1.10818e-06	1.98743e-09	2.37034e-33	7.05189e-10	2.39261e-12	0.0378584	7.08325e-12	9.17437e-17	8.78748e-12			2.61486e-11	2.21243e-39			2.20485e-23	1.32795e-13		0.00761496	0.00195596					8.29085e-05		6.45993e-06			1.46448e-18	6.55406e-13	2.11285e-09		2.33033e-10	3.55119e-09			6.69455e-09		7.07789e-06
[truncated: 13 more columns]

## Sheet: NumOfPolarAAsWithNegtiveCharge
Class	ubiquitin ligase complex	chromatin	proteinaceous extracellular matrix	soluble fraction	insoluble fraction	nucleoplasm	transcription factor complex	spliceosomal complex	chromosome	nucleolus	cytoplasm	mitochondrion	mitochondrial matrix	endosome	early endosome	vacuole	endoplasmic reticulum	Golgi apparatus	centrosome	microtubule organizing center	cytosol	ribosome	cytoskeleton	microtubule	intermediate filament	plasma membrane	cilium	external side of plasma membrane	vesicle membrane	actin cytoskeleton	basolateral plasma membrane	apical plasma membrane	nuclear body	outer membrane	cell junction	stored secretory granule	axon	dendrite	intrinsic to membrane	anchored to membrane	intrinsic to plasma membrane	cell projection membrane	intrinsic to organelle membrane	cytoplasmic vesicle	nuclear membrane	organelle envelope	membrane-bounded vesicle	ion channel complex	vesicular fraction
ubiquitin ligase complex
chromatin
proteinaceous extracellular matrix	8.6072e-07	2.26913e-10
soluble fraction			1.24993e-05
insoluble fraction	5.87735e-08	4.15673e-13		4.34327e-09
nucleoplasm			2.08218e-14		2.11434e-25
transcription factor complex	0.0474496	3.53271e-05				5.4861e-06
spliceosomal complex			1.47228e-10	0.0492652	1.21528e-13		1.01218e-05
chromosome			0.000163087		4.6258e-09
nucleolus			8.05887e-09		3.30897e-20		0.0126152
cytoplasm			6.88622e-16		5.0701e-48		8.98258e-06
mitochondrion	1.72643e-10	1.66891e-16		3.56007e-13		5.90752e-35		6.77783e-17	1.44649e-12	3.09123e-29	6.22824e-81
mitochondrial matrix	1.22744e-05	3.41463e-09		0.000332534		6.14124e-11		1.97625e-09	0.00367807	1.63769e-05	4.01229e-10
endosome		0.000132496				3.80926e-06		1.71869e-05		0.0115248	2.6585e-07
early endosome			0.0142624		0.00345765							0.000113648	0.0309929
vacuole	1.95878e-09	1.00092e-12		1.52578e-08		4.44702e-17		1.29554e-12	1.01412e-06	1.78417e-12	5.2019e-19				0.000230967
endoplasmic reticulum	6.83274e-11	4.36534e-16		8.51791e-14		1.02224e-33		2.80726e-16	9.17425e-13	7.03671e-30	1.0008e-71			0.00137887	6.24352e-05
Golgi apparatus	0.0156006	5.12272e-07				5.90416e-12		4.80959e-08	0.00225705	5.09508e-07	8.88961e-21	0.000817374				0.025215	1.12491e-06
centrosome			6.64343e-10		1.01453e-12		3.63347e-05					2.16109e-15	2.50851e-08	5.07084e-05		2.2295e-12	2.58947e-15	2.60867e-07
microtubule organizing center			3.12898e-16	0.00418369	1.55908e-24		1.20305e-08			0.0300587		8.68807e-31	7.95568e-13	2.73683e-09		7.06873e-19	1.06207e-29	1.43039e-14
cytosol			8.32372e-18		8.38105e-41		4.38842e-07					1.5415e-62	9.79412e-13	5.2701e-08		4.037e-20	1.0445e-56	4.68767e-19
ribosome	9.27196e-14	2.843e-17	0.00759732	1.39233e-14	0.0056731	4.57634e-25	0.0002994	3.14548e-17	1.30027e-12	3.70411e-21	6.17485e-30	0.00348935	0.000659066	6.59977e-07	8.54304e-08			7.36882e-09	1.70774e-16	3.83493e-25	4.61073e-30
cytoskeleton			3.57157e-26	2.30448e-05	1.04009e-54		3.58071e-13			1.98475e-05	1.52826e-07	2.3612e-77	2.0717e-19	2.3799e-16		1.30177e-27	1.95353e-69	2.443e-32			0.0102183	6.17081e-37
microtubule			9.79276e-27	7.3856e-08	2.70499e-37		8.04261e-15			3.60891e-06	8.26788e-07	5.6152e-49	3.6181e-23	1.49869e-15		1.0786e-26	8.35296e-44	1.91441e-24			0.000154542	8.57321e-34
intermediate filament	8.50516e-05	3.31246e-08		1.5163e-06	0.00107582	2.17521e-11	0.00785599	1.55066e-09	2.87063e-10	2.58388e-11	1.54583e-14	0.00570177		3.59439e-05	0.000924983		0.00413885	6.03904e-06	4.65286e-09	3.99281e-13	2.97839e-13		2.00367e-17	3.32815e-14
plasma membrane	8.09592e-19	1.42027e-25	1.69829e-05	1.82517e-30	2.11123e-14	2.40509e-65	9.0542e-08	1.70566e-25	3.9005e-29	4.6233e-74	1.89344e-261	2.00706e-18	6.07736e-05	1.23174e-17	1.48512e-10		6.37882e-08	5.34413e-35	9.70313e-24	2.33607e-48	4.23173e-140		1.62437e-139	1.48412e-66
cilium			0.000115355		3.99344e-06							3.13195e-08	0.00125583			9.15441e-07	1.82459e-08					4.98309e-11			1.74629e-05	6.1994e-16
external side of plasma membrane	1.36257e-09	1.66918e-12		2.21282e-08		9.79709e-16		2.49981e-12	3.98867e-06	7.21081e-11	6.00109e-16				5.82466e-05				9.48713e-12	4.82175e-17	7.67212e-18		8.59884e-24	7.20201e-26			6.09995e-07
vesicle membrane		5.01433e-05				5.92743e-06		3.31145e-06		0.00428232	3.31465e-06								1.27855e-05	3.11073e-09	6.81322e-07	0.0026078	1.81045e-13	4.66568e-14	0.00522951	3.4071e-07
actin cytoskeleton			2.42808e-12		8.24587e-15		3.12308e-06					1.04638e-18	1.44455e-11	2.38725e-05		1.08093e-14	8.42827e-18	4.09745e-08				1.02158e-18			6.03861e-08	8.50171e-27		1.03457e-14	7.28487e-06
basolateral plasma membrane	6.37991e-05	1.78715e-07		0.00133506		1.26195e-08		1.01846e-07	0.000679654	5.6596e-06	1.69035e-08				0.0387038				2.45405e-07	1.47506e-10	2.30265e-09		1.38261e-13	4.77104e-15			0.000713009			2.65377e-08
apical plasma membrane	3.24904e-07	2.91326e-10		3.30597e-06		2.6808e-13		1.61188e-10	4.82639e-06	8.02135e-10	1.69252e-14				0.00241664				3.25971e-10	3.07262e-15	2.13537e-15		1.94497e-21	2.0105e-21			2.12812e-05			1.945e-11
nuclear body			1.36613e-07		3.26962e-11		0.00493958					1.88456e-14	4.64838e-06	0.0120248		2.77397e-10	1.06167e-14	7.75394e-05				1.61128e-15			1.19788e-08	5.75695e-27		9.93895e-10	0.00280697		1.41359e-05	2.36599e-08
outer membrane	0.00457043	1.29386e-05				9.53499e-06		5.37349e-06		0.0075184	3.64803e-05								1.10375e-05	2.8298e-08	2.51326e-06		6.43966e-11	3.35963e-13						8.47525e-07			0.00182437
cell junction	0.0320046	2.33069e-06				8.51865e-10		1.56694e-07	0.00844374	1.94613e-05	5.57392e-14						0.000609786		7.21343e-07	5.80916e-13	5.49118e-14	2.69778e-07	3.36674e-25	5.44219e-21	3.53059e-05	7.63228e-22				1.64383e-07			0.000232219
stored secretory granule								0.0334118												0.00349186		0.000136494	0.000358204	6.6879e-06	0.0139587	1.08565e-06
axon												0.0275336				0.0037829	0.00173031			0.0404354		7.27517e-07	0.00323538	1.94795e-05	0.00215746	1.04187e-09		0.007182				0.0484796
dendrite	0.0145966	3.53632e-05				1.57713e-05		9.05726e-06		0.0150141	5.80162e-05								2.02095e-05	4.84083e-08	3.75056e-06	0.0312679	4.68577e-11	2.60536e-13		0.00289593				2.41446e-06			0.00338503
intrinsic to membrane	1.84395e-35	9.37024e-42	1.28175e-20	2.03984e-61	3.03229e-50	2.0943e-117	4.13912e-21	2.43203e-39	2.39462e-49	1.14893e-142	0	8.47545e-73	2.19913e-18	4.49524e-42	2.26845e-20	8.15103e-07	5.29854e-38	2.64742e-88	3.9356e-37	8.17347e-77	7.14963e-275		6.0473e-242	8.39428e-105		2.55365e-13	5.22942e-29	6.96353e-05	1.84932e-19	4.8223e-44	0.0129288	0.000189645	6.6655e-46	1.39059e-08	1.87822e-55	1.03445e-15	3.10047e-21	1.13836e-11
anchored to membrane	7.2067e-20	1.34635e-21	1.30658e-05	1.02909e-19	9.56877e-05	1.70557e-29	3.8496e-07	3.72925e-20	1.44006e-13	2.46856e-24	1.56429e-32	8.48924e-06	8.88344e-09	3.77635e-09	1.90504e-11			1.78788e-11	5.32934e-20	1.56882e-28	4.12454e-34		6.12464e-40	6.19123e-39			1.0028e-14		4.7632e-05	2.1331e-24			3.53715e-19	0.00271084	9.71373e-10	5.40542e-07	3.08632e-10	0.00016696
intrinsic to plasma membrane	1.105e-31	3.99056e-37	1.71913e-15	4.57122e-48	2.5982e-27	3.06323e-86	1.68011e-16	5.58091e-35	3.19398e-38	1.91291e-91	7.94619e-202	5.23147e-35	5.19274e-15	5.88263e-30	3.49605e-18	0.000222851	5.29921e-18	1.16217e-51	3.47813e-33	2.05034e-63	8.23972e-150		2.02517e-150	5.78414e-87			1.43553e-25	0.00271499	5.52674e-15	1.8727e-39		0.0141613	1.2578e-38	7.18478e-07	1.55654e-36	2.46554e-13	3.39603e-18	2.14077e-09
cell projection membrane	0.0173092	5.86502e-05				2.16299e-05		1.62472e-05		0.00651736	5.59674e-05								2.16788e-05	1.15435e-07	6.98105e-06		4.72246e-10	1.15954e-11						6.87223e-06			0.00204744						2.15676e-06		0.000101313
intrinsic to organelle membrane	6.44404e-19	7.5743e-21	1.92783e-07	4.89702e-19	2.24043e-06	4.60894e-29	9.53349e-08	2.3037e-19	1.0111e-13	3.83308e-25	3.72313e-33	2.31941e-07	1.83713e-09	1.39353e-10	1.05415e-10		0.00305192	5.07908e-13	2.536e-19	3.95336e-28	1.36691e-33		3.68413e-39	2.12823e-36			2.27221e-14		4.01863e-06	1.30467e-22			1.1505e-18	0.00023741	3.10977e-11	2.37832e-07	1.25639e-10	2.50711e-05				0.0321907
cytoplasmic vesicle		0.00107857			0.000127638	4.59522e-05		6.95221e-05			1.06234e-06	1.25659e-07				0.000286606	7.60021e-10		0.000356066	1.68057e-08	2.64869e-07	4.65323e-11	3.91595e-17	2.41159e-15	6.04906e-07	1.49528e-34		0.00106147		0.000161504		0.00372892							1.07629e-76	7.87499e-14	6.44663e-51		7.40123e-15
nuclear membrane		0.0018899				0.00238844		0.000657334			0.0062413								0.00110107	1.10121e-05	0.00133675		1.77606e-07	7.37185e-09		0.0127225				0.000602889									8.91765e-09	0.0117605	1.18697e-06		0.00310708
organelle envelope																				0.0130442		0.00495477	0.00187287	9.9833e-05	0.0105731	0.000141606													1.78209e-11	9.80668e-05	2.18327e-09		3.00387e-05
membrane-bounded vesicle		0.0200607			2.583e-05	0.00899674		0.00197991			0.00686495	4.41728e-08				4.80795e-05	3.75706e-10		0.00653912	4.9401e-06	0.000818275	1.30456e-11	1.47875e-11	1.35939e-11	4.50349e-07	1.33791e-30		0.000214986		0.00362409		0.00106713							6.70848e-65	1.8865e-14	3.95384e-46		2.13964e-15
ion channel complex	6.44735e-07	1.22059e-10		1.21306e-05		2.47802e-14		6.89077e-11	0.000184263	1.3555e-08	3.05515e-15				0.0103193				2.40679e-10	1.8104e-16	2.05615e-17	0.00342627	6.56974e-26	5.98986e-27		1.78938e-05	0.000102586			6.54114e-13			1.23968e-07						1.46733e-20	2.92456e-06	9.23126e-16		2.3508e-08
vesicular fraction	1.07935e-07	1.84665e-11		3.65449e-07		1.02039e-16		1.32588e-11	1.28489e-05	5.65186e-11	3.40382e-19				0.0028942				7.89417e-11	7.99282e-18	7.1314e-21		1.72822e-29	2.98789e-28		0.000382666	2.51629e-05			1.11586e-13			6.6454e-09						4.65762e-18	0.000263801	7.14738e-13		8.41171e-06	0.0314019			0.00562443
MHC protein complex		0.000876438				0.00664495		0.000120631				0.00761588				0.000387154	0.0010647		0.00493783	3.13142e-05	0.00354584	1.44379e-07	1.41199e-07	5.6696e-14		4.31433e-09		5.82086e-05		0.000157025		0.0297004							4.54135e-24	4.34922e-15	1.83819e-21		4.58474e-14						0.00597047
neuron projection		0.00480187			0.0127582	0.00164808		0.000654937			0.00318115	0.000515033				0.000860713	4.25077e-06		0.00188932	1.96087e-06	0.000227844	2.52101e-09	3.59022e-11	3.32781e-12	2.57551e-05	2.29618e-19		0.00430221		0.000568941		0.0168204							2.95582e-43	2.04881e-12	5.17395e-33		1.13055e-13
neuronal cell body		0.0103817				0.0222388		0.00157771											0.00593311	6.5503e-05	0.0132865	2.12675e-05	5.12143e-07	1.91356e-09	0.0111906	4.57324e-08				0.00172338									8.14021e-20	1.39341e-08	1.58028e-16		6.55803e-09
intracellular membrane-bounded organelle	0.0368996	5.93217e-07			3.11861e-07	4.46614e-15		4.45295e-08	0.0012083	6.83699e-10	5.84577e-72	9.07334e-15				0.000378299	1.13591e-18		3.30218e-07	2.70811e-16	3.44399e-35	2.18059e-12	6.63276e-53	2.8596e-28	2.82748e-08	2.7316e-135		0.00351619		4.02614e-08		0.00603316	7.80487e-05						0	9.10022e-15	1.73463e-111		1.41708e-16
intracellular non-membrane-bounded organelle			3.50843e-11		3.64739e-32		0.00102829					2.26814e-51	5.87595e-07	0.000182651		2.06922e-14	4.47071e-48	8.94359e-13		0.0434564		4.19051e-24	9.33799e-07	4.15346e-06	1.65229e-13	1.25265e-151		4.17961e-12	0.000329796		1.32672e-06	2.95942e-11		0.00173163	5.10626e-09			0.0028264	2.36982e-317	3.92939e-26	2.82165e-141	0.00167068	7.47556e-27	0.00137603				8.81612e-11	8.22234e-14
receptor complex	1.91409e-06	3.39446e-09		9.67258e-05		1.16486e-10		4.53093e-09	0.00279588	5.24372e-06	7.21499e-10				0.00855875				1.62737e-08	2.25598e-12	5.66742e-12		1.84414e-17	1.1739e-20			0.000331879			2.89555e-11			2.74327e-06						2.25415e-09	0.000625352	1.94813e-07		5.80711e-05
nuclear part			1.57468e-10		3.30996e-30		0.00348248					5.19319e-48	2.54916e-06	0.000920975		4.12722e-14	4.50103e-46	4.50265e-11		0.00452862		4.16543e-24	4.45701e-09	9.08278e-08	4.32083e-13	3.55129e-146		7.17084e-12	0.000958095		2.09882e-06	6.02022e-11		0.0038008	7.77782e-08			0.00679546	5.07382e-308	2.65119e-26	2.20981e-140	0.00311352	2.10203e-27	0.0125168				4.66252e-10	4.0522e-13
nuclear chromosome part			6.01551e-06		1.20792e-07		0.0447102					6.10512e-10	5.01196e-05			2.92609e-08	3.94002e-10	0.0053683				1.69425e-12			3.05437e-06	5.29864e-18		3.10046e-08	0.0338075		0.000156719	1.42176e-06		0.00647261	0.00933257			0.01889	4.02775e-31	3.26649e-16	1.61794e-27	0.0128945	1.73506e-15					3.2958e-06	8.18789e-07
mitochondrial membrane part	2.6501e-06	1.92519e-09		1.02692e-05		1.46368e-11		1.00744e-09	4.01127e-06	6.27691e-09	2.67292e-12				0.00200639				1.41417e-09	1.23538e-13	6.40562e-13		8.60819e-18	2.65375e-18			3.23837e-05			3.60012e-10			1.27562e-07				0.030011							0.00230249			0.00077498
membrane raft		0.000775313				0.000818368		0.000143738			0.00305606								0.000285654	1.31148e-06	0.000311569	0.000587694	2.79923e-09	2.71608e-11	0.0497047	4.66573e-06				0.000114254			0.0468653						1.03066e-16	9.1424e-07	1.42355e-13		3.26197e-07
perinuclear region of cytoplasm			2.77019e-09		6.95439e-16		0.00143163					4.21628e-21	6.82517e-07	0.00228096		1.7496e-12	1.76472e-21	1.23912e-06				4.09689e-19			4.9931e-10	4.12198e-42		2.0434e-11	0.00100641		2.6261e-06	9.1858e-10		0.000816815	1.04568e-05			0.00168813	2.34232e-74	1.07837e-22	3.60219e-58	0.00132343	1.58378e-22	0.0297165	0.0476006			1.85977e-09	3.93041e-11
intracellular organelle lumen			0.000285797		4.44311e-06							2.50434e-07	0.0088559			2.5693e-07	2.26125e-08					4.37302e-11			8.89177e-06	4.48246e-15		8.81456e-07			0.000561359	1.04817e-05		0.0481824					1.0025e-26	2.21937e-14	1.14819e-23		5.82082e-15					0.000177031	3.46338e-05
anchoring junction			3.50639e-05		6.49285e-07							1.93353e-09	0.000451917			8.44107e-08	7.64216e-10					1.52425e-12		0.0196619	1.32486e-05	4.12857e-19		6.58894e-08			0.000952669	6.57924e-06		0.0451255					5.80616e-36	3.53346e-17	5.14451e-31		2.18606e-16					2.23449e-05	3.25255e-06
[truncated: 13 more columns]

## Sheet: NumOfPolarAAsWithPositiveCharge
Class	ubiquitin ligase complex	chromatin	proteinaceous extracellular matrix	soluble fraction	insoluble fraction	nucleoplasm	transcription factor complex	spliceosomal complex	chromosome	nucleolus	cytoplasm	mitochondrion	mitochondrial matrix	endosome	early endosome	vacuole	endoplasmic reticulum	Golgi apparatus	centrosome	microtubule organizing center	cytosol	ribosome	cytoskeleton	microtubule	intermediate filament	plasma membrane	cilium	external side of plasma membrane	vesicle membrane	actin cytoskeleton	basolateral plasma membrane	apical plasma membrane	nuclear body	outer membrane	cell junction	stored secretory granule	axon	dendrite	intrinsic to membrane	anchored to membrane	intrinsic to plasma membrane	cell projection membrane	intrinsic to organelle membrane	cytoplasmic vesicle	nuclear membrane	organelle envelope	membrane-bounded vesicle	ion channel complex	vesicular fraction
ubiquitin ligase complex
chromatin	0.00688289
proteinaceous extracellular matrix	0.0158918	8.27292e-14
soluble fraction		3.00758e-07
insoluble fraction	0.000317229	1.60753e-20		0.000119751
nucleoplasm			3.56182e-13	0.00122853	5.58434e-28
transcription factor complex		5.47618e-07				0.000490954
spliceosomal complex	1.01185e-05		3.54652e-18	1.77607e-11	3.77641e-26	0.0048861	1.13323e-10
chromosome	2.78982e-11		2.63669e-32	1.08469e-24	2.85129e-57	2.23244e-11	3.56226e-20
nucleolus	1.65693e-05		9.51425e-28	1.22167e-17	3.13315e-65	0.000594318	5.07892e-14
cytoplasm		1.09313e-05	1.35603e-09		5.51027e-36			1.34112e-10	1.24449e-33	3.77339e-32
mitochondrion		0.00103745	6.92588e-10		3.17392e-29			5.31788e-08	1.02619e-24	4.30763e-18
mitochondrial matrix		0.000913515	0.0017105		5.60265e-06			8.59495e-07	6.60472e-13	7.29882e-07
endosome	0.000786038	1.36672e-17		0.00180075		8.24529e-20		1.08235e-22	6.37495e-44	1.35664e-42	3.13752e-18	3.16685e-17	6.98952e-05
early endosome		1.29094e-05				0.0242798		1.17539e-08	4.04806e-14	4.55461e-09
vacuole	2.77736e-08	1.52112e-18		3.05911e-08		2.37517e-20	0.00573142	5.81988e-23	2.56989e-36	5.04471e-33	1.69865e-18	3.93156e-18	7.95495e-10
endoplasmic reticulum	0.00103131	5.07225e-20		0.00070077		1.46164e-27		7.50815e-26	2.19759e-58	1.78472e-67	3.81139e-37	2.09263e-29	2.33422e-05
Golgi apparatus		2.50844e-09	0.0480223		4.68336e-08	4.98438e-07		2.95537e-14	9.38835e-36	6.25947e-33	0.0163246	0.00409451		9.24677e-05		1.88951e-08	5.2216e-07
centrosome			5.05569e-06		1.07058e-09				5.58199e-05					4.38429e-08		1.81585e-10	5.24327e-09
microtubule organizing center			1.23076e-10	0.00749336	1.62826e-19		0.00409495	0.00964765	2.618e-09	0.00985889				4.47593e-15	0.0392406	3.71372e-17	1.29931e-18	0.000190867
cytosol		0.00319336	8.1676e-12		4.13763e-34		0.0385531	3.51396e-07	2.57627e-22	6.96617e-16				5.07885e-20		1.12696e-20	2.36145e-34	0.000133706
ribosome	2.08698e-29	2.58966e-16	1.31989e-47	7.0376e-48	8.2592e-73	3.20138e-40	1.69673e-38	9.66945e-11	6.00654e-11	4.5825e-29	1.63898e-67	1.79063e-57	1.69773e-33	5.33282e-60	5.0655e-29	1.02434e-44	1.90412e-74	7.21001e-64	2.08711e-24	3.37727e-36	4.85677e-54
cytoskeleton			7.30539e-17	1.69789e-05	2.25415e-43		2.70979e-05	0.00027531	3.122e-16	1.1772e-07	3.64069e-05			3.09931e-27	0.00470106	1.91079e-25	6.29614e-44	2.46981e-11				4.28334e-51
microtubule			6.09309e-14	3.2948e-05	1.24362e-25		3.53799e-05		1.14033e-07		0.00437276			1.89059e-19	0.00179221	7.35268e-21	4.77039e-25	8.52162e-08				5.81353e-35
intermediate filament	1.71929e-17	4.91358e-26	1.84783e-11	4.20407e-23	2.32245e-17	1.36904e-35	3.77079e-15	7.17296e-29	2.21497e-45	4.67051e-48	1.16036e-40	1.21576e-37	9.26917e-20	1.17862e-13	3.94729e-10	1.14759e-05	2.33463e-19	1.81817e-27	8.01273e-19	4.25199e-29	2.71673e-40	7.02462e-48	1.69176e-42	9.96139e-33
plasma membrane	9.63841e-19	7.65011e-37	8.89576e-06	3.54358e-32	5.80241e-20	6.80844e-81	5.76936e-13	6.48073e-43	1.98387e-99	9.70871e-159	9.97133e-270	4.78772e-137	4.8919e-23	1.51168e-08	1.76546e-06		2.23982e-28	1.10554e-61	8.37883e-22	9.72237e-48	2.27352e-154	7.7036e-92	1.69755e-143	1.7458e-59	3.48267e-08
cilium		0.0142199			0.00584224			1.91603e-05	4.74926e-11	2.06975e-05				0.0178641		5.21401e-06	0.0202167					1.36407e-28			9.36219e-16	3.1375e-15
external side of plasma membrane	1.0782e-13	1.62302e-22		3.32745e-13	0.00209498	2.6353e-25	4.03681e-06	9.16484e-27	1.07295e-37	2.07702e-34	1.86083e-23	3.1057e-23	9.66538e-17		8.35894e-05		0.000166163	4.08795e-13	8.79132e-15	1.49898e-22	4.38212e-26	3.66272e-40	9.64959e-31	2.69371e-26	0.00589162		7.86739e-10
vesicle membrane	0.00198289	1.13061e-14		0.00769113		2.26742e-14		6.10407e-19	6.32332e-33	8.82944e-29	5.04886e-11	3.27782e-11	0.000369137					0.00376889	7.71955e-07	1.19456e-11	7.11626e-13	1.888e-47	4.29006e-18	5.64088e-15	2.2898e-09	0.00981056	0.029642
actin cytoskeleton			0.000121696		2.44222e-07			0.00124379	4.1352e-08	0.00579621				2.95349e-06		3.60295e-10	8.36922e-07					4.51009e-27			1.70581e-19	1.21506e-22		1.85484e-15	1.89091e-05
basolateral plasma membrane	2.17076e-05	8.6744e-14		4.26233e-05		3.36688e-13		7.36346e-17	4.9998e-25	3.34556e-21	1.136e-10	6.80822e-11	1.10342e-06					5.54072e-05	8.87852e-08	1.24718e-11	2.41628e-12	1.83334e-33	1.80243e-15	4.38789e-14	0.00286239		0.000338415			3.66239e-07
apical plasma membrane	1.43902e-10	2.22237e-20	0.0350223	9.60689e-12	0.000791717	1.05321e-23	4.19102e-06	4.37566e-24	4.24654e-37	2.05818e-35	6.00196e-23	6.1721e-22	5.01971e-12	0.0161995	0.000592027		4.82354e-05	1.06625e-12	1.61193e-12	1.02686e-19	1.92657e-24	3.92577e-44	1.62335e-28	3.09525e-23	0.0464504		1.47069e-08			1.09554e-12
nuclear body	0.0104628		1.80734e-15	4.33266e-08	7.03237e-25		1.00995e-07				2.26931e-07	0.000100123	0.0032104	1.73842e-20	8.47753e-06	2.73592e-21	1.85821e-24	1.55151e-11			0.000773884	2.17317e-16			8.94327e-31	1.17037e-48	0.00769161	1.51898e-24	1.17065e-16		5.23648e-15	2.98022e-23
outer membrane		4.82328e-08				5.76056e-05		2.86929e-11	3.05053e-17	3.38293e-12		0.0167455							0.00695063	0.000101556	0.00220924	2.41476e-30	2.92737e-06	1.55168e-06	1.45606e-08	0.000745964		0.0239624				0.0436996	3.74093e-08
cell junction		1.38397e-13				6.24143e-14		8.17632e-19	1.02178e-40	7.58073e-39	2.91316e-11	5.53079e-11				0.0128597			7.16285e-05	4.91407e-10	2.56463e-13	1.33975e-61	2.93447e-20	5.63973e-14	5.74089e-19	2.8625e-23		5.27562e-06		0.00796987		3.13624e-06	1.78326e-16
stored secretory granule		4.82485e-06				0.0013957		3.40645e-09	8.32755e-16	1.81159e-10										0.00715954	0.0266839	9.31091e-29	0.000150565	0.000154396	2.25771e-09	0.000274048						0.0180333	4.76338e-07
axon		3.09648e-07				0.000255355		9.35822e-11	8.78709e-18	4.21226e-12									0.0381641	0.000738956	0.0123669	6.10513e-32	1.56563e-05	1.06357e-05	2.06427e-11	1.5313e-07		0.000130938				0.000233955	6.50915e-08
dendrite		9.65017e-11				1.83952e-08		1.96376e-14	1.48629e-22	4.35089e-17	5.59481e-05	1.0203e-05	0.00503969						7.22725e-05	8.82376e-08	7.95282e-07	2.31499e-34	1.59344e-10	5.41966e-10	7.34957e-09	0.000871908				0.00135499		0.047051	1.74303e-11
intrinsic to membrane	7.46569e-24	1.15914e-42	1.49733e-09	1.71468e-42	1.69804e-33	4.28013e-101	8.92421e-18	9.67747e-49	1.8606e-113	2.02917e-194	0	2.20669e-189	9.95707e-30	2.02778e-14	2.71166e-09		2.84798e-46	2.97836e-87	1.31781e-26	1.12339e-58	1.1436e-212	2.38309e-97	1.83294e-187	1.8614e-72	1.57613e-06		1.65604e-19		1.49676e-05	3.8159e-28			1.56088e-56	3.99579e-06	2.23243e-34	2.36131e-06	1.0086e-10	3.01555e-06
anchored to membrane	6.13586e-17	5.68196e-25	0.000124903	1.21938e-17	3.10624e-07	4.61267e-30	2.03834e-09	6.38498e-29	5.99363e-41	3.64784e-39	1.5309e-29	9.16156e-29	4.72654e-20	2.35852e-05	2.61742e-07		1.08432e-08	7.70188e-18	4.65768e-17	3.17891e-26	7.93297e-32	9.49659e-42	5.65854e-36	6.63936e-30			1.07869e-12		0.00915269	1.57623e-18			6.21124e-28	7.45101e-05	5.57697e-10	0.000486847	2.17344e-07	0.000142655
intrinsic to plasma membrane	6.72754e-31	7.84279e-47	3.84317e-14	2.77486e-49	8.48332e-37	2.49262e-97	7.14704e-23	1.10324e-52	2.02221e-107	3.42388e-155	4.98907e-204	6.81838e-142	3.63346e-38	7.73015e-20	2.18346e-13	0.0275192	2.29223e-46	3.62066e-79	2.38769e-31	7.25227e-64	3.4056e-157	3.14923e-89	8.00197e-153	4.06827e-76	0.00166293	0.0015756	9.43922e-25		2.50018e-09	2.79073e-34			5.90529e-60	1.04393e-09	1.00915e-38	2.84017e-09	2.85019e-15	3.30858e-10
cell projection membrane	0.00164861	7.54289e-11		0.00664352		1.35756e-09		4.5387e-14	1.37478e-21	2.15876e-17	4.71617e-07	2.57796e-07	0.00056807					0.02087	4.26534e-05	3.55649e-08	1.04662e-08	1.47089e-31	2.4635e-11	2.66486e-10	0.000136906		0.0265329			0.000108268			3.01872e-12
intrinsic to organelle membrane		1.93572e-08				2.33815e-05		6.33922e-12	5.41204e-20	9.57495e-15		0.0181816							0.00769411	9.67662e-05	0.00272555	1.16614e-36	1.22177e-06	1.37897e-06	9.10079e-11	6.53302e-06		0.00149894				0.00367401	5.86793e-09						4.07307e-09	3.93081e-06	2.19485e-13
cytoplasmic vesicle	0.0224665	1.4226e-15				3.12733e-18		4.29345e-21	1.09715e-45	8.11676e-46	8.82609e-18	2.6614e-16	0.00290918					0.0125501	3.3189e-06	1.01682e-12	3.38224e-19	8.20294e-64	8.98715e-27	2.12498e-17	7.90021e-18	9.62543e-20		0.0003983		0.000138651		4.37449e-05	2.00789e-19						3.39862e-30	5.96008e-08	5.00151e-34
nuclear membrane		2.55208e-06				0.00158158		1.26178e-09	3.24424e-16	8.03651e-11										0.0059889	0.0480214	2.18193e-30	0.000179612	0.00013595	2.22304e-10	8.53196e-06		0.00327584				0.00471009	6.5159e-07						2.22974e-08	6.98859e-06	4.03778e-12
organelle envelope		5.50007e-06				0.00280996		3.02329e-09	4.27156e-15	5.74093e-10										0.0068603		1.90921e-28	0.000419285	0.000252051	1.79594e-09	8.44889e-05		0.00737379				0.00931194	1.71485e-06						4.16012e-07	2.14777e-05	1.28448e-10
membrane-bounded vesicle		1.73121e-13				3.35922e-14		1.01977e-18	1.88983e-39	2.29627e-36	1.52447e-11	1.64853e-11	0.0178414						4.8183e-05	3.1342e-10	1.07954e-13	9.59856e-58	3.51421e-20	3.20717e-14	1.63565e-17	6.77485e-18		0.000119817		0.00136765		1.55523e-05	9.897e-17						1.8768e-26	2.00752e-08	2.53021e-31
ion channel complex	5.91103e-07	7.17154e-20		1.62095e-05		9.46558e-21		6.68183e-25	4.43358e-40	6.62698e-36	3.69773e-17	1.51524e-17	2.25451e-09					5.45843e-06	4.11528e-11	2.5654e-18	2.86785e-20	5.94954e-50	6.44771e-27	3.43459e-22	7.03596e-11	3.93178e-05	0.000262009	0.0388541		5.05435e-09		0.0281236	1.97918e-21						6.22872e-09	1.11536e-05	4.58485e-15
vesicular fraction		7.62536e-12				1.67026e-08		2.93256e-16	6.2867e-30	7.3799e-24	0.00113029	0.000133021				4.06691e-05			0.000125079	9.62179e-08	6.98671e-06	2.86157e-50	1.00682e-11	7.34388e-11	8.47783e-19	2.33863e-20		5.69523e-11			0.00474119	5.01635e-08	2.46721e-12						1.48346e-28	3.42111e-15	1.62762e-37							0.00816031
MHC protein complex	0.00880728	1.82774e-14				2.44058e-11		6.81472e-18	3.16541e-27	1.65658e-20	3.80462e-07	1.42624e-08	1.55107e-06						2.31316e-08	5.97332e-12	1.35039e-09	2.20726e-36	1.05125e-14	3.47524e-15	1.2888e-10	3.11801e-06		2.42926e-06		1.98267e-05		0.00255308	2.01618e-13						1.41398e-09	1.22374e-09	2.80529e-17
neuron projection		1.36036e-10				2.05331e-08		2.65471e-15	6.4586e-30	4.44624e-24	0.00028998	4.99389e-05				0.000956175			0.00214686	8.9635e-07	1.52949e-06	2.17695e-49	1.14559e-11	1.22864e-09	2.89853e-18	1.79966e-19		1.8677e-07			0.0346702	1.7059e-07	2.87526e-12						4.75539e-27	1.73741e-11	3.11019e-33
neuronal cell body		7.85249e-08				0.000130629		2.22656e-11	2.16714e-19	1.1381e-13						0.0344643			0.0250901	0.000423673	0.0136068	1.11393e-35	6.78221e-06	5.298e-06	1.0629e-12	3.76852e-09		1.44409e-05				8.34097e-05	2.15312e-08						5.51052e-13	1.23626e-08	4.35114e-18
intracellular membrane-bounded organelle			1.69072e-12	0.0328027	3.21156e-47		0.0118231	1.20278e-05	3.42172e-22	1.87301e-16	1.91383e-05			2.45129e-23		5.02394e-20	2.09935e-50	1.62905e-09				1.83817e-54			1.28284e-42	0		5.77595e-23	6.20403e-14		6.88145e-12	1.45791e-24	0.00519347	0.0027737	8.64492e-18	0.0206514	0.0158536	2.93942e-06	0	8.29156e-29	1.21952e-215	1.76368e-08	0.000772015	3.62077e-25	0.0361199		7.49122e-17	1.55752e-18	2.12563e-06
intracellular non-membrane-bounded organelle	5.84236e-05		5.76432e-31	2.38528e-19	1.66479e-93	0.00176985	1.05348e-14		0.000240936		5.21279e-60	7.27465e-25	2.5635e-06	1.77434e-51	1.07772e-08	6.84214e-37	9.99306e-101	1.29682e-43			1.31022e-21	1.79696e-35	4.84044e-08		1.56672e-54	0	6.22847e-05	2.17568e-38	1.33393e-31	0.0317909	1.90562e-22	3.70087e-39		2.38425e-12	8.54759e-49	1.22178e-10	2.22845e-12	5.22066e-18	0	9.36158e-44	7.33603e-250	3.91011e-18	7.06798e-15	1.5132e-59	6.39958e-11	6.07611e-10	1.16121e-44	6.0297e-41	3.095e-26
receptor complex	1.8104e-06	5.58376e-15		2.944e-05		2.46847e-14		8.43901e-19	6.09422e-27	2.39728e-22	3.37779e-11	1.096e-11	4.71197e-08					0.000110178	2.46741e-08	5.09774e-13	1.50545e-13	6.73576e-34	2.3182e-17	1.12505e-15	1.4851e-05		0.000451538			8.54825e-08			7.26806e-16								0.00106828								0.00187342
nuclear part			1.30751e-18	2.34388e-07	4.05713e-57		1.66533e-06	0.0170894	2.27823e-13	4.37112e-05	4.68698e-16	0.000196024		6.61121e-32	0.00139833	5.35369e-26	4.14889e-60	1.50566e-18			0.00772867	2.62799e-46			8.09175e-46	2.05709e-235		7.51355e-29	5.54181e-20		8.50516e-16	1.27553e-29		1.87691e-06	1.13521e-26	3.55986e-05	6.6754e-06	1.80995e-10	0	1.72335e-34	3.45809e-196	6.08031e-12	1.27177e-07	1.32641e-34	4.42379e-05	0.00012045	3.94494e-25	1.49553e-26	8.28529e-13
nuclear chromosome part			1.92334e-09	0.00217841	6.69417e-14		0.00137884		0.0280418					4.16069e-12	0.00576845	2.41998e-14	2.0555e-13	0.000177808				7.15027e-20			3.4968e-22	1.35184e-28		7.41167e-19	3.16019e-10		1.16205e-10	2.71637e-16		4.18302e-05	2.18781e-08	0.00144774	0.00022983	1.57511e-07	7.81989e-34	2.13962e-21	1.06113e-38	5.21881e-08	6.93323e-05	3.24298e-10	0.00104321	0.00187167	9.63678e-09	8.85873e-15	4.21811e-07
mitochondrial membrane part					0.00198443			0.0280703	2.11962e-06					0.00626191		6.79524e-05	0.00438771					1.44398e-22			1.68753e-13	2.39717e-12		1.1045e-07	0.0165755		0.00206994	7.97211e-07							1.37421e-15	5.65958e-10	3.79016e-19							0.000258704
membrane raft	7.29654e-05	1.9088e-15		0.000443962		1.31071e-14		2.64119e-19	4.31334e-30	1.15834e-25	2.17364e-11	1.20506e-11	3.34002e-06					0.000238342	2.25547e-08	5.02678e-13	2.00095e-13	5.26262e-41	4.90565e-18	5.49358e-16	1.64142e-06		0.00213202			6.18513e-07			1.17391e-16						0.0425815		3.73881e-05
perinuclear region of cytoplasm		1.10641e-06			7.17554e-05	0.00484231		8.49751e-11	1.17365e-23	5.64456e-17				0.00153694		1.14586e-07	0.00042622			0.0282032		1.03713e-47	0.000119756	0.00025685	1.61042e-22	1.04202e-30		2.55306e-12	0.00891333		9.86878e-05	3.02647e-11	9.76595e-08						8.38608e-41	2.20366e-16	1.25669e-46	0.0223253						3.27279e-05
intracellular organelle lumen		0.00191073						2.52849e-06	2.48136e-11	4.67939e-06						7.19259e-05						9.66297e-28			6.9117e-14	2.6287e-12		6.59944e-09			0.00219027	2.05052e-07	0.00169613						4.07176e-16	1.01305e-11	3.23716e-21							0.00347963
anchoring junction		0.00038907			0.0464147			1.72876e-07	8.47923e-15	1.09685e-08						3.03919e-05						1.90183e-33			3.82603e-16	3.13263e-15		7.35262e-09			0.00219629	3.47063e-08	9.98251e-05						7.14876e-20	5.31256e-12	2.69684e-25							0.00353484
[truncated: 13 more columns]

## Sheet: NumOfPolarAAWithoutCharge 
Class	ubiquitin ligase complex	chromatin	proteinaceous extracellular matrix	soluble fraction	insoluble fraction	nucleoplasm	transcription factor complex	spliceosomal complex	chromosome	nucleolus	cytoplasm	mitochondrion	mitochondrial matrix	endosome	early endosome	vacuole	endoplasmic reticulum	Golgi apparatus	centrosome	microtubule organizing center	cytosol	ribosome	cytoskeleton	microtubule	intermediate filament	plasma membrane	cilium	external side of plasma membrane	vesicle membrane	actin cytoskeleton	basolateral plasma membrane	apical plasma membrane	nuclear body	outer membrane	cell junction	stored secretory granule	axon	dendrite	intrinsic to membrane	anchored to membrane	intrinsic to plasma membrane	cell projection membrane	intrinsic to organelle membrane	cytoplasmic vesicle	nuclear membrane	organelle envelope	membrane-bounded vesicle	ion channel complex	vesicular fraction
ubiquitin ligase complex
chromatin
proteinaceous extracellular matrix	1.13839e-05	1.21383e-11
soluble fraction			8.50658e-19
insoluble fraction			1.22801e-26
nucleoplasm			4.48301e-21
transcription factor complex				0.00212432	0.000227778	0.00263517
spliceosomal complex			3.86086e-12				0.00678487
chromosome	0.0153933		4.94788e-25				2.15494e-06
nucleolus			1.91079e-21				0.00234655
cytoplasm			3.88834e-31				9.40178e-05
mitochondrion	2.21913e-06		4.59138e-45		2.69171e-05	0.0288482	2.93251e-13			0.00452548	2.76923e-14
mitochondrial matrix	0.00043227		7.13062e-23				1.39248e-06
endosome			8.7711e-17									2.01099e-07	0.0436505
early endosome			8.12362e-09
vacuole			3.19651e-05	0.0323006	0.0201704				3.19019e-05		0.0138458	1.83594e-11	4.46633e-07
endoplasmic reticulum	0.00116968		3.36353e-36				2.49244e-09				0.000356348			0.00385585		1.63709e-07
Golgi apparatus			4.34911e-28				7.84114e-05					9.72569e-05				0.00516958
centrosome			3.13267e-11
microtubule organizing center			2.26236e-19				0.0026281									0.0460955
cytosol	0.000272256		7.23556e-40				2.12308e-10				8.11868e-07			0.000435984		2.32411e-08
ribosome	2.49307e-18	2.42505e-10	1.61735e-41	2.61772e-15	3.64809e-25	1.21618e-20	5.67538e-24	3.46353e-05	1.74209e-11	6.75579e-20	2.87218e-30	1.10109e-15	2.73905e-09	1.44942e-24	1.17521e-12	2.89686e-23	5.392e-19	9.74291e-25	1.23733e-10	1.88949e-15	8.98565e-19
cytoskeleton			8.0778e-31				4.66889e-06					0.0177528				0.000335273						1.81936e-22
microtubule			8.01863e-24				6.95357e-05									0.000724103						4.24879e-16
intermediate filament	7.21633e-23	2.6522e-27	8.1632e-20	3.00724e-40	1.71539e-52	4.17538e-45	4.60462e-24	4.10016e-27	3.27302e-43	2.17733e-49	9.15509e-61	7.96538e-63	2.76513e-32	3.94747e-41	4.47964e-22	1.29604e-25	2.54055e-58	2.58092e-53	1.01475e-25	4.92176e-38	6.83765e-61	1.91368e-45	2.47933e-54	1.3122e-40
plasma membrane			1.04219e-16	1.20738e-06	6.1187e-13	2.19671e-07		0.000442476	8.01146e-13	1.16008e-09	4.1779e-34	4.1354e-64	2.19221e-11				2.71333e-37	7.09871e-15		3.71169e-05	2.84034e-48	4.59366e-48	1.50128e-20	3.96038e-09	2.62705e-52
cilium			1.50556e-14				0.0046626									0.0228344						7.67702e-09			1.60322e-28	0.000471729
external side of plasma membrane	5.87542e-06	9.77326e-11		7.11666e-16	2.01691e-20	5.54262e-17		5.72333e-11	7.74391e-21	2.69951e-16	6.12126e-22	9.26131e-33	1.60559e-22	3.23917e-14	3.05888e-09	1.63779e-05	5.36897e-27	1.32275e-21	5.52062e-11	5.75212e-17	6.60751e-29	1.23932e-33	3.07292e-23	8.68026e-21	3.59906e-13	1.59793e-12	4.3545e-14
vesicle membrane			2.59312e-12									0.000400117										1.6855e-19			4.61826e-32			1.3099e-11
actin cytoskeleton			3.37978e-11																			4.59202e-12			3.52761e-26			5.16412e-11
basolateral plasma membrane			8.09682e-10																			7.25827e-12			7.14163e-23			6.3698e-10
apical plasma membrane			6.47261e-06						0.0023149			3.43758e-08	0.000103697				3.65751e-05				1.03118e-05	5.89379e-22	0.0360431		8.95757e-25			2.36447e-06
nuclear body			8.06022e-06						0.00998569			1.43117e-07	0.00146959				0.000274699				4.22653e-05	3.23484e-20			2.75502e-27			1.36199e-05
outer membrane			4.06567e-12																			1.28264e-08			2.48315e-23	0.011843		1.14919e-12
cell junction			8.39936e-14	0.0421614	0.0071932				7.85429e-06		0.000458704	3.89685e-20	2.89067e-06				1.03845e-11	0.00142027			3.80945e-14	1.87656e-33	8.99528e-06	0.00116935	1.77378e-42			2.20262e-11
stored secretory granule									0.000861587			1.28473e-07	0.000161067				4.11066e-05	0.0393981			1.20092e-05	8.43753e-18	0.00604593	0.0105639	6.28475e-18
axon			1.21121e-11																			2.61085e-11			3.70118e-26			1.72479e-11
dendrite			1.78024e-05									0.000397128	0.0471883				0.0448897				0.0205839	4.92379e-17			3.76871e-22			7.09865e-06
intrinsic to membrane			1.03102e-20	0.00110118	2.23371e-07	0.00101579		0.0153414	7.08623e-09	2.43908e-05	2.5312e-24	8.52937e-54	6.09957e-08				1.50169e-28	8.22406e-09		0.0184988	1.64482e-38	6.31631e-44	1.25818e-13	1.78203e-05	7.66449e-56		0.04342	5.00605e-15
anchored to membrane	6.3286e-05	7.12129e-10		5.11061e-15	6.75322e-19	6.65708e-16		1.19874e-10	2.27844e-19	1.31856e-15	3.14522e-20	2.6899e-30	3.31847e-20	8.85243e-13	5.93973e-08	7.96421e-05	3.3508e-25	8.09192e-20	1.99556e-10	1.11693e-15	5.66648e-27	4.71225e-33	2.40438e-21	8.82399e-19	6.97437e-13	4.09283e-11	5.10022e-13		2.37364e-10	7.09276e-10	1.04844e-08	2.22551e-05	3.43061e-05	3.33227e-11	2.32723e-10		1.8295e-10	1.85056e-05	1.20684e-13
intrinsic to plasma membrane		0.000905589	4.48313e-09	6.47631e-12	1.05324e-20	1.3692e-13		5.82505e-07	6.58895e-19	7.99668e-16	1.50225e-35	2.2573e-65	1.9084e-17	9.39511e-06			2.65252e-43	8.24613e-23	0.000563176	2.34196e-10	6.82182e-52	6.28333e-52	1.76256e-28	1.02503e-15	2.38744e-43	0.027749	1.04633e-07	1.98116e-07	0.00586536	0.00478666	0.0203527			5.50691e-06			0.00175604		1.49975e-08	2.1021e-06
cell projection membrane			2.04612e-08																			1.54426e-12			2.00082e-22			5.88524e-09												8.00268e-08
intrinsic to organelle membrane			1.66164e-19				0.000190978									0.000260527						3.02946e-11			7.29181e-31	6.71809e-07		3.85054e-19				0.0202953			0.00214227	0.00728054			0.000308665	6.52935e-17	3.97398e-12
cytoplasmic vesicle			1.84634e-16						0.0258084			2.13157e-11	0.012006				1.86344e-05				5.93766e-07	8.81824e-28			1.22138e-44			2.81223e-13												2.47265e-12	4.58189e-06
nuclear membrane			2.42469e-07																			6.3415e-10			1.51579e-23			4.01941e-07												8.51455e-07
organelle envelope			1.79284e-06																			1.12598e-12			1.95185e-21			6.55174e-07												5.73155e-06
membrane-bounded vesicle			1.73071e-13						0.0236319			4.93722e-10	0.011596				5.62199e-05				3.19174e-06	5.52009e-26			1.13052e-40			2.87272e-11												1.70406e-10	0.00139847
ion channel complex			1.66856e-19				0.00430686									0.0173488						5.12449e-18			4.60519e-35	6.829e-05		1.51093e-18											0.0365761	1.74909e-16	2.18399e-10
vesicular fraction	3.69548e-05		5.345e-29		0.0300678		1.96138e-09				0.000924898			0.000181928		2.99292e-08		0.0494769				1.64755e-08			1.59266e-42	1.1179e-18		1.71795e-24	0.00493577			1.58278e-06	2.04669e-05		4.13345e-10	3.83126e-06		0.000894181	2.40132e-14	6.09013e-23	2.29398e-25			1.18639e-05			1.77664e-05
MHC protein complex		1.32094e-06		6.09013e-11	1.14353e-13	7.80778e-11		3.49812e-07	1.1248e-14	1.00526e-09	9.8534e-15	2.44623e-27	8.4879e-21	6.32083e-08	8.85353e-06		2.30801e-20	1.40649e-14	1.49419e-06	1.61915e-11	1.40079e-22	1.07133e-30	4.79025e-17	2.23455e-16	3.89705e-17	1.78509e-05	1.2419e-09		7.27798e-07	1.56836e-07	1.97136e-07	0.0108277		5.35663e-11	0.000109666		6.56512e-07	0.0417247	2.47766e-07			1.66562e-06	1.52791e-16	4.56818e-07	0.00334454	0.00136506	1.89418e-05	4.10732e-14	2.89808e-20
neuron projection			8.60684e-16									3.09761e-05									0.0184429	2.24433e-21			7.75486e-38			1.10376e-13												1.59163e-12	4.41744e-05								0.00222534
neuronal cell body			6.07645e-11																			5.40003e-14			2.59961e-27			1.12768e-10												7.08215e-10	0.00670689
intracellular membrane-bounded organelle			6.70349e-23						0.00398049		0.00107524	2.18786e-27	0.0147022				8.96178e-12				3.41302e-17	2.15868e-33	0.00326639		4.06716e-58	1.20995e-14		4.44956e-16											1.10836e-06	3.08905e-15	2.02773e-19								6.78953e-07
intracellular non-membrane-bounded organelle	0.0136373		3.12928e-35				2.72461e-08				0.000109279			0.0352477		5.39096e-06						1.91932e-19			3.06224e-61	9.429e-48		1.05226e-24				0.000844021	0.00191051		9.66801e-11	0.000324089			1.0556e-38	2.33808e-23	4.23093e-47			0.000101897			0.000340829
receptor complex			0.00999749	0.0414007	0.0234921				0.000171904		0.0202332	2.74802e-09	1.93065e-06				4.24591e-06	0.00811141		0.0376386	6.42835e-07	7.75047e-20	0.000779064	0.000731875	1.65671e-19		0.027933	0.00551587												0.0140118			0.000316204					0.0148785	2.11903e-07
nuclear part			6.01049e-22				0.0261469					3.74222e-14					2.0991e-05				6.80867e-08	2.1793e-28			1.36243e-54	1.24049e-10		7.62534e-16											9.53093e-05	4.70298e-15	4.5964e-17								0.000155389
nuclear chromosome part			4.07717e-09																			1.72299e-10			6.94908e-25			2.21971e-08												5.96264e-08
mitochondrial membrane part	0.0032691		2.58848e-18				3.489e-06							0.0323959		2.02047e-05						0.0169611			4.64063e-30	8.31797e-09		5.09381e-17				0.000548206	0.00192774		2.08375e-05	0.000236981		0.0387684	1.2954e-06	7.70229e-16	8.87997e-13			0.00609241			0.00526251
membrane raft			0.00180458	0.0297421	0.0156502			0.0283479	8.77049e-05		0.0113939	1.66967e-10	2.76545e-06				6.73209e-07	0.00654989		0.0398989	8.78194e-08	1.27514e-22	0.000370284	0.000972719	1.45426e-22		0.0325686	0.00114823												0.00360125			0.000719697					0.0340749	3.79327e-08
perinuclear region of cytoplasm			2.29155e-18				0.0445532					0.00123306										8.59111e-21			6.0152e-40	0.00472175		1.34617e-15												2.2535e-14	3.05702e-08								0.0324828
intracellular organelle lumen	2.40103e-05		3.66359e-20		0.0088323		5.66342e-08				0.00127994			0.000217598		1.06215e-07		0.0139346							1.07024e-28	4.30723e-12		2.46862e-19	0.00159668			1.60549e-06	3.45445e-05		3.77411e-08	5.12367e-06		0.000414996	1.17868e-09	6.29158e-18	2.38714e-16			4.01903e-05		0.0305193	4.15194e-05
anchoring junction			6.28313e-05						0.00276644			6.14801e-08	0.000117819				0.000124017				1.59159e-05	3.68425e-19	0.0220604	0.0307541	9.10488e-25			8.34813e-05												0.000221291			0.0188337						1.39335e-05
[truncated: 13 more columns]

[truncated: 5 more sheets: NumOfNonpolarAA, NumOfSmallAAs, NumOfAromaticAAs, NumOfSulfurAAs, NumOfHydroxylAAs]
