# Supplementary material for: The physical characteristics of human proteins in different biological functions
Source: PLoS One. 2017 May 1;12(5):e0176234. doi: 10.1371/journal.pone.0176234 (PMC5411090; doi:10.1371/journal.pone.0176234)
Supplement: S6 File — (XLSX) [file pone.0176234.s006.xlsx]

## Sheet: KaKs
Class	Brain	Testis	Placenta	Epithelium	T-cell	Lung	Liver	Skin	Uterus	Kidney	Colon	Eye	Pancreas	Fetal brain	Muscle	Ovary	Bone marrow	Teratocarcinoma	Spleen	Cerebellum	Lymph	Platelet	Blood	Skeletal muscle	Heart	Amygdala	Prostate	Cervix	Hippocampus	Mammary gland	Trachea	Cervix carcinoma	Embryo	Tongue	Umbilical cord blood	Thymus	Retina	Plasma	Small intestine	Melanoma	B-cell	Mammary epithelium	Hepatoma	Fetal liver	Urinary bladder	Fetal brain cortex	Thalamus	Cajal-Retzius cell	PNS
Brain
Testis	4.0659e-35
Placenta		6.50067e-16
Epithelium		2.24036e-32
T-cell		3.76624e-34	0.0472807
Lung		3.0562e-06		0.00100728	5.02952e-05
Liver	1.92118e-07		0.0223299	1.95164e-10	3.55901e-12
Skin		3.81117e-09
Uterus		5.13035e-16					9.19664e-05
Kidney		0.00458652		0.000874196	4.39689e-05
Colon				0.00140205	8.82979e-05
Eye		1.37811e-13					6.31969e-05
Pancreas	0.000799692			3.24384e-06	2.01589e-07				0.00578307			0.00136112
Fetal brain		4.37221e-21	0.00385799			2.7647e-05	1.19969e-10	0.018626		7.4998e-06	9.15089e-06		6.44182e-08
Muscle	0.000495448	3.06657e-26	5.71064e-06			3.21301e-08	7.01452e-15	7.46241e-05		4.09704e-09	8.45592e-09		5.49825e-11
Ovary		0.00221925													0.0020057
Bone marrow		0.00107594
Teratocarcinoma				0.00110432	0.000100545									6.61953e-06	1.82115e-08
Spleen	4.33858e-13		8.11497e-09	6.92992e-16	2.6826e-17	0.000116877		5.38091e-07	7.52102e-11	0.00147384	0.0079409	5.95665e-11		3.15344e-16	5.13458e-20	0.000299425	9.95024e-05
Cerebellum		0.000193755																	2.84752e-05
Lymph		2.83709e-05																	4.05712e-06
Platelet	1.24365e-05	3.36373e-25	1.90822e-07	0.0171921		1.6908e-09	8.17703e-16	2.2998e-06	0.00564232	1.67359e-10	3.03456e-10		2.86763e-12			6.89821e-05	0.045958	5.80226e-10	4.54699e-21		0.0351555
Blood	1.77146e-06		0.000419391	1.45457e-08	1.78906e-09			0.00427665	1.01889e-05			3.2432e-06		8.41314e-10	1.15024e-12		0.0392204			0.0158897	0.00523717	7.1222e-14
Skeletal muscle		7.16949e-10					0.000404575						0.00390174						4.34531e-10				8.12988e-06
Heart														0.039937	0.000661712				0.00229916			1.30077e-05
Amygdala		1.88639e-08					0.00514808						0.0303806						2.08752e-08				8.35621e-05
Prostate				0.00361576	0.000561935									4.34623e-05	2.4083e-07							7.42163e-09
Cervix		0.0274471																	0.00114054			0.013647
Hippocampus		3.79967e-07					0.00666076						0.0220473						2.77147e-08				9.58846e-05
Mammary gland															0.00268497							7.79633e-05
Trachea				0.00191748	0.000328201							0.0264138		2.0103e-05	1.23136e-07							3.51684e-09		0.0282551
Cervix carcinoma		5.03186e-09					0.000222174						0.00129937					0.0224166	1.28306e-09				8.29111e-06				0.0223247				0.00932151
Embryo		0.00607598																	0.000164082			0.0120421
Tongue	0.00152838			2.07063e-05	2.30365e-06				0.0028859			0.000620709		1.54275e-07	3.04341e-10							1.06526e-11		0.000546503		0.00445197			0.00275912			0.000341444
Umbilical cord blood		0.0253054																	0.00161521
Thymus				0.00170666	0.000390732							0.0145185		2.78824e-05	1.92086e-07							9.36749e-09		0.010101					0.0350734			0.00547275
Retina		0.00253812																	9.87608e-05				0.0219752
Plasma	1.9155e-16	0.00106349	6.88809e-14	5.3699e-19	7.90549e-20	9.02289e-10	9.37861e-08	2.42887e-12	2.04775e-15	5.46575e-10	5.63505e-09	5.17796e-16	2.82145e-05	1.36873e-19	3.28954e-23	9.2013e-10	9.16506e-10	4.48704e-06		3.39107e-10	2.10739e-11	5.22836e-24		6.52194e-16	1.14813e-09	7.47203e-14	0.000780227	8.95047e-09	1.05718e-13	7.30336e-07	0.00269176	1.14919e-14	2.32119e-10	0.0115194	2.56926e-08		6.63697e-10
Small intestine	2.00175e-08		3.99676e-06	1.84525e-10	2.22437e-11	0.00204653		3.49209e-05	7.07388e-08	0.00317042	0.0132337	1.96554e-08		4.06481e-12	4.729e-15	0.00071797	0.000458011			0.000134963	4.69497e-05	3.12532e-16		1.96714e-08	0.00219328	3.88604e-07		0.00272963	4.22892e-07			3.77694e-08	0.00028952		0.00182288		0.000189736
Melanoma		0.00553239																	9.89667e-05				0.0218755															1.07082e-10	8.50678e-05
B-cell															0.0486755							0.00307116																0.00103284
Mammary epithelium	0.000823568	2.67437e-15	5.70754e-05			2.38477e-06	1.47677e-10	0.000172883	0.0288569	2.42224e-07	2.22278e-07		5.32483e-09			0.000542416		1.62318e-07	1.53455e-15				1.986e-10		6.40936e-05		6.80785e-07	0.0259748		0.000387207	2.07757e-07		0.0153591	2.42596e-09		3.15948e-07		2.92254e-19	4.47295e-13		0.0069236
Hepatoma		0.00775621																	0.000200439				0.0350522															9.20786e-10	0.000194354
Fetal liver														0.0442584	0.0016661							9.31031e-05																0.00194147				0.000171417
Urinary bladder																			0.0180264																			1.16089e-07	0.00582199
Fetal brain cortex	1.14731e-14	1.59581e-25	1.28447e-15	4.1697e-12	2.19018e-11	9.65282e-17	1.7174e-21	1.3164e-14	6.63517e-12	6.59275e-18	5.51083e-18	5.82102e-10	4.78399e-19	1.35051e-06	1.29399e-05	1.37805e-13	5.27695e-10	1.32703e-17	8.59616e-25	1.30807e-09	9.28118e-11	0.00174723	9.51788e-19	4.16251e-09	4.9099e-15	1.54038e-08	1.63872e-15	1.16889e-10	9.28659e-08	5.58192e-13	1.88287e-16	7.2858e-06	1.31712e-11	2.47248e-18	4.01926e-07	2.57874e-15	6.9471e-08	3.71116e-26	4.56579e-21	1.46459e-08	6.40595e-10		5.48651e-07	1.6741e-12	7.83698e-07
Thalamus																			0.011915																			4.63121e-07	0.0114107							6.55824e-06
Cajal-Retzius cell	4.99107e-15	3.63503e-24	1.13119e-15	1.0522e-12	3.35605e-12	1.12313e-16	1.13351e-20	9.46979e-15	2.27773e-12	1.57979e-17	1.13088e-17	1.54246e-10	8.52859e-19	1.49415e-07	1.0418e-06	5.49376e-14	1.36853e-10	3.34126e-17	1.56089e-23	4.53937e-10	2.08668e-11	0.000109618	4.78944e-18	6.31108e-10	1.63248e-15	4.18178e-09	2.01264e-15	2.78473e-11	1.06801e-08	2.06215e-13	2.5756e-16	1.34664e-06	3.27785e-12	9.92501e-18	1.36192e-07	7.08568e-15	8.60661e-09	3.44895e-24	5.92563e-20	2.40205e-09	3.31358e-10	0.0187344	8.46224e-08	1.31523e-12	1.75431e-07		1.32569e-06
PNS																			0.0165585																			1.08072e-07	0.00515793							3.01742e-06		8.6659e-07
Ovarian carcinoma	0.0473633	6.4416e-10	0.00708552			0.000642801	1.08977e-06	0.0143354		0.000132502	9.12171e-05		5.5347e-06			0.0147682		3.20479e-05	9.75834e-11				1.92699e-07		0.00344101		0.000109584			0.00946594	2.57663e-05			1.24259e-06		4.2747e-05		6.43714e-15	7.69142e-10		0.0458704			0.003137
Colon carcinoma	0.000122254	2.67634e-12	2.42049e-05	0.00433287	0.0105104	1.86893e-06	1.30614e-09	7.91309e-05	0.00240332	2.65427e-07	1.80993e-07	0.018443	9.0356e-09			4.52807e-05	0.00456518	1.16963e-07	1.44942e-13	0.013277	0.00600139		1.51267e-09		2.40991e-06		5.56634e-07	0.00184561		5.14293e-05	1.51157e-07		0.000616194	4.02829e-09		2.69891e-07		1.24422e-16	8.57529e-12		0.000710521			3.15308e-05
Neuroblastoma																																						1.19927e-05								8.60975e-07		2.16799e-07
Stomach					0.0194395									0.00185561	4.02742e-05							2.91607e-06										0.0299056										1.01786e-05				9.12769e-13		1.13044e-12
Adrenal gland																																						3.36107e-06	0.029196							4.11325e-05		6.43255e-06
Fetal kidney															0.0127227							0.00110307																0.0228882				0.0016179				1.78097e-10		9.61082e-11
Lymph node															0.0155327							0.000972983																				0.00109728				1.57429e-10		2.32607e-11
Leukocyte														0.0442713	0.00318734							0.000399763																				0.000596214				5.17117e-10		3.19684e-10
Brain cortex		0.0280576																	0.000764197				0.0357987															9.22544e-09	0.000314846							0.0077031		0.00145201
Thyroid																						0.0113606																0.00342918				0.00767103				1.40962e-09		7.11348e-10
Duodenum																																						0.000244924								1.30293e-08		4.90861e-09
Pituitary																			0.0030335																			2.82557e-07	0.0020103
Fibroblast																																						0.000266641								0.000866064		0.000237576
Keratinocyte																																														1.64127e-05		7.07734e-06
B-cell lymphoma	2.44207e-05	1.62079e-11	6.68361e-06	0.00045798	0.00091614	8.61232e-07	2.08851e-09	1.20658e-05	0.000375562	1.70036e-07	1.10724e-07	0.00297032	9.67515e-09			1.58086e-05	0.00096568	9.62067e-08	1.11267e-12	0.00188062	0.000433257		2.79916e-09	0.00438888	1.25851e-06	0.0116995	3.99174e-07	0.000378339	0.0132616	1.22642e-05	7.45301e-08		9.24136e-05	5.5513e-09	0.0250223	1.21518e-07	0.0101419	2.26436e-15	1.79928e-11	0.00265414	0.000249234		0.025038	4.04755e-06	0.0217821				0.0432075
Adipose tissue																																						0.00160675								5.94862e-08		2.23118e-08
Hypothalamus																			0.0050349																			1.80672e-07	0.00245995							0.0261081		0.00644258
Peripheral blood																																														1.38531e-05		7.72571e-06
Mammary carcinoma		0.000953858					0.0270872						0.0454226						3.38464e-05				0.00339681								0.0486687			0.0068205		0.0287562		1.25888e-08	3.93295e-05
Total	1.07156e-26	5.25933e-05	4.31654e-06	9.26823e-22	1.26726e-23			0.0417952	1.21922e-07			1.28586e-06		1.44134e-13	3.68899e-18				0.0125382			4.92401e-18		0.000174867		0.001785			0.00593708			0.000129267						4.1572e-08				8.94517e-11				9.89669e-22		5.79576e-21
Another part	4.36542e-34		9.34397e-17	4.18804e-19	1.43505e-20	2.36604e-10	1.53705e-06	8.95976e-10	2.68181e-19	0.00266939	2.19872e-08	6.21912e-16		3.99076e-21	1.1408e-23	1.91045e-09	4.60079e-07	0.00189753		1.03844e-06	1.94675e-08	2.43941e-23		2.31941e-13	9.55054e-07	1.97681e-12		7.02751e-06	5.96017e-07	1.52129e-05		4.07599e-10	2.22918e-09		0.000101245		7.96611e-07			6.47328e-09		5.02596e-17	6.10568e-08			1.47723e-21		3.49091e-19	1.02759e-06
Median	0.129	0.177	0.141	0.123	0.116	0.144	0.165	0.143	0.1305	0.156	0.155	0.122	0.162	0.109	0.102	0.1365	0.1335	0.1575	0.2	0.1325	0.136	0.097	0.197	0.122	0.1435	0.124	0.1675	0.137	0.117	0.145	0.169	0.116	0.1325	0.1825	0.131	0.182	0.1235	0.261	0.224	0.133	0.153	0.0855	0.129	0.165	0.14	0.049	0.121	0.041	0.132
ProteinNum	4934	2676	2055	1899	1678	1508	1120	1085	1006	889	722	618	549	546	517	480	352	456	388	366	397	377	300	369	362	378	320	309	267	283	271	276	290	248	228	199	224	154	187	201	174	196	185	136	149	129	141	113	136
Class	Brain	Testis	Placenta	Epithelium	T-cell	Lung	Liver	Skin	Uterus	Kidney	Colon	Eye	Pancreas	Fetal brain	Muscle	Ovary	Bone marrow	Teratocarcinoma	Spleen	Cerebellum	Lymph	Platelet	Blood	Skeletal muscle	Heart	Amygdala	Prostate	Cervix	Hippocampus	Mammary gland	Trachea	Cervix carcinoma	Embryo	Tongue	Umbilical cord blood	Thymus	Retina	Plasma	Small intestine	Melanoma	B-cell	Mammary epithelium	Hepatoma	Fetal liver	Urinary bladder	Fetal brain cortex	Thalamus	Cajal-Retzius cell	PNS
[truncated: 19 more columns]

## Sheet: mRNADR
Class	Brain	Testis	Placenta	Epithelium	T-cell	Lung	Liver	Skin	Uterus	Kidney	Colon	Eye	Pancreas	Fetal brain	Muscle	Ovary	Bone marrow	Teratocarcinoma	Spleen	Cerebellum	Lymph	Platelet	Blood	Skeletal muscle	Heart	Amygdala	Prostate	Cervix	Hippocampus	Mammary gland	Trachea	Cervix carcinoma	Embryo	Tongue	Umbilical cord blood	Thymus	Retina	Plasma	Small intestine	Melanoma	B-cell	Mammary epithelium	Hepatoma	Fetal liver	Urinary bladder	Fetal brain cortex	Thalamus	Cajal-Retzius cell	PNS
Brain
Testis
Placenta
Epithelium			0.00210805
T-cell	0.0110793		2.6487e-05
Lung	0.0414203	1.72904e-06		1.39069e-08	9.68341e-11
Liver	3.47229e-09	2.60189e-14	0.00649581	4.71381e-18	1.08309e-20
Skin		0.000132938		3.29098e-06	5.54665e-08
Uterus							0.000371144
Kidney		0.00554848		0.000658219	2.1409e-05
Colon		0.000300152		3.96547e-05	1.47576e-06
Eye					0.00563974
Pancreas				0.0214251	0.0017269
Fetal brain							0.00936897
Muscle		0.000136623		1.50613e-05	4.18767e-07
Ovary
Bone marrow						0.0126221	3.74297e-07				0.0316297				0.0221287
Teratocarcinoma
Spleen
Cerebellum
Lymph
Platelet	0.000534348	4.99863e-08		1.77018e-09	4.56749e-11				0.0333568								9.35119e-05
Blood		0.000174205		3.93681e-05	2.04397e-06												0.00498522
Skeletal muscle
Heart					0.0105725
Amygdala
Prostate
Cervix
Hippocampus
Mammary gland
Trachea						0.00471663	2.12441e-05	0.00787472		0.0484326	0.0038911		0.0460019		0.00416319							9.07415e-05	0.000868909		0.0296551
Cervix carcinoma							0.0375619
Embryo
Tongue
Umbilical cord blood
Thymus
Retina
Plasma	7.14916e-07	3.64092e-10	0.000227714	9.83479e-11	7.63227e-12	0.0435383		0.00846122	7.21898e-06					5.128e-05		0.0348392	2.13726e-08	0.0244314		0.00517228	0.00138682					0.012205					1.28197e-07	2.11913e-05		0.000556748
Small intestine
Melanoma
B-cell
Mammary epithelium																																						0.0388134
Hepatoma
Fetal liver					0.0447968																										0.0371483
Urinary bladder																																						0.00986607
Fetal brain cortex	1.5582e-07	3.08724e-11	0.000131066	4.17951e-12	2.71389e-13			0.0163741	3.74652e-06					2.36389e-05			7.73013e-09	0.0301627		0.00775779	0.00173484					0.0137715					4.57079e-08	1.96111e-05		0.000457838											0.0137496
Thalamus																																						0.00694131								0.00887844
Cajal-Retzius cell	7.05977e-08	1.0779e-11	7.43387e-05	1.28362e-12	7.1883e-14			0.0169777	2.52948e-06					2.3771e-05		0.0460347	4.53903e-09	0.0317874		0.00816502	0.00116407					0.0107069					4.06689e-08	1.30645e-05		0.000423868											0.0110209		0.0121894
PNS
Ovarian carcinoma
Colon carcinoma				0.0301132	0.00580428																										0.00950781
Neuroblastoma
Stomach
Adrenal gland
Fetal kidney							0.00627255															0.00690287	0.0268878															5.33733e-05								2.9913e-05		2.86272e-05
Lymph node
Leukocyte
Brain cortex
Thyroid
Duodenum
Pituitary
Fibroblast
Keratinocyte
B-cell lymphoma	0.000432183	1.43093e-06	0.0240351	5.74541e-07	8.96627e-08				0.00136116					0.00300307			1.68103e-05				0.0382377										9.67242e-06	0.00207449		0.00729206											0.0493185
Adipose tissue
Hypothalamus
Peripheral blood		0.040787		0.022925	0.0079359																										0.00869425
Mammary carcinoma
[truncated: 19 more columns]

## Sheet: proteinDR
Class	Brain	Testis	Placenta	Epithelium	T-cell	Lung	Liver	Skin	Uterus	Kidney	Colon	Eye	Pancreas	Fetal brain	Muscle	Ovary	Bone marrow	Teratocarcinoma	Spleen	Cerebellum	Lymph	Platelet	Blood	Skeletal muscle	Heart	Amygdala	Prostate	Cervix	Hippocampus	Mammary gland	Trachea	Cervix carcinoma	Embryo	Tongue	Umbilical cord blood	Thymus	Retina	Plasma	Small intestine	Melanoma	B-cell	Mammary epithelium	Hepatoma	Fetal liver	Urinary bladder	Fetal brain cortex	Thalamus	Cajal-Retzius cell	PNS
Brain
Testis
Placenta
Epithelium	2.4021e-16	1.04283e-13	1.13414e-05
T-cell	3.67025e-17	1.97776e-14	1.9937e-06
Lung				1.19329e-06	2.36015e-07
Liver				2.77225e-09	4.89819e-10
Skin				1.69238e-05	4.10536e-06
Uterus				0.0226243	0.00670963
Kidney				8.27905e-12	1.68181e-12
Colon				3.14137e-08	7.57181e-09
Eye				0.00356606	0.00108828
Pancreas			0.000268848	1.74122e-16	3.39357e-17	0.00464505		0.00365431	5.53711e-05			0.0414226
Fetal brain				6.66786e-05	2.0622e-05
Muscle	0.0294601									0.00319858			2.88316e-07
Ovary				3.90557e-08	1.31716e-08										0.0451472
Bone marrow				0.000990231	0.000275334
Teratocarcinoma				0.00354143	0.00145472
Spleen				0.000478016	0.000172964
Cerebellum				0.041275	0.0173231
Lymph													9.30208e-05
Platelet	9.47312e-07	1.08797e-06	0.0110006			0.00292584	3.90163e-05	0.00420966		8.15776e-07	5.52909e-05	0.042216	6.3885e-10	0.0011224		9.42828e-06	0.0108728	0.0128303	0.00330887
Blood	3.77935e-06	3.6045e-06	1.84787e-08	4.4323e-19	1.03175e-19	2.1033e-07	0.00365072	2.71226e-07	4.02818e-09		0.0077843	6.15718e-06		0.0479103	5.93152e-11		0.00714263	0.00394685		0.0481887	1.90076e-08	2.81178e-13
Skeletal muscle					0.0408522																		0.0116207
Heart					0.0261079																		0.0235904
Amygdala				2.85547e-05	9.94996e-06																	0.000269361
Prostate				0.00720501	0.00278045																	0.0127543
Cervix																							0.000639036
Hippocampus
Mammary gland																							0.00671074
Trachea				0.000467936	0.000208684																	0.0011411
Cervix carcinoma													0.012893										8.04822e-06
Embryo				0.00417707	0.0016305																	0.00658439
Tongue
Umbilical cord blood			0.030498	9.60631e-10	2.18497e-10				0.00493617						5.3987e-05						0.00189528	2.13069e-07										0.028209
Thymus
Retina
Plasma	9.65736e-05	3.03721e-05	2.39344e-06	4.99663e-14	1.31508e-14	1.65037e-05	0.0138331	3.65771e-06	8.01934e-08		0.0191681	1.56019e-05		0.0246275	1.17882e-09		0.00981355	0.000605644		0.0316344	1.78277e-07	1.75715e-11		0.00668012	0.00779007			0.00028209		0.00129215		1.01637e-06
Small intestine					0.0352227
Melanoma
B-cell																							0.0224247															0.0237094
Mammary epithelium													0.00231468										3.67224e-06												0.00484763			3.01333e-06
Hepatoma																							0.0103315															0.00111076
Fetal liver
Urinary bladder
Fetal brain cortex	1.48155e-14	7.99257e-15	2.08584e-10	0.000350164	0.00102302	5.46101e-11	2.11608e-12	8.53027e-11	2.3221e-09	5.89451e-14	4.84206e-12	2.0223e-09	3.6029e-16	2.07525e-10	8.05065e-06	9.77855e-13	2.36559e-09	1.59939e-09	1.67065e-09	4.52089e-08	0.000372008		5.49815e-18	1.75819e-07	8.58351e-08	2.73642e-10	4.85712e-09	2.30399e-07	1.80982e-06	5.77499e-06	1.08634e-09	0.000260066	2.15399e-09	6.83828e-06	9.91045e-14	8.78667e-06	1.41134e-05	1.31469e-16	5.24272e-07	1.96419e-05	5.90762e-05		0.00318006	5.05246e-05	1.38378e-06
Thalamus																																						0.0260125
Cajal-Retzius cell	6.25915e-12	2.89496e-12	2.53519e-08	0.00544556	0.0152288	8.86148e-09	2.71994e-10	1.09603e-08	1.66305e-07	1.09812e-11	6.66707e-10	1.2504e-07	1.26462e-13	1.22492e-08	0.000222373	9.70857e-11	1.01651e-07	5.43875e-08	4.46284e-08	1.12468e-06	0.00548709		6.42256e-16	3.87535e-06	1.85281e-06	9.07623e-09	1.42793e-07	4.76356e-06	1.60466e-05	8.22994e-05	1.96613e-08	0.00227115	4.34441e-08	7.86842e-05	5.71957e-12	0.000115585	0.000173994	5.05313e-15	5.09794e-06	0.000185913	0.000576457		0.0152475	0.00035751	2.14406e-05
PNS																																														0.00120258		0.00425689
Ovarian carcinoma													0.00174557										3.3379e-06												0.00369252			9.44798e-07
Colon carcinoma										0.0149821			0.000332074			0.0198303							1.58127e-06			0.0318644					0.0434862				0.000714854			4.62282e-07
Neuroblastoma																																						0.00140449
Stomach																																														0.000250292		0.00153997
Adrenal gland				0.0059512	0.00313259																	0.00744755																								6.46101e-08		7.83293e-07
Fetal kidney
Lymph node																																														0.00118194		0.00488929
Leukocyte																																														1.28908e-05		6.25661e-05
Brain cortex																																														0.000182028		0.000588569
Thyroid				0.0196277	0.0112514																	0.0167441																								5.60129e-07		4.13195e-06
Duodenum				0.00943158	0.00616528																	0.0100463																								7.17777e-07		5.10559e-06
Pituitary																																														0.000117372		0.000559637
Fibroblast																																														0.00022784		0.00135847
Keratinocyte
B-cell lymphoma													0.024981										0.00014253												0.0409099			9.65181e-06
Adipose tissue																																														0.000725578		0.00315506
Hypothalamus																																														0.000182942		0.000924778
Peripheral blood				0.000438452	0.000251235										0.0175993							0.000684551																								4.6486e-07		2.12209e-06
Mammary carcinoma																							0.00130743															4.92374e-05
[truncated: 19 more columns]

## Sheet: pI
Class	Brain	Testis	Placenta	Epithelium	T-cell	Lung	Liver	Skin	Uterus	Kidney	Colon	Eye	Pancreas	Fetal brain	Muscle	Ovary	Bone marrow	Teratocarcinoma	Spleen	Cerebellum	Lymph	Platelet	Blood	Skeletal muscle	Heart	Amygdala	Prostate	Cervix	Hippocampus	Mammary gland	Trachea	Cervix carcinoma	Embryo	Tongue	Umbilical cord blood	Thymus	Retina	Plasma	Small intestine	Melanoma	B-cell	Mammary epithelium	Hepatoma	Fetal liver	Urinary bladder	Fetal brain cortex	Thalamus	Cajal-Retzius cell	PNS
Brain
Testis	0.00248247
Placenta
Epithelium		8.30872e-07
T-cell	9.0779e-10	5.32382e-21	1.09741e-06
Lung					6.78331e-08
Liver		4.35034e-07
Skin					0.000353968
Uterus					5.02444e-07
Kidney					0.000360839
Colon					2.21266e-05
Eye					5.78836e-05
Pancreas					2.97924e-05
Fetal brain
Muscle
Ovary					8.67632e-08		0.0129609
Bone marrow					0.0496037
Teratocarcinoma					1.25215e-06
Spleen					0.0375201
Cerebellum
Lymph
Platelet	6.77062e-11	2.01669e-18	1.68406e-09	0.000235164		2.58879e-10	7.09451e-05	9.89942e-08	2.97581e-10	3.07418e-08	1.68855e-09	4.78957e-09	1.85018e-09	6.25298e-05	0.00204868	1.39365e-11	5.79456e-06	2.40962e-11	1.5047e-06	0.000347931	3.06924e-05
Blood																						6.20517e-05
Skeletal muscle		3.17199e-05														0.00225236		0.00556537
Heart																						5.98223e-05
Amygdala																						0.0161745
Prostate				0.0115799	9.28653e-08		0.00160525															3.44334e-12		0.00047159
Cervix																						0.000222996
Hippocampus																						5.93339e-06
Mammary gland																						0.000228023
Trachea					0.0169519																	3.40873e-07
Cervix carcinoma																						0.00812322
Embryo																						0.0193851
Tongue																						0.0326001
Umbilical cord blood					0.000693168																	4.88287e-07
Thymus					0.0455456																	2.12621e-05
Retina
Plasma	3.2621e-08	2.30245e-13	1.69484e-07	0.00124655		6.2933e-08	0.000130683	2.93846e-06	2.08547e-08	4.68097e-07	3.49159e-08	7.96533e-08	3.89991e-08	6.17739e-05	0.00278155	8.36134e-10	2.07063e-05	3.26493e-10	2.79819e-06	0.000464189	3.92601e-05		3.79696e-05		8.06672e-05	0.00697513	4.15556e-11	0.000193295	3.37021e-06	0.000323859	1.90068e-07	0.00762945	0.00842375	0.00807633	2.2905e-06	2.27143e-05
Small intestine																						8.50957e-05																4.75192e-05
Melanoma
B-cell																						0.00312552																0.00172847
Mammary epithelium		0.00976155														0.0468445											0.00485911
Hepatoma
Fetal liver																						0.00487358																0.00169209
Urinary bladder					0.0147517																	1.61277e-06																9.44337e-07
Fetal brain cortex	1.3488e-16	2.36125e-21	1.33224e-15	3.11464e-11	3.68813e-07	1.01773e-15	8.62854e-13	1.07819e-13	4.21537e-16	1.1174e-14	7.77108e-16	4.36218e-15	1.33623e-15	2.71851e-12	7.4429e-10	7.17762e-17	2.35107e-12	1.91095e-17	1.05142e-13	1.15956e-10	2.37206e-12	0.0281172	1.39387e-12	6.90222e-05	1.08144e-11	1.16114e-09	1.48276e-17	9.01918e-11	2.04616e-13	9.99477e-11	1.44039e-14	8.07754e-09	8.36059e-09	4.64599e-09	5.97826e-12	1.58323e-11	6.70373e-06		2.39659e-11	5.14453e-05	3.64692e-09	1.15474e-05	8.39257e-06	5.34879e-09	4.777e-12
Thalamus																						0.000290835																6.70469e-05								1.51207e-10
Cajal-Retzius cell	2.24357e-09	8.38745e-14	8.9941e-09	3.49159e-05	0.0474584	3.78407e-09	2.64797e-06	8.75359e-08	1.69675e-09	2.24301e-08	1.36484e-09	3.63106e-09	1.24496e-09	1.30283e-06	8.05234e-05	4.80266e-11	4.18331e-07	1.25897e-11	4.92477e-08	9.29431e-06	1.11026e-06		7.66546e-07		1.52767e-06	0.000128575	5.99584e-12	2.6521e-06	6.6146e-08	2.13302e-06	3.9895e-09	0.000166178	0.00014307	0.000147824	6.84114e-08	6.98416e-07	0.0194357		7.33325e-07		2.25429e-05			3.10907e-05	1.25825e-08		1.08109e-06
PNS																						7.67011e-06																3.95328e-06								2.66958e-11		3.97866e-08
Ovarian carcinoma																						0.0463057																0.0222259								4.55388e-07		0.000424505
Colon carcinoma																																														0.0101249
Neuroblastoma																																														2.13012e-06		0.00137383
Stomach																						0.00348739																0.00117801								2.03244e-08		2.49122e-05
Adrenal gland																																														8.8354e-05		0.0383167
Fetal kidney																																														4.61332e-05
Lymph node																																														3.14374e-06		0.00634183
Leukocyte																						0.00500537																0.000698881								7.33561e-09		1.29184e-05
Brain cortex																						0.0396546																0.0101256								4.51801e-07		0.000309343
Thyroid																																						0.0385242								8.98352e-07		0.000563949
Duodenum																																														1.73168e-05		0.00841438
Pituitary
Fibroblast
Keratinocyte																											0.0370001
B-cell lymphoma		0.019459																0.0451506									0.00856945
Adipose tissue																																														0.000262852
Hypothalamus																																						0.0175879								2.54339e-06		0.00119492
Peripheral blood																																														2.59386e-05		0.014371
Mammary carcinoma
[truncated: 19 more columns]

## Sheet: hydrophobicity
Class	Brain	Testis	Placenta	Epithelium	T-cell	Lung	Liver	Skin	Uterus	Kidney	Colon	Eye	Pancreas	Fetal brain	Muscle	Ovary	Bone marrow	Teratocarcinoma	Spleen	Cerebellum	Lymph	Platelet	Blood	Skeletal muscle	Heart	Amygdala	Prostate	Cervix	Hippocampus	Mammary gland	Trachea	Cervix carcinoma	Embryo	Tongue	Umbilical cord blood	Thymus	Retina	Plasma	Small intestine	Melanoma	B-cell	Mammary epithelium	Hepatoma	Fetal liver	Urinary bladder	Fetal brain cortex	Thalamus	Cajal-Retzius cell	PNS
Brain
Testis	2.26316e-06
Placenta		0.000119764
Epithelium	2.65864e-121	1.71562e-56	1.28341e-91
T-cell	1.47514e-107	4.11088e-49	5.85737e-83
Lung		8.06013e-08		2.5202e-88	3.59514e-81
Liver	2.80737e-14	1.74683e-29	7.07067e-10	7.26314e-130	2.73149e-123	0.00146049
Skin				4.75091e-53	8.75683e-49		9.073e-10
Uterus	0.00471271		0.0109478	1.13134e-32	2.2167e-29	2.1465e-05	1.91039e-21
Kidney	3.43488e-08	4.65672e-19	1.6249e-05	7.52295e-93	1.16775e-87			1.41229e-06	4.61808e-15
Colon		6.87582e-10		5.52493e-70	2.11271e-66				3.22233e-08
Eye				1.15904e-29	4.12055e-27		3.00788e-11			1.01934e-07	0.00161357
Pancreas	0.00962758	1.91721e-10		1.40712e-65	1.84137e-62			0.0103241	5.14099e-09			0.000233399
Fetal brain				2.63178e-29	3.0923e-27		1.81627e-09			2.69312e-06	0.0130553		0.00292432
Muscle				3.59561e-23	2.29813e-21		1.95984e-12			1.0241e-08	0.00022702		3.55581e-05
Ovary		0.00841116		3.28049e-43	8.99325e-41				0.0163526
Bone marrow				3.40373e-21	2.34659e-19		5.17778e-09			1.93867e-06	0.00594013		0.000878737
Teratocarcinoma				2.65425e-23	1.34248e-21		0.00124006			0.013849
Spleen		0.00334153		1.5685e-41	2.16613e-39				0.00663402
Cerebellum				1.52574e-23	3.66318e-22		0.000528727			0.00851912
Lymph				9.50476e-15	2.79243e-13		6.45651e-11			2.83606e-08	0.000188061		2.56303e-05
Platelet				1.48284e-18	6.90871e-17		3.59947e-11			7.72047e-08	0.00037855		4.43553e-05
Blood		4.45624e-06		3.22563e-44	4.29534e-42				1.05001e-05			0.0158706			0.00392377		0.0301454				0.00134087	0.00332439
Skeletal muscle				2.41819e-15	7.27019e-14		5.15639e-09			7.95966e-07	0.00266194		0.000310162										0.0101861
Heart				1.46539e-29	1.01788e-27		0.0237299
Amygdala				3.09255e-25	1.13759e-23		0.00318616
Prostate				4.88721e-22	1.35348e-20
Cervix				3.88202e-14	2.67084e-13		5.18172e-05			0.00101873
Hippocampus		0.000397044		8.77344e-34	1.45373e-32				0.000360787						0.017353						0.0130288	0.0187389
Mammary gland				9.55487e-23	8.46551e-22
Trachea				3.25196e-23	4.38669e-22
Cervix carcinoma	3.45009e-09	0.0108755	6.04297e-09			1.22964e-10	1.14401e-21	8.81104e-06		7.87053e-18	2.28782e-13	0.00420404	2.53702e-14	0.00172465		1.29029e-08	0.0391622	0.00162392	2.72116e-09	0.00160863			2.24208e-11		1.07615e-05	0.000221937	0.00051238		1.80108e-09	4.99169e-05	4.01246e-05
Embryo				4.80365e-12	3.52422e-11		0.00026389			0.00434804
Tongue				1.2568e-17	9.39873e-17																											0.00144501
Umbilical cord blood				1.44071e-15	1.27902e-14																											0.00384621
Thymus				1.10202e-13	6.6169e-13																											0.0274431
Retina				9.51069e-22	1.30423e-20																											2.02207e-05
Plasma	0.0255981	1.23335e-07		1.42574e-41	2.15793e-41			0.0214374	2.09899e-07			8.64413e-05		0.000405804	1.22676e-05		0.000234106				1.16465e-05	3.48362e-06		9.60734e-05				0.0258283				3.44612e-14	0.0197029
Small intestine		0.0267618		1.99637e-23	9.68096e-23				0.0148729																							2.06063e-07
Melanoma				3.21071e-09	1.08675e-08		0.000648468			0.0127544																												0.0165341
B-cell				1.5398e-16	8.0226e-16																											0.00116329
Mammary epithelium				8.79636e-07	5.89237e-06	0.0068088	6.96974e-12			3.97365e-08	1.46784e-05		2.54852e-06			0.0256451			0.0100461				0.000155755						0.000411541									5.42742e-10	0.00257569
Hepatoma				1.68412e-10	5.86957e-10
Fetal liver				1.95847e-18	6.5466e-18																											5.42532e-06										0.0135651
Urinary bladder				3.49567e-12	1.1241e-11																											0.00415929
Fetal brain cortex				1.09077e-05	2.78614e-05		0.00865185			0.040013
Thalamus				6.5363e-09	1.22957e-08
Cajal-Retzius cell		0.0168826		7.08836e-22	1.03763e-21				0.00897313												0.0471716	0.026001										8.01602e-08										4.58443e-05
PNS				9.49483e-05	0.00024891		0.0160968																															0.0414947
Ovarian carcinoma	0.00262468		0.00212106			0.00025243	7.41339e-10			1.36396e-08	2.76618e-06		4.57573e-07			0.000509356			0.000148365				7.19439e-06		0.0182682				5.16602e-05	0.0250321	0.0229438						0.0095225	4.9416e-08	0.000535725					0.00218179				0.000165798
Colon carcinoma				0.00264789	0.00682496		0.000100717			0.00160185			0.0210076																									0.000527644
Neuroblastoma				4.59139e-09	1.80665e-08
Stomach				2.40131e-14	5.02878e-14																											2.60823e-05										0.0220295
Adrenal gland				1.4194e-09	5.04423e-09																											0.0241352
Fetal kidney				0.000526003	0.00145271		0.0424171
Lymph node				8.1191e-10	1.43134e-09																											0.0166427
Leukocyte		0.000898091		1.95632e-21	5.03527e-21				0.00057969			0.0176949		0.0383329	0.00438797		0.0224618				0.00241853	0.00198709		0.0098794								6.84564e-09										1.00307e-05
Brain cortex				5.89608e-12	2.03457e-11																											0.000328059
Thyroid				1.88477e-11	5.64545e-11																											0.000291389
Duodenum				1.10909e-05	2.48973e-05
Pituitary				2.54345e-05	5.26486e-05
Fibroblast				4.53945e-06	1.09751e-05
Keratinocyte				0.00460174	0.00945196
B-cell lymphoma		0.00560555		4.12895e-16	4.41824e-16				0.00174242			0.0403618			0.00650326						0.00830114	0.00305047		0.0294902								2.75534e-07										1.70589e-05
Adipose tissue				7.23444e-09	1.05186e-08																											0.0102894
Hypothalamus				8.84863e-05	0.000242443
Peripheral blood				3.10065e-10	6.25336e-10																											0.00172023
Mammary carcinoma							0.000772597			0.0109347																												0.000471702										0.0445343
[truncated: 19 more columns]

## Sheet: Mass
Class	Brain	Testis	Placenta	Epithelium	T-cell	Lung	Liver	Skin	Uterus	Kidney	Colon	Eye	Pancreas	Fetal brain	Muscle	Ovary	Bone marrow	Teratocarcinoma	Spleen	Cerebellum	Lymph	Platelet	Blood	Skeletal muscle	Heart	Amygdala	Prostate	Cervix	Hippocampus	Mammary gland	Trachea	Cervix carcinoma	Embryo	Tongue	Umbilical cord blood	Thymus	Retina	Plasma	Small intestine	Melanoma	B-cell	Mammary epithelium	Hepatoma	Fetal liver	Urinary bladder	Fetal brain cortex	Thalamus	Cajal-Retzius cell	PNS
Brain
Testis
Placenta	1.46273e-08	2.45957e-08
Epithelium	1.86027e-61	1.57599e-50	9.38399e-91
T-cell	8.22242e-41	1.83385e-33	9.90406e-69
Lung	2.02528e-51	1.45096e-47	1.54014e-14	1.37537e-151	3.09654e-126
Liver				1.87421e-56	5.51889e-42	2.52283e-18
Skin	4.37276e-22	1.19756e-21	0.00341802	2.70057e-97	9.86307e-80		2.82776e-06
Uterus	0.000451919	0.000293317		9.03454e-57	8.2889e-44	7.88431e-08
Kidney	2.32319e-08	8.66796e-09		1.52163e-67	1.29652e-53	0.000313023
Colon	2.67355e-05	7.90162e-06		1.62083e-55	8.31353e-44	0.000113522
Eye	5.73629e-05	1.98676e-05		3.33417e-49	2.46236e-39	0.00633708
Pancreas	3.38465e-29	2.03538e-29	2.19748e-11	1.02202e-88	6.46883e-77		4.21131e-15		1.49299e-07	4.61583e-05	1.43405e-05	0.000469359
Fetal brain			7.26883e-05	1.68246e-13	3.04517e-08	1.03156e-24		1.13086e-13	0.00213815	1.36297e-06	5.53842e-05	7.05119e-05	1.20258e-21
Muscle	0.0014495	0.000362632		1.17465e-43	7.95489e-35	0.00291876							0.000144323	0.000321318
Ovary	8.5658e-14	1.67556e-14	0.00770771	4.73304e-61	1.32251e-51		2.00289e-05							4.97236e-12
Bone marrow				3.2183e-27	2.29282e-21	0.00822571							0.00103927
Teratocarcinoma			1.16794e-06	3.81224e-09	6.80924e-05	7.33545e-27	0.00461767	7.2262e-16	7.29193e-05	1.25357e-08	6.8327e-07	9.36358e-07	1.80073e-24		3.34192e-06	1.38424e-14	0.0176798
Spleen				2.01923e-14	3.8898e-10	6.33774e-10		0.00021527					4.44239e-10			0.000259282
Cerebellum	0.000103776	6.05774e-05		5.61347e-35	6.34194e-29									6.94321e-05				1.76737e-06
Lymph				5.57115e-20	1.25015e-14	1.47833e-08		0.00398679					4.74449e-09			0.00195248
Platelet				7.13867e-14	1.84686e-09	2.02008e-11		2.50355e-05					2.07102e-11			2.42152e-05
Blood	1.51711e-14	2.97301e-15	0.000451738	2.36301e-56	1.71991e-48		6.66335e-07		0.0122801					3.10465e-13				7.99057e-16	1.82732e-05		0.00012227	1.04935e-06
Skeletal muscle	3.72635e-05	1.42669e-05		1.02584e-32	1.21814e-27									1.79143e-05				2.74351e-07
Heart				1.15469e-23	2.59703e-18	0.00240932							0.000199781
Amygdala			1.75237e-05	1.52327e-05	0.0156401	1.63098e-21	0.0174856	6.10794e-13	0.000358261	3.33355e-07	8.33196e-06	1.0144e-05	5.39939e-20		4.81506e-05	5.2653e-12	0.0427488			1.72086e-05			2.31189e-13	1.16898e-05
Prostate	8.13685e-14	3.56546e-14	7.09983e-05	7.282e-48	1.19317e-41		3.61153e-07		0.00212934		0.0380787			1.67754e-12	0.0484972			1.96385e-14	2.90542e-06		2.74781e-05	9.18809e-07			0.0313977	1.39844e-12
Cervix	0.0011252	0.000421894		8.00196e-30	1.0367e-24									0.00020352				5.29514e-06								3.89158e-05
Hippocampus				4.36472e-12	2.99909e-08	2.48428e-09		0.000321199					4.52505e-10			0.000131031							7.19073e-06				5.32068e-06
Mammary gland				2.87745e-24	2.08835e-19								0.0418537	0.0437419				0.00144812								0.00394325
Trachea				1.10475e-09	3.09111e-06	1.2703e-10		2.90589e-05					2.8218e-11			1.30205e-05							5.10322e-07				6.84318e-07
Cervix carcinoma				5.05846e-07	0.00033707	1.91567e-10		1.73855e-05		0.0401466			9.28254e-11			1.23967e-05							1.09979e-06				6.26178e-07
Embryo				4.81694e-13	2.81838e-09	4.01163e-07		0.00994436					2.57206e-08			0.00262499							9.94085e-05				5.31396e-05
Tongue				3.276e-12	1.21658e-08	1.64393e-05							2.69372e-06			0.0186728							0.00222777				0.0016933
Umbilical cord blood	1.20337e-41	4.76711e-42	1.64687e-30	6.97887e-73	7.69071e-69	7.18886e-15	3.43426e-33	3.17708e-18	8.09946e-25	8.2761e-23	2.23923e-23	7.54007e-21	6.18094e-09	4.16552e-36	1.21236e-22	3.84021e-13	5.80693e-18	2.81537e-39	1.64296e-24	6.77489e-13	1.24455e-24	6.43728e-26	5.9995e-10	1.00811e-11	3.07591e-18	3.43222e-33	1.94695e-05	3.75072e-12	1.98265e-24	4.20721e-15	2.37002e-25	5.27903e-24	1.30567e-23	7.68248e-19
Thymus	4.52189e-05	1.6501e-05		7.97722e-28	1.03598e-23									1.07028e-05				1.77153e-07				0.0184834				1.977e-06			0.0496879		0.00828066	0.00516352			2.37806e-07
Retina				2.80478e-09	1.22416e-06	0.000292715							3.00906e-05										0.0217808				0.00173491								9.75666e-19
Plasma	0.0246777		8.41092e-09			1.13099e-22	1.0043e-05	1.32749e-15	1.42926e-07	2.70123e-10	4.22219e-09	5.21794e-09	1.61112e-22		7.2289e-09	3.08775e-15	2.73049e-05			1.25088e-08	0.00856437		7.66109e-17	3.1443e-09	0.000105417		1.08075e-15	1.93524e-08		5.165e-06					5.84904e-34	2.47976e-09
Small intestine		0.0342285		1.8902e-21	1.15658e-17									0.00726348				0.000173547								0.00118108									2.57957e-11			7.81138e-07
Melanoma			0.0281643	0.00786282		8.91628e-12		4.43465e-07		0.000852745	0.00517074	0.00591734	3.60051e-12		0.00892286	2.25347e-07				0.0114855			1.41206e-08	0.00637814			9.03779e-08	0.00710324							5.61596e-23	0.000456676			0.0216416
B-cell	2.00518e-09	3.43924e-10	0.00172197	6.07314e-34	7.07495e-30		1.51737e-05		0.0246491					4.03339e-10				1.53592e-12	8.97656e-05		0.000412212	1.84382e-05				2.57512e-10			2.37219e-05		3.26112e-06	6.89177e-06	0.000173527	0.0030332	7.66342e-05		0.00578095	3.77611e-14		2.14182e-07
Mammary epithelium			9.30313e-05			6.69865e-15	0.0125944	7.13469e-10	0.000608382	3.03377e-06	2.19924e-05	3.46792e-05	5.28941e-15		5.26621e-05	6.74075e-10	0.0328279			9.50684e-05			9.65988e-11	9.10544e-05	0.0464146		2.16038e-10	6.68897e-05		0.00236176					3.37338e-25	5.60262e-06			0.000536774		1.47061e-09
Hepatoma			0.000254918			4.35879e-15	0.0204444	1.05243e-09	0.00166154	6.75441e-06	4.71509e-05	5.12496e-05	1.30257e-15		7.42546e-05	4.5812e-10	0.0417594			5.55275e-05			9.11601e-12	3.38955e-05			1.52301e-10	6.07076e-05		0.00226554					3.04178e-27	3.71509e-06			0.000440278		6.99501e-10
Fetal liver	0.000522546	0.000201088		3.00776e-21	3.6746e-18									4.98518e-05				1.14176e-06				0.0372974				1.06401e-05			0.0457173		0.0141072	0.0118071			0.00022416			1.04394e-08		0.000391031		1.78726e-05	5.3755e-06
Urinary bladder	1.11947e-19	2.21038e-20	1.93356e-13	2.71776e-41	1.10499e-38	0.000210601	4.71359e-16	1.09594e-06	1.00475e-10	8.70165e-10	2.01435e-10	3.50723e-09		1.02128e-19	1.43142e-10	0.000175078	9.35984e-08	1.0972e-22	1.95683e-12	8.68989e-05	2.91777e-12	1.70193e-13	0.00336633	0.000733138	8.36789e-09	8.00985e-19		8.94198e-05	1.40954e-13	4.53199e-07	3.02884e-14	3.58241e-13	4.41031e-13	1.08901e-09			8.90587e-10	1.42815e-22	9.38126e-05	7.30821e-14		1.10669e-15	1.18623e-17
Fetal brain cortex	5.03862e-10	8.18513e-11	0.000127035	1.29957e-31	2.22673e-28		1.57234e-06		0.00174918	0.0184846	0.00628699	0.0334635		3.57524e-11	0.00880333		0.0473203	6.11849e-14	1.14954e-05		2.07256e-05	1.04335e-06			0.0115223	1.64672e-11			1.5235e-06		1.94261e-07	3.64767e-07	7.81546e-06	0.000152914	0.0122179		0.000627767	5.24596e-15		9.94522e-09		1.98018e-10	1.81501e-11
Thalamus				3.74282e-15	1.7249e-12													0.00549775								0.0158537									5.8896e-08			1.87256e-05				0.00511085	0.00415899		0.00465481
Cajal-Retzius cell	8.30831e-12	6.32582e-13	5.3823e-06	3.39102e-35	8.16741e-32		2.92222e-08		0.000134897	0.00114986	0.000357606	0.00269416		1.84908e-13	0.000720089		0.00948124	7.88593e-17	9.03702e-07		9.67901e-07	2.93099e-08			0.000986249	9.8454e-14			3.51261e-08	0.0162232	2.85352e-09	8.82355e-09	2.32961e-07	4.45931e-06	0.00971666		6.95546e-05	1.23711e-17		4.76906e-11		1.38935e-12	6.16034e-14
PNS				0.00657775		4.37835e-06		0.00500398					5.1416e-07			0.00121513							9.92369e-05				0.000169478								2.20571e-17						0.000221531			0.039204	1.34386e-10	6.19685e-06		1.37369e-07
Ovarian carcinoma				1.02301e-10	2.47037e-08																														2.2192e-11			0.00368636							4.20205e-06
Colon carcinoma				2.60157e-07	2.11061e-05																														6.74211e-13										1.00571e-06	0.0426001		0.00793246
Neuroblastoma				3.00497e-07	2.00276e-05																														2.89382e-10										3.65692e-05
Stomach				9.12582e-12	2.50851e-09																														4.33434e-09			0.000680775				0.0331942	0.031907		0.000170482
Adrenal gland	5.66039e-09	1.24278e-09	8.68419e-05	4.93759e-25	7.82848e-23		2.02208e-06		0.000965279	0.00570762	0.00221625	0.01029		4.6447e-10	0.00227577		0.0176464	2.45208e-12	1.29931e-05		2.04562e-05	2.12365e-06			0.00436518	2.54116e-10			2.19968e-06	0.0425566	3.71288e-07	9.45876e-07	6.45997e-06	0.000173246			0.000346348	1.4134e-13		6.57853e-08		1.94057e-09	1.5083e-10						9.50363e-06
Fetal kidney	0.00641376	0.00929942	1.18657e-07			1.20737e-16	2.00329e-05	2.28366e-12	6.44691e-07	6.66441e-09	3.40885e-08	3.68876e-08	2.48626e-17		4.20295e-08	1.20497e-12	2.38475e-05		0.0353763	7.60227e-08	0.00141584	0.0493938	1.22791e-13	4.30127e-08	6.20961e-05		1.82709e-13	4.98665e-08	0.0389542	3.93035e-06			0.00998913	0.0146596	7.21246e-27	7.45752e-09	0.0357093		5.3606e-07		8.24509e-13			3.33087e-08	2.38794e-19	9.45931e-14	5.26767e-06	5.01238e-16
Lymph node						0.000123954		0.0353132					1.14523e-05			0.00933431							0.000886307				0.000569731								8.64592e-16						0.000512647				4.82096e-10	3.89678e-05		1.59934e-06
Leukocyte				2.57284e-08	2.62964e-06																														1.04329e-09			0.0332627							5.3228e-05
Brain cortex				4.11987e-10	4.71735e-08																														1.21133e-07			0.0015236							0.00194106
Thyroid				0.00102726	0.0263365																														1.00551e-09										2.71784e-05			0.00796733
Duodenum						8.08989e-05		0.0135248					1.093e-05			0.00400646							0.000629511				0.000483267								3.22449e-14						0.00046099				5.12002e-09	4.00289e-05		2.13486e-06
Pituitary	2.83716e-06	7.06885e-07	0.00845203	2.6111e-20	2.59317e-18		0.000226465							1.47661e-07				1.30284e-09	0.000818137		0.00167246	0.000193636				6.78531e-08			0.000100745		2.19522e-05	6.995e-05	0.000308944	0.00538927			0.0101273	2.02374e-11		2.61603e-06		1.10142e-07	1.27793e-08						0.000213824
Fibroblast						0.0181011							0.00209525														0.023667								3.70711e-12						0.0224053				2.85954e-07	0.002501		0.000263048
Keratinocyte				3.06309e-11	1.78413e-09									0.0405065				0.00361337								0.00918968									0.0453311			8.7258e-05				0.00389875	0.00283881
B-cell lymphoma	0.000616355	0.000183389		3.45284e-16	1.8355e-14		0.0202468							2.82927e-05				5.48543e-07	0.0407044			0.0121841				1.20356e-05			0.00973176		0.00206782	0.00423759	0.0197534					1.07864e-08		0.000274527		1.08731e-05	3.01855e-06						0.00703071
Adipose tissue				1.19852e-11	6.43578e-10									0.045085				0.00193939								0.0103305									9.82826e-05			2.57413e-05				0.00579872	0.0015104
Hypothalamus	1.20392e-09	2.74652e-10	8.09573e-06	5.572e-24	3.67988e-22		2.33046e-07	0.0473581	8.70136e-05	0.000516984	0.000167616	0.000787668		8.3177e-11	0.000148718		0.00191481	3.54511e-13	1.61323e-06		1.7372e-06	2.29225e-07			0.000405567	4.30723e-11			1.31857e-07	0.00429685	2.88869e-08	9.66662e-08	3.93074e-07	1.40014e-05			2.78215e-05	2.48657e-14		4.59398e-09		2.05215e-10	1.46566e-11						5.83322e-07
Peripheral blood				3.79067e-11	2.80863e-09													0.00591029								0.0188905									0.000172341			4.17024e-05				0.00642098	0.00202776
Mammary carcinoma																																			6.36216e-08										0.000225047			0.029615
[truncated: 19 more columns]

## Sheet: NumOfPolarAAsWithNegtiveCharge
Class	Brain	Testis	Placenta	Epithelium	T-cell	Lung	Liver	Skin	Uterus	Kidney	Colon	Eye	Pancreas	Fetal brain	Muscle	Ovary	Bone marrow	Teratocarcinoma	Spleen	Cerebellum	Lymph	Platelet	Blood	Skeletal muscle	Heart	Amygdala	Prostate	Cervix	Hippocampus	Mammary gland	Trachea	Cervix carcinoma	Embryo	Tongue	Umbilical cord blood	Thymus	Retina	Plasma	Small intestine	Melanoma	B-cell	Mammary epithelium	Hepatoma	Fetal liver	Urinary bladder	Fetal brain cortex	Thalamus	Cajal-Retzius cell	PNS
Brain
Testis
Placenta
Epithelium	5.59642e-68	1.3803e-50	1.71769e-54
T-cell	2.77157e-69	1.86278e-52	1.35844e-56
Lung				1.8754e-45	1.61283e-47
Liver				1.4474e-51	4.38848e-54
Skin				3.17438e-22	4.00961e-24
Uterus				8.88401e-21	1.05117e-22		0.0462547
Kidney	0.033251	0.043575		8.47029e-49	5.71771e-51			0.000481569	0.000175747
Colon				5.92193e-43	2.25537e-45			0.00355025	0.0011202
Eye				1.15494e-15	3.29926e-17
Pancreas	0.000494554	0.000789437		2.48954e-43	1.53518e-45			1.26396e-05	2.90837e-06			0.0025782
Fetal brain				2.00858e-12	7.79229e-14					0.00338378	0.0106519		5.5916e-05
Muscle			0.0128006	3.75488e-06	2.78143e-07	0.022156	0.000131322			8.49861e-07	4.21353e-06		1.33657e-08
Ovary				3.58242e-29	4.44766e-31										0.000321924
Bone marrow				3.45368e-11	1.84869e-12					0.0436744			0.00101256
Teratocarcinoma				1.97585e-19	3.8245e-21
Spleen	0.0398558	0.0451449		1.84508e-33	1.43986e-35			0.000888791	0.000208739			0.0354843		0.00115674	8.46943e-07		0.00816147
Cerebellum				9.53043e-15	3.58816e-16
Lymph				2.4473e-07	2.09485e-08					0.00677551	0.0126955		0.000222524						0.00225536
Platelet	7.63825e-18	4.11672e-15	7.65178e-18			3.66182e-16	5.87028e-21	1.97867e-08	3.47231e-08	6.34393e-22	3.76283e-21	2.12512e-07	3.89625e-23	4.3182e-06	0.0114018	1.47185e-16	9.10116e-06	1.80988e-11	1.72692e-20	2.19719e-08	0.00119121
Blood	0.03397	0.0407041		9.54416e-33	1.26786e-34			0.000705723	0.000184558			0.0201216		0.00102659	8.58285e-07		0.00625502				0.00162892	1.36844e-20
Skeletal muscle	2.07307e-05	0.000262026	6.11373e-06			2.24142e-05	1.15263e-07			8.65396e-10	4.016e-09		3.43283e-11			8.96824e-07		0.00198143	1.73766e-09	0.0368878			1.8108e-09
Heart				4.73881e-11	3.49975e-12																	2.24541e-06
Amygdala				1.87648e-13	9.17006e-15																	5.02757e-08
Prostate				4.1938e-16	1.95414e-17																	7.01094e-10		0.00111066
Cervix				0.00117927	0.000190363					0.00310918	0.00647011		0.000117954						0.000786292				0.000795689
Hippocampus				1.83561e-16	6.58072e-18																	8.49184e-11		0.00113677
Mammary gland				4.54935e-11	3.17974e-12																	4.22441e-07
Trachea				5.26013e-15	2.55751e-16																	3.73412e-10		0.00407285
Cervix carcinoma	0.000132925	0.000968451	3.7215e-05			9.32952e-05	6.10164e-07			1.29356e-08	3.07041e-08		3.41924e-10			2.08381e-06		0.0024243	4.03321e-09	0.0288922			5.7465e-09				0.00149265		0.00129922		0.00300814
Embryo				1.44018e-08	1.37013e-09																	1.4146e-05
Tongue				5.48046e-13	3.40879e-14																	8.711e-09		0.00888276								0.00784309
Umbilical cord blood				2.65708e-05	5.51981e-06																	0.00338138
Thymus				1.7681e-11	1.78883e-12																	4.85591e-08		0.0171124								0.0126751
Retina				0.00015022	2.60262e-05																	0.0124017
Plasma				1.08904e-23	1.41193e-25			0.0244276	0.0070597					0.010439	2.9719e-05		0.0255534				0.00715952	1.27876e-18		9.13667e-08				0.0031686				3.71946e-08
Small intestine				4.77439e-17	1.71468e-18										0.000962064							9.82834e-13		1.20482e-05				0.0432412				1.06642e-05
Melanoma				0.0102877	0.00242258								0.0178755						0.0449402																			0.0477666
B-cell				3.71701e-09	3.62177e-10																	1.25849e-06
Mammary epithelium							0.00940894			0.000633251	0.000744816		1.07098e-05			0.00671632			4.30681e-05				4.17624e-05															1.74105e-05	0.00158673
Hepatoma										0.00682521	0.0117923		0.000247861						0.00106808				0.000802065															0.00128421	0.0183692
Fetal liver				1.04173e-07	1.79354e-08																	1.02554e-05
Urinary bladder				0.0088064	0.00236676
Fetal brain cortex	1.2095e-15	4.51164e-14	5.10088e-16			3.49502e-15	4.85903e-18	1.44213e-10	1.74481e-10	2.9167e-19	5.89322e-19	5.15382e-10	2.62797e-20	3.9635e-09	2.90296e-06	2.69378e-16	5.96724e-09	3.12182e-13	2.24758e-19	6.18868e-11	2.68034e-07		4.1698e-19	0.0276412	2.17905e-09	1.47373e-10	2.0339e-12	2.14853e-05	3.14679e-13	3.93181e-10	1.35878e-12		7.23122e-09	2.2934e-11	3.05097e-06	2.00937e-10	2.192e-06	1.97605e-19	1.1519e-14	6.2715e-05	8.98711e-10	0.000727086	0.00308712	1.0054e-08	6.66087e-05
Thalamus				0.000293391	7.33296e-05																	0.00434644																								3.92885e-06
Cajal-Retzius cell	1.12033e-08	1.59005e-07	2.93215e-09			1.46571e-08	1.19346e-11	7.59428e-05	8.61191e-05	2.81655e-12	1.46008e-12	0.000126204	7.07625e-14	0.000475848		1.23824e-10	0.000814117	7.37405e-08	1.51082e-13	6.47032e-06	0.0153733		1.29422e-13		0.000116177	1.3234e-05	4.37735e-07		4.37954e-08	1.31249e-05	1.19638e-07		0.000106617	9.81915e-07	0.0207237	3.51639e-06	0.0277313	1.41913e-15	1.97322e-10		1.18646e-05			5.57579e-05			0.00779698
PNS				9.91332e-06	1.88296e-06																	0.000166077																								1.42147e-07		0.000252964
Ovarian carcinoma																																														0.0212394
Colon carcinoma	0.0026928	0.0104687	0.0010608			0.0022629	3.05495e-05			3.43019e-06	3.12724e-06		1.63409e-07			4.12192e-05		0.00345474	2.83654e-07				1.5147e-07				0.00725481		0.00204443		0.0026731			0.0082333		0.0131019		2.68612e-08	2.40301e-05		0.0488293
Neuroblastoma				0.000185536	3.99811e-05																	0.00148409																								6.35059e-07		0.000621124
Stomach				2.93082e-08	5.02778e-09																	7.21249e-07		0.0127817								0.00750264														1.5104e-09		2.63619e-06
Adrenal gland																																														0.00300657
Fetal kidney				0.0270213	0.00864592																																									8.3103e-05
Lymph node				0.0400255	0.0125535																																									0.000165917
Leukocyte				1.91712e-11	2.04568e-12										0.0141748							4.75115e-10		0.00027584								0.000179071										0.00656989	0.039754			3.47597e-12		3.28737e-09
Brain cortex				1.54039e-05	4.19008e-06																	0.000220431																								2.34723e-07		0.000395468
Thyroid				5.99867e-07	1.38389e-07																	9.70615e-06		0.0481158								0.0300989														8.42828e-09		1.71041e-05
Duodenum																																														0.000751736
Pituitary
Fibroblast																																														0.0445483
Keratinocyte
B-cell lymphoma
Adipose tissue																																														0.0009763
Hypothalamus				0.000384481	0.000119782																	0.0018822																								4.33493e-06		0.00114067
Peripheral blood				9.83734e-08	1.87575e-08																	5.48588e-07		0.0176247								0.00685966														9.34525e-10		3.08275e-07
Mammary carcinoma													0.018939						0.0288843				0.022476															0.0127398
[truncated: 19 more columns]

## Sheet: NumOfPolarAAsWithPositiveCharge
Class	Brain	Testis	Placenta	Epithelium	T-cell	Lung	Liver	Skin	Uterus	Kidney	Colon	Eye	Pancreas	Fetal brain	Muscle	Ovary	Bone marrow	Teratocarcinoma	Spleen	Cerebellum	Lymph	Platelet	Blood	Skeletal muscle	Heart	Amygdala	Prostate	Cervix	Hippocampus	Mammary gland	Trachea	Cervix carcinoma	Embryo	Tongue	Umbilical cord blood	Thymus	Retina	Plasma	Small intestine	Melanoma	B-cell	Mammary epithelium	Hepatoma	Fetal liver	Urinary bladder	Fetal brain cortex	Thalamus	Cajal-Retzius cell	PNS
Brain
Testis	4.51452e-08
Placenta		7.54419e-07
Epithelium	2.05793e-40	1.38851e-08	1.17944e-32
T-cell	1.15065e-15		1.06204e-13
Lung		0.00712632		2.7404e-22	4.26222e-08
Liver	1.89623e-07	8.26785e-23	0.00104042	5.15641e-55	1.13233e-32	0.000228744
Skin				1.18023e-13	0.00153035		5.27175e-07
Uterus	0.00659626		0.00350224	0.000100164			7.48432e-15
Kidney	0.00489917	4.64174e-13		6.67666e-35	1.24361e-19			0.00139774	3.29079e-09
Colon		0.000880378		2.08233e-18	3.36239e-08				0.0260895
Eye				8.65486e-05			9.24459e-08			0.000165304
Pancreas		6.25751e-08		1.54724e-24	1.99128e-13				5.78618e-06			0.00895525
Fetal brain				2.81882e-09	0.0297511		0.000339606
Muscle							1.82869e-09			7.09695e-06			0.000417187
Ovary				2.03934e-09	0.00712426
Bone marrow				0.000488188			5.56225e-05			0.0100961
Teratocarcinoma				0.0142161			2.55598e-05			0.00461213
Spleen		0.000178655		1.04541e-16	1.2012e-08				0.00143384						0.0197705
Cerebellum				5.28481e-06
Lymph				0.0150431			1.02098e-05			0.00244715			0.0366082
Platelet				1.01355e-07			0.00981665
Blood	0.00332302	3.3191e-10		9.0886e-26	3.05512e-16	0.0257611		0.000353448	1.21181e-08			2.71338e-05		0.00504555	1.14114e-06		0.000896171	0.00031969			0.00018273	0.0127142
Skeletal muscle				0.000388218			0.00208937																0.0098303
Heart				0.00197885			0.000499672			0.035617													0.00240009
Amygdala				4.06337e-10	0.000504489
Prostate							0.000119642			0.00458152													0.00134836
Cervix							1.75371e-06			0.000249414			0.00359481						0.042294				4.27164e-05
Hippocampus				1.94275e-08	0.00302789
Mammary gland				0.000610013
Trachea				0.000214448
Cervix carcinoma	1.98344e-05		1.03432e-05			0.000504353	1.12382e-13	0.0193656		7.68818e-10	3.57331e-05		3.23479e-08	0.0246673		0.0137502			2.59029e-06			0.0202504	6.95718e-11			0.0011338			0.00267765
Embryo				3.56994e-05
Tongue				2.789e-05
Umbilical cord blood							1.49022e-06			0.000113503			0.00134326						0.0143643				3.03719e-05
Thymus							0.0046872																0.00905945
Retina				4.10928e-05
Plasma	7.75162e-22	1.63145e-29	4.37001e-19	2.7803e-48	9.93097e-39	4.42928e-18	2.57108e-10	5.80078e-22	1.64363e-28	1.23162e-07	8.51847e-13	8.69998e-23	2.58752e-08	5.95876e-21	1.35368e-24	6.5854e-16	1.84213e-19	4.07067e-19	1.19132e-07	4.87168e-15	1.22665e-20	2.92051e-20	2.22462e-05	5.23356e-18	7.33398e-19	2.76695e-11	1.00995e-16	1.04845e-20	3.08115e-11	1.34953e-13	1.70315e-13	4.49813e-27	1.51555e-09	1.37078e-10	1.88909e-16	2.15527e-14	5.33655e-11
Small intestine				4.21537e-06	0.0252464																											0.0109616						3.73387e-05
Melanoma				2.97501e-05																												0.0296367						1.97081e-07
B-cell				0.00361099																																		2.52684e-11
Mammary epithelium				2.73205e-05																												0.0328362						3.88853e-12
Hepatoma							0.0216701																0.0147564															3.78297e-15
Fetal liver				0.0146459																																		2.60824e-09
Urinary bladder																																						3.42478e-11
Fetal brain cortex				0.000411789																																		2.21259e-09
Thalamus																																						2.67177e-12
Cajal-Retzius cell				6.13925e-05																												0.0197128						3.65531e-11
PNS																																						1.91137e-06
Ovarian carcinoma							0.0107661																0.00997135															5.28102e-14
Colon carcinoma																																						1.9453e-13
Neuroblastoma				0.0327812																																		1.09165e-07
Stomach				0.00839367																																		0.00045937
Adrenal gland																																						7.21838e-11
Fetal kidney																																						4.32265e-08
Lymph node																																						4.8022e-09
Leukocyte				1.30028e-07	0.000261446																											0.000121608						0.0231937
Brain cortex				9.89818e-05	0.0430788																											0.00814706
Thyroid				0.000456094																												0.028689
Duodenum																																						4.28121e-08
Pituitary																																						6.86235e-05
Fibroblast				0.00435553																																		0.00128896
Keratinocyte				0.000576902																												0.030483
B-cell lymphoma				3.87579e-06	0.00175209																											0.00091659
Adipose tissue																																						1.14039e-05
Hypothalamus																																						0.00117959
Peripheral blood				6.24706e-06	0.00219834																											0.000781264
Mammary carcinoma																																						6.92579e-11
[truncated: 19 more columns]

## Sheet: NumOfPolarAAWithoutCharge 
Class	Brain	Testis	Placenta	Epithelium	T-cell	Lung	Liver	Skin	Uterus	Kidney	Colon	Eye	Pancreas	Fetal brain	Muscle	Ovary	Bone marrow	Teratocarcinoma	Spleen	Cerebellum	Lymph	Platelet	Blood	Skeletal muscle	Heart	Amygdala	Prostate	Cervix	Hippocampus	Mammary gland	Trachea	Cervix carcinoma	Embryo	Tongue	Umbilical cord blood	Thymus	Retina	Plasma	Small intestine	Melanoma	B-cell	Mammary epithelium	Hepatoma	Fetal liver	Urinary bladder	Fetal brain cortex	Thalamus	Cajal-Retzius cell	PNS
Brain
Testis
Placenta
Epithelium		0.026439
T-cell
Lung	0.0419698	7.40883e-05
Liver
Skin	0.00840313	2.51756e-05					0.0315458
Uterus
Kidney
Colon
Eye		0.00530185
Pancreas
Fetal brain
Muscle	2.48752e-06	1.2339e-08	1.90006e-05		0.00017029		1.08328e-05				9.10153e-05			0.00106437
Ovary
Bone marrow
Teratocarcinoma															0.0252665
Spleen															0.0063989
Cerebellum
Lymph
Platelet	0.0129704	0.000251706	0.0440088				0.0139759				0.0353236
Blood						0.0151575		0.00318297				0.013622			3.6095e-06							0.000393621
Skeletal muscle		0.00571764																					0.00829381
Heart
Amygdala															0.000554537							0.0414608
Prostate
Cervix
Hippocampus
Mammary gland
Trachea						0.00829206		0.00152641				0.0046826			1.68654e-06						0.0296027	0.000164085		0.00249358	0.0400774			0.013965
Cervix carcinoma																							0.0295854								0.00620883
Embryo
Tongue															0.0165159
Umbilical cord blood	4.85562e-07	1.05534e-08	1.39221e-06	0.000899288	5.41817e-06	0.0408264	9.48133e-07		0.00188987	0.00931386	2.1449e-06			1.94487e-05			0.000830456	0.000195669	7.64797e-05	0.00362398			3.31603e-07			8.25778e-06			0.0135587	0.00769145	4.6642e-08		0.00134775	0.000267315
Thymus
Retina
Plasma	9.4118e-31	1.59465e-25	1.87752e-27	2.57559e-33	4.05837e-28	7.1358e-33	2.7935e-23	1.28248e-33	1.68448e-28	2.52029e-31	2.08914e-21	4.85351e-31	2.15325e-25	2.50848e-22	5.4079e-35	2.64706e-25	7.33541e-20	2.77726e-21	2.7605e-17	4.1056e-19	3.69198e-27	1.72157e-31	2.45695e-12	9.26934e-27	8.51198e-26	1.78309e-16	1.92648e-20	2.18357e-24	1.74761e-21	1.56739e-21	7.25767e-11	3.08836e-25	1.8412e-15	1.67125e-11	5.34048e-30	4.69817e-18	3.70491e-19
Small intestine																																			0.00789373			3.37334e-14
Melanoma															0.0153681																				0.00027238			1.10302e-11
B-cell																																			0.0472604			2.64113e-13
Mammary epithelium															0.00053165							0.0125217													1.82934e-05			5.1303e-08
Hepatoma																																						4.14089e-21
Fetal liver																																						8.69495e-15
Urinary bladder																																						7.17136e-17
Fetal brain cortex	0.00439649	0.000430874	0.00689232		0.0121198		0.00481553				0.0043296			0.0138056				0.0482119	0.0232801				0.000954445			0.00441449					8.84432e-05			0.0375937				1.09729e-19		0.025874		0.00507899
Thalamus																																						1.01123e-13
Cajal-Retzius cell	1.22357e-05	8.02137e-07	2.78723e-05	0.00326874	6.31094e-05		1.8557e-05		0.00544589	0.0166746	1.91154e-05			5.30812e-05			0.00229141	0.000325067	0.000203827	0.00558433			2.60632e-06			1.82262e-05			0.00833985	0.00387166	1.55986e-07		0.00169741	0.000477203			0.0192436	6.57462e-26	0.00404744	0.000143783	0.0282813	2.24173e-05
PNS																																						3.00779e-07
Ovarian carcinoma																																						8.24123e-07
Colon carcinoma																																						4.20749e-16
Neuroblastoma																																						8.98622e-13
Stomach																																						1.9118e-09
Adrenal gland																																						1.82159e-15
Fetal kidney				0.00367005		0.00069213		0.000143019	0.0163209	0.0027835		0.000220501	0.0119005		5.85447e-07	0.00692524					0.000838336	5.03432e-06		0.000152096	0.000806715		0.0214718	0.000277625				9.6108e-05			1.99283e-08			0.00330342					0.00265443		0.0094891	6.27972e-06		7.13588e-09
Lymph node																																			0.00325339			4.64426e-07										0.00110072
Leukocyte															0.0390495																				0.000635201			2.12899e-06								0.0146442		0.000159518
Brain cortex																																						7.04488e-12
Thyroid																																						1.07522e-09
Duodenum																																						3.63596e-16
Pituitary																																						1.08832e-15
Fibroblast																																						9.68227e-08
Keratinocyte																																			0.0278604			0.0257534										0.0233313
B-cell lymphoma		0.0303952																					0.0196085								0.00134815							3.27313e-16				0.044874
Adipose tissue																																						1.04819e-13
Hypothalamus																																						1.19991e-11
Peripheral blood															0.00215906							0.00648331										0.041283			0.000126958			0.0360743								0.00523588		3.72572e-05
Mammary carcinoma																																						7.75976e-09
[truncated: 19 more columns]

## Sheet: NumOfNonpolarAA
Class	Brain	Testis	Placenta	Epithelium	T-cell	Lung	Liver	Skin	Uterus	Kidney	Colon	Eye	Pancreas	Fetal brain	Muscle	Ovary	Bone marrow	Teratocarcinoma	Spleen	Cerebellum	Lymph	Platelet	Blood	Skeletal muscle	Heart	Amygdala	Prostate	Cervix	Hippocampus	Mammary gland	Trachea	Cervix carcinoma	Embryo	Tongue	Umbilical cord blood	Thymus	Retina	Plasma	Small intestine	Melanoma	B-cell	Mammary epithelium	Hepatoma	Fetal liver	Urinary bladder	Fetal brain cortex	Thalamus	Cajal-Retzius cell	PNS
Brain
Testis	5.26913e-08
Placenta		0.00114743
Epithelium	5.67206e-75	1.05044e-26	1.31572e-50
T-cell	7.76394e-65	4.31939e-22	2.08185e-44
Lung		2.74273e-09		1.73399e-58	1.18666e-52
Liver		3.1338e-13		9.56688e-64	2e-58
Skin				9.43465e-35	4.65314e-31
Uterus				5.75215e-21	2.63681e-18	0.0134131	3.04166e-05
Kidney	4.59572e-07	1.59965e-19	4.84534e-06	2.74189e-66	1.23727e-61			0.000132243	2.43512e-10
Colon		0.000134059		6.21325e-36	5.57057e-33
Eye				3.7766e-24	6.67327e-22					0.0140952
Pancreas	1.29849e-05	3.25561e-15	5.16757e-05	2.18422e-51	1.82214e-48			0.000381919	5.09546e-09			0.0143886
Fetal brain				3.11311e-16	1.60758e-14		0.0488114			8.66551e-06			1.6927e-05
Muscle				2.27212e-17	9.76491e-16					0.000622565			0.000804384
Ovary		5.49079e-05		7.27835e-31	1.04859e-28
Bone marrow				1.7379e-09	3.11669e-08		0.00386319			7.46385e-07			1.66166e-06
Teratocarcinoma				7.45624e-13	1.61291e-11					0.0474
Spleen		1.41156e-05		9.50079e-31	6.98316e-29				0.0132692
Cerebellum				3.13453e-14	5.42357e-13
Lymph				1.00572e-13	1.95046e-12					0.00695942			0.00541341
Platelet				8.38315e-10	1.5478e-08		0.0022788			8.06327e-07			9.65785e-07						0.0333502
Blood		0.000172847		3.39686e-27	3.07554e-25
Skeletal muscle				1.95468e-08	2.02492e-07		0.0228477			1.04337e-05			1.25664e-05
Heart				2.20783e-17	4.46762e-16
Amygdala				5.61179e-12	1.02079e-10					0.0101856			0.00878206
Prostate				3.06092e-13	3.13607e-12
Cervix				6.31595e-07	3.70615e-06					0.00171124			0.00163267
Hippocampus		0.00672111		1.06099e-19	1.35687e-18
Mammary gland				1.95924e-11	1.85549e-10
Trachea				6.05745e-06	4.00107e-05					0.000401739			0.000409896
Cervix carcinoma	4.3004e-06		6.33014e-05			8.73834e-08	2.93531e-10	0.000330565		5.61693e-14	1.321e-06	0.000929459	3.09795e-13		0.0262375	3.29188e-07			3.80604e-08	0.0349412			3.4248e-07		0.00157036		0.0141256		1.24715e-05	0.0329726
Embryo				4.01909e-07	2.4547e-06
Tongue				1.25745e-07	6.04395e-07
Umbilical cord blood				9.2801e-12	8.00308e-11																											0.00639974
Thymus				1.38715e-11	8.6268e-11																											0.00674721
Retina				5.49e-08	3.43763e-07
Plasma				3.59407e-05	0.000151417					0.00231554			0.00136688
Small intestine				4.90247e-13	2.63032e-12																											0.000509979
Melanoma				0.00189369	0.00753531					0.0078467			0.0056075
B-cell				8.42846e-11	4.84508e-10																											0.0120554
Mammary epithelium						0.029707	0.000230319			7.39632e-07			2.9215e-07			0.0100098			0.00196478				0.0211813						0.0176841
Hepatoma				0.000137972	0.000395432
Fetal liver				9.46712e-14	4.16772e-13																											5.78301e-05										0.0278784
Urinary bladder				0.000568143	0.00164936
Fetal brain cortex							0.0156048			8.224e-05			5.60299e-05						0.0281669
Thalamus				3.18039e-05	8.36435e-05
Cajal-Retzius cell				2.40364e-09	8.11909e-09																											0.0120865
PNS				0.0028281	0.0077588
Ovarian carcinoma						0.0241266	0.0020797			1.36891e-05			1.39523e-05			0.0159954			0.00456472				0.00994299						0.0312951
Colon carcinoma										0.00280007			0.00126755
Neuroblastoma				1.06572e-08	3.44684e-08																											0.00543859
Stomach				2.14187e-07	5.96861e-07																											0.0193691
Adrenal gland				2.36313e-05	5.47165e-05
Fetal kidney							0.0432179			0.000447002			0.000470659						0.048477
Lymph node													0.0312053
Leukocyte				1.64847e-09	4.96707e-09																											0.00159061
Brain cortex				6.83814e-11	1.90188e-10																											0.000150227										0.0106804
Thyroid				6.98033e-09	1.84808e-08																											0.00113054
Duodenum				1.00533e-05	2.6917e-05
Pituitary				0.0416207
Fibroblast
Keratinocyte										0.0124594			0.00856639
B-cell lymphoma				8.95039e-09	1.46876e-08																											0.00119812										0.0136831
Adipose tissue				8.35148e-07	1.54231e-06																											0.0203954
Hypothalamus				0.000256826	0.000425654
Peripheral blood				0.000163732	0.000489342
Mammary carcinoma
[truncated: 19 more columns]

[truncated: 4 more sheets: NumOfSmallAAs, NumOfAromaticAAs, NumOfSulfurAAs, NumOfHydroxylAAs]
