# Supplementary material for: The physical characteristics of human proteins in different biological functions
Source: PLoS One. 2017 May 1;12(5):e0176234. doi: 10.1371/journal.pone.0176234 (PMC5411090; doi:10.1371/journal.pone.0176234)
Supplement: S7 File — The isoelectric point characteristics of different function categories were determined by analyzing their enrichments in each Isoelectric point class. (XLS) [file pone.0176234.s007.xls]

## Sheet: GO CC
		Ratio				p-Value				q-value
pI	Total protein	less 7	more 7	less6	more 9	less 7	more 7	less6	more 9	less 7	more 7	less6	more 9
ribosome	196	0.0765306	0.923469	0.0561224	0.795918	1	0	1	0	0.944632	0.0423678	0.939999	0.0420347
mitochondrial membrane part	134	0.246269	0.753731	0.141791	0.477612	1	4.08593e-09	0.999993	6.87094e-11	0.953389	0.0325954	0.950263	0.0298117
intrinsic to organelle membrane	148	0.22973	0.77027	0.141892	0.418919	1	3.84238e-11	0.999997	7.34731e-08	0.951102	0.0344078	0.95665	0.0368665
chromosome	311	0.466238	0.533762	0.308682	0.363344	0.83891	0.190629	0.358738	1.08235e-08	0.870415	0.127466	0.301678	0.0382971
nucleolus	741	0.433198	0.566802	0.264507	0.361673	0.999568	0.000565049	0.981532	0	0.952332	0.0411593	0.951926	0.0410801
mitochondrion	1254	0.334131	0.665869	0.15311	0.329346	1	0	1	0	0.951692	0.0428963	0.95138	0.0342024
spliceosomal complex	136	0.463235	0.536765	0.301471	0.301471	0.779395	0.274949	0.496519	0.0204675	0.812826	0.192653	0.450111	0.0400399
intracellular non-membrane-bounded organelle	2092	0.500478	0.499522	0.322658	0.291587	0.226747	0.786919	0.00508406	6.99441e-15	0.152613	0.847513	0.0382944	0.0389254
nuclear body	198	0.505051	0.494949	0.29798	0.277778	0.388076	0.665352	0.526566	0.0408514	0.327586	0.689313	0.501756	0.0511231
intracellular membrane-bounded organelle	8072	0.459242	0.540758	0.272547	0.258176	1	7.54952e-15	1	0	0.950219	0.0471237	0.95269	0.041522
nuclear part	1954	0.507677	0.492323	0.318321	0.254862	0.0823194	0.924674	0.0208127	0.000260563	0.0707258	0.926193	0.0531398	0.0331573
nuclear membrane	126	0.52381	0.47619	0.365079	0.230159	0.268858	0.786683	0.0618713	0.459371	0.18692	0.817382	0.0492517	0.383637
chromatin	142	0.535211	0.464789	0.316901	0.225352	0.174157	0.865718	0.33956	0.507586	0.105905	0.888737	0.270036	0.476605
intrinsic to membrane	5383	0.426528	0.573472	0.244659	0.218094	1	0	1	0.854569	0.957515	0.0396689	0.959176	0.886349
transcription factor complex	201	0.502488	0.497512	0.288557	0.19403	0.415051	0.639187	0.640912	0.860909	0.37035	0.648861	0.658927	0.871233
endoplasmic reticulum	992	0.474798	0.525202	0.28629	0.193548	0.879974	0.133564	0.804373	0.990998	0.904133	0.0928987	0.850993	0.953755
nucleoplasm	473	0.581395	0.418605	0.376321	0.188161	5.3661e-05	0.999964	0.000131825	0.973384	0.0436722	0.947854	0.0462374	0.93743
nuclear chromosome part	130	0.576923	0.423077	0.323077	0.184615	0.0324619	0.978444	0.294137	0.879437	0.0343229	0.953444	0.196197	0.900965
Golgi apparatus	843	0.527877	0.472123	0.321471	0.179122	0.0194762	0.983623	0.0692058	0.999423	0.0473891	0.946709	0.0624094	0.952501
organelle envelope	113	0.548673	0.451327	0.371681	0.176991	0.134825	0.901961	0.0551737	0.905141	0.0773726	0.913311	0.0525422	0.898643
intrinsic to plasma membrane	1040	0.499038	0.500962	0.281731	0.173077	0.34362	0.679489	0.886964	0.999982	0.288715	0.717426	0.905811	0.961052
plasma membrane	3097	0.475944	0.524056	0.290927	0.16403	0.978282	0.0238277	0.828621	1	0.942592	0.0541253	0.865983	0.95699
outer membrane	106	0.509434	0.490566	0.320755	0.160377	0.40016	0.672765	0.337254	0.957252	0.336043	0.686135	0.26122	0.921592
mitochondrial matrix	150	0.333333	0.666667	0.106667	0.16	0.999973	5.51207e-05	1	0.978506	0.95641	0.0300497	0.953125	0.938401
dendrite	126	0.563492	0.436508	0.333333	0.150794	0.0654335	0.954483	0.218075	0.983922	0.052565	0.934363	0.125006	0.930192
vesicular fraction	253	0.426877	0.573123	0.249012	0.150198	0.984895	0.02067	0.964375	0.998656	0.938283	0.0501972	0.933507	0.950007
proteinaceous extracellular matrix	235	0.553191	0.446809	0.391489	0.148936	0.0353389	0.973753	0.00128359	0.998402	0.0472542	0.942816	0.0349635	0.945708
centrosome	128	0.640625	0.359375	0.484375	0.148438	0.000498946	0.999742	6.72406e-06	0.987101	0.0399782	0.9439	0.0338417	0.937329
microtubule organizing center	258	0.651163	0.348837	0.445736	0.147287	1.68727e-07	1	3.14503e-07	0.999198	0.0328193	0.956896	0.0362147	0.948099
cilium	136	0.639706	0.360294	0.411765	0.139706	0.000366725	0.999809	0.0029941	0.994874	0.0333616	0.952205	0.0340788	0.942991
neuronal cell body	147	0.564626	0.435374	0.37415	0.136054	0.047048	0.967137	0.0281459	0.997308	0.0459687	0.941764	0.0391687	0.947877
ion channel complex	210	0.566667	0.433333	0.347619	0.133333	0.0181376	0.987228	0.0674561	0.999671	0.0367725	0.951882	0.0553531	0.950358
stored secretory granule	122	0.655738	0.344262	0.47541	0.131148	0.000192746	0.999906	2.64384e-05	0.996536	0.0308137	0.953951	0.0341998	0.953108
microtubule	284	0.68662	0.31338	0.426056	0.126761	2.06034e-11	1	2.70158e-06	0.999989	0.0378583	0.952028	0.0389625	0.948621
cell junction	538	0.552045	0.447955	0.32342	0.124535	0.0029033	0.997787	0.104125	1	0.0364036	0.956632	0.076265	0.948441
cytosol	1282	0.702808	0.297192	0.429017	0.123245	0	1	0	1	0.0415171	0.953362	0.0448107	0.95585
cytoplasm	4627	0.646423	0.353577	0.407824	0.121029	0	1	0	1	0.0395099	0.957572	0.0372435	0.953666
insoluble fraction	832	0.518029	0.481971	0.31851	0.11899	0.0708055	0.938297	0.0997734	1	0.064169	0.931169	0.0781065	0.955222
receptor complex	116	0.655172	0.344828	0.405172	0.112069	0.00028696	0.999861	0.00873504	0.999355	0.0392219	0.944029	0.0418672	0.942016
cytoskeleton	885	0.661017	0.338983	0.438418	0.111864	0	1	0	1	0.0420093	0.951862	0.0382856	0.952566
vesicle membrane	215	0.637209	0.362791	0.372093	0.111628	1.21953e-05	0.999993	0.0113671	0.999993	0.0348749	0.953558	0.0423354	0.953949
neuron projection	300	0.593333	0.406667	0.373333	0.11	0.000260951	0.999832	0.00286015	1	0.0403938	0.948953	0.0402672	0.942214
anchoring junction	163	0.674847	0.325153	0.411043	0.104294	1.76031e-06	0.999999	0.0013231	0.999976	0.0352623	0.951296	0.0407923	0.951251
early endosome	107	0.691589	0.308411	0.429907	0.102804	2.29133e-05	0.999991	0.00250653	0.999636	0.0338241	0.948981	0.0315105	0.945421
endosome	386	0.665803	0.334197	0.42228	0.0984456	2.96652e-12	1	1.11369e-07	1	0.0349128	0.955925	0.0352628	0.9556
basolateral plasma membrane	113	0.60177	0.39823	0.318584	0.0973451	0.0125241	0.992473	0.348452	0.999863	0.0353503	0.949889	0.275837	0.949155
membrane-bounded vesicle	450	0.675556	0.324444	0.44	0.0955556	1.66533e-15	1	8.12299e-11	1	0.0378943	0.954006	0.0365317	0.955837
cell projection membrane	116	0.577586	0.422414	0.387931	0.0948276	0.0403023	0.973465	0.0233834	0.999917	0.0487621	0.936327	0.0447287	0.94681
perinuclear region of cytoplasm	330	0.69697	0.30303	0.448485	0.0939394	2.63123e-14	1	4.13328e-09	1	0.0375176	0.952884	0.0361229	0.95818
cytoplasmic vesicle	586	0.662116	0.337884	0.426621	0.0938567	0	1	1.40337e-11	1	0.0427185	0.949692	0.039787	0.951302
axon	130	0.615385	0.384615	0.384615	0.0923077	0.00314354	0.998196	0.0208701	0.999976	0.038431	0.946246	0.0422999	0.945697
actin cytoskeleton	137	0.678832	0.321168	0.467153	0.0875912	7.41377e-06	0.999997	2.0906e-05	0.999993	0.0357309	0.949104	0.0383909	0.944365
external side of plasma membrane	128	0.640625	0.359375	0.40625	0.0859375	0.000498946	0.999742	0.00568461	0.999989	0.035422	0.949607	0.0319205	0.951516
soluble fraction	320	0.690625	0.309375	0.41875	0.084375	3.77809e-13	1	2.47381e-06	1	0.0347344	0.955775	0.0392537	0.951059
vacuole	179	0.648045	0.351955	0.296089	0.0837989	1.80428e-05	0.999991	0.550051	1	0.0395291	0.946492	0.548005	0.946902
ubiquitin ligase complex	132	0.681818	0.318182	0.477273	0.0833333	7.85087e-06	0.999997	1.03894e-05	0.999995	0.0412589	0.94243	0.0374207	0.948212
apical plasma membrane	163	0.631902	0.368098	0.435583	0.0797546	0.000222412	0.99988	0.000128071	1	0.0418304	0.943527	0.0375701	0.950552
membrane raft	151	0.675497	0.324503	0.470199	0.0794702	3.8615e-06	0.999998	5.73596e-06	0.999999	0.0398936	0.945337	0.0402611	0.946241
anchored to membrane	132	0.590909	0.409091	0.340909	0.0757576	0.0144236	0.990899	0.161593	0.999999	0.0391623	0.946896	0.10327	0.947265
intracellular organelle lumen	113	0.690265	0.309735	0.424779	0.0707965	1.55206e-05	0.999994	0.00274929	0.999997	0.0388125	0.944231	0.0324322	0.945324
intermediate filament	184	0.48913	0.51087	0.36413	0.0326087	0.565502	0.493276	0.030952	1	0.578287	0.444895	0.0488599	0.94922
MHC protein complex	118	0.864407	0.135593	0.5	0	0	1	3.12717e-06	1	0.0386326	0.944335	0.0323477	0.94903

## Sheet: GO MF
		Ratio				p-Value				q-value
pI	Total protein	less 7	more 7	less6	more 9	less 7	more 7	less6	more 9	less 7	more 7	less6	more 9
calcium ion binding	652	0.82362	0.17638	0.682515	0.0429448	0	1	0	1	0.0419174	0.950722	0.0334611	0.951612
guanyl-nucleotide exchange factor activity	151	0.735099	0.264901	0.397351	0.0463576	9.42463e-10	1	0.00560889	1	0.0356708	0.950337	0.0371659	0.946186
metal ion transmembrane transporter activity	128	0.617188	0.382812	0.304688	0.0546875	0.00296897	0.99831	0.46683	1	0.0387218	0.945874	0.419608	0.947635
metallopeptidase activity	183	0.617486	0.382514	0.327869	0.0601093	0.000426387	0.999754	0.208495	1	0.0358501	0.951254	0.140308	0.956597
cysteine-type peptidase activity	147	0.659864	0.340136	0.462585	0.0680272	2.91586e-05	0.999986	1.75826e-05	1	0.0347605	0.951188	0.0360409	0.946658
ligase activity, forming carbon-nitrogen bonds	280	0.664286	0.335714	0.375	0.0714286	3.83521e-09	1	0.00322807	1	0.0425486	0.946462	0.0446257	0.951883
unfolded protein binding	112	0.625	0.375	0.4375	0.0714286	0.00318375	0.998253	0.00117742	0.999996	0.0370483	0.946362	0.0345843	0.944833
GTPase binding	110	0.727273	0.272727	0.4	0.0727273	4.3275e-07	1	0.0140337	0.999995	0.032733	0.950202	0.0375929	0.94561
protein complex binding	247	0.65587	0.34413	0.445344	0.0728745	1.3782e-07	1	5.92691e-07	1	0.0427086	0.945572	0.041731	0.946775
receptor signaling protein activity	162	0.598765	0.401235	0.351852	0.0802469	0.00410168	0.997467	0.0793022	1	0.0356683	0.950641	0.062174	0.950781
phospholipid binding	192	0.65625	0.34375	0.380208	0.0833333	3.10656e-06	0.999998	0.00861959	1	0.0354936	0.952145	0.0397416	0.947159
sugar binding	199	0.648241	0.351759	0.336683	0.0854271	6.15509e-06	0.999997	0.131228	1	0.0292884	0.95927	0.0780477	0.956119
protein tyrosine kinase activity	139	0.683453	0.316547	0.273381	0.0863309	3.78255e-06	0.999998	0.764969	0.999995	0.039695	0.944802	0.805314	0.945242
thiolester hydrolase activity	104	0.605769	0.394231	0.384615	0.0865385	0.0130879	0.992287	0.0357813	0.999937	0.0351335	0.948802	0.0457625	0.951238
cytokine binding	113	0.539823	0.460177	0.389381	0.0884956	0.180077	0.865175	0.023161	0.999957	0.117913	0.876987	0.040444	0.948575
carboxylesterase activity	100	0.6	0.4	0.28	0.09	0.0197179	0.988148	0.688475	0.999873	0.0455255	0.936911	0.735589	0.937196
kinase binding	209	0.631579	0.368421	0.435407	0.0956938	3.2756e-05	0.999982	1.60831e-05	1	0.0352893	0.952484	0.0347532	0.947555
peptidase activity	591	0.57868	0.42132	0.341794	0.0998308	1.22998e-05	0.999992	0.010817	1	0.0312472	0.962033	0.0345634	0.954979
enzyme binding	641	0.655226	0.344774	0.424337	0.101404	0	1	3.58769e-12	1	0.0334831	0.960003	0.0349772	0.956324
magnesium ion binding	164	0.603659	0.396341	0.268293	0.103659	0.00265245	0.998392	0.820589	0.99998	0.0379175	0.948652	0.857275	0.940979
identical protein binding	697	0.635581	0.364419	0.406026	0.106169	7.32747e-15	1	4.10209e-10	1	0.0426559	0.95048	0.0380724	0.953641
cytoskeletal protein binding	522	0.695402	0.304598	0.482759	0.10728	0	1	0	1	0.038961	0.953596	0.0306879	0.953874
anion transmembrane transporter activity	148	0.445946	0.554054	0.22973	0.114865	0.88868	0.145919	0.974344	0.999779	0.892933	0.0986088	0.937232	0.949863
protein dimerization activity	590	0.627119	0.372881	0.39661	0.115254	1.71718e-11	1	1.34225e-07	1	0.035343	0.957575	0.0343515	0.954265
endopeptidase regulator activity	154	0.636364	0.363636	0.409091	0.116883	0.000214764	0.999886	0.00207379	0.999775	0.0332762	0.952627	0.0308351	0.956329
protein heterodimerization activity	221	0.58371	0.41629	0.361991	0.117647	0.00386058	0.997446	0.0231292	0.999983	0.0365052	0.951904	0.0465311	0.955673
peptidase inhibitor activity	159	0.622642	0.377358	0.408805	0.119497	0.00062259	0.99965	0.0018181	0.999739	0.0393463	0.945944	0.0382057	0.941789
hydrolase activity, acting on carbon-nitrogen (but not peptide) bonds	117	0.649573	0.350427	0.307692	0.119658	0.000426076	0.999788	0.443113	0.998634	0.0375877	0.945731	0.393652	0.945017
hydrolase activity, acting on glycosyl bonds	116	0.594828	0.405172	0.318966	0.12069	0.0169289	0.989541	0.34241	0.998426	0.0379976	0.947252	0.245324	0.944927
SH3 domain binding	107	0.598131	0.401869	0.317757	0.121495	0.0179219	0.989111	0.361076	0.997602	0.040359	0.942934	0.279157	0.951078
phosphoric ester hydrolase activity	345	0.626087	0.373913	0.362319	0.121739	3.28255e-07	1	0.00555404	1	0.0384143	0.952071	0.0363016	0.959296
transferase activity, transferring phosphorus-containing groups	911	0.588364	0.411636	0.278814	0.121844	1.80734e-09	1	0.908651	1	0.0399675	0.953904	0.920404	0.957575
coenzyme binding	180	0.377778	0.622222	0.133333	0.122222	0.999272	0.00121709	1	0.999827	0.94655	0.0400122	0.955608	0.953535
growth factor binding	112	0.607143	0.392857	0.4375	0.125	0.00951689	0.994399	0.00117742	0.997253	0.0360332	0.948456	0.031266	0.945167
ATPase activity, coupled to movement of substances	104	0.519231	0.480769	0.259615	0.125	0.326766	0.74066	0.832344	0.996352	0.266372	0.748226	0.860616	0.942286
ligand-gated channel activity	128	0.453125	0.546875	0.234375	0.125	0.836964	0.210582	0.955601	0.998437	0.859961	0.139256	0.930284	0.953344
motor activity	143	0.692308	0.307692	0.461538	0.125874	9.48485e-07	1	2.53609e-05	0.998979	0.0358205	0.949357	0.03785	0.940486
purine nucleoside binding	1640	0.557317	0.442683	0.278049	0.12622	2.43398e-08	1	0.969528	1	0.0383849	0.957262	0.944622	0.957227
GTPase activity	217	0.645161	0.354839	0.437788	0.129032	3.71785e-06	0.999998	8.07975e-06	0.999861	0.0383914	0.949318	0.0389045	0.950639
protein domain specific binding	402	0.656716	0.343284	0.405473	0.129353	1.46669e-11	1	2.27999e-06	1	0.0417133	0.949078	0.04081	0.95349
GTPase regulator activity	424	0.634434	0.365566	0.34434	0.129717	1.93768e-09	1	0.0208216	1	0.0356337	0.955766	0.0457016	0.947877
oxidoreductase activity, acting on CH-OH group of donors	115	0.365217	0.634783	0.104348	0.130435	0.997808	0.00392438	1	0.995957	0.941274	0.0412079	0.942591	0.945425
passive transmembrane transporter activity	412	0.497573	0.502427	0.279126	0.131068	0.436705	0.602129	0.81509	0.999999	0.411427	0.60364	0.855558	0.952953
ribonucleotide binding	1880	0.579255	0.420745	0.306383	0.131383	1.55431e-15	1	0.207689	1	0.0425176	0.953167	0.149628	0.961531
purine nucleotide binding	1964	0.563136	0.436864	0.295316	0.131874	2.47576e-11	1	0.614599	1	0.0448278	0.950909	0.642563	0.953
oxidoreductase activity, acting on paired donors, with incorporation or reduction of molecular oxygen	140	0.357143	0.642857	0.192857	0.135714	0.999555	0.000817108	0.99831	0.996844	0.947251	0.0375856	0.944573	0.946699
hydrolase activity, acting on acid anhydrides, catalyzing transmembrane movement of substances	105	0.504762	0.495238	0.247619	0.142857	0.438454	0.636991	0.893671	0.985773	0.374757	0.650954	0.896806	0.943923
active transmembrane transporter activity	346	0.450867	0.549133	0.216763	0.144509	0.947051	0.0657525	0.999756	0.999922	0.930219	0.0619988	0.952644	0.958966
transferase activity, transferring one-carbon groups	179	0.530726	0.469274	0.307263	0.145251	0.170302	0.865025	0.419907	0.996749	0.106496	0.888176	0.363218	0.947544
hydrolase activity, acting on ester bonds	722	0.585873	0.414127	0.3241	0.145429	1.86129e-07	1	0.0646422	1	0.0434791	0.94963	0.0650009	0.958136
lipase activity	103	0.572816	0.427184	0.291262	0.145631	0.0621245	0.958681	0.595946	0.981957	0.0469087	0.938939	0.592693	0.942362
guanyl nucleotide binding	394	0.598985	0.401015	0.370558	0.147208	1.16922e-05	0.999993	0.00106225	0.999949	0.0393082	0.951744	0.0335921	0.957868
hydrolase activity, acting on acid anhydrides	776	0.595361	0.404639	0.363402	0.153351	2.90116e-09	1	3.76218e-05	1	0.0360037	0.957644	0.0425858	0.953124
iron ion binding	215	0.427907	0.572093	0.204651	0.153488	0.975906	0.0330405	0.999279	0.995941	0.943828	0.0455238	0.955238	0.951069
transcription coactivator activity	216	0.569444	0.430556	0.398148	0.157407	0.0136149	0.990501	0.00100224	0.993802	0.0404178	0.948031	0.0412478	0.946571
primary active transmembrane transporter activity	114	0.464912	0.535088	0.22807	0.157895	0.752958	0.31	0.961762	0.967548	0.791574	0.218419	0.935984	0.934426
serine hydrolase activity	179	0.463687	0.536313	0.234637	0.167598	0.802009	0.242429	0.975997	0.973297	0.838777	0.163589	0.942142	0.932774
ATPase activity	340	0.555882	0.444118	0.3	0.167647	0.0105889	0.992121	0.487395	0.995582	0.0388472	0.952291	0.451646	0.95406
potassium channel activity	130	0.515385	0.484615	0.315385	0.169231	0.331354	0.729756	0.362742	0.947516	0.245726	0.766161	0.282792	0.921439
protein C-terminus binding	146	0.664384	0.335616	0.452055	0.171233	1.91492e-05	0.999991	5.64617e-05	0.950071	0.0338197	0.951584	0.0301066	0.930778
tubulin binding	105	0.609524	0.390476	0.380952	0.171429	0.0103571	0.99398	0.0415866	0.921849	0.0320371	0.952125	0.0394128	0.915475
DNA regulatory region binding	128	0.585938	0.414062	0.296875	0.171875	0.0208899	0.986592	0.544035	0.937334	0.0456632	0.938724	0.522548	0.919841
transcription factor binding	528	0.568182	0.431818	0.348485	0.176136	0.000246091	0.999824	0.006299	0.996985	0.0331784	0.959614	0.0344496	0.959713
substrate-specific transmembrane transporter activity	829	0.475271	0.524729	0.248492	0.178528	0.852554	0.164414	0.999458	0.999456	0.886788	0.111065	0.95945	0.957179
cation binding	3894	0.511556	0.488444	0.305855	0.182075	0.00425665	0.99617	0.118846	1	0.039714	0.957331	0.0950322	0.957647
nucleotidyltransferase activity	128	0.539062	0.460938	0.296875	0.1875	0.16632	0.874159	0.544035	0.860368	0.0976291	0.895833	0.531529	0.867942
translation factor activity, nucleic acid binding	100	0.64	0.36	0.44	0.19	0.00204288	0.99895	0.00178004	0.819922	0.0335187	0.949618	0.0304584	0.836873
Ras GTPase activator activity	102	0.617647	0.382353	0.333333	0.196078	0.00728179	0.995905	0.247428	0.778875	0.0328718	0.949863	0.166923	0.791196
helicase activity	145	0.489655	0.510345	0.22069	0.206897	0.56007	0.506174	0.985524	0.711875	0.547742	0.478817	0.943923	0.733105
receptor activity	1715	0.36035	0.63965	0.196501	0.218076	1	0	1	0.709956	0.956412	0.0391461	0.95882	0.757076
calmodulin binding	141	0.567376	0.432624	0.390071	0.219858	0.0444092	0.969348	0.0117979	0.570365	0.0458561	0.941376	0.0373088	0.578397
receptor binding	944	0.491525	0.508475	0.295551	0.223517	0.537148	0.489396	0.577997	0.501846	0.531148	0.479612	0.583019	0.50149
olfactory receptor activity	422	0.0521327	0.947867	0.00236967	0.227488	1	0	1	0.433282	0.957593	0.0344062	0.953338	0.397698
transcription corepressor activity	149	0.550336	0.449664	0.302013	0.228188	0.0908019	0.933267	0.487601	0.472962	0.0746526	0.914571	0.469462	0.403552
inorganic cation transmembrane transporter activity	216	0.472222	0.527778	0.240741	0.231481	0.747551	0.298086	0.974612	0.409798	0.782322	0.225282	0.947302	0.352119
UDP-glycosyltransferase activity	125	0.224	0.776	0.056	0.248	1	5.2865e-10	1	0.282578	0.955394	0.0297972	0.950811	0.181321
nuclease activity	169	0.473373	0.526627	0.230769	0.254438	0.717603	0.33681	0.979394	0.186094	0.766944	0.244518	0.949172	0.107219
structure-specific DNA binding	153	0.496732	0.503268	0.254902	0.254902	0.490095	0.574191	0.897065	0.196311	0.466478	0.559266	0.912047	0.127679
transferase activity, transferring acyl groups	216	0.342593	0.657407	0.175926	0.263889	0.999997	5.44897e-06	0.999988	0.0880683	0.957316	0.0318286	0.954118	0.0734734
polysaccharide binding	167	0.491018	0.508982	0.275449	0.275449	0.545865	0.516005	0.763507	0.0646468	0.540242	0.484595	0.795153	0.052175
sequence-specific DNA binding	652	0.420245	0.579755	0.25	0.291411	0.999927	0.000100234	0.997483	2.16808e-05	0.960618	0.0329211	0.961562	0.0334974
transferase activity, transferring glycosyl groups	261	0.298851	0.701149	0.0957854	0.302682	1	1.26033e-10	1	0.00164921	0.943367	0.0448468	0.944772	0.040207
cytokine receptor binding	187	0.427807	0.572193	0.235294	0.304813	0.968095	0.0440209	0.97711	0.00572228	0.943018	0.0458375	0.940784	0.0351265
DNA binding	2380	0.361765	0.638235	0.198739	0.341176	1	0	1	0	0.962253	0.0342021	0.959215	0.0394302
hormone activity	111	0.414414	0.585586	0.243243	0.342342	0.95981	0.0597619	0.916465	0.00265472	0.936486	0.05002	0.912245	0.0400573
growth factor activity	163	0.312883	0.687117	0.208589	0.368098	0.999999	2.3145e-06	0.996216	1.77957e-05	0.950314	0.0358635	0.946518	0.0316056
RNA binding	756	0.342593	0.657407	0.189153	0.392857	1	0	1	0	0.954605	0.0388324	0.955341	0.0405725
cytokine activity	203	0.320197	0.679803	0.17734	0.394089	1	4.35388e-07	0.999973	2.7586e-08	0.956917	0.0312481	0.954964	0.0351062
peptide receptor activity	114	0.131579	0.868421	0.0263158	0.45614	1	3.33067e-16	1	2.87661e-08	0.945572	0.0369402	0.945665	0.033239
G-protein-coupled receptor binding	141	0.361702	0.638298	0.262411	0.460993	0.999366	0.00114086	0.84586	3.25166e-10	0.947444	0.0376613	0.861721	0.031747

## Sheet: GO BP
		Ratio				p-Value				q-value
pI	Total protein	less 7	more 7	less6	more 9	less 7	more 7	less6	more 9	less 7	more 7	less6	more 9
homophilic cell adhesion	139	0.964029	0.0359712	0.899281	0.0143885	0	1	0	1	0.0333809	0.951582	0.0431453	0.948736
microtubule-based movement	112	0.803571	0.196429	0.571429	0.0535714	9.32543e-12	1	1.51678e-09	1	0.0326127	0.951113	0.0357182	0.948253
Golgi vesicle transport	131	0.793893	0.206107	0.549618	0.0534351	9.76108e-13	1	1.57007e-09	1	0.0319469	0.953466	0.0316814	0.95286
cell-cell adhesion	292	0.753425	0.246575	0.606164	0.0753425	0	1	0	1	0.0332037	0.957075	0.0347059	0.947192
regulation of peptidase activity	106	0.707547	0.292453	0.471698	0.169811	5.45391e-06	0.999998	0.000118099	0.928738	0.0365978	0.945361	0.0317413	0.920733
membrane invagination	211	0.706161	0.293839	0.473934	0.056872	2.01556e-10	1	4.8837e-08	1	0.0398147	0.947789	0.0372149	0.948602
cytoskeleton organization	429	0.701632	0.298368	0.440559	0.0885781	0	1	1.91619e-10	1	0.0409975	0.950091	0.0403208	0.950355
protein modification by small protein conjugation or removal	259	0.698842	0.301158	0.436293	0.0772201	1.01531e-11	1	1.45118e-06	1	0.0386016	0.950316	0.034628	0.947093
cellular protein complex assembly	149	0.684564	0.315436	0.42953	0.174497	1.49927e-06	0.999999	0.000426501	0.940402	0.0335298	0.952586	0.0351976	0.927167
microtubule cytoskeleton organization	129	0.682171	0.317829	0.410853	0.147287	9.55254e-06	0.999996	0.00401779	0.988464	0.0324775	0.952266	0.0366486	0.943369
regulation of defense response	160	0.68125	0.31875	0.33125	0.09375	9.64052e-07	1	0.200049	0.999995	0.037877	0.948206	0.134535	0.949497
proteolysis involved in cellular protein catabolic process	300	0.68	0.32	0.456667	0.08	2.87171e-11	1	3.77455e-09	1	0.0297508	0.960858	0.0301393	0.955412
regulation of cellular component biogenesis	158	0.677215	0.322785	0.436709	0.120253	1.87649e-06	0.999999	0.000143885	0.9997	0.0361858	0.949852	0.038786	0.945373
regulation of small GTPase mediated signal transduction	169	0.674556	0.325444	0.366864	0.0650888	1.18902e-06	0.999999	0.031578	1	0.0422436	0.94342	0.046632	0.947806
cellular aromatic compound metabolic process	141	0.673759	0.326241	0.29078	0.070922	9.66605e-06	0.999996	0.605448	1	0.0349131	0.949967	0.623043	0.952584
regulation of actin filament-based process	98	0.663265	0.336735	0.397959	0.122449	0.000463524	0.999784	0.0216837	0.996338	0.0300945	0.953621	0.0380673	0.943953
muscle system process	168	0.660714	0.339286	0.482143	0.166667	7.3366e-06	0.999996	3.61978e-07	0.971751	0.0337215	0.953245	0.0327763	0.939182
innate immune response	152	0.657895	0.342105	0.315789	0.0460526	2.66354e-05	0.999987	0.343226	1	0.0356438	0.949575	0.274161	0.942597
protein transport	758	0.654354	0.345646	0.463061	0.139842	0	1	0	1	0.0435507	0.949893	0.0383135	0.952307
intracellular transport	662	0.654079	0.345921	0.478852	0.148036	0	1	0	1	0.0380841	0.955007	0.0380632	0.957252
response to virus	146	0.650685	0.349315	0.383562	0.10274	7.92313e-05	0.99996	0.0161261	0.999955	0.0386795	0.945837	0.0424237	0.948123
cellular amino acid derivative metabolic process	177	0.649718	0.350282	0.372881	0.0677966	1.64335e-05	0.999992	0.0190095	1	0.0353583	0.951785	0.0406428	0.940932
protein localization	125	0.648	0.352	0.432	0.16	0.000314851	0.999842	0.000978678	0.968718	0.0360586	0.947494	0.0325912	0.929161
regulation of anatomical structure size	125	0.648	0.352	0.384	0.168	0.000314851	0.999842	0.0239259	0.948326	0.0337374	0.950935	0.0434807	0.93622
organelle fission	215	0.637209	0.362791	0.418605	0.148837	1.21953e-05	0.999993	0.000104416	0.997664	0.0372372	0.950581	0.0319394	0.950917
response to protein stimulus	118	0.635593	0.364407	0.508475	0.110169	0.00118226	0.999377	1.26957e-06	0.999523	0.0371901	0.94587	0.0349433	0.950509
dephosphorylation	148	0.635135	0.364865	0.405405	0.0945946	0.000315857	0.999832	0.003329	0.999989	0.0389712	0.946234	0.0333673	0.950027
regulation of cell adhesion	156	0.634615	0.365385	0.397436	0.0897436	0.00023201	0.999876	0.00490476	0.999997	0.0353532	0.950577	0.0346557	0.95241
regulation of cellular component organization	560	0.630357	0.369643	0.396429	0.128571	1.96455e-11	1	2.9154e-07	1	0.0381566	0.954701	0.0395364	0.953311
regulation of cell projection organization	135	0.62963	0.37037	0.377778	0.125926	0.000889705	0.999517	0.0279996	0.998649	0.0330599	0.952689	0.0374042	0.948467
response to radiation	217	0.626728	0.373272	0.396313	0.156682	4.33115e-05	0.999976	0.00118112	0.994367	0.033475	0.95542	0.035524	0.948515
regulation of transcription regulator activity	150	0.626667	0.373333	0.366667	0.0933333	0.000617879	0.999659	0.0412759	0.999992	0.0334451	0.952274	0.0468288	0.95491
cell cycle phase	328	0.625	0.375	0.405488	0.158537	7.75492e-07	1	1.86349e-05	0.998671	0.040268	0.949817	0.0419377	0.947025
protein oligomerization	194	0.623711	0.376289	0.345361	0.0927835	0.000149717	0.999916	0.086293	1	0.03393	0.953852	0.0670386	0.949859
proteolysis	731	0.622435	0.377565	0.387141	0.0930233	4.34097e-13	1	9.38554e-08	1	0.0349299	0.958432	0.0369352	0.956296
regulation of binding	217	0.62212	0.37788	0.359447	0.101382	7.62869e-05	0.999957	0.029121	0.999999	0.0358756	0.95214	0.0407079	0.951731
regulation of protein localization	177	0.621469	0.378531	0.40678	0.079096	0.000356257	0.999798	0.00125817	1	0.0373814	0.949078	0.0326923	0.950904
nucleobase, nucleoside and nucleotide metabolic process	308	0.62013	0.37987	0.272727	0.155844	3.81758e-06	0.999998	0.850503	0.998813	0.0365759	0.953252	0.869012	0.955895
peptidyl-amino acid modification	163	0.619632	0.380368	0.380368	0.0981595	0.000704349	0.999599	0.0144046	0.999992	0.0369473	0.949505	0.0362339	0.948798
regulation of vesicle-mediated transport	126	0.619048	0.380952	0.380952	0.0952381	0.00279904	0.998419	0.0277233	0.999952	0.0341149	0.950439	0.0460447	0.956821
cellular amino acid and derivative metabolic process	363	0.61708	0.38292	0.294766	0.0606061	9.87792e-07	0.999999	0.573063	1	0.0383733	0.952395	0.579925	0.940947
cellular nitrogen compound biosynthetic process	326	0.616564	0.383436	0.279141	0.134969	3.76719e-06	0.999998	0.790044	0.999983	0.0377709	0.952531	0.832478	0.955537
regulation of I-kappaB kinase/NF-kappaB cascade	130	0.615385	0.384615	0.4	0.107692	0.00314354	0.998196	0.00811848	0.9998	0.0383153	0.945948	0.0392386	0.944157
macromolecule catabolic process	474	0.613924	0.386076	0.375527	0.124473	5.08812e-08	1	0.000149653	1	0.0436054	0.947938	0.0410679	0.946118
regulation of immune system process	427	0.613583	0.386417	0.325527	0.114754	2.48599e-07	1	0.114445	1	0.0376803	0.953521	0.0840072	0.951415
regulation of immune effector process	106	0.613208	0.386792	0.330189	0.113208	0.00815323	0.995326	0.264416	0.998862	0.0382414	0.945198	0.190342	0.938341
cell cycle arrest	111	0.612613	0.387387	0.396396	0.144144	0.00713918	0.995888	0.0166756	0.986462	0.0390936	0.943977	0.0463218	0.940275
response to inorganic substance	242	0.61157	0.38843	0.363636	0.0950413	0.000118998	0.999929	0.015905	1	0.0312786	0.95814	0.0401374	0.94752
regulation of organelle organization	247	0.611336	0.388664	0.380567	0.157895	0.00010489	0.999938	0.00313012	0.995928	0.0312212	0.958472	0.0396521	0.944979
regulation of cellular response to stress	143	0.608392	0.391608	0.384615	0.0839161	0.00340847	0.997982	0.0160206	0.999997	0.0436501	0.94082	0.0470285	0.941142
regulation of catabolic process	296	0.608108	0.391892	0.375	0.172297	3.72025e-05	0.999977	0.00251854	0.987498	0.0398631	0.949542	0.0440718	0.943555
lymphocyte activation	173	0.606936	0.393064	0.33526	0.127168	0.00155957	0.999065	0.159963	0.999564	0.0405693	0.945607	0.108645	0.952097
regulation of protein metabolic process	652	0.605828	0.394172	0.381902	0.136503	2.28595e-09	1	1.899e-06	1	0.03261	0.961012	0.0351606	0.958629
programmed cell death	506	0.604743	0.395257	0.385375	0.164032	1.83896e-07	1	1.26197e-05	0.999658	0.0393997	0.952479	0.0337856	0.954247
small GTPase mediated signal transduction	296	0.60473	0.39527	0.347973	0.131757	6.06636e-05	0.999963	0.034829	0.999979	0.0345242	0.955489	0.0469308	0.953801
protein folding	172	0.604651	0.395349	0.424419	0.145349	0.00195161	0.998819	0.000272941	0.996173	0.0383634	0.948095	0.0358252	0.948213
heart development	126	0.603175	0.396825	0.34127	0.174603	0.00799358	0.995197	0.166029	0.925535	0.0370265	0.947941	0.110399	0.907117
response to cytokine stimulus	108	0.601852	0.398148	0.388889	0.12963	0.0143488	0.991399	0.0266184	0.995283	0.0385975	0.945283	0.0365458	0.94792
nuclear transport	118	0.601695	0.398305	0.483051	0.152542	0.0109384	0.99341	1.72026e-05	0.978755	0.0322527	0.952701	0.0360086	0.938067
regulation of cell death	868	0.601382	0.398618	0.384793	0.154378	3.02682e-11	1	1.36974e-08	1	0.0411056	0.95289	0.0403762	0.948813
response to peptide hormone stimulus	188	0.601064	0.398936	0.351064	0.101064	0.00171928	0.998942	0.0658366	0.999996	0.0424398	0.944384	0.0587884	0.943106
regulation of DNA metabolic process	132	0.598485	0.401515	0.424242	0.159091	0.00910082	0.99442	0.0013379	0.973584	0.032309	0.953147	0.034527	0.938661
regulation of GTPase activity	144	0.597222	0.402778	0.319444	0.1875	0.00725603	0.995513	0.314219	0.872312	0.0405473	0.944212	0.241226	0.890267
regulation of cell cycle	386	0.595855	0.404145	0.391192	0.163212	2.45839e-05	0.999984	4.8532e-05	0.998707	0.0397367	0.951245	0.0346418	0.950864
regulation of response to external stimulus	190	0.594737	0.405263	0.336842	0.152632	0.0028435	0.998206	0.136461	0.994256	0.0375421	0.949183	0.0954876	0.952124
regulation of response to stimulus	538	0.592937	0.407063	0.334572	0.120818	1.36456e-06	0.999999	0.0342521	1	0.0468245	0.944704	0.0547912	0.943198
one-carbon metabolic process	130	0.592308	0.407692	0.330769	0.1	0.0139143	0.991273	0.232478	0.999927	0.0393977	0.945913	0.146908	0.950388
cellular catabolic process	743	0.592194	0.407806	0.340511	0.110363	1.75896e-08	1	0.00589503	1	0.0389324	0.954443	0.0419472	0.951227
cell part morphogenesis	132	0.590909	0.409091	0.371212	0.136364	0.0144236	0.990899	0.0419393	0.995812	0.0404961	0.944725	0.0459313	0.953995
protein maturation	117	0.589744	0.410256	0.307692	0.0769231	0.0216547	0.986359	0.443113	0.999994	0.0396296	0.945266	0.387096	0.945041
protein targeting	168	0.589286	0.410714	0.470238	0.160714	0.00720621	0.995378	1.75168e-06	0.982509	0.0456625	0.939971	0.0407362	0.93889
regulation of mitotic cell cycle	168	0.589286	0.410714	0.375	0.178571	0.00720621	0.995378	0.0189879	0.934448	0.0396391	0.946323	0.0390929	0.91578
regulation of intracellular transport	102	0.588235	0.411765	0.382353	0.0392157	0.0327103	0.979435	0.0414026	1	0.0466251	0.937525	0.0508624	0.945371
regulation of hydrolase activity	380	0.586842	0.413158	0.376316	0.221053	0.000121716	0.999919	0.000571516	0.559572	0.0364572	0.954512	0.0358145	0.536058
di-, tri-valent inorganic cation transport	179	0.586592	0.413408	0.324022	0.167598	0.00697631	0.995468	0.245145	0.973297	0.0323155	0.955908	0.165826	0.94662
phosphorus metabolic process	867	0.585928	0.414072	0.303345	0.134948	1.06665e-08	1	0.373863	1	0.044878	0.948582	0.32383	0.953725
signal transmission via phosphorylation event	239	0.585774	0.414226	0.309623	0.133891	0.00224442	0.998524	0.369086	0.999843	0.0350535	0.953834	0.273103	0.950955
regulation of signaling process	702	0.584046	0.415954	0.337607	0.123932	4.57881e-07	1	0.0114271	1	0.0373863	0.955832	0.0393446	0.960156
response to oxidative stress	187	0.57754	0.42246	0.326203	0.112299	0.0117085	0.992116	0.219811	0.999972	0.0377439	0.950125	0.146195	0.949332
regulation of cellular component movement	248	0.576613	0.423387	0.334677	0.157258	0.00458358	0.996873	0.115239	0.996292	0.0411034	0.947708	0.0764314	0.950236
regulation of cell activation	191	0.575916	0.424084	0.34555	0.115183	0.0123146	0.991651	0.087264	0.999962	0.0357139	0.952882	0.0591913	0.949912
anatomical structure homeostasis	106	0.575472	0.424528	0.349057	0.0943396	0.0528925	0.965091	0.147724	0.999855	0.048175	0.937185	0.0821811	0.945572
leukocyte differentiation	113	0.575221	0.424779	0.371681	0.168142	0.0473392	0.968611	0.0551737	0.939887	0.0409752	0.945773	0.04961	0.927643
signal transduction	1759	0.569642	0.430358	0.339397	0.16714	7.09466e-12	1	4.61858e-05	1	0.0348061	0.96112	0.0366505	0.961813
regulation of locomotion	248	0.568548	0.431452	0.334677	0.177419	0.00940979	0.993383	0.115239	0.968047	0.0406425	0.947909	0.0826434	0.935429
macromolecular complex assembly	678	0.567847	0.432153	0.367257	0.227139	3.78621e-05	0.999973	4.76895e-05	0.414755	0.0396692	0.953438	0.0368445	0.348806
macromolecule modification	1617	0.5671	0.4329	0.324057	0.150278	2.23338e-10	1	0.00935993	1	0.0401606	0.955131	0.0447767	0.95347
regulation of transferase activity	411	0.56691	0.43309	0.333333	0.131387	0.00134022	0.99904	0.0640469	0.999999	0.0410053	0.950422	0.0617442	0.952843
regulation of localization	745	0.566443	0.433557	0.357047	0.161074	2.2428e-05	0.999984	0.000232207	0.999993	0.0375818	0.956102	0.0389685	0.955998
regulation of cytokine production	205	0.565854	0.434146	0.321951	0.15122	0.02051	0.985527	0.246985	0.996254	0.0406556	0.947866	0.17088	0.950648
heterocycle metabolic process	343	0.565598	0.434402	0.271137	0.151603	0.00368521	0.997356	0.876401	0.999677	0.0360769	0.954651	0.909017	0.954394
lipid transport	138	0.565217	0.434783	0.289855	0.123188	0.0515021	0.964217	0.614214	0.999099	0.0525978	0.934545	0.621175	0.94813
enzyme linked receptor protein signaling pathway	321	0.563863	0.436137	0.286604	0.17757	0.00579609	0.995821	0.692591	0.981583	0.0330321	0.958123	0.723616	0.945826
small molecule biosynthetic process	445	0.561798	0.438202	0.25618	0.148315	0.00179716	0.998685	0.978439	0.999976	0.0356507	0.95637	0.942373	0.964284
regulation of catalytic activity	924	0.560606	0.439394	0.347403	0.187229	1.27998e-05	0.999991	0.000506555	0.997211	0.036137	0.958254	0.0333295	0.953747
regulation of signaling pathway	935	0.559358	0.440642	0.321925	0.146524	1.60758e-05	0.999988	0.0549822	1	0.0345257	0.959857	0.0578254	0.951262
response to oxygen levels	161	0.559006	0.440994	0.354037	0.161491	0.052967	0.962086	0.0715911	0.979399	0.0567628	0.931348	0.0640443	0.939126
hemopoietic or lymphoid organ development	113	0.557522	0.442478	0.362832	0.230088	0.098039	0.930818	0.081115	0.466003	0.0753293	0.912163	0.0616521	0.418874
amine metabolic process	404	0.556931	0.443069	0.24505	0.0990099	0.00510519	0.996201	0.992683	1	0.0412351	0.94953	0.951176	0.951417
cellular response to endogenous stimulus	171	0.555556	0.444444	0.321637	0.122807	0.0569861	0.958589	0.27313	0.99974	0.0552895	0.932645	0.184181	0.945274
cellular response to stress	567	0.555556	0.444444	0.333333	0.174603	0.0013224	0.999005	0.0351835	0.998356	0.0372068	0.955499	0.0462666	0.960346
regulation of intracellular protein kinase cascade	337	0.551929	0.448071	0.338279	0.148368	0.015887	0.988007	0.0591387	0.999801	0.0405914	0.950487	0.059827	0.958072
regulation of growth	364	0.549451	0.450549	0.315934	0.184066	0.0161061	0.987704	0.240948	0.971393	0.0409008	0.950377	0.170614	0.943379
protein metabolic process	2558	0.549257	0.450743	0.324472	0.177091	4.50591e-10	1	0.000980813	1	0.03963	0.956626	0.0414542	0.956049
intracellular signaling pathway	1061	0.548539	0.451461	0.314797	0.177191	9.88518e-05	0.999923	0.11569	0.999934	0.035355	0.959411	0.078727	0.955973
regulation of phosphorus metabolic process	562	0.548043	0.451957	0.325623	0.144128	0.0042669	0.996695	0.0803406	0.999999	0.0352665	0.957678	0.0682608	0.952029
carbohydrate catabolic process	106	0.54717	0.45283	0.207547	0.0377358	0.151075	0.890058	0.986471	1	0.10695	0.884833	0.946419	0.938074
embryonic development ending in birth or egg hatching	150	0.546667	0.453333	0.226667	0.16	0.105545	0.921424	0.979726	0.978506	0.0721447	0.917683	0.934595	0.94268
learning or memory	110	0.545455	0.454545	0.354545	0.154545	0.154162	0.886892	0.116648	0.971902	0.104242	0.888474	0.0756901	0.932415
response to corticosteroid stimulus	105	0.542857	0.457143	0.27619	0.12381	0.174294	0.871432	0.721063	0.996825	0.104256	0.889561	0.735814	0.939931
regulation of anatomical structure morphogenesis	319	0.54232	0.45768	0.288401	0.194357	0.0410523	0.96796	0.66665	0.906896	0.0526343	0.938648	0.709561	0.911652
regulation of cell communication	1086	0.540516	0.459484	0.3186	0.157459	0.000631465	0.999493	0.0679801	1	0.0367397	0.957916	0.0619203	0.953761
central nervous system development	100	0.54	0.46	0.37	0.18	0.196958	0.853864	0.0727835	0.878663	0.131996	0.864738	0.0587494	0.88158
DNA recombination	119	0.537815	0.462185	0.302521	0.210084	0.184024	0.860844	0.491057	0.668926	0.107889	0.886461	0.450746	0.683683
glycerolipid metabolic process	162	0.537037	0.462963	0.222222	0.160494	0.144561	0.888374	0.987924	0.981266	0.0877624	0.905042	0.945681	0.93928
alcohol metabolic process	435	0.535632	0.464368	0.248276	0.110345	0.0382326	0.969161	0.991273	1	0.0492107	0.943547	0.95525	0.956497
regulation of cell cycle process	146	0.534247	0.465753	0.356164	0.178082	0.176181	0.863507	0.0747644	0.924075	0.10803	0.88747	0.0556877	0.927014
regulation of developmental process	813	0.533825	0.466175	0.314883	0.191882	0.00886391	0.992715	0.149535	0.988061	0.0425296	0.951276	0.100816	0.952304
cellular response to chemical stimulus	373	0.533512	0.466488	0.319035	0.163539	0.0608435	0.950766	0.199346	0.998392	0.0622044	0.930048	0.141302	0.945401
response to organic cyclic substance	154	0.532468	0.467532	0.305195	0.116883	0.179977	0.859325	0.451993	0.999775	0.123405	0.873385	0.421539	0.947083
DNA metabolic process	536	0.529851	0.470149	0.322761	0.195896	0.0436118	0.963898	0.110757	0.945527	0.0499191	0.943462	0.0773083	0.933212
cellular macromolecular complex assembly	312	0.528846	0.471154	0.352564	0.349359	0.107892	0.911809	0.020683	2.0287e-07	0.0831564	0.910662	0.0472248	0.0354873
regulation of MAP kinase activity	159	0.528302	0.471698	0.314465	0.144654	0.203999	0.838101	0.351948	0.995251	0.133254	0.864804	0.267516	0.945873
homeostatic process	691	0.525326	0.474674	0.319826	0.191027	0.0428501	0.963751	0.108462	0.983792	0.0537625	0.940278	0.076758	0.941919
epidermis development	120	0.525	0.475	0.333333	0.0916667	0.266602	0.789938	0.224894	0.999958	0.186492	0.817639	0.138968	0.956134
cell development	234	0.517094	0.482906	0.311966	0.188034	0.244532	0.794827	0.341758	0.917813	0.159501	0.841838	0.261612	0.907645
regulation of system process	314	0.515924	0.484076	0.347134	0.213376	0.21752	0.81443	0.0328364	0.683508	0.162266	0.838947	0.0508866	0.709758
gamete generation	322	0.515528	0.484472	0.31677	0.226708	0.218357	0.813293	0.245922	0.46032	0.154319	0.846027	0.158812	0.429733
lipid catabolic process	179	0.513966	0.486034	0.268156	0.117318	0.307629	0.74302	0.83059	0.999913	0.234903	0.773952	0.846416	0.945857
polysaccharide metabolic process	113	0.513274	0.486726	0.238938	0.20354	0.363461	0.704635	0.932869	0.726329	0.285746	0.731889	0.92217	0.732123
defense response	605	0.512397	0.487603	0.26281	0.204959	0.170152	0.849926	0.976214	0.87342	0.118561	0.879453	0.942613	0.884082
response to drug	246	0.512195	0.487805	0.308943	0.178862	0.288343	0.753801	0.375382	0.963108	0.212651	0.793625	0.321399	0.934388
response to wounding	381	0.511811	0.488189	0.275591	0.215223	0.238772	0.792087	0.846139	0.665536	0.15275	0.848287	0.864636	0.718519
cellular macromolecule metabolic process	3474	0.509499	0.490501	0.30426	0.221647	0.0144298	0.986881	0.190986	0.599347	0.0452314	0.951622	0.14013	0.616214
cellular nitrogen compound metabolic process	2074	0.507715	0.492285	0.284957	0.213597	0.0747278	0.931599	0.918163	0.870844	0.0711892	0.925968	0.918858	0.901832
secretion	278	0.507194	0.492806	0.338129	0.18705	0.332193	0.710422	0.0805481	0.939079	0.275266	0.734777	0.0649168	0.930531
muscle structure development	140	0.507143	0.492857	0.335714	0.2	0.396021	0.667559	0.186603	0.774489	0.330237	0.68887	0.123348	0.796668
ion transport	762	0.506562	0.493438	0.274278	0.156168	0.224924	0.796594	0.933576	0.999999	0.16341	0.837115	0.922495	0.952676
regulation of nervous system development	238	0.504202	0.495798	0.323529	0.239496	0.382532	0.666113	0.211783	0.294106	0.313629	0.700484	0.134404	0.209787
regulation of homeostatic process	133	0.503759	0.496241	0.345865	0.157895	0.430793	0.636172	0.132504	0.976107	0.350007	0.673114	0.0829395	0.94531
angiogenesis	135	0.503704	0.496296	0.274074	0.185185	0.430278	0.636182	0.756859	0.8799	0.371994	0.65111	0.794239	0.888953
regulation of cell development	274	0.50365	0.49635	0.29562	0.229927	0.377633	0.667608	0.556683	0.416333	0.319816	0.693257	0.569464	0.356228
regulation of cell proliferation	854	0.503513	0.496487	0.285714	0.200234	0.266303	0.756145	0.798198	0.955284	0.19165	0.810802	0.838372	0.930645
system development	650	0.503077	0.496923	0.295385	0.224615	0.3052	0.722146	0.572699	0.479114	0.232223	0.772321	0.593365	0.432344
phospholipid metabolic process	194	0.5	0.5	0.206186	0.175258	0.444859	0.611368	0.998565	0.958186	0.384168	0.63623	0.946154	0.942484
transcription	285	0.498246	0.501754	0.326316	0.217544	0.445649	0.601003	0.161142	0.613405	0.411964	0.605968	0.104802	0.621899
cell migration	279	0.498208	0.501792	0.293907	0.200717	0.44723	0.599944	0.581618	0.835904	0.404307	0.613313	0.596271	0.858099
nucleobase, nucleoside, nucleotide and nucleic acid transport	125	0.496	0.504	0.336	0.288	0.504114	0.567109	0.200726	0.0535836	0.464431	0.564423	0.131657	0.0512462
chromosome organization	523	0.49522	0.50478	0.305927	0.273423	0.466976	0.568073	0.358909	0.00356558	0.454336	0.5594	0.311699	0.0309053
cofactor biosynthetic process	101	0.49505	0.50495	0.29703	0.19802	0.518921	0.560371	0.545649	0.7633	0.502214	0.529972	0.524572	0.779315
small molecule catabolic process	264	0.492424	0.507576	0.212121	0.0833333	0.525299	0.524089	0.999386	1	0.51011	0.509385	0.953606	0.951888
organic acid metabolic process	569	0.492091	0.507909	0.217926	0.114236	0.524369	0.509543	0.999995	1	0.511619	0.502269	0.956252	0.959531
DNA replication	185	0.491892	0.508108	0.318919	0.216216	0.535672	0.523179	0.290046	0.618336	0.528848	0.495526	0.219729	0.628899
regulation of Wnt receptor signaling pathway	102	0.490196	0.509804	0.294118	0.254902	0.557616	0.521323	0.571039	0.25284	0.572908	0.458023	0.579194	0.157314
regulation of neurological system process	147	0.489796	0.510204	0.29932	0.183673	0.558684	0.507125	0.516681	0.897034	0.575642	0.450733	0.511244	0.896125
regulation of lipid metabolic process	133	0.488722	0.511278	0.278195	0.142857	0.568855	0.500184	0.72114	0.992699	0.568179	0.458875	0.753969	0.948385
regulation of ion transport	109	0.486239	0.513761	0.348624	0.201835	0.589447	0.486385	0.145964	0.738392	0.594641	0.434454	0.0878535	0.769687
cellular ketone metabolic process	576	0.486111	0.513889	0.21875	0.119792	0.637668	0.394474	0.999994	1	0.660899	0.349694	0.956059	0.951597
response to extracellular stimulus	245	0.485714	0.514286	0.302041	0.155102	0.609118	0.440985	0.468124	0.997031	0.619431	0.399191	0.446282	0.943887
organ morphogenesis	350	0.485714	0.514286	0.265714	0.231429	0.621344	0.420284	0.918732	0.373948	0.654362	0.360037	0.918675	0.313408
cell differentiation	1082	0.484288	0.515712	0.286506	0.210721	0.720751	0.300638	0.810212	0.852312	0.773641	0.230185	0.856707	0.872736
carbohydrate metabolic process	533	0.4803	0.5197	0.228893	0.202627	0.730293	0.299487	0.999876	0.886827	0.763357	0.242465	0.95317	0.899199
RNA biosynthetic process	235	0.476596	0.523404	0.323404	0.217021	0.710609	0.335822	0.214707	0.614943	0.735179	0.27677	0.151535	0.618679
amine transport	114	0.473684	0.526316	0.289474	0.166667	0.69	0.379048	0.613411	0.945283	0.706636	0.312879	0.592447	0.926751
cofactor metabolic process	203	0.472906	0.527094	0.231527	0.157635	0.735921	0.312183	0.9861	0.992228	0.777461	0.230515	0.952081	0.941649
regulation of secretion	245	0.469388	0.530612	0.261224	0.232653	0.785661	0.253729	0.9103	0.383833	0.810341	0.193208	0.913635	0.320608
cell surface receptor linked signaling pathway	1267	0.466456	0.533544	0.253354	0.241515	0.974008	0.0297039	0.999877	0.0570863	0.954313	0.0412528	0.956668	0.0553214
epithelial cell differentiation	106	0.462264	0.537736	0.292453	0.198113	0.764474	0.299501	0.585766	0.766489	0.802518	0.205951	0.598436	0.784081
synaptic transmission	210	0.461905	0.538095	0.295238	0.195238	0.831521	0.205742	0.560471	0.855825	0.850355	0.149036	0.545884	0.88133
regulation of metabolic process	3985	0.46123	0.53877	0.273275	0.25345	0.999995	5.76016e-06	0.999939	2.19984e-07	0.95646	0.0403536	0.956569	0.038439
sulfur metabolic process	127	0.456693	0.543307	0.23622	0.259843	0.81542	0.235837	0.950301	0.185648	0.839991	0.161354	0.929199	0.117375
carbohydrate biosynthetic process	114	0.45614	0.54386	0.184211	0.263158	0.80838	0.247042	0.998043	0.178767	0.844084	0.156384	0.952032	0.105678
regulation of hormone levels	158	0.455696	0.544304	0.28481	0.183544	0.843355	0.198124	0.670099	0.90484	0.8614	0.136096	0.693794	0.903532
cellular biosynthetic process	1453	0.448727	0.551273	0.244322	0.275981	0.999761	0.000292815	0.999999	5.34979e-07	0.959164	0.0361697	0.955608	0.034527
lipid metabolic process	834	0.447242	0.552758	0.220624	0.184652	0.996601	0.004199	1	0.997609	0.959301	0.0351166	0.956764	0.951163
steroid metabolic process	212	0.443396	0.556604	0.212264	0.150943	0.934127	0.0855409	0.998145	0.996814	0.932425	0.0582221	0.950529	0.947404
Wnt receptor signaling pathway	128	0.4375	0.5625	0.234375	0.257812	0.909525	0.123052	0.955601	0.199155	0.894046	0.0966349	0.927426	0.139001
organic acid biosynthetic process	159	0.427673	0.572327	0.18239	0.201258	0.95757	0.0590142	0.999703	0.774397	0.929518	0.0589606	0.945649	0.816345
mRNA metabolic process	365	0.427397	0.572603	0.254795	0.323288	0.994874	0.00692775	0.971125	5.65595e-06	0.951923	0.0392604	0.940366	0.0379888
tube morphogenesis	123	0.422764	0.577236	0.211382	0.235772	0.949948	0.0718126	0.988304	0.402212	0.930471	0.0564253	0.941443	0.311543
skeletal system development	150	0.42	0.58	0.22	0.26	0.969099	0.0443055	0.987412	0.160893	0.939871	0.0470433	0.940965	0.102505
organic acid catabolic process	117	0.418803	0.581197	0.17094	0.0683761	0.954914	0.0657939	0.999469	0.999999	0.925902	0.060682	0.94087	0.942153
embryonic morphogenesis	285	0.410526	0.589474	0.217544	0.242105	0.997846	0.00312551	0.999154	0.239045	0.953895	0.0357644	0.951519	0.159231
response to bacterium	134	0.402985	0.597015	0.134328	0.30597	0.985085	0.0228938	0.999998	0.0159702	0.952041	0.0349803	0.953786	0.0326089
macromolecule biosynthetic process	783	0.402299	0.597701	0.256705	0.360153	1	1.46028e-07	0.995912	0	0.950095	0.0432333	0.952287	0.0380421
locomotory behavior	273	0.399267	0.600733	0.201465	0.326007	0.999248	0.00114176	0.999894	5.3619e-05	0.953827	0.0357321	0.947604	0.0392402
generation of precursor metabolites and energy	257	0.392996	0.607004	0.241245	0.2607	0.999493	0.000790306	0.982246	0.0854694	0.951952	0.0374069	0.942095	0.0625739
organic acid transport	143	0.384615	0.615385	0.20979	0.188811	0.996377	0.00594808	0.993371	0.863129	0.947576	0.0376668	0.948002	0.885223
ncRNA metabolic process	235	0.374468	0.625532	0.153191	0.306383	0.999903	0.000163515	1	0.00181698	0.95294	0.0359413	0.953255	0.0346741
fatty acid metabolic process	211	0.374408	0.625592	0.184834	0.194313	0.999798	0.000340758	0.999941	0.863803	0.958821	0.0301089	0.956894	0.878583
regionalization	188	0.367021	0.632979	0.191489	0.308511	0.999809	0.000333001	0.999687	0.00402325	0.948949	0.0378055	0.948715	0.0443216
second-messenger-mediated signaling	227	0.352423	0.647577	0.185022	0.356828	0.999993	1.28306e-05	0.999966	2.79679e-06	0.953666	0.0350821	0.950952	0.0371134
chemotaxis	173	0.34104	0.65896	0.144509	0.393064	0.999981	3.77392e-05	0.999999	3.29627e-07	0.96068	0.0274894	0.956774	0.0332348
lipid biosynthetic process	329	0.334347	0.665653	0.139818	0.267477	1	3.64335e-09	1	0.0319026	0.954659	0.0357807	0.953159	0.04346
neuron differentiation	135	0.311111	0.688889	0.155556	0.274074	0.999994	1.37604e-05	0.999961	0.0950316	0.948497	0.0361612	0.945742	0.0664925
neurological system process	947	0.298838	0.701162	0.178458	0.225977	1	0	1	0.428006	0.955856	0.0383308	0.953906	0.399053
G-protein coupled receptor protein signaling pathway	500	0.29	0.71	0.15	0.372	1	0	1	1.65423e-14	0.957795	0.0348889	0.955764	0.0385325
regulation of lyase activity	103	0.281553	0.718447	0.145631	0.38835	0.999996	1.01108e-05	0.999905	0.000111455	0.948561	0.0341316	0.9476	0.0320589
regulation of cyclase activity	101	0.277228	0.722772	0.148515	0.39604	0.999997	8.15307e-06	0.999855	6.69677e-05	0.943809	0.0383613	0.941944	0.0318537
electron transport chain	114	0.27193	0.72807	0.210526	0.342105	1	1.21625e-06	0.986465	0.00238612	0.946965	0.0362636	0.937768	0.036036
glycosylation	114	0.236842	0.763158	0.122807	0.385965	1	1.72976e-08	0.999997	6.17409e-05	0.946083	0.0369214	0.943846	0.0323066
translation	215	0.2	0.8	0.134884	0.67907	1	0	1	0	0.949849	0.0376238	0.947381	0.0333339

## Sheet: CTOE
		Ratio				p-Value				q-value
pI	Total protein	less 7	more 7	less6	more 9	less 7	more 7	less6	more 9	less 7	more 7	less6	more 9
Umbilical cord blood	328	0.469512	0.530488	0.32622	0.317073	0.814448	0.21682	0.142975	4.79705e-05	0.852102	0.147906	0.0957779	0.0331816
Hypothalamus	122	0.52459	0.47541	0.303279	0.270492	0.267379	0.788823	0.482776	0.125942	0.177471	0.826223	0.431861	0.0923943
Prostate	455	0.494505	0.505495	0.263736	0.268132	0.483963	0.553707	0.953357	0.0126528	0.475383	0.539789	0.937754	0.0381946
Adrenal gland	159	0.540881	0.459119	0.389937	0.257862	0.125898	0.90412	0.00796111	0.168049	0.0918251	0.89958	0.0443017	0.100929
Ovary	693	0.487734	0.512266	0.301587	0.251082	0.615131	0.414727	0.43004	0.0412755	0.645549	0.364566	0.37898	0.0511922
Neuroblastoma	163	0.539877	0.460123	0.331288	0.245399	0.127834	0.902187	0.197165	0.2736	0.0831002	0.908971	0.127865	0.202786
Thymus	320	0.53125	0.46875	0.33125	0.240625	0.0897962	0.927134	0.106133	0.243219	0.0779474	0.91462	0.0791165	0.173083
Stomach	159	0.496855	0.503145	0.301887	0.226415	0.487418	0.575621	0.486574	0.491427	0.46024	0.564448	0.451104	0.459339
Urinary bladder	213	0.460094	0.539906	0.267606	0.225352	0.84598	0.189055	0.853081	0.495881	0.873481	0.123065	0.885924	0.473242
Teratocarcinoma	590	0.488136	0.511864	0.291525	0.222034	0.600939	0.431637	0.650493	0.542551	0.637626	0.373878	0.690912	0.516662
Cervix carcinoma	382	0.552356	0.447644	0.374346	0.219895	0.0103741	0.992156	0.000736436	0.581245	0.0432282	0.948222	0.0355517	0.566323
Muscle	727	0.566713	0.433287	0.368638	0.218707	2.63392e-05	0.999981	1.82624e-05	0.629528	0.0339535	0.959608	0.0350521	0.650835
Uterus	1424	0.542837	0.457163	0.315309	0.217697	4.50977e-05	0.999964	0.0732319	0.705637	0.0398459	0.955151	0.0669934	0.753733
Bone marrow	649	0.543914	0.456086	0.33282	0.217257	0.00433591	0.996581	0.0276212	0.657871	0.0421149	0.951013	0.0484857	0.673043
Lung	2267	0.531539	0.468461	0.337009	0.216145	4.33334e-05	0.999964	1.06885e-05	0.809038	0.0420586	0.954077	0.0409667	0.857115
Eye	875	0.531429	0.468571	0.312	0.214857	0.0101296	0.991591	0.186044	0.738507	0.0433922	0.950588	0.138705	0.782212
Testis	3863	0.505307	0.494693	0.302097	0.214341	0.0396802	0.963287	0.271338	0.931083	0.0498112	0.947572	0.190666	0.919255
Ovarian carcinoma	188	0.515957	0.484043	0.345745	0.212766	0.28309	0.764298	0.0882449	0.661983	0.218764	0.7884	0.0688156	0.683294
Heart	522	0.544061	0.455939	0.33908	0.212644	0.00952633	0.99252	0.0219165	0.73599	0.0337937	0.959236	0.0419441	0.767424
B-cell	278	0.517986	0.482014	0.341727	0.21223	0.212975	0.820408	0.062958	0.692362	0.143236	0.856635	0.0581343	0.728487
Brain cortex	151	0.536424	0.463576	0.291391	0.211921	0.158062	0.878177	0.600561	0.66111	0.107097	0.88656	0.59668	0.667812
PNS	189	0.444444	0.555556	0.280423	0.21164	0.919411	0.104824	0.726467	0.675983	0.907751	0.0839393	0.751344	0.705094
Skin	1563	0.540627	0.459373	0.338452	0.204734	4.11092e-05	0.999967	0.000172029	0.968779	0.0369772	0.958614	0.0319816	0.949001
Adipose tissue	127	0.559055	0.440945	0.330709	0.204724	0.0782606	0.944684	0.236135	0.723794	0.0657011	0.922598	0.171531	0.733701
Cerebellum	577	0.55286	0.44714	0.34662	0.202773	0.00185122	0.998592	0.0058945	0.893964	0.0382095	0.95442	0.0366331	0.908075
Mammary gland	391	0.519182	0.480818	0.345269	0.202046	0.154967	0.86811	0.0232757	0.858752	0.104602	0.891193	0.0385242	0.885339
Pancreas	830	0.516867	0.483133	0.315663	0.201205	0.0808239	0.92928	0.135659	0.945648	0.0661375	0.929408	0.0977873	0.930383
Small intestine	284	0.514085	0.485915	0.320423	0.200704	0.250252	0.786169	0.219979	0.837948	0.178082	0.824792	0.150569	0.86684
Lymph	575	0.565217	0.434783	0.332174	0.198261	0.000232512	0.999832	0.038974	0.935282	0.0455625	0.946649	0.0519193	0.929157
Cervix	424	0.511792	0.488208	0.341981	0.198113	0.225175	0.803166	0.0266558	0.90622	0.156713	0.843691	0.0443159	0.911858
Kidney	1264	0.546677	0.453323	0.326741	0.196203	3.8646e-05	0.99997	0.0117503	0.992638	0.0355976	0.959466	0.0375017	0.952507
Thalamus	204	0.52451	0.47549	0.294118	0.196078	0.197851	0.83893	0.574223	0.845751	0.136582	0.861791	0.573773	0.869577
Colon	1022	0.527397	0.472603	0.319961	0.193738	0.011934	0.989923	0.06195	0.991494	0.0413432	0.953475	0.0618501	0.953375
Epithelium	2617	0.585403	0.414597	0.369125	0.191058	0	1	0	0.999992	0.0385637	0.958024	0.0364967	0.959981
Brain	6976	0.549312	0.450688	0.331709	0.18707	0	1	1.9762e-14	1	0.0426145	0.954702	0.0404462	0.956958
Duodenum	139	0.553957	0.446043	0.330935	0.18705	0.0853469	0.938287	0.221998	0.871545	0.0570311	0.931983	0.143096	0.889331
Fetal liver	225	0.524444	0.475556	0.337778	0.186667	0.184763	0.848837	0.108264	0.92185	0.116408	0.880672	0.069725	0.916521
Colon carcinoma	178	0.606742	0.393258	0.426966	0.185393	0.00137007	0.999177	0.000165093	0.906327	0.0408104	0.945905	0.0366074	0.901332
Leukocyte	152	0.5	0.5	0.269737	0.184211	0.458162	0.605578	0.802042	0.897367	0.424689	0.600117	0.838428	0.891319
Placenta	3002	0.548301	0.451699	0.332445	0.184211	1.91097e-11	1	4.92619e-06	1	0.0402732	0.956401	0.0409819	0.959158
Spleen	582	0.541237	0.458763	0.317869	0.183849	0.00949457	0.99245	0.153792	0.991911	0.0355867	0.957734	0.102667	0.956112
Embryo	366	0.551913	0.448087	0.34153	0.18306	0.0124389	0.990589	0.0385816	0.974745	0.0408606	0.950299	0.0523843	0.941866
Peripheral blood	116	0.551724	0.448276	0.327586	0.181034	0.117615	0.915208	0.272012	0.887832	0.0850132	0.90462	0.202186	0.899607
Lymph node	152	0.565789	0.434211	0.342105	0.177632	0.0414321	0.971132	0.134853	0.929642	0.0460161	0.940743	0.0850265	0.913597
Blood	546	0.565934	0.434066	0.318681	0.175824	0.000290759	0.99979	0.152357	0.997531	0.0346907	0.957927	0.103668	0.951431
Amygdala	521	0.59309	0.40691	0.355086	0.174664	1.9255e-06	0.999999	0.00254235	0.997559	0.0392737	0.95277	0.0386077	0.951616
Retina	320	0.5625	0.4375	0.371875	0.171875	0.00673987	0.995116	0.00252648	0.990525	0.0375172	0.953189	0.040481	0.949408
Thyroid	140	0.5	0.5	0.314286	0.171429	0.462499	0.603979	0.366051	0.946171	0.440124	0.585496	0.300794	0.927703
Fetal brain	776	0.563144	0.436856	0.319588	0.168814	3.42067e-05	0.999975	0.0966368	0.999944	0.0401168	0.953568	0.0762061	0.953665
Trachea	388	0.53866	0.46134	0.268041	0.167526	0.0370381	0.970539	0.913562	0.997436	0.0481109	0.943897	0.925907	0.949312
Hippocampus	413	0.552058	0.447942	0.309927	0.164649	0.00823764	0.993753	0.312438	0.998811	0.0421167	0.948993	0.242656	0.95377
Skeletal muscle	535	0.611215	0.388785	0.401869	0.164486	1.49788e-08	1	1.34013e-07	0.999734	0.0369508	0.955857	0.0436976	0.958172
Tongue	354	0.562147	0.437853	0.341808	0.163842	0.00475293	0.996542	0.0402962	0.997861	0.0306219	0.961077	0.046109	0.961546
Pituitary	135	0.57037	0.42963	0.4	0.162963	0.041712	0.971581	0.00708968	0.966988	0.044769	0.941914	0.0328581	0.936739
T-cell	2333	0.628375	0.371625	0.403343	0.154736	0	1	0	1	0.0337723	0.962636	0.0420841	0.960304
Hepatoma	242	0.632231	0.367769	0.359504	0.152893	7.43994e-06	0.999996	0.0222126	0.997644	0.0339719	0.955129	0.0398884	0.954079
Mammary carcinoma	104	0.634615	0.365385	0.413462	0.144231	0.00239561	0.998739	0.00783996	0.983969	0.0337822	0.949346	0.0390134	0.938736
Melanoma	278	0.582734	0.417266	0.388489	0.143885	0.00146509	0.999021	0.000715889	0.999692	0.0434475	0.945375	0.0419697	0.951709
Liver	1784	0.588004	0.411996	0.345852	0.142937	0	1	2.67436e-06	1	0.0400266	0.955638	0.0417216	0.949312
B-cell lymphoma	127	0.661417	0.338583	0.488189	0.141732	8.57915e-05	0.999959	4.87498e-06	0.992341	0.0369312	0.947363	0.0314902	0.949525
Keratinocyte	130	0.676923	0.323077	0.438462	0.130769	1.53215e-05	0.999993	0.00046029	0.997392	0.0384106	0.946014	0.0359902	0.943257
Fetal kidney	157	0.624204	0.375796	0.33758	0.127389	0.000583958	0.999674	0.158007	0.999239	0.0357942	0.949932	0.101151	0.950726
Fibroblast	133	0.646617	0.353383	0.413534	0.0977444	0.000232618	0.999882	0.00290413	0.999955	0.0308703	0.954702	0.0303249	0.944739
Mammary epithelium	271	0.630996	0.369004	0.354244	0.0848708	2.65878e-06	0.999999	0.0255453	1	0.0346756	0.954564	0.0455101	0.950189
Platelet	550	0.716364	0.283636	0.445455	0.0727273	0	1	9.01501e-14	1	0.0342852	0.958701	0.0365328	0.956146
Plasma	291	0.731959	0.268041	0.4811	0.0652921	0	1	2.96202e-11	1	0.0363423	0.953514	0.0406902	0.95487
Fetal brain cortex	207	0.816425	0.183575	0.584541	0.0434783	0	1	0	1	0.0363477	0.95149	0.0353527	0.955925
Cajal-Retzius cell	191	0.790576	0.209424	0.492147	0.0157068	0	1	1.2153e-08	1	0.0314882	0.955994	0.0288763	0.95334
