# Supplementary material for: The physical characteristics of human proteins in different biological functions
Source: PLoS One. 2017 May 1;12(5):e0176234. doi: 10.1371/journal.pone.0176234 (PMC5411090; doi:10.1371/journal.pone.0176234)
Supplement: S8 File — (XLS) [file pone.0176234.s008.xls]

## Sheet: GO CC
		Ratio					p value					q value
OriginalTimeRank	Protein Count	less than 0.45 Gya	0.45-0.99 Gya	0.99-1.46 Gya	1.46-4 Gya	more than 4 Gya	less than 0.45 Gya	0.45-0.99 Gya	0.99-1.46 Gya	1.46-4 Gya	more than 4 Gya	less than 0.45 Gya	0.45-0.99 Gya	0.99-1.46 Gya	1.46-4 Gya	more than 4 Gya
ribosome	59	0.0338983	0.0338983	0.0169492	0	0.915254	1	0.999627	0.999072	1	0	0.945695	0.933724	0.93744	0.927045	0.0260509
spliceosomal complex	33	0	0	0.030303	0.0606061	0.909091	1	1	0.979702	0.737264	6.63787e-11	0.919228	0.940061	0.908654	0.668276	0.0250048
mitochondrial matrix	31	0	0.0322581	0	0.0645161	0.903226	1	0.99575	1	0.704884	4.29758e-10	0.94959	0.934606	0.909341	0.616655	0.0199532
mitochondrial membrane part	35	0.0857143	0.0571429	0.0285714	0	0.828571	0.999312	0.983722	0.983982	1	1.55838e-08	0.932916	0.926602	0.921633	0.908821	0.0346411
nucleoplasm	111	0.045045	0.0720721	0.108108	0.027027	0.747748	1	0.998467	0.586146	0.993399	0	0.962781	0.929332	0.526353	0.911031	0.0463054
mitochondrion	390	0.0589744	0.0666667	0.0692308	0.0641026	0.741026	1	1	0.998437	0.869251	0	0.956947	0.937638	0.957027	0.887272	0.0467305
early endosome	18	0.111111	0.111111	0	0.0555556	0.722222	0.982657	0.81184	1	0.766254	0.00190972	0.933758	0.709992	0.921261	0.628087	0.0293226
outer membrane	21	0.142857	0.142857	0	0	0.714286	0.966836	0.681235	1	1	0.00101203	0.921196	0.596115	0.909132	0.900905	0.0245873
vacuole	37	0.0810811	0.0810811	0.0810811	0.0810811	0.675676	0.999616	0.951386	0.795593	0.555014	9.01006e-05	0.904844	0.928333	0.81973	0.43603	0.0198016
nuclear part	485	0.0659794	0.107216	0.123711	0.0721649	0.630928	1	0.999826	0.199	0.700971	0	0.96302	0.947052	0.157243	0.701702	0.0468473
nuclear membrane	27	0.037037	0.222222	0.0740741	0.037037	0.62963	0.999907	0.261139	0.818729	0.887161	0.00388219	0.93431	0.116983	0.821648	0.802489	0.0237673
cilium	32	0.0625	0.09375	0.125	0.09375	0.625	0.999764	0.908573	0.482641	0.456084	0.00200225	0.920038	0.86312	0.372696	0.325466	0.0302443
cytosol	255	0.0666667	0.101961	0.117647	0.0901961	0.623529	1	0.997812	0.397815	0.250569	0	0.958799	0.958569	0.325571	0.186595	0.0262339
organelle envelope	23	0.0869565	0.130435	0.130435	0.0434783	0.608696	0.996133	0.741261	0.478932	0.844014	0.0130415	0.932807	0.676502	0.411481	0.808483	0.0285596
intracellular organelle lumen	23	0.0869565	0.0869565	0.0434783	0.173913	0.608696	0.996133	0.905201	0.933736	0.097497	0.0130415	0.926557	0.869054	0.880598	0.0395814	0.0390966
intrinsic to organelle membrane	38	0.131579	0.184211	0.0526316	0.0263158	0.605263	0.994016	0.415004	0.935109	0.953731	0.00174328	0.931604	0.279943	0.89319	0.915663	0.0291419
endosome	86	0.104651	0.197674	0.0581395	0.0348837	0.604651	0.999992	0.21405	0.969393	0.967698	2.94824e-06	0.973315	0.127966	0.93525	0.939095	0.0184648
nucleolus	169	0.112426	0.106509	0.112426	0.0650888	0.60355	1	0.984375	0.51549	0.77005	6.17922e-11	0.964157	0.946515	0.561676	0.754851	0.0160946
microtubule	63	0.031746	0.047619	0.15873	0.15873	0.603175	1	0.998722	0.156332	0.0219233	6.82718e-05	0.956823	0.950989	0.104746	0.0311257	0.00941661
transcription factor complex	68	0.0147059	0.147059	0.132353	0.102941	0.602941	1	0.675125	0.341546	0.272711	3.59841e-05	0.934964	0.708254	0.190164	0.193739	0.0223431
intracellular non-membrane-bounded organelle	539	0.107607	0.113173	0.111317	0.0909091	0.576994	1	0.999592	0.516445	0.129862	0	0.930252	0.962592	0.514683	0.110188	0.0336507
nuclear body	49	0.0816327	0.142857	0.0408163	0.163265	0.571429	0.999929	0.69574	0.978148	0.0330007	0.00197514	0.958384	0.717988	0.903875	0.0417914	0.030653
endoplasmic reticulum	259	0.0733591	0.189189	0.0579151	0.111969	0.567568	1	0.123118	0.999074	0.0272909	3.28071e-12	0.959306	0.116501	0.937238	0.0280308	0.0257099
centrosome	39	0.102564	0.0769231	0.128205	0.128205	0.564103	0.998836	0.962548	0.439948	0.180967	0.00721495	0.942088	0.923453	0.397118	0.0847738	0.0306496
actin cytoskeleton	25	0.12	0.12	0.16	0.04	0.56	0.98849	0.791934	0.299801	0.867327	0.032308	0.926729	0.73322	0.141654	0.805587	0.050876
axon	25	0.04	0.32	0.04	0.04	0.56	0.999814	0.0372203	0.947691	0.867327	0.032308	0.948339	0.0180874	0.895823	0.838314	0.0431701
intracellular membrane-bounded organelle	2361	0.139771	0.14316	0.10377	0.0762389	0.537061	1	0.998658	0.926966	0.626765	0	0.954109	0.935208	0.939602	0.62337	0.0395928
vesicle membrane	47	0.0851064	0.255319	0.0851064	0.0425532	0.531915	0.999874	0.0649592	0.782482	0.889091	0.0115668	0.968423	0.0370149	0.737172	0.872428	0.0225146
apical plasma membrane	34	0.147059	0.235294	0.0294118	0.0588235	0.529412	0.984493	0.170163	0.981969	0.752288	0.0317268	0.93605	0.118374	0.8972	0.669934	0.0395151
neuronal cell body	36	0.0555556	0.333333	0.0555556	0.0277778	0.527778	0.999934	0.00837128	0.921359	0.945583	0.0287458	0.947084	0.0246487	0.886146	0.89405	0.0308189
neuron projection	65	0.0307692	0.261538	0.138462	0.0461538	0.523077	1	0.0255635	0.293366	0.889379	0.00500405	0.927118	0.0417868	0.183151	0.892991	0.0468788
Golgi apparatus	211	0.07109	0.227488	0.0900474	0.0900474	0.521327	1	0.00670399	0.866207	0.278788	8.36757e-07	0.948354	0.0482838	0.841997	0.164708	0.0466107
cytoplasm	1221	0.136773	0.142506	0.108927	0.0909091	0.520885	1	0.978339	0.622834	0.0318129	0	0.949854	0.941862	0.659108	0.0681647	0.026829
dendrite	27	0	0.259259	0.222222	0	0.518519	1	0.131546	0.0715601	1	0.0665204	0.94275	0.0674621	0.0404584	0.910549	0.0380293
ubiquitin ligase complex	37	0.0540541	0	0.324324	0.108108	0.513514	0.999952	1	0.000431612	0.321455	0.0395892	0.94129	0.927596	0.0237311	0.150816	0.036714
perinuclear region of cytoplasm	76	0.0657895	0.197368	0.157895	0.0657895	0.513158	1	0.234528	0.132629	0.711771	0.00425923	0.954744	0.122736	0.073267	0.69114	0.0205134
vesicular fraction	45	0.0888889	0.0666667	0.111111	0.222222	0.511111	0.999778	0.98327	0.570594	0.00191444	0.0265054	0.950307	0.916813	0.499346	0.0404146	0.0252571
insoluble fraction	167	0.0898204	0.161677	0.11976	0.125749	0.502994	1	0.52597	0.396006	0.0180534	8.92323e-05	0.967943	0.478728	0.323748	0.0525552	0.0262207
cytoskeleton	212	0.108491	0.141509	0.113208	0.136792	0.5	1	0.810916	0.494401	0.00176321	1.55023e-05	0.948376	0.833408	0.488418	0.0567038	0.0302316
chromosome	99	0.111111	0.0808081	0.181818	0.131313	0.494949	0.999996	0.994013	0.0234545	0.0411338	0.00380147	0.923303	0.95244	0.042413	0.0354723	0.0367014
microtubule organizing center	65	0.0923077	0.0769231	0.153846	0.184615	0.492308	0.999977	0.985867	0.180227	0.00373162	0.0190368	0.927646	0.914443	0.0845974	0.0266161	0.0521012
ion channel complex	67	0.134328	0.238806	0.0895522	0.0597015	0.477612	0.999259	0.0633145	0.76987	0.773578	0.0310392	0.933064	0.0422515	0.795852	0.756352	0.051865
chromatin	35	0.114286	0.171429	0.2	0.0571429	0.457143	0.99661	0.504733	0.0865456	0.766567	0.15285	0.951856	0.475526	0.0507207	0.709606	0.0613243
soluble fraction	66	0.181818	0.272727	0.0454545	0.0454545	0.454545	0.985005	0.0143847	0.982416	0.895383	0.0709277	0.939627	0.05547	0.944433	0.869151	0.0523853
basolateral plasma membrane	27	0.0740741	0.259259	0.148148	0.0740741	0.444444	0.998871	0.131546	0.352561	0.630214	0.234547	0.929507	0.0714592	0.202305	0.589451	0.131131
membrane raft	34	0.0882353	0.294118	0.147059	0.0588235	0.411765	0.99908	0.0371243	0.324926	0.752288	0.321178	0.928883	0.0286174	0.207489	0.72271	0.214405
cytoplasmic vesicle	136	0.169118	0.235294	0.147059	0.0441176	0.404412	0.999668	0.0149388	0.115671	0.958317	0.158366	0.953558	0.0286184	0.0623393	0.932495	0.115483
anchoring junction	40	0.075	0.375	0.125	0.025	0.4	0.999842	0.000865186	0.462592	0.960661	0.353159	0.925557	0.03264	0.373823	0.894009	0.234149
membrane-bounded vesicle	108	0.166667	0.25	0.148148	0.0462963	0.388889	0.999072	0.0110061	0.140902	0.929244	0.295654	0.94085	0.0296693	0.0993724	0.908982	0.182148
nuclear chromosome part	36	0.138889	0.166667	0.222222	0.0833333	0.388889	0.990312	0.534008	0.0404416	0.536077	0.41921	0.937866	0.459031	0.0193479	0.551463	0.261907
cell junction	157	0.0700637	0.33758	0.178344	0.0382166	0.375796	1	3.0477e-08	0.00733454	0.985613	0.366546	0.967258	0.0251001	0.0184684	0.924841	0.257907
intrinsic to plasma membrane	234	0.222222	0.299145	0.128205	0.0128205	0.337607	0.993084	5.54395e-08	0.226092	0.999999	0.785697	0.947951	0.0260885	0.108671	0.961982	0.815934
cell projection membrane	16	0.125	0.25	0.25	0.0625	0.3125	0.968886	0.250127	0.0931434	0.725229	0.738808	0.89841	0.0977997	0.05281	0.724464	0.71307
intrinsic to membrane	1873	0.348639	0.208756	0.0955686	0.0480513	0.298986	5.82102e-11	6.91834e-11	0.995234	1	1	0.0293493	0.0456324	0.951228	0.932096	0.952001
proteinaceous extracellular matrix	75	0.12	0.306667	0.213333	0.0666667	0.293333	0.999885	0.00117093	0.00725366	0.70066	0.909847	0.954955	0.030355	0.0271836	0.736613	0.89972
anchored to membrane	38	0.289474	0.236842	0.184211	0	0.289474	0.565738	0.146752	0.122156	1	0.860007	0.525891	0.0747437	0.0538262	0.861081	0.890573
stored secretory granule	37	0.297297	0.243243	0.162162	0.0540541	0.243243	0.524666	0.129439	0.223271	0.792989	0.954753	0.471873	0.065289	0.118457	0.790323	0.917116
plasma membrane	1001	0.415584	0.224775	0.0989011	0.034965	0.225774	0	6.98058e-09	0.918886	1	1	0.0385999	0.0246675	0.938791	0.945721	0.96793
receptor complex	21	0.190476	0.238095	0.285714	0.0952381	0.190476	0.899105	0.241645	0.0231836	0.492136	0.973266	0.850206	0.100878	0.0297453	0.327126	0.913608
external side of plasma membrane	19	0.578947	0.157895	0.0526316	0.0526316	0.157895	0.00799029	0.611425	0.893689	0.784412	0.986418	0.0263648	0.514206	0.810952	0.727968	0.924544
intermediate filament	78	0.641026	0.0897436	0.0384615	0.205128	0.025641	1.12463e-10	0.977122	0.994301	0.00025224	1	0.0395047	0.928915	0.949828	0.0416858	0.920149
MHC protein complex	4	1	0	0	0	0	0.0070857	1	1	1	1	0.0183701	0.826685	0.81474	0.746586	0.863578

## Sheet: GO MF
		Ratio					p value					q value
OriginalTimeRank	Protein Count	less than 0.45 Gya	0.45-0.99 Gya	0.99-1.46 Gya	1.46-4 Gya	more than 4 Gya	less than 0.45 Gya	0.45-0.99 Gya	0.99-1.46 Gya	1.46-4 Gya	more than 4 Gya	less than 0.45 Gya	0.45-0.99 Gya	0.99-1.46 Gya	1.46-4 Gya	more than 4 Gya
helicase activity	22	0	0	0.0454545	0.0454545	0.909091	1	1	0.925422	0.830867	1.27247e-07	0.936315	0.922452	0.860154	0.77259	0.0305329
primary active transmembrane transporter activity	22	0.0909091	0.0454545	0	0	0.863636	0.99476	0.979197	1	1	1.56834e-06	0.931624	0.898144	0.912603	0.90332	0.0388252
coenzyme binding	29	0.0344828	0	0	0.103448	0.862069	0.999953	1	1	0.392514	3.283e-08	0.926667	0.919033	0.947175	0.246677	0.0187319
nucleotidyltransferase activity	34	0.0294118	0.0294118	0	0.0882353	0.852941	0.999992	0.997498	1	0.496877	4.07523e-09	0.924268	0.944369	0.928245	0.428379	0.0253219
ATPase activity	61	0.0491803	0.0163934	0.0327869	0.0491803	0.852459	1	0.999979	0.99363	0.862181	2.22045e-15	0.957748	0.942625	0.939903	0.894284	0.0357301
hydrolase activity, acting on acid anhydrides, catalyzing transmembrane movement of substances	17	0.117647	0.0588235	0	0	0.823529	0.976739	0.949778	1	1	0.000120195	0.936985	0.857224	0.875882	0.885097	0.0351321
ATPase activity, coupled to movement of substances	17	0.117647	0.0588235	0	0	0.823529	0.976739	0.949778	1	1	0.000120195	0.91197	0.888937	0.927842	0.877623	0.0111969
unfolded protein binding	26	0.0769231	0.0384615	0.0384615	0.0384615	0.807692	0.99846	0.989727	0.953525	0.877644	3.71066e-06	0.938904	0.932515	0.867994	0.812184	0.0177473
motor activity	28	0.0357143	0.0357143	0.0714286	0.0714286	0.785714	0.999934	0.992782	0.834326	0.650163	4.98958e-06	0.945471	0.918795	0.794302	0.568455	0.0281866
RNA binding	184	0.0597826	0.0434783	0.048913	0.0652174	0.782609	1	1	0.999138	0.774999	0	0.929244	0.945581	0.951439	0.822936	0.0581682
transferase activity, transferring one-carbon groups	48	0.0208333	0.0208333	0.0625	0.125	0.770833	1	0.99979	0.914504	0.164302	6.68864e-09	0.933792	0.931369	0.929233	0.048727	0.0228804
translation factor activity, nucleic acid binding	25	0	0	0	0.24	0.76	1	1	1	0.0104374	5.21977e-05	0.944568	0.915172	0.92584	0.0106158	0.0333646
transferase activity, transferring acyl groups	62	0.129032	0.0483871	0.0645161	0.0322581	0.725806	0.99926	0.998519	0.925397	0.958815	4.29861e-09	0.953273	0.94849	0.899362	0.911941	0.0261572
oxidoreductase activity, acting on CH-OH group of donors	32	0.09375	0.03125	0.03125	0.125	0.71875	0.998365	0.996438	0.977151	0.23301	3.78739e-05	0.948794	0.931727	0.915775	0.124284	0.0257057
magnesium ion binding	41	0.097561	0.097561	0.0487805	0.0487805	0.707317	0.999326	0.915417	0.951537	0.838017	6.05797e-06	0.947297	0.907083	0.893355	0.771369	0.0130399
guanyl-nucleotide exchange factor activity	27	0.0740741	0.0740741	0.0740741	0.0740741	0.703704	0.998871	0.946518	0.818729	0.630214	0.000287362	0.913144	0.916684	0.744214	0.541035	0.0277708
hydrolase activity, acting on acid anhydrides	171	0.0701754	0.0994152	0.0643275	0.0818713	0.684211	1	0.992969	0.987105	0.455617	0	0.952463	0.933375	0.951984	0.402305	0.0551466
hydrolase activity, acting on carbon-nitrogen (but not peptide) bonds	22	0.0454545	0.181818	0.0454545	0.0454545	0.681818	0.999478	0.483502	0.925422	0.830867	0.00212524	0.946255	0.37697	0.841984	0.744231	0.0296114
transferase activity, transferring phosphorus-containing groups	216	0.0462963	0.12037	0.0694444	0.0833333	0.680556	1	0.964007	0.986245	0.408867	0	0.94504	0.944054	0.95747	0.298243	0.0402952
purine nucleoside binding	344	0.0930233	0.0872093	0.0523256	0.0872093	0.680233	1	0.999986	0.999968	0.27214	0	0.954447	0.951814	0.963383	0.200607	0.0525269
oxidoreductase activity, acting on paired donors, with incorporation or reduction of molecular oxygen	30	0.0666667	0.0333333	0.0333333	0.2	0.666667	0.999557	0.99493	0.971047	0.0251987	0.000604802	0.929507	0.913003	0.897583	0.0414146	0.0243298
purine nucleotide binding	439	0.102506	0.109339	0.0523918	0.0797267	0.656036	1	0.99944	0.999997	0.455299	0	0.97429	0.941815	0.957377	0.394129	0.0386478
nuclease activity	43	0.186047	0.0232558	0.0465116	0.0930233	0.651163	0.958709	0.999491	0.960195	0.429715	9.33118e-05	0.905193	0.954629	0.929829	0.250451	0.0338039
ribonucleotide binding	422	0.104265	0.111374	0.0545024	0.0805687	0.649289	1	0.998906	0.999989	0.431032	0	0.951889	0.948046	0.917209	0.385398	0.051167
inorganic cation transmembrane transporter activity	45	0.2	0.0888889	0.0666667	0	0.644444	0.938309	0.946562	0.890601	1	9.26583e-05	0.917415	0.903341	0.873913	0.919978	0.0449163
active transmembrane transporter activity	78	0.153846	0.115385	0.0641026	0.0384615	0.628205	0.998467	0.900918	0.94429	0.947672	1.16071e-06	0.953174	0.909149	0.900988	0.92195	0.0379511
Ras GTPase activator activity	16	0.125	0.0625	0.1875	0	0.625	0.968886	0.940102	0.259447	1	0.027845	0.914691	0.85198	0.0917559	0.888373	0.0447414
SH3 domain binding	29	0.103448	0.137931	0.0689655	0.0689655	0.62069	0.996177	0.710059	0.848701	0.669248	0.00373031	0.935281	0.675322	0.824552	0.585484	0.0318719
transcription coactivator activity	59	0.0847458	0.186441	0.0508475	0.0677966	0.610169	0.999977	0.349395	0.966881	0.681146	7.50806e-05	0.928792	0.237751	0.908887	0.68977	0.0316497
GTPase regulator activity	76	0.0921053	0.131579	0.105263	0.0789474	0.592105	0.999994	0.803318	0.619609	0.542896	2.8957e-05	0.961437	0.834117	0.599201	0.504175	0.0204367
ligase activity, forming carbon-nitrogen bonds	71	0.0704225	0.0140845	0.15493	0.169014	0.591549	0.999999	0.999996	0.159906	0.00776307	5.48234e-05	0.954891	0.920837	0.0509828	0.0380612	0.043414
UDP-glycosyltransferase activity	22	0.227273	0.0909091	0.0909091	0	0.590909	0.810489	0.890946	0.719579	1	0.0227643	0.811039	0.817032	0.726498	0.906982	0.0253627
carboxylesterase activity	39	0.179487	0	0.179487	0.0512821	0.589744	0.961592	1	0.135468	0.816736	0.00281588	0.928018	0.93233	0.0397142	0.791113	0.0386504
hydrolase activity, acting on ester bonds	212	0.141509	0.0613208	0.0849057	0.132075	0.580189	1	0.999998	0.9149	0.00352081	2.82266e-11	0.945125	0.917528	0.916631	0.0477798	0.0629197
protein complex binding	47	0.170213	0.12766	0.0851064	0.0425532	0.574468	0.980821	0.791453	0.782482	0.889091	0.00212785	0.943494	0.812675	0.749013	0.804266	0.0175099
structure-specific DNA binding	39	0.102564	0.153846	0.128205	0.0512821	0.564103	0.998836	0.616904	0.439948	0.816736	0.00721495	0.929053	0.636533	0.268702	0.797987	0.0234008
hydrolase activity, acting on glycosyl bonds	32	0.1875	0.03125	0.09375	0.125	0.5625	0.936108	0.996438	0.706553	0.23301	0.0151289	0.898951	0.902228	0.661033	0.0950489	0.028949
iron ion binding	48	0.104167	0.0416667	0.0416667	0.25	0.5625	0.999531	0.997835	0.975829	0.00021642	0.00321516	0.92848	0.93208	0.962304	0.0182064	0.0332548
cysteine-type peptidase activity	38	0.236842	0.0526316	0.0263158	0.131579	0.552632	0.816626	0.989702	0.988773	0.167678	0.0116484	0.777684	0.919979	0.914449	0.0992216	0.0353483
transcription factor binding	134	0.0820896	0.19403	0.104478	0.0671642	0.552239	1	0.175928	0.639047	0.720987	3.56037e-06	0.947053	0.124234	0.634022	0.725838	0.0427911
substrate-specific transmembrane transporter activity	222	0.144144	0.166667	0.0900901	0.0495495	0.54955	1	0.439029	0.871052	0.963472	3.72843e-09	0.972147	0.30257	0.874785	0.932479	0.0433246
guanyl nucleotide binding	116	0.155172	0.198276	0.0517241	0.0517241	0.543103	0.999796	0.165512	0.991961	0.895191	3.74057e-05	0.945636	0.10652	0.919417	0.871645	0.0498138
metal ion transmembrane transporter activity	24	0.208333	0.0833333	0.166667	0	0.541667	0.869003	0.917699	0.273754	1	0.0523382	0.848389	0.844153	0.160537	0.871784	0.074884
metallopeptidase activity	48	0.145833	0.145833	0.0416667	0.125	0.541667	0.994169	0.674089	0.975829	0.164302	0.0074584	0.931207	0.672505	0.933616	0.0654204	0.0478084
transferase activity, transferring glycosyl groups	52	0.173077	0.134615	0.0961538	0.0576923	0.538462	0.982647	0.754897	0.700276	0.778937	0.00622917	0.943153	0.793894	0.624885	0.723637	0.0224848
phosphoric ester hydrolase activity	97	0.0721649	0.123711	0.0824742	0.185567	0.536082	1	0.877415	0.859106	0.000393915	0.000269542	0.974197	0.85261	0.867959	0.0302704	0.0252386
tubulin binding	19	0.105263	0.105263	0.157895	0.105263	0.526316	0.987101	0.835419	0.35498	0.439396	0.103055	0.943492	0.782094	0.160868	0.363213	0.0205058
potassium channel activity	46	0.173913	0.195652	0.0434783	0.0652174	0.521739	0.976657	0.318049	0.970459	0.703102	0.0176558	0.934904	0.175777	0.888406	0.642733	0.0429689
thiolester hydrolase activity	31	0.258065	0	0.0645161	0.16129	0.516129	0.717346	1	0.874095	0.0874108	0.053894	0.765145	0.930251	0.857871	0.0345802	0.0230174
GTPase activity	59	0.135593	0.220339	0.0677966	0.0677966	0.508475	0.998523	0.144168	0.906439	0.681146	0.0133827	0.948231	0.0810206	0.89457	0.649561	0.0280118
identical protein binding	156	0.0833333	0.217949	0.134615	0.0576923	0.50641	1	0.0364427	0.20421	0.863882	0.000107384	0.964367	0.0564408	0.121424	0.830212	0.0260705
cytoskeletal protein binding	99	0.121212	0.161616	0.131313	0.0808081	0.505051	0.999985	0.537826	0.303784	0.504742	0.00203218	0.934249	0.541143	0.208253	0.449179	0.0245744
calmodulin binding	32	0.03125	0.25	0.09375	0.125	0.5	0.999983	0.131093	0.706553	0.23301	0.0727552	0.925605	0.0770724	0.674474	0.0898456	0.053345
peptidase activity	162	0.191358	0.135802	0.0987654	0.0802469	0.493827	0.99867	0.840648	0.730407	0.490045	0.000280826	0.971897	0.866761	0.732882	0.467967	0.0214847
protein dimerization activity	132	0.113636	0.204545	0.121212	0.0681818	0.492424	1	0.107909	0.395382	0.704204	0.00111261	0.969908	0.0665011	0.354678	0.732939	0.0235155
protein domain specific binding	93	0.107527	0.193548	0.16129	0.0537634	0.483871	0.999995	0.23304	0.0878442	0.857372	0.00906306	0.94224	0.150827	0.0394039	0.894352	0.0259572
protein tyrosine kinase activity	29	0.0344828	0.310345	0.103448	0.0689655	0.482759	0.999953	0.0337809	0.640266	0.669248	0.118659	0.933213	0.0398949	0.586766	0.606231	0.0524489
cation binding	1059	0.203022	0.114259	0.109537	0.0944287	0.478754	1	0.999999	0.588406	0.0160841	0	0.958979	0.954013	0.611093	0.0274557	0.0354893
protein heterodimerization activity	46	0.0869565	0.195652	0.152174	0.0869565	0.478261	0.999833	0.318049	0.245596	0.482341	0.065629	0.942391	0.221948	0.18433	0.366053	0.0517327
enzyme binding	117	0.111111	0.196581	0.162393	0.0598291	0.470085	0.999999	0.176388	0.0568409	0.812371	0.00879794	0.926813	0.140856	0.0257005	0.784108	0.0457698
lipase activity	28	0.178571	0.0357143	0.178571	0.142857	0.464286	0.941314	0.992782	0.193861	0.167535	0.169246	0.894578	0.930553	0.0693241	0.0588854	0.102099
transcription corepressor activity	44	0.0681818	0.25	0.136364	0.0909091	0.454545	0.999952	0.0854233	0.363161	0.447441	0.124991	0.91652	0.0428028	0.296009	0.347072	0.0815176
phospholipid binding	51	0.0980392	0.196078	0.156863	0.0980392	0.45098	0.999789	0.300949	0.200407	0.361083	0.11349	0.952831	0.154804	0.107592	0.253883	0.0637909
passive transmembrane transporter activity	124	0.129032	0.258065	0.120968	0.0483871	0.443548	0.999995	0.00357205	0.404354	0.926642	0.0324589	0.949353	0.0355907	0.265286	0.920712	0.0360608
DNA binding	754	0.201592	0.145889	0.132626	0.0769231	0.442971	1	0.897602	0.0287051	0.546653	3.89704e-07	0.950754	0.887193	0.0397269	0.51181	0.0434705
anion transmembrane transporter activity	39	0.230769	0.128205	0.153846	0.0512821	0.435897	0.841034	0.776228	0.261642	0.816736	0.203729	0.843189	0.775197	0.148726	0.797937	0.093233
kinase binding	38	0.157895	0.157895	0.131579	0.131579	0.421053	0.981552	0.590186	0.417088	0.167678	0.26549	0.943095	0.517941	0.289993	0.0494054	0.200721
protein C-terminus binding	29	0.137931	0.241379	0.137931	0.0689655	0.413793	0.984282	0.174672	0.405347	0.669248	0.335177	0.938648	0.0762967	0.258226	0.552303	0.267388
GTPase binding	22	0.181818	0.181818	0.181818	0.0454545	0.409091	0.918798	0.483502	0.223048	0.830867	0.390814	0.911798	0.386744	0.140813	0.769388	0.212484
ligand-gated channel activity	28	0.178571	0.214286	0.214286	0	0.392857	0.941314	0.290796	0.0829192	1	0.427081	0.906397	0.176433	0.0528744	0.923707	0.273974
DNA regulatory region binding	27	0.0740741	0.185185	0.222222	0.148148	0.37037	0.998871	0.44527	0.0715601	0.152316	0.527385	0.953474	0.361597	0.0378418	0.0574653	0.375075
sequence-specific DNA binding	225	0.124444	0.217778	0.204444	0.0844444	0.368889	1	0.0142998	2.43177e-05	0.38155	0.413174	0.948937	0.0406153	0.0404264	0.298332	0.286309
calcium ion binding	184	0.141304	0.195652	0.233696	0.0706522	0.358696	1	0.118761	1.24014e-06	0.677897	0.542546	0.959567	0.0734235	0.0280293	0.683253	0.496026
receptor signaling protein activity	25	0.2	0.16	0.12	0.2	0.32	0.892018	0.590174	0.536667	0.0398499	0.729733	0.88381	0.54791	0.468133	0.0280371	0.670843
serine hydrolase activity	54	0.240741	0.222222	0.222222	0	0.314815	0.830043	0.149356	0.013658	1	0.79721	0.810779	0.0855057	0.0271607	0.914522	0.861843
growth factor binding	18	0.222222	0.333333	0.166667	0	0.277778	0.812967	0.0565464	0.323053	1	0.83436	0.811999	0.0221859	0.2109	0.904325	0.815779
receptor binding	274	0.29562	0.335766	0.120438	0.0364964	0.211679	0.444689	2.88214e-13	0.336544	0.998495	1	0.377892	0.0331534	0.23806	0.947516	0.973633
polysaccharide binding	39	0.282051	0.410256	0.102564	0	0.205128	0.605298	0.000174554	0.643624	1	0.988573	0.599755	0.0276983	0.559414	0.929625	0.937015
peptide receptor activity	35	0.257143	0.371429	0.2	0	0.171429	0.726561	0.00209351	0.0865456	1	0.995971	0.7006	0.0235101	0.0499945	0.925532	0.95384
sugar binding	54	0.481481	0.240741	0.0925926	0.0185185	0.166667	0.00222326	0.0838085	0.731877	0.987383	0.99952	0.0125472	0.0915387	0.801904	0.915217	0.946816
endopeptidase regulator activity	55	0.454545	0.109091	0.290909	0	0.145455	0.00689068	0.897676	0.000210315	1	0.999901	0.0464972	0.818918	0.0220954	0.938775	0.951394
receptor activity	632	0.602848	0.202532	0.056962	0.0126582	0.125	0	0.0022246	1	1	1	0.0276448	0.0243576	0.967625	0.96134	0.958679
peptidase inhibitor activity	57	0.473684	0.105263	0.280702	0.0175439	0.122807	0.00248293	0.915521	0.000330752	0.990115	0.999988	0.0344695	0.896676	0.0502907	0.932477	0.936696
G-protein-coupled receptor binding	55	0.418182	0.363636	0.0909091	0.0363636	0.0909091	0.0284394	0.000204188	0.746743	0.93417	0.999999	0.0262723	0.0309412	0.737244	0.911543	0.949
cytokine activity	76	0.473684	0.342105	0.118421	0	0.0657895	0.000512474	7.93343e-05	0.473266	1	1	0.0290416	0.0450723	0.356991	0.920449	0.941081
growth factor activity	46	0.195652	0.565217	0.152174	0.0217391	0.0652174	0.948021	3.95242e-10	0.245596	0.975829	1	0.903637	0.023306	0.166339	0.911802	0.927014
hormone activity	41	0.365854	0.487805	0.097561	0	0.0487805	0.183632	1.05174e-06	0.683067	1	1	0.117865	0.0335892	0.638695	0.903492	0.92221
cytokine receptor binding	58	0.517241	0.310345	0.12069	0.0172414	0.0344828	0.000220568	0.00336128	0.469197	0.990887	1	0.0501851	0.0337234	0.411342	0.916979	0.93844
olfactory receptor activity	287	0.944251	0.0522648	0.00348432	0	0	0	1	1	1	1	0.0463413	0.955608	0.967588	0.935165	0.953032
cytokine binding	19	0.473684	0.368421	0.157895	0	0	0.069562	0.0235059	0.35498	1	1	0.0561774	0.0439232	0.165466	0.882061	0.906857

## Sheet: GO BP
		Ratio					p value					q value
OriginalTimeRank	Protein Count	less than 0.45 Gya	0.45-0.99 Gya	0.99-1.46 Gya	1.46-4 Gya	more than 4 Gya	less than 0.45 Gya	0.45-0.99 Gya	0.99-1.46 Gya	1.46-4 Gya	more than 4 Gya	less than 0.45 Gya	0.45-0.99 Gya	0.99-1.46 Gya	1.46-4 Gya	more than 4 Gya
translation	60	0.0333333	0.0166667	0.0166667	0	0.933333	1	0.999975	0.999176	1	0	0.921126	0.932516	0.932378	0.926754	0.0530701
nucleobase, nucleoside, nucleotide and nucleic acid transport	29	0	0.0344828	0	0.0344828	0.931034	1	0.99395	1	0.904035	1.65907e-10	0.949165	0.90789	0.92766	0.836182	0.0219978
microtubule-based movement	26	0.0384615	0	0	0.0769231	0.884615	0.999868	1	1	0.609389	4.29541e-08	0.93695	0.930519	0.919056	0.438655	0.0176977
electron transport chain	25	0	0.04	0.04	0.04	0.88	1	0.987745	0.947691	0.867327	1.06464e-07	0.92653	0.934996	0.895	0.815171	0.0155774
ncRNA metabolic process	72	0.0138889	0.0416667	0.0277778	0.0416667	0.875	1	0.999668	0.998002	0.925634	0	0.93019	0.94118	0.944619	0.901341	0.0360425
cellular aromatic compound metabolic process	26	0	0.0384615	0.0384615	0.0769231	0.846154	1	0.989727	0.953525	0.609389	4.55766e-07	0.939017	0.938964	0.883555	0.509859	0.0196535
cofactor metabolic process	44	0	0	0.0454545	0.113636	0.840909	1	1	0.963948	0.252451	6.21087e-11	0.953352	0.937051	0.907691	0.0962599	0.0252598
cofactor biosynthetic process	25	0	0	0	0.16	0.84	1	1	1	0.123603	1.08171e-06	0.972675	0.938579	0.879901	0.0333304	0.0205246
nuclear transport	24	0.0416667	0.0416667	0.0833333	0	0.833333	0.999738	0.985381	0.763794	1	2.54909e-06	0.924534	0.931693	0.714443	0.910989	0.0515287
cellular amino acid and derivative metabolic process	69	0.0434783	0.0289855	0.0289855	0.0724638	0.826087	1	0.999927	0.997253	0.627936	1.66533e-15	0.949636	0.952252	0.926221	0.578696	0.030794
cellular amino acid derivative metabolic process	35	0.0571429	0.0285714	0.0285714	0.0857143	0.8	0.999909	0.997904	0.983982	0.516691	1.18951e-07	0.940905	0.907037	0.933011	0.349802	0.0530883
organic acid catabolic process	20	0	0.05	0.05	0.1	0.8	1	0.970402	0.905537	0.466152	7.22398e-05	0.946104	0.888934	0.830145	0.327222	0.0183391
Golgi vesicle transport	22	0	0.0454545	0.136364	0.0454545	0.772727	1	0.979197	0.448826	0.830867	9.27444e-05	0.912426	0.907654	0.347996	0.75296	0.0420014
generation of precursor metabolites and energy	57	0.0526316	0.0701754	0.0701754	0.0350877	0.77193	0.999999	0.987837	0.891535	0.942363	2.20653e-10	0.950172	0.93984	0.883255	0.903229	0.0213337
mRNA metabolic process	105	0.0380952	0.0285714	0.0571429	0.104762	0.771429	1	0.999998	0.981212	0.188313	0	0.960572	0.94699	0.937217	0.124955	0.0311271
intracellular transport	141	0.0638298	0.070922	0.070922	0.0283688	0.765957	1	0.99961	0.959726	0.996193	0	0.96565	0.935778	0.922284	0.930591	0.0300983
cellular nitrogen compound biosynthetic process	64	0.0625	0.078125	0.03125	0.0625	0.765625	0.999999	0.984071	0.995346	0.741673	3.44651e-11	0.956134	0.958062	0.924487	0.767533	0.0174423
amine transport	21	0.0952381	0.047619	0.047619	0.047619	0.761905	0.992911	0.975186	0.916065	0.816614	0.000201778	0.931897	0.910833	0.827496	0.777328	0.0211582
small molecule catabolic process	61	0.0327869	0.0491803	0.0491803	0.114754	0.754098	1	0.998285	0.972304	0.190884	3.41258e-10	0.953392	0.922544	0.899198	0.11282	0.0463268
peptidyl-amino acid modification	32	0.09375	0.09375	0	0.0625	0.75	0.998365	0.908573	1	0.72147	7.64763e-06	0.932161	0.893094	0.914253	0.611456	0.033328
cellular macromolecular complex assembly	92	0.108696	0.0217391	0.076087	0.0543478	0.73913	0.999993	0.999998	0.898821	0.850915	1.0103e-13	0.940383	0.939435	0.890544	0.836737	0.0332249
amine metabolic process	83	0.0722892	0.0963855	0.0481928	0.0481928	0.73494	1	0.968374	0.986567	0.894406	2.93321e-12	0.939707	0.928133	0.921821	0.859582	0.0379821
one-carbon metabolic process	33	0.0909091	0.030303	0.0606061	0.0909091	0.727273	0.998773	0.997015	0.895511	0.476665	1.8476e-05	0.939146	0.912335	0.845495	0.364646	0.043075
glycerolipid metabolic process	40	0.05	0.025	0.125	0.075	0.725	0.999982	0.999134	0.462592	0.608955	2.69949e-06	0.941825	0.935426	0.373255	0.495832	0.0146559
phospholipid metabolic process	50	0.08	0.04	0.1	0.06	0.72	0.999946	0.998423	0.66619	0.75562	2.18959e-07	0.936477	0.930128	0.667098	0.698253	0.0486103
carbohydrate catabolic process	25	0.08	0.04	0.12	0.04	0.72	0.997904	0.987745	0.536667	0.867327	0.000264775	0.945051	0.903895	0.409422	0.804074	0.0277078
response to protein stimulus	25	0	0.16	0.12	0	0.72	1	0.590174	0.536667	1	0.000264775	0.953023	0.500852	0.359434	0.940004	0.0254207
protein targeting	32	0.0625	0.09375	0.125	0	0.71875	0.999764	0.908573	0.482641	1	3.78739e-05	0.952081	0.891078	0.270522	0.909057	0.0224858
cellular nitrogen compound metabolic process	518	0.0579151	0.0637066	0.0694981	0.100386	0.708494	1	1	0.999654	0.0291041	0	0.944032	0.958195	0.952617	0.0374752	0.0284105
protein folding	44	0.113636	0.0681818	0.0454545	0.0681818	0.704545	0.998669	0.980823	0.963948	0.673791	3.28911e-06	0.952936	0.929007	0.89141	0.633808	0.0342421
regulation of small GTPase mediated signal transduction	27	0.111111	0.111111	0.037037	0.037037	0.703704	0.993335	0.834059	0.95871	0.887161	0.000287362	0.96693	0.833021	0.877871	0.825486	0.0209456
cell part morphogenesis	27	0.037037	0.222222	0.037037	0	0.703704	0.999907	0.261139	0.95871	1	0.000287362	0.932395	0.125445	0.898372	0.871536	0.0336639
cellular ketone metabolic process	127	0.0708661	0.0551181	0.0866142	0.0866142	0.700787	1	0.999938	0.84947	0.395747	3.44169e-15	0.966432	0.938426	0.878256	0.229074	0.031939
macromolecule biosynthetic process	185	0.0594595	0.108108	0.0756757	0.0648649	0.691892	1	0.985386	0.958976	0.78121	0	0.969632	0.915558	0.945893	0.755164	0.030871
cellular biosynthetic process	360	0.0555556	0.108333	0.0666667	0.0777778	0.691667	1	0.998672	0.998746	0.521529	0	0.953138	0.937454	0.956483	0.544954	0.0258667
organic acid metabolic process	122	0.0737705	0.057377	0.0901639	0.0901639	0.688525	1	0.99988	0.811089	0.345233	1.0314e-13	0.946153	0.962644	0.781348	0.27931	0.0250391
nucleobase, nucleoside and nucleotide metabolic process	66	0.0606061	0.106061	0.030303	0.121212	0.681818	1	0.924722	0.996229	0.136014	9.42061e-08	0.939815	0.900793	0.944157	0.0550509	0.026994
small molecule biosynthetic process	97	0.0515464	0.103093	0.0721649	0.0927835	0.680412	1	0.962482	0.925565	0.336761	1.07143e-10	0.951637	0.917235	0.900633	0.253311	0.0317216
alcohol metabolic process	103	0.0582524	0.126214	0.0873786	0.0485437	0.679612	1	0.867775	0.822971	0.909967	3.14656e-11	0.92343	0.903321	0.851421	0.896144	0.0361899
macromolecular complex assembly	177	0.101695	0.0960452	0.0847458	0.0508475	0.666667	1	0.995834	0.898634	0.938774	0	0.955615	0.944576	0.878632	0.917438	0.0366966
cellular protein complex assembly	30	0.1	0.0666667	0.0666667	0.1	0.666667	0.997114	0.965556	0.861932	0.413966	0.000604802	0.921907	0.932384	0.81575	0.257152	0.0363487
protein modification by small protein conjugation or removal	72	0.0555556	0.0138889	0.0972222	0.166667	0.666667	1	0.999997	0.702517	0.00868175	1.0415e-07	0.935338	0.951734	0.685883	0.0346189	0.0481438
cellular macromolecule metabolic process	885	0.0847458	0.0915254	0.080226	0.0858757	0.657627	1	1	0.999537	0.174489	0	0.955806	0.942242	0.955517	0.14943	0.0198884
heterocycle metabolic process	70	0.0714286	0.114286	0.0714286	0.0857143	0.657143	0.999999	0.896273	0.90192	0.461175	3.66604e-07	0.923742	0.901815	0.884943	0.372827	0.0307478
cellular response to stress	156	0.0641026	0.0961538	0.0961538	0.0897436	0.653846	1	0.993446	0.762951	0.322324	4.4742e-14	0.957652	0.924175	0.796473	0.226792	0.029601
protein transport	177	0.079096	0.135593	0.0903955	0.0451977	0.649718	1	0.851681	0.844341	0.969789	1.9984e-15	0.953192	0.879101	0.891457	0.924955	0.0281082
DNA replication	37	0.0810811	0.108108	0.0540541	0.108108	0.648649	0.999616	0.868985	0.928546	0.321455	0.000323404	0.938172	0.851904	0.891306	0.19167	0.0173349
DNA recombination	25	0.08	0.08	0.08	0.12	0.64	0.997904	0.928635	0.783544	0.305347	0.00400557	0.920625	0.861378	0.761953	0.178212	0.036221
cellular catabolic process	177	0.107345	0.0451977	0.0960452	0.112994	0.638418	1	1	0.775136	0.0552698	2.29816e-14	0.951476	0.956148	0.770395	0.0467511	0.0313364
regulation of GTPase activity	22	0.181818	0.0909091	0.0454545	0.0454545	0.636364	0.918798	0.890946	0.925422	0.830867	0.00759144	0.868536	0.89555	0.878626	0.756278	0.0142814
lipid biosynthetic process	93	0.0645161	0.139785	0.0537634	0.107527	0.634409	1	0.755003	0.982299	0.18162	5.64765e-08	0.950469	0.820219	0.931664	0.0957862	0.0290595
fatty acid metabolic process	55	0.127273	0.0727273	0.109091	0.0727273	0.618182	0.998836	0.984291	0.583216	0.62605	8.1531e-05	0.952002	0.909139	0.554016	0.583362	0.0324852
sulfur metabolic process	34	0.0588235	0.176471	0.0294118	0.117647	0.617647	0.999875	0.474822	0.981969	0.267802	0.00192236	0.938979	0.303162	0.902594	0.126893	0.0333558
proteolysis involved in cellular protein catabolic process	73	0.164384	0.0410959	0.0821918	0.0958904	0.616438	0.995883	0.999715	0.836138	0.335907	6.61117e-06	0.937682	0.958985	0.815356	0.181764	0.0256576
DNA metabolic process	130	0.0846154	0.0692308	0.107692	0.123077	0.615385	1	0.999518	0.592234	0.0427138	2.03368e-09	0.94873	0.926938	0.556454	0.0319468	0.0317349
macromolecule catabolic process	124	0.145161	0.0403226	0.112903	0.0887097	0.612903	0.999959	0.999995	0.517707	0.365335	6.69143e-09	0.945045	0.919243	0.523615	0.232913	0.0411055
regulation of protein metabolic process	142	0.0985915	0.105634	0.126761	0.056338	0.612676	1	0.978261	0.311998	0.869865	5.49095e-10	0.934904	0.924107	0.23694	0.884905	0.0394664
macromolecule modification	395	0.0886076	0.124051	0.0860759	0.0911392	0.610127	1	0.985909	0.960548	0.170419	0	0.950145	0.957436	0.937469	0.123464	0.0303807
chromosome organization	139	0.122302	0.0647482	0.129496	0.0791367	0.604317	0.999999	0.999837	0.279936	0.517035	2.84263e-09	0.9507	0.958262	0.192764	0.434256	0.0315664
carbohydrate metabolic process	123	0.113821	0.130081	0.097561	0.0569106	0.601626	0.999999	0.858856	0.727501	0.850348	3.28415e-08	0.947658	0.879228	0.713706	0.844425	0.033984
organic acid biosynthetic process	40	0.05	0.1	0.1	0.15	0.6	0.999982	0.905435	0.663739	0.0853113	0.00164936	0.916366	0.890612	0.665024	0.0316181	0.0306927
protein metabolic process	643	0.122862	0.125972	0.0870918	0.0715397	0.592535	1	0.996257	0.984534	0.745313	0	0.957889	0.957789	0.91612	0.793027	0.0216334
organic acid transport	29	0.137931	0.172414	0.0689655	0.0344828	0.586207	0.984282	0.511719	0.848701	0.904035	0.0106638	0.916994	0.39424	0.786994	0.840109	0.0497363
regulation of catabolic process	53	0.113208	0.0943396	0.113208	0.0943396	0.584906	0.999472	0.944134	0.545601	0.392715	0.000671314	0.957317	0.891683	0.483089	0.30089	0.0279785
polysaccharide metabolic process	31	0.129032	0.193548	0.0967742	0	0.580645	0.990472	0.382723	0.685561	1	0.00990166	0.945909	0.242409	0.685606	0.910367	0.024755
lipid metabolic process	217	0.105991	0.101382	0.0875576	0.124424	0.580645	1	0.996106	0.894249	0.00917298	1.48921e-11	0.953041	0.930974	0.852051	0.0349575	0.0418546
carbohydrate biosynthetic process	31	0.0967742	0.129032	0.129032	0.0645161	0.580645	0.997826	0.759503	0.457255	0.704884	0.00990166	0.948507	0.730263	0.305598	0.594675	0.0181445
transcription	66	0.0454545	0.121212	0.166667	0.0909091	0.575758	1	0.855905	0.109986	0.404728	0.000269311	0.937901	0.840915	0.0879731	0.229903	0.0329007
phosphorus metabolic process	202	0.0792079	0.173267	0.0841584	0.0891089	0.574257	1	0.34618	0.916137	0.301304	2.55202e-10	0.964706	0.229218	0.893297	0.207572	0.0225634
lipid catabolic process	48	0.1875	0.0625	0.125	0.0625	0.5625	0.963478	0.988945	0.445929	0.730363	0.00321516	0.93815	0.946185	0.340389	0.7312	0.0165371
regulation of cell adhesion	27	0.111111	0.259259	0.0740741	0	0.555556	0.993335	0.131546	0.818729	1	0.0294596	0.951453	0.0545808	0.800805	0.89014	0.0313478
RNA biosynthetic process	56	0.0357143	0.125	0.196429	0.0892857	0.553571	1	0.820248	0.0415565	0.439865	0.00231604	0.965522	0.751462	0.040782	0.351493	0.0348785
response to inorganic substance	49	0.163265	0.22449	0.0612245	0	0.55102	0.987167	0.154627	0.921349	1	0.004737	0.946035	0.0690638	0.888521	0.949346	0.0310826
response to oxidative stress	42	0.0952381	0.166667	0.0952381	0.0952381	0.547619	0.999488	0.526016	0.701601	0.411842	0.00975592	0.955222	0.425586	0.692431	0.264575	0.0155873
cellular response to endogenous stimulus	39	0.025641	0.230769	0.205128	0	0.538462	0.999999	0.165157	0.0613016	1	0.0168209	0.959772	0.0496988	0.0619712	0.937616	0.0370152
regulation of organelle organization	45	0.0888889	0.177778	0.111111	0.0888889	0.533333	0.999778	0.441901	0.570594	0.464992	0.0127009	0.926682	0.332359	0.527584	0.423405	0.0377676
muscle system process	36	0.0277778	0.388889	0.0555556	0	0.527778	0.999996	0.000840267	0.921359	1	0.0287458	0.923172	0.0266185	0.896458	0.905572	0.0517469
response to organic cyclic substance	19	0.0526316	0.315789	0.105263	0	0.526316	0.998534	0.0717958	0.640403	1	0.103055	0.938523	0.0496749	0.540592	0.911558	0.0398154
regulation of ion transport	19	0.0526316	0.315789	0.105263	0	0.526316	0.998534	0.0717958	0.640403	1	0.103055	0.94063	0.0322738	0.528984	0.871665	0.0460642
membrane invagination	42	0.190476	0.142857	0.0714286	0.0714286	0.52381	0.950402	0.690792	0.860883	0.642406	0.0214332	0.911207	0.684284	0.848929	0.581135	0.0272884
regulation of cell cycle process	25	0.12	0.08	0.16	0.12	0.52	0.98849	0.928635	0.299801	0.305347	0.0740375	0.941159	0.885759	0.15877	0.129126	0.0576556
hemopoietic or lymphoid organ development	29	0.103448	0.103448	0.241379	0.0344828	0.517241	0.996177	0.868625	0.0357781	0.904035	0.0598418	0.923267	0.833288	0.0349256	0.893579	0.0344486
proteolysis	194	0.190722	0.118557	0.108247	0.0670103	0.515464	0.99952	0.963014	0.586405	0.74866	5.07728e-06	0.965749	0.920455	0.520735	0.762415	0.0373419
embryonic development ending in birth or egg hatching	33	0.121212	0.0909091	0.181818	0.0909091	0.515152	0.994288	0.919216	0.153241	0.476665	0.0485858	0.921213	0.897442	0.0921701	0.326746	0.0491812
regulation of nervous system development	66	0.0909091	0.272727	0.0757576	0.0454545	0.515152	0.999983	0.0143847	0.87171	0.895383	0.00680821	0.94567	0.0257772	0.842081	0.865439	0.0320933
cellular response to chemical stimulus	86	0.0930233	0.232558	0.139535	0.0232558	0.511628	0.999998	0.0528012	0.243488	0.992267	0.0026736	0.95396	0.0698069	0.142214	0.924973	0.027568
cytoskeleton organization	101	0.0990099	0.128713	0.148515	0.118812	0.50495	0.999999	0.849236	0.148205	0.0894913	0.00185213	0.943567	0.844134	0.0762581	0.0535018	0.0439154
regulation of cellular component organization	113	0.106195	0.212389	0.123894	0.0530973	0.504425	0.999999	0.0893637	0.37482	0.880728	0.00106332	0.955467	0.0700032	0.310755	0.881456	0.0220301
dephosphorylation	42	0.119048	0.119048	0.047619	0.214286	0.5	0.997783	0.829631	0.95607	0.00414302	0.0432741	0.942131	0.797226	0.878586	0.0186274	0.0497086
steroid metabolic process	46	0.0869565	0.195652	0.0869565	0.130435	0.5	0.999833	0.318049	0.767848	0.142218	0.0353549	0.949906	0.202744	0.818373	0.0537993	0.0362878
learning or memory	30	0.0666667	0.3	0.133333	0	0.5	0.999557	0.041592	0.431461	1	0.080982	0.936856	0.0294561	0.293434	0.91286	0.0518541
small GTPase mediated signal transduction	83	0.13253	0.204819	0.120482	0.0481928	0.493976	0.999811	0.172709	0.443752	0.894406	0.00805678	0.958015	0.070879	0.378828	0.871206	0.0347247
ion transport	199	0.135678	0.211055	0.100503	0.0603015	0.492462	1	0.0357587	0.7191	0.855672	6.93979e-05	0.951289	0.0506982	0.767748	0.857047	0.0182648
neuron differentiation	53	0.0754717	0.169811	0.226415	0.0377358	0.490566	0.999977	0.489267	0.0117758	0.924883	0.034248	0.945941	0.391043	0.0309777	0.887535	0.0240801
regulation of mitotic cell cycle	35	0.0285714	0.114286	0.314286	0.0571429	0.485714	0.999994	0.838442	0.00100355	0.766567	0.0858496	0.921025	0.846842	0.0266778	0.724253	0.0421354
microtubule cytoskeleton organization	31	0.0967742	0.0322581	0.193548	0.193548	0.483871	0.997826	0.99575	0.122533	0.0292713	0.106377	0.938763	0.944112	0.051233	0.0293877	0.0495619
cell cycle phase	85	0.0823529	0.105882	0.164706	0.164706	0.482353	1	0.945334	0.084575	0.00532517	0.0131914	0.942289	0.900929	0.0656691	0.0268481	0.0469715
regulation of cellular component biogenesis	27	0.148148	0.185185	0.148148	0.037037	0.481481	0.974391	0.44527	0.352561	0.887161	0.132576	0.938913	0.297423	0.210059	0.803306	0.082711
cell migration	67	0.134328	0.19403	0.134328	0.0597015	0.477612	0.999259	0.276494	0.32532	0.773578	0.0310392	0.924669	0.166708	0.215706	0.802631	0.0427152
intracellular signaling pathway	281	0.106762	0.238434	0.120996	0.0569395	0.476868	1	0.000396047	0.323073	0.928771	2.65376e-05	0.956282	0.0379312	0.248339	0.926081	0.0288306
regulation of cell development	74	0.0810811	0.27027	0.121622	0.0540541	0.472973	0.999998	0.011326	0.440429	0.835936	0.0292343	0.941422	0.024978	0.418786	0.82277	0.0363082
protein oligomerization	43	0.116279	0.255814	0.0930233	0.0697674	0.465116	0.99828	0.0744003	0.719341	0.658358	0.101198	0.942545	0.0544347	0.753788	0.551193	0.0495581
regulation of cell cycle	93	0.107527	0.139785	0.225806	0.0645161	0.462366	0.999995	0.755003	0.00106826	0.737274	0.0261303	0.955234	0.774522	0.0303213	0.732091	0.0462241
regulation of cell death	184	0.152174	0.195652	0.125	0.0652174	0.461957	0.999997	0.118761	0.304973	0.774999	0.00250476	0.973537	0.0377932	0.182702	0.773865	0.0366917
regulation of catalytic activity	191	0.115183	0.251309	0.0994764	0.0732984	0.460733	1	0.000774773	0.732074	0.626954	0.00233663	0.965682	0.0510336	0.733328	0.63414	0.018799
di-, tri-valent inorganic cation transport	48	0.125	0.229167	0.104167	0.0833333	0.458333	0.998173	0.13896	0.629671	0.516339	0.10248	0.944651	0.0823401	0.537492	0.43696	0.0847126
tube morphogenesis	24	0	0.291667	0.208333	0.0416667	0.458333	1	0.0784665	0.119948	0.856141	0.211969	0.930561	0.0289495	0.06945	0.786836	0.102535
regulation of metabolic process	1168	0.185788	0.172089	0.122432	0.0616438	0.458048	1	0.141783	0.0977631	0.990304	2.13163e-14	0.969502	0.0917532	0.0408726	0.959486	0.0354507
regulation of lipid metabolic process	22	0.0454545	0.227273	0.181818	0.0909091	0.454545	0.999478	0.274479	0.223048	0.517306	0.237965	0.944583	0.177326	0.118085	0.342486	0.139001
regulation of signaling process	152	0.105263	0.25	0.118421	0.0723684	0.453947	1	0.00290207	0.424514	0.638965	0.00993933	0.953707	0.044623	0.380668	0.66455	0.0297422
regulation of DNA metabolic process	31	0.0967742	0.290323	0.129032	0.0322581	0.451613	0.997826	0.0505335	0.457255	0.918389	0.188892	0.933977	0.0356512	0.31884	0.889103	0.103163
embryonic morphogenesis	100	0.08	0.22	0.17	0.08	0.45	1	0.0740422	0.0480742	0.51642	0.0385021	0.943708	0.0490232	0.0515967	0.456683	0.0493348
regulation of Wnt receptor signaling pathway	20	0.05	0.2	0.2	0.1	0.45	0.998961	0.406668	0.175217	0.466152	0.267828	0.934135	0.242643	0.0838592	0.245814	0.194664
lipid transport	29	0.172414	0.172414	0.172414	0.0344828	0.448276	0.95254	0.511719	0.214412	0.904035	0.210347	0.915598	0.433806	0.0911269	0.886653	0.0699841
cell development	76	0.144737	0.197368	0.118421	0.0921053	0.447368	0.999129	0.234528	0.473266	0.374777	0.0713092	0.945102	0.170342	0.374745	0.286958	0.0333657
response to cytokine stimulus	18	0.222222	0	0.166667	0.166667	0.444444	0.812967	1	0.323053	0.158804	0.302338	0.78746	0.925741	0.210242	0.0445885	0.187675
regulation of hydrolase activity	63	0.174603	0.238095	0.0952381	0.047619	0.444444	0.988331	0.0722091	0.715684	0.876442	0.102762	0.941995	0.0518128	0.709194	0.833731	0.0602444
regulation of cell projection organization	34	0.0588235	0.382353	0.0588235	0.0588235	0.441176	0.999875	0.00153931	0.9049	0.752288	0.20741	0.916542	0.0482717	0.833961	0.695353	0.125699
regulation of cellular response to stress	32	0.09375	0.125	0.25	0.09375	0.4375	0.998365	0.78165	0.0208579	0.456084	0.229997	0.91882	0.765123	0.0240675	0.31044	0.131603
programmed cell death	124	0.145161	0.241935	0.129032	0.0483871	0.435484	0.999959	0.0122859	0.300482	0.926642	0.0483109	0.930295	0.0305208	0.222648	0.905473	0.0511757
secretion	86	0.104651	0.302326	0.139535	0.0232558	0.430233	0.999992	0.000731412	0.243488	0.992267	0.105881	0.932442	0.037239	0.127283	0.927224	0.105248
response to radiation	49	0.122449	0.265306	0.163265	0.0204082	0.428571	0.998569	0.0425262	0.171537	0.981056	0.195283	0.967114	0.0236981	0.0812234	0.883825	0.101514
organ morphogenesis	96	0.145833	0.21875	0.145833	0.0625	0.427083	0.999736	0.0835552	0.175209	0.764584	0.102375	0.943503	0.0786478	0.143636	0.79259	0.05138
regulation of signaling pathway	213	0.103286	0.239437	0.159624	0.0751174	0.422535	1	0.00172206	0.0181409	0.590379	0.0323244	0.932468	0.0407812	0.0361729	0.60092	0.0594811
response to peptide hormone stimulus	43	0.0930233	0.162791	0.209302	0.116279	0.418605	0.999612	0.55259	0.0435273	0.237584	0.257023	0.949191	0.422244	0.0389275	0.141432	0.177128
protein maturation	24	0.208333	0.166667	0.166667	0.0416667	0.416667	0.869003	0.556031	0.273754	0.856141	0.350807	0.851975	0.485599	0.136686	0.7831	0.223387
homeostatic process	156	0.153846	0.237179	0.115385	0.0769231	0.416667	0.999981	0.00819463	0.470394	0.554689	0.0803948	0.926434	0.0453596	0.432977	0.567398	0.0681953
regulation of cell communication	262	0.103053	0.270992	0.152672	0.0610687	0.412214	1	2.84805e-06	0.0220038	0.873352	0.0425302	0.934911	0.0483033	0.0342629	0.888774	0.0381314
protein localization	27	0.222222	0.185185	0.185185	0	0.407407	0.839764	0.44527	0.17405	1	0.370683	0.876074	0.342012	0.0971951	0.897826	0.211596
central nervous system development	27	0.111111	0.148148	0.185185	0.148148	0.407407	0.993335	0.653581	0.17405	0.152316	0.370683	0.93645	0.631017	0.102456	0.0514762	0.253387
regulation of phosphorus metabolic process	125	0.144	0.272	0.12	0.064	0.4	0.999966	0.00103584	0.416947	0.763168	0.19768	0.954788	0.054421	0.342	0.811269	0.0801986
response to extracellular stimulus	53	0.0943396	0.245283	0.207547	0.0566038	0.396226	0.999877	0.0740513	0.0288302	0.789893	0.337494	0.938121	0.062968	0.0368518	0.766167	0.250392
response to drug	48	0.166667	0.166667	0.166667	0.104167	0.395833	0.984289	0.519208	0.157855	0.313848	0.351797	0.936534	0.404982	0.0863756	0.206838	0.276873
regulation of transferase activity	91	0.10989	0.274725	0.120879	0.0989011	0.395604	0.999992	0.0039553	0.431756	0.271388	0.271068	0.92502	0.0296758	0.39038	0.176724	0.209811
regulation of I-kappaB kinase/NF-kappaB cascade	23	0.0869565	0.26087	0.173913	0.0869565	0.391304	0.996133	0.153262	0.24812	0.541633	0.453721	0.94442	0.0738272	0.131138	0.399011	0.336671
regulation of intracellular transport	18	0.0555556	0.166667	0.388889	0	0.388889	0.997933	0.572883	0.00215036	1	0.486568	0.919352	0.540769	0.0233425	0.88337	0.392022
organelle fission	49	0.0816327	0.102041	0.142857	0.285714	0.387755	0.999929	0.914618	0.299529	1.26137e-05	0.393511	0.947453	0.927663	0.214732	0.0237445	0.241689
regulation of hormone levels	44	0.0909091	0.227273	0.136364	0.159091	0.386364	0.999706	0.159926	0.363161	0.0504459	0.412029	0.934938	0.0642518	0.274951	0.026653	0.366081
regulation of anatomical structure size	26	0.153846	0.269231	0.0769231	0.115385	0.384615	0.967481	0.11222	0.801829	0.327219	0.469347	0.92745	0.0661928	0.803214	0.155403	0.346107
enzyme linked receptor protein signaling pathway	76	0.0526316	0.315789	0.210526	0.0394737	0.381579	1	0.000577055	0.00827005	0.941106	0.387877	0.939391	0.0273373	0.0386617	0.913949	0.268848
regulation of intracellular protein kinase cascade	66	0.136364	0.272727	0.151515	0.0606061	0.378788	0.999072	0.0143847	0.19277	0.763303	0.419646	0.905468	0.0392539	0.102269	0.741617	0.381042
system development	188	0.0797872	0.25	0.239362	0.0531915	0.37766	1	0.000987334	3.37999e-07	0.926039	0.329439	0.948162	0.042588	0.0380179	0.930683	0.228678
response to oxygen levels	24	0.125	0.375	0.0416667	0.0833333	0.375	0.984934	0.00933296	0.941125	0.565097	0.515469	0.923265	0.0490065	0.902077	0.456974	0.418578
Wnt receptor signaling pathway	40	0.1	0.175	0.275	0.075	0.375	0.999113	0.471234	0.0033127	0.608955	0.480432	0.943361	0.33036	0.0134812	0.499987	0.450076
signal transmission via phosphorylation event	48	0.0833333	0.229167	0.1875	0.125	0.375	0.999905	0.13896	0.079007	0.164302	0.467722	0.957092	0.109183	0.0565989	0.0899301	0.364934
glycosylation	19	0.157895	0.263158	0.157895	0.0526316	0.368421	0.944883	0.179767	0.35498	0.784412	0.555361	0.917311	0.083575	0.197756	0.617652	0.494568
signal transduction	434	0.172811	0.264977	0.145161	0.0506912	0.366359	1	8.02041e-09	0.0142865	0.990951	0.405189	0.95794	0.0422658	0.0380324	0.93775	0.387026
regionalization	74	0.0945946	0.243243	0.216216	0.0810811	0.364865	0.99999	0.0434065	0.00634008	0.516196	0.508741	0.944744	0.0473984	0.0265674	0.462756	0.496639
regulation of developmental process	215	0.125581	0.311628	0.139535	0.0604651	0.362791	1	1.82492e-08	0.110292	0.861274	0.491061	0.960467	0.0488421	0.0359947	0.869915	0.459476
second-messenger-mediated signaling	56	0.107143	0.410714	0.0892857	0.0357143	0.357143	0.999754	6.81513e-06	0.760991	0.938395	0.567835	0.92952	0.0343032	0.725386	0.864733	0.55392
heart development	28	0	0.321429	0.178571	0.142857	0.357143	1	0.027043	0.193861	0.167535	0.58311	0.932567	0.0304043	0.0726225	0.0562872	0.564205
regulation of localization	164	0.176829	0.280488	0.158537	0.0304878	0.353659	0.99975	6.55207e-05	0.0383931	0.996707	0.596844	0.957349	0.0277338	0.0168553	0.943454	0.676365
cell cycle arrest	17	0.117647	0.294118	0.235294	0	0.352941	0.976739	0.125018	0.111594	1	0.613957	0.922084	0.0640108	0.0338967	0.902227	0.548522
regulation of system process	68	0.102941	0.411765	0.117647	0.0147059	0.352941	0.999954	6.4843e-07	0.488757	0.995963	0.593526	0.974321	0.0184127	0.397402	0.923469	0.597041
cell differentiation	309	0.174757	0.194175	0.20712	0.0744337	0.349515	0.999999	0.0646491	3.72281e-07	0.61344	0.672757	0.954446	0.0441435	0.0208191	0.656303	0.712729
regulation of locomotion	46	0.195652	0.26087	0.152174	0.0434783	0.347826	0.948021	0.0562787	0.245596	0.881768	0.622681	0.940091	0.0729464	0.102023	0.833488	0.549709
regulation of homeostatic process	26	0.115385	0.423077	0.115385	0	0.346154	0.99123	0.00133921	0.56413	1	0.630563	0.927042	0.0423852	0.550213	0.916997	0.54212
gamete generation	108	0.305556	0.111111	0.157407	0.0925926	0.333333	0.397839	0.946206	0.0869097	0.325739	0.750704	0.369671	0.920094	0.0552395	0.206626	0.773514
anatomical structure homeostasis	18	0.166667	0.222222	0.111111	0.166667	0.333333	0.929397	0.327842	0.610358	0.158804	0.677651	0.907254	0.204555	0.428037	0.0399545	0.663745
regulation of vesicle-mediated transport	30	0.166667	0.233333	0.233333	0.0333333	0.333333	0.961775	0.19824	0.0423589	0.911502	0.684445	0.920013	0.107743	0.0251463	0.859235	0.718105
synaptic transmission	48	0.125	0.354167	0.145833	0.0416667	0.333333	0.998173	0.000855975	0.281245	0.895993	0.700429	0.93744	0.0218673	0.151678	0.891648	0.722845
muscle structure development	31	0.129032	0.290323	0.225806	0.0322581	0.322581	0.990472	0.0505335	0.0496753	0.918389	0.729035	0.954043	0.0137209	0.0273636	0.890998	0.708769
regulation of cell proliferation	212	0.207547	0.25	0.15566	0.0660377	0.320755	0.997851	0.000482043	0.0275197	0.773137	0.900635	0.932829	0.0400086	0.0653105	0.790192	0.900034
regulation of growth	78	0.192308	0.307692	0.102564	0.0769231	0.320513	0.982693	0.000875785	0.649434	0.568934	0.800988	0.922569	0.0276087	0.666176	0.502586	0.840936
regulation of anatomical structure morphogenesis	75	0.0933333	0.413333	0.133333	0.04	0.32	0.999993	1.47352e-07	0.319732	0.937544	0.800196	0.948251	0.0269694	0.192598	0.91405	0.826087
regulation of binding	47	0.148936	0.212766	0.191489	0.12766	0.319149	0.992729	0.216087	0.0708266	0.153083	0.76733	0.948022	0.132959	0.0233775	0.0856114	0.795943
regulation of protein localization	35	0.228571	0.114286	0.285714	0.0571429	0.314286	0.839756	0.838442	0.00371688	0.766567	0.768034	0.82407	0.855691	0.0592869	0.751637	0.723415
regulation of neurological system process	35	0.0857143	0.457143	0.142857	0	0.314286	0.999312	3.56582e-05	0.347919	1	0.768034	0.934713	0.0132578	0.18727	0.910359	0.798545
regulation of actin filament-based process	16	0.25	0.3125	0.0625	0.0625	0.3125	0.727103	0.10102	0.848481	0.725229	0.738808	0.728454	0.0424054	0.767701	0.596726	0.716373
regulation of cellular component movement	48	0.1875	0.3125	0.145833	0.0416667	0.3125	0.963478	0.00665001	0.281245	0.895993	0.797739	0.921076	0.0289423	0.149282	0.847499	0.815623
skeletal system development	45	0.0666667	0.311111	0.266667	0.0444444	0.311111	0.999965	0.00898246	0.00290674	0.874	0.798387	0.940462	0.0227815	0.0162775	0.826494	0.832511
regulation of cyclase activity	26	0.0769231	0.461538	0.115385	0.0384615	0.307692	0.99846	0.000306929	0.56413	0.877644	0.773808	0.94528	0.0216896	0.483102	0.846956	0.782116
cell surface receptor linked signaling pathway	339	0.19174	0.309735	0.153392	0.0412979	0.303835	0.999992	1.93412e-12	0.00905495	0.997964	0.988977	0.959417	0.031207	0.0310422	0.940923	0.939713
regulation of lyase activity	27	0.0740741	0.444444	0.111111	0.0740741	0.296296	0.998871	0.000472247	0.590577	0.630214	0.812399	0.939417	0.0500903	0.479743	0.532547	0.774125
response to corticosteroid stimulus	24	0.208333	0.375	0.0416667	0.0833333	0.291667	0.869003	0.00933296	0.941125	0.565097	0.817823	0.850931	0.0294382	0.834635	0.514168	0.82703
locomotory behavior	81	0.308642	0.308642	0.0740741	0.0246914	0.283951	0.397974	0.000655187	0.899635	0.988969	0.941592	0.250762	0.057266	0.871242	0.901862	0.911983
regulation of cytokine production	47	0.404255	0.170213	0.0851064	0.0638298	0.276596	0.0617076	0.493776	0.782482	0.716987	0.913352	0.0282056	0.473311	0.751157	0.646175	0.910165
epithelial cell differentiation	29	0.241379	0.241379	0.172414	0.0689655	0.275862	0.780666	0.174672	0.214412	0.669248	0.874165	0.756518	0.0642156	0.0623391	0.688533	0.875285
regulation of peptidase activity	11	0.272727	0.181818	0.181818	0.0909091	0.272727	0.661929	0.549651	0.349996	0.588433	0.818676	0.531687	0.379199	0.171265	0.487483	0.811962
regulation of MAP kinase activity	37	0.0540541	0.351351	0.216216	0.108108	0.27027	0.999952	0.00369429	0.0467763	0.321455	0.907607	0.951799	0.0272909	0.0294052	0.20442	0.85903
leukocyte differentiation	26	0.153846	0.230769	0.230769	0.115385	0.269231	0.967481	0.232341	0.0611526	0.327219	0.880918	0.932565	0.121627	0.0387043	0.18762	0.870934
lymphocyte activation	34	0.235294	0.294118	0.147059	0.0588235	0.264706	0.813883	0.0371243	0.324926	0.752288	0.912512	0.823568	0.0243816	0.187641	0.709416	0.902238
response to virus	29	0.37931	0.275862	0.0689655	0.0344828	0.241379	0.194542	0.0823986	0.848701	0.904035	0.940678	0.127404	0.0120828	0.813078	0.868303	0.932244
regulation of transcription regulator activity	38	0.184211	0.236842	0.184211	0.157895	0.236842	0.953398	0.146752	0.122156	0.0697532	0.964108	0.919138	0.0694581	0.0732904	0.0317976	0.943872
regulation of secretion	64	0.203125	0.328125	0.1875	0.046875	0.234375	0.957808	0.000713724	0.0470065	0.88307	0.989271	0.931793	0.0165579	0.0477833	0.835412	0.952978
regulation of response to stimulus	107	0.205607	0.261682	0.186916	0.121495	0.224299	0.982583	0.00502927	0.0131214	0.0690038	0.999197	0.937601	0.0147901	0.0505584	0.0443057	0.966717
G-protein coupled receptor protein signaling pathway	144	0.236111	0.409722	0.118056	0.0138889	0.222222	0.940653	5.2558e-13	0.434045	0.999894	0.999891	0.948978	0.0195674	0.378024	0.957371	0.918635
cell-cell adhesion	72	0.0972222	0.277778	0.375	0.0277778	0.222222	0.999984	0.0082501	3.87284e-09	0.979266	0.996106	0.942204	0.0371131	0.0340711	0.921261	0.9405
innate immune response	42	0.357143	0.238095	0.166667	0.0238095	0.214286	0.213076	0.127042	0.17934	0.966554	0.986515	0.184199	0.0608213	0.0709422	0.914312	0.923105
response to wounding	95	0.357895	0.315789	0.105263	0.0210526	0.2	0.0905358	0.000124621	0.621644	0.995949	0.999793	0.0660384	0.0326041	0.64123	0.943619	0.932923
angiogenesis	30	0.2	0.366667	0.233333	0	0.2	0.906364	0.00510008	0.0423589	1	0.982319	0.886428	0.0363837	0.0345013	0.92323	0.912256
epidermis development	32	0.3125	0.125	0.21875	0.15625	0.1875	0.456487	0.78165	0.0577442	0.0973474	0.990078	0.380679	0.764739	0.0372213	0.0750741	0.912489
regulation of defense response	28	0.392857	0.214286	0.0357143	0.178571	0.178571	0.160759	0.290796	0.963317	0.0610025	0.989745	0.0628036	0.0973595	0.891377	0.0318704	0.951583
regulation of immune system process	96	0.3125	0.270833	0.145833	0.09375	0.177083	0.350978	0.00411382	0.175209	0.325648	0.999978	0.356915	0.0227182	0.149599	0.217376	0.915682
regulation of response to external stimulus	31	0.258065	0.322581	0.129032	0.129032	0.16129	0.717346	0.0197349	0.457255	0.216052	0.996022	0.679267	0.0471393	0.286139	0.0703814	0.949786
neurological system process	454	0.643172	0.156388	0.0330396	0.00881057	0.15859	0	0.633359	1	1	1	0.0526639	0.611955	0.923474	0.957553	0.954659
chemotaxis	51	0.490196	0.27451	0.0588235	0.0196078	0.156863	0.00196277	0.0273848	0.933559	0.983898	0.999649	0.0333489	0.0393383	0.912558	0.896608	0.937753
defense response	190	0.5	0.221053	0.0947368	0.0315789	0.152632	5.57428e-10	0.0174351	0.799087	0.99768	1	0.0242376	0.0371852	0.831865	0.964866	0.947831
regulation of cell activation	46	0.326087	0.304348	0.152174	0.0652174	0.152174	0.347295	0.0110469	0.245596	0.703102	0.999538	0.287025	0.0237111	0.147609	0.654879	0.940648
regulation of immune effector process	15	0.4	0.266667	0.0666667	0.133333	0.133333	0.250143	0.21285	0.82949	0.325956	0.988373	0.104123	0.0759686	0.789084	0.142893	0.926366
response to bacterium	55	0.727273	0.0545455	0.0545455	0.0363636	0.127273	2.16528e-11	0.995896	0.952902	0.93417	0.999976	0.0378051	0.950681	0.899174	0.902737	0.9501
homophilic cell adhesion	33	0.0606061	0.242424	0.545455	0.030303	0.121212	0.999828	0.150011	1.13283e-09	0.9306	0.999545	0.922889	0.0750389	0.0101631	0.904083	0.942449

## Sheet: CTOE
		Ratio					p value					q value
OriginalTimeRank	Protein Count	less than 0.45 Gya	0.45-0.99 Gya	0.99-1.46 Gya	1.46-4 Gya	more than 4 Gya	less than 0.45 Gya	0.45-0.99 Gya	0.99-1.46 Gya	1.46-4 Gya	more than 4 Gya	less than 0.45 Gya	0.45-0.99 Gya	0.99-1.46 Gya	1.46-4 Gya	more than 4 Gya
Peripheral blood	23	0.434783	0.130435	0.0434783	0.130435	0.26087	0.0996651	0.741261	0.933736	0.261871	0.889126	0.0620572	0.707998	0.875092	0.143747	0.888861
Keratinocyte	33	0.363636	0.151515	0.0606061	0.121212	0.30303	0.22661	0.63306	0.895511	0.250276	0.80503	0.154271	0.550192	0.865677	0.142195	0.834605
B-cell	70	0.314286	0.1	0.0571429	0.0714286	0.457143	0.371321	0.948577	0.960215	0.640764	0.0588733	0.250343	0.925158	0.907895	0.586035	0.0483006
Testis	1311	0.301297	0.0892449	0.118993	0.107551	0.382914	0.172537	1	0.168335	7.87239e-06	0.0292034	0.0926257	0.956761	0.128371	0.0578422	0.0287418
Thyroid	39	0.282051	0.0512821	0.205128	0.0512821	0.410256	0.605298	0.991169	0.0613016	0.816736	0.308453	0.540367	0.919639	0.0497486	0.802078	0.176018
Thymus	125	0.256	0.152	0.096	0.12	0.376	0.829152	0.648342	0.747722	0.0584957	0.385523	0.840343	0.696255	0.736304	0.0667636	0.275901
Fetal liver	48	0.25	0.0416667	0.0416667	0.0625	0.604167	0.778561	0.997835	0.975829	0.730363	0.000472151	0.837766	0.922007	0.933081	0.650041	0.0479935
Lymph node	57	0.245614	0.210526	0.140351	0.105263	0.298246	0.812886	0.19764	0.296685	0.278194	0.867994	0.819151	0.0836415	0.239329	0.196228	0.865372
Blood	117	0.230769	0.222222	0.0854701	0.0854701	0.376068	0.940087	0.0501904	0.85189	0.42143	0.390774	0.929153	0.0483195	0.851969	0.331463	0.352116
Tongue	143	0.223776	0.167832	0.13986	0.104895	0.363636	0.971325	0.448636	0.165061	0.140577	0.494911	0.938895	0.356555	0.122646	0.0888271	0.459239
Spleen	188	0.223404	0.255319	0.117021	0.0638298	0.340426	0.985195	0.000530295	0.431989	0.799116	0.738403	0.914953	0.0445503	0.376025	0.853482	0.790105
Small intestine	109	0.201835	0.201835	0.119266	0.0642202	0.412844	0.986892	0.150883	0.437596	0.750743	0.144913	0.956701	0.0265076	0.332151	0.771779	0.134076
Mammary gland	119	0.201681	0.159664	0.0504202	0.092437	0.495798	0.989824	0.557013	0.993668	0.315484	0.00150222	0.930951	0.53613	0.952618	0.207624	0.0324386
Prostate	144	0.201389	0.229167	0.111111	0.0902778	0.368056	0.994565	0.0198746	0.540409	0.323551	0.450318	0.966199	0.0387775	0.539478	0.251701	0.377284
PNS	55	0.2	0.109091	0.127273	0.145455	0.418182	0.952931	0.897676	0.412591	0.0596187	0.221393	0.92937	0.900068	0.28852	0.0120435	0.126581
Stomach	52	0.192308	0.153846	0.0769231	0.0961538	0.480769	0.961601	0.615653	0.844919	0.376902	0.0485714	0.922305	0.561769	0.878067	0.208576	0.0621425
Adrenal gland	59	0.186441	0.0677966	0.101695	0.0508475	0.59322	0.976033	0.990612	0.653316	0.846497	0.000209498	0.929277	0.93861	0.609576	0.831283	0.0235975
Heart	126	0.18254	0.18254	0.0793651	0.0714286	0.484127	0.998171	0.28931	0.906314	0.650158	0.00260928	0.929774	0.216961	0.857808	0.658045	0.0702577
Pancreas	253	0.181818	0.189723	0.130435	0.0948617	0.403162	0.999981	0.121681	0.184227	0.173809	0.0825711	0.961872	0.079032	0.134233	0.0807084	0.0650384
Embryo	94	0.180851	0.191489	0.0744681	0.0744681	0.478723	0.99495	0.24778	0.91037	0.600217	0.0114385	0.966136	0.0934109	0.867835	0.620488	0.0435828
Neuroblastoma	46	0.173913	0.195652	0.130435	0.0217391	0.478261	0.976657	0.318049	0.404651	0.975829	0.065629	0.908305	0.191647	0.270636	0.919539	0.0753857
Brain cortex	47	0.170213	0.191489	0.12766	0.0638298	0.446809	0.980821	0.342197	0.425344	0.716987	0.13774	0.925606	0.234248	0.277775	0.692689	0.0789596
B-cell lymphoma	24	0.166667	0.0833333	0	0.0416667	0.708333	0.948166	0.917699	1	0.856141	0.000538403	0.920531	0.888942	0.915582	0.802162	0.0236437
Cerebellum	199	0.165829	0.170854	0.150754	0.0653266	0.447236	0.999988	0.382527	0.0497716	0.779898	0.00621071	0.946497	0.3376	0.0302351	0.834368	0.0343746
Colon	272	0.165441	0.183824	0.106618	0.0735294	0.470588	1	0.16965	0.625095	0.632276	8.56896e-05	0.936543	0.129398	0.603339	0.653912	0.0318231
Lung	704	0.163352	0.171875	0.0980114	0.0965909	0.47017	1	0.22155	0.892615	0.0294524	1.47884e-10	0.966971	0.142046	0.910539	0.0378406	0.0394973
Plasma	49	0.163265	0.22449	0.265306	0.102041	0.244898	0.987167	0.154627	0.00207255	0.329528	0.969771	0.947408	0.126486	0.0331294	0.231561	0.910951
Pituitary	25	0.16	0.16	0.04	0.08	0.56	0.958861	0.590174	0.947691	0.587684	0.032308	0.904477	0.527639	0.853556	0.511581	0.0346162
Brain	2054	0.156767	0.177702	0.128043	0.0754625	0.462025	1	0.0083612	0.00217588	0.675299	0	0.96717	0.0455999	0.0429624	0.697611	0.0297612
Amygdala	160	0.15625	0.20625	0.11875	0.06875	0.45	0.999979	0.0751513	0.415458	0.705211	0.0109525	0.942143	0.0555084	0.414036	0.734362	0.0368146
Cervix	120	0.15	0.125	0.116667	0.0666667	0.541667	0.999907	0.890289	0.4661	0.722149	3.16054e-05	0.948195	0.862615	0.373166	0.745097	0.0260947
Hepatoma	55	0.145455	0.0727273	0.109091	0.0727273	0.6	0.996394	0.984291	0.583216	0.62605	0.000234525	0.953293	0.938003	0.513162	0.583818	0.0289323
Teratocarcinoma	179	0.145251	0.150838	0.111732	0.106145	0.486034	0.999999	0.679491	0.525825	0.0983938	0.000307326	0.9423	0.669716	0.473642	0.076248	0.0417584
Mammary carcinoma	21	0.142857	0.142857	0.0952381	0.047619	0.571429	0.966836	0.681235	0.694965	0.816614	0.0387528	0.923937	0.621439	0.671813	0.760888	0.0243671
Thalamus	71	0.140845	0.197183	0.112676	0.084507	0.464789	0.999095	0.245851	0.539667	0.4751	0.0437909	0.95426	0.172375	0.507663	0.350466	0.0242199
Placenta	792	0.140152	0.162879	0.109848	0.0782828	0.508838	1	0.461109	0.567652	0.486212	0	0.973832	0.367532	0.533747	0.39557	0.0477911
Urinary bladder	50	0.14	0.2	0.06	0.1	0.5	0.996279	0.278897	0.92769	0.345283	0.0289558	0.925927	0.225133	0.903936	0.186942	0.023166
Melanoma	93	0.139785	0.150538	0.0752688	0.0430108	0.591398	0.999819	0.653924	0.904745	0.937185	4.05015e-06	0.953113	0.586631	0.885305	0.901008	0.0373776
Liver	389	0.138817	0.141388	0.0848329	0.092545	0.542416	1	0.878794	0.966421	0.147818	3.15303e-14	0.956015	0.900172	0.945283	0.126608	0.0397195
Bone marrow	159	0.138365	0.119497	0.0691824	0.106918	0.566038	0.999998	0.944611	0.97291	0.107965	6.8684e-08	0.964598	0.928885	0.946906	0.0853038	0.0181108
Kidney	349	0.137536	0.154728	0.117479	0.0773639	0.512894	1	0.654457	0.375024	0.533942	1.45732e-09	0.945869	0.634548	0.296522	0.483266	0.049809
Hippocampus	106	0.132075	0.188679	0.122642	0.0849057	0.471698	0.999969	0.254429	0.396855	0.438428	0.0112158	0.965264	0.115686	0.337779	0.279995	0.0369386
Skin	451	0.13082	0.148559	0.110865	0.0731707	0.536585	1	0.79252	0.531304	0.665398	1.77636e-15	0.957333	0.874321	0.553278	0.675225	0.0185884
Trachea	123	0.130081	0.146341	0.121951	0.097561	0.504065	0.999994	0.710943	0.391789	0.243124	0.0006708	0.945758	0.755618	0.285491	0.143359	0.0408633
Hypothalamus	39	0.128205	0.128205	0.0512821	0.0769231	0.615385	0.995315	0.776228	0.941098	0.591468	0.000997128	0.952698	0.74974	0.906097	0.472963	0.0295639
Fetal kidney	41	0.121951	0.170732	0.146341	0.0487805	0.512195	0.997149	0.498864	0.301555	0.838017	0.0323536	0.921917	0.405094	0.209809	0.838508	0.0452756
Skeletal muscle	166	0.120482	0.222892	0.108434	0.0662651	0.481928	1	0.0217538	0.582062	0.749618	0.000732525	0.959416	0.0447132	0.51996	0.745567	0.0237232
Eye	259	0.119691	0.177606	0.0888031	0.108108	0.505792	1	0.255153	0.900386	0.0438688	6.94139e-07	0.946989	0.180847	0.932248	0.0423876	0.0359829
Retina	93	0.11828	0.27957	0.129032	0.0430108	0.430108	0.999981	0.00256044	0.336353	0.937185	0.0959948	0.947881	0.0281334	0.184313	0.910156	0.0507132
Leukocyte	34	0.117647	0.205882	0.0882353	0.0588235	0.529412	0.995594	0.302494	0.745282	0.752288	0.0317268	0.926376	0.180249	0.715523	0.689947	0.0456497
Uterus	440	0.111364	0.15	0.111364	0.0977273	0.529545	1	0.763925	0.517717	0.0638773	4.4742e-14	0.942432	0.82663	0.469805	0.0612577	0.0498045
Ovarian carcinoma	47	0.106383	0.0425532	0.0638298	0.0638298	0.723404	0.999389	0.997464	0.907121	0.716987	3.98173e-07	0.93633	0.92943	0.883938	0.699582	0.0499731
Fetal brain	226	0.106195	0.141593	0.141593	0.0840708	0.526549	1	0.81657	0.0877203	0.389156	1.46608e-07	0.931908	0.865915	0.0574287	0.30317	0.0503548
Fibroblast	19	0.105263	0.0526316	0.0526316	0.105263	0.684211	0.987101	0.964696	0.893689	0.439396	0.00406063	0.946477	0.895752	0.805179	0.296875	0.0221732
Muscle	179	0.0949721	0.178771	0.0949721	0.0837989	0.547486	1	0.287103	0.79041	0.414715	1.67606e-07	0.957513	0.171396	0.790572	0.324805	0.0492343
Lymph	150	0.0933333	0.126667	0.146667	0.0933333	0.54	1	0.901864	0.105048	0.271731	4.07484e-06	0.966389	0.909706	0.0476843	0.222632	0.0145524
Adipose tissue	34	0.0882353	0.117647	0	0.0882353	0.705882	0.99908	0.821052	1	0.496877	4.14118e-05	0.93488	0.814633	0.930584	0.374338	0.0356485
Mammary epithelium	58	0.0862069	0.258621	0.12069	0.0689655	0.465517	0.999969	0.0380244	0.469197	0.667924	0.0628557	0.927685	0.0603804	0.421391	0.59603	0.0563745
Umbilical cord blood	111	0.0810811	0.0810811	0.0990991	0.126126	0.612613	1	0.995834	0.702484	0.0468117	4.30862e-08	0.956014	0.948859	0.706925	0.0330265	0.0315094
Ovary	222	0.0810811	0.189189	0.112613	0.0765766	0.540541	1	0.144456	0.504201	0.557931	1.83733e-08	0.953394	0.0841299	0.464269	0.491435	0.0593525
Epithelium	597	0.0753769	0.120603	0.112228	0.0904523	0.60134	1	0.998517	0.485653	0.123856	0	0.959461	0.947689	0.395635	0.0738291	0.0424834
Cervix carcinoma	88	0.0681818	0.136364	0.0568182	0.0568182	0.681818	1	0.779348	0.973771	0.822632	6.72192e-10	0.964463	0.762888	0.919955	0.817022	0.0152715
T-cell	516	0.0678295	0.108527	0.149225	0.0872093	0.587209	1	0.999841	0.00349097	0.216882	0	0.952995	0.946936	0.0540616	0.195384	0.0283106
Platelet	93	0.0645161	0.16129	0.0967742	0.0752688	0.602151	1	0.542733	0.719765	0.588677	1.48685e-06	0.968546	0.476702	0.762216	0.558625	0.0201279
Duodenum	48	0.0416667	0.104167	0.0416667	0.125	0.6875	0.999999	0.905362	0.975829	0.164302	3.74763e-06	0.926922	0.904199	0.902433	0.0880062	0.0487486
Colon carcinoma	31	0.0322581	0.16129	0.129032	0.0645161	0.612903	0.999976	0.574661	0.457255	0.704884	0.00355973	0.928987	0.536223	0.344977	0.574844	0.0350188
Fetal brain cortex	36	0.0277778	0.0277778	0.0277778	0.0555556	0.861111	0.999996	0.998243	0.985772	0.780125	7.00994e-10	0.930855	0.926815	0.916053	0.731679	0.0462607
Cajal-Retzius cell	29	0	0	0.0344828	0	0.965517	1	1	0.96741	1	6.45706e-12	0.927397	0.919678	0.945745	0.88213	0.0258867
