# Supplementary material for: The physical characteristics of human proteins in different biological functions
Source: PLoS One. 2017 May 1;12(5):e0176234. doi: 10.1371/journal.pone.0176234 (PMC5411090; doi:10.1371/journal.pone.0176234)
Supplement: S9 File — (XLS) [file pone.0176234.s009.xls]

## Sheet: CC_Chr24
Chromosome Group	Functional Category	Number of Proteins in ChrClasss	Number of Proteins in Function Class	Number of Overlap Proteins in FuncClass and ChrClass	NumOfProteinsInFuncClassAndChrClass/NumOfProteinsInFuncClass	P Value
6	MHC protein complex	1072	118	110	0.932203	0
11	plasma membrane	1259	3098	357	0.115236	0
11	intrinsic to membrane	1259	5385	498	0.0924791	0
17	intermediate filament	1113	184	61	0.331522	0
21	intermediate filament	248	184	49	0.266304	0
19	intracellular membrane-bounded organelle	1338	8072	665	0.0823835	2.05391e-14
12	intermediate filament	997	184	32	0.173913	4.07702e-10
6	intrinsic to membrane	1072	5385	371	0.0688951	1.33822e-09
5	plasma membrane	831	3098	177	0.0571336	1.44553e-06
6	endosome	1072	386	42	0.108808	7.74388e-06
17	cytoplasm	1113	4627	309	0.0667819	4.22376e-05
18	anchoring junction	267	163	10	0.0613497	6.22165e-05
16		788	150	17	0.113333	7.58406e-05
18	cell junction	267	538	19	0.035316	0.000100983
12	cytoplasmic vesicle	997	586	50	0.0853242	0.000110775
6	chromosome	1072	311	33	0.106109	0.000114852
6	intrinsic to plasma membrane	1072	1040	82	0.0788462	0.000181067
21	cytosol	248	1282	31	0.024181	0.000222374
12	insoluble fraction	997	832	64	0.0769231	0.00026132
2	cilium	1191	136	19	0.139706	0.000379242
15	cytoplasmic vesicle	559	586	31	0.052901	0.000440311
16	intracellular membrane-bounded organelle	788	8072	358	0.0443508	0.000597778
15	membrane-bounded vesicle	559	450	25	0.0555556	0.000774331
9	cytosol	778	1282	71	0.0553822	0.00115666
1	intrinsic to organelle membrane	1996	148	27	0.182432	0.00119301
5	intrinsic to plasma membrane	831	1040	63	0.0605769	0.00124006
17	nuclear body	1113	198	22	0.111111	0.00132093
4	intrinsic to plasma membrane	724	1040	56	0.0538462	0.00145124
8	anchored to membrane	673	132	12	0.0909091	0.00149923
3	intrinsic to membrane	1039	5385	318	0.0590529	0.00150441
17	nuclear part	1113	1954	137	0.0701126	0.0015072
5	intrinsic to membrane	831	5385	258	0.0479109	0.00176551
22	mitochondrion	439	1254	43	0.0342903	0.00194653
15	stored secretory granule	559	122	10	0.0819672	0.0020367
7	apical plasma membrane	890	164	16	0.097561	0.00236102
3	intrinsic to plasma membrane	1039	1040	74	0.0711538	0.00258847
2	receptor complex	1191	116	15	0.12931	0.00324845
1	plasma membrane	1996	3098	347	0.112008	0.00355768
2	apical plasma membrane	1191	164	19	0.115854	0.00357907
10	mitochondrion	722	1254	63	0.0502392	0.00361888
6	anchored to membrane	1072	132	15	0.113636	0.00419975
6	plasma membrane	1072	3098	195	0.0629438	0.00423838
12	vesicle membrane	997	215	20	0.0930233	0.00476654
14	cytoplasm	609	4627	166	0.0358764	0.00520776
8	soluble fraction	673	320	20	0.0625	0.00527934
16	anchored to membrane	788	132	12	0.0909091	0.00537695
17	intracellular non-membrane-bounded organelle	1113	2092	141	0.0673996	0.00549168
1	intrinsic to membrane	1996	5385	578	0.107335	0.00582949
X	intracellular non-membrane-bounded organelle	798	2092	104	0.0497132	0.00718447
17	microtubule	1113	284	26	0.0915493	0.00751207
22	cytoplasm	439	4627	122	0.026367	0.00796355
12	nuclear part	997	1954	119	0.0609007	0.00797581
6	Golgi apparatus	1072	843	61	0.0723606	0.00798288
15	cell junction	559	538	25	0.0464684	0.00804492
6	endoplasmic reticulum	1072	992	70	0.0705645	0.0082878
12	membrane-bounded vesicle	997	450	34	0.0755556	0.00881274
5	intracellular non-membrane-bounded organelle	831	2092	107	0.0511472	0.00914499
17	nucleolus	1113	741	56	0.0755735	0.00956727
14	nucleolus	609	741	34	0.0458839	0.00975415
12	intrinsic to plasma membrane	997	1040	68	0.0653846	0.00993777
2	cytoplasm	1191	4627	305	0.0659174	0.0104101
15	endosome	559	386	19	0.0492228	0.0111286
X	nucleolus	798	741	42	0.0566802	0.0115954
1	membrane raft	1996	151	24	0.15894	0.0126051
13	microtubule	312	284	10	0.0352113	0.0128968
17	endosome	1113	386	32	0.0829016	0.0134716
2	cytoskeleton	1191	885	68	0.0768362	0.0139171
1	cytoplasm	1996	4627	495	0.106981	0.0144311
4	cytoplasm	724	4627	190	0.0410633	0.0150634
13	nucleoplasm	312	473	14	0.0295983	0.0152875
5	nuclear part	831	1954	99	0.0506653	0.0152994
13	ubiquitin ligase complex	312	132	6	0.0454545	0.0164746
2	cell projection membrane	1191	116	13	0.112069	0.0185906
22	vesicle membrane	439	215	10	0.0465116	0.0190723
9	nucleolus	778	741	40	0.0539811	0.0190922
15	cytosol	559	1282	48	0.0374415	0.0192304
X	actin cytoskeleton	798	137	11	0.080292	0.0195278
8	intracellular membrane-bounded organelle	673	8072	294	0.0364222	0.0202616
6	transcription factor complex	1072	201	18	0.0895522	0.0203832
5	receptor complex	831	116	10	0.0862069	0.0208312
12	intracellular membrane-bounded organelle	997	8072	428	0.0530228	0.0210337
16	mitochondrion	788	1254	63	0.0502392	0.0216923
9	cytoskeleton	778	885	46	0.0519774	0.0229016
16	early endosome	788	107	9	0.0841121	0.0234982
16	insoluble fraction	788	832	44	0.0528846	0.0240182
4	cilium	724	136	10	0.0735294	0.0240522
Y	intracellular membrane-bounded organelle	43	8072	24	0.00297324	0.0242592
22	insoluble fraction	439	832	27	0.0324519	0.0243402
1	spliceosomal complex	1996	136	21	0.154412	0.025108
12	intrinsic to membrane	997	5385	292	0.0542247	0.0251595
14	intracellular non-membrane-bounded organelle	609	2092	78	0.0372849	0.0260341
12	nucleoplasm	997	473	33	0.0697674	0.0277869
17	vesicle membrane	1113	215	19	0.0883721	0.0278852
20	membrane-bounded vesicle	530	450	19	0.0422222	0.028266
7	neuronal cell body	890	147	12	0.0816327	0.0285876
15	early endosome	559	107	7	0.0654206	0.0286075
22	spliceosomal complex	439	136	7	0.0514706	0.0286894
14	nuclear part	609	1954	73	0.0373593	0.0296559
2	actin cytoskeleton	1191	137	14	0.10219	0.0305959
18	perinuclear region of cytoplasm	267	330	9	0.0272727	0.0312817
12	nucleolus	997	741	48	0.0647773	0.0313299
6	intracellular membrane-bounded organelle	1072	8072	456	0.0564916	0.0323657
5	dendrite	831	126	10	0.0793651	0.0343803
9	cell projection membrane	778	116	9	0.0775862	0.0344747
1	perinuclear region of cytoplasm	1996	330	43	0.130303	0.0346628
9	intracellular non-membrane-bounded organelle	778	2092	96	0.0458891	0.0357413
14	dendrite	609	126	8	0.0634921	0.0363391
Y	chromatin	43	142	2	0.0140845	0.0364522
15	intracellular organelle lumen	559	113	7	0.0619469	0.0369083
10	vesicular fraction	722	253	15	0.0592885	0.0377767
1	vesicular fraction	1996	253	34	0.134387	0.0381672
22	chromosome	439	311	12	0.0385852	0.0391082
20	microtubule organizing center	530	258	12	0.0465116	0.0393398
20	neuronal cell body	530	147	8	0.0544218	0.0394619
5	cytoplasm	831	4627	211	0.0456019	0.0398108
5	cytoskeleton	831	885	47	0.0531073	0.0417647
10	mitochondrial matrix	722	150	10	0.0666667	0.0421928
22	intrinsic to organelle membrane	439	148	7	0.0472973	0.0423484
2	insoluble fraction	1191	832	61	0.0733173	0.0430567
12	vesicular fraction	997	253	19	0.0750988	0.0444318
10	vesicle membrane	722	215	13	0.0604651	0.044514
16	microtubule organizing center	788	258	16	0.0620155	0.045054
2	outer membrane	1191	106	11	0.103774	0.0467659
13	microtubule organizing center	312	258	8	0.0310078	0.0468134
10	organelle envelope	722	113	8	0.0707965	0.0487378
2	early endosome	1191	107	11	0.102804	0.0494849
14	mitochondrion	609	1254	48	0.0382775	0.0499846

## Sheet: CC_Chr48
Chromosome Group	Functional Category	Number of Proteins in ChrClasss	Number of Proteins in Function Class	Number of Overlap Proteins in FuncClass and ChrClass	NumOfProteinsInFuncClassAndChrClass/NumOfProteinsInFuncClass	P Value
6p	MHC protein complex	657	118	104	0.881356	0
11p	plasma membrane	441	3098	148	0.0477728	0
11q	intrinsic to membrane	815	5385	324	0.0601671	0
17q	intermediate filament	786	184	61	0.331522	0
21q	intermediate filament	243	184	49	0.266304	0
11q	plasma membrane	815	3098	209	0.0674629	3.33067e-15
12q	intermediate filament	721	184	30	0.163043	2.8525e-12
6p	intrinsic to membrane	657	5385	249	0.0462396	6.63423e-11
11p	intrinsic to membrane	441	5385	172	0.0319406	5.55525e-09
6p	chromosome	657	311	32	0.102894	8.98308e-09
19p	intracellular membrane-bounded organelle	579	8072	293	0.0362983	6.03143e-08
12p	intrinsic to membrane	275	5385	113	0.0209842	9.82197e-08
19q	intracellular membrane-bounded organelle	758	8072	371	0.0459613	1.23983e-07
5q	plasma membrane	691	3098	156	0.0503551	1.62742e-07
1q	plasma membrane	948	3098	201	0.0648806	3.90885e-07
6p	endosome	657	386	32	0.0829016	1.27945e-06
3q	intrinsic to membrane	554	5385	191	0.0354689	1.80703e-05
18q	anchoring junction	198	163	9	0.0552147	3.29072e-05
16p	mitochondrial matrix	427	150	12	0.08	8.18484e-05
12p	intrinsic to plasma membrane	275	1040	30	0.0288462	8.29311e-05
1q	intrinsic to membrane	948	5385	302	0.0560817	0.000112297
21q	cytosol	243	1282	31	0.024181	0.00015381
18q	cell junction	198	538	15	0.027881	0.000272346
12q	nuclear part	721	1954	98	0.0501535	0.000290488
6q	anchored to membrane	415	132	10	0.0757576	0.000392097
12q	nucleoplasm	721	473	32	0.0676533	0.000410407
15q	cytoplasmic vesicle	559	586	31	0.052901	0.000440311
10q	mitochondrion	559	1254	54	0.0430622	0.00077175
15q	membrane-bounded vesicle	559	450	25	0.0555556	0.000774331
9q	cytosol	550	1282	54	0.0421217	0.000878505
2q	receptor complex	728	116	12	0.103448	0.000948271
2q	cilium	728	136	13	0.0955882	0.00123989
8q	anchored to membrane	400	132	9	0.0681818	0.00124092
6p	intrinsic to plasma membrane	657	1040	52	0.05	0.00129171
7q	neuronal cell body	597	147	12	0.0816327	0.0013778
5q	intrinsic to plasma membrane	691	1040	54	0.0519231	0.0013969
5q	intrinsic to membrane	691	5385	218	0.0404828	0.00164922
17q	cytoplasm	786	4627	214	0.0462503	0.00178724
12p	external side of plasma membrane	275	128	7	0.0546875	0.00183045
12q	cytoplasmic vesicle	721	586	35	0.059727	0.00203
15q	stored secretory granule	559	122	10	0.0819672	0.0020367
2p	cytoplasm	459	4627	131	0.0283121	0.00226969
19p	chromatin	579	142	11	0.0774648	0.00256246
22q	mitochondrion	434	1254	42	0.0334928	0.0027233
1q	chromosome	948	311	26	0.0836013	0.00312684
7q	apical plasma membrane	597	164	12	0.0731707	0.00343795
8q	intracellular membrane-bounded organelle	400	8072	186	0.0230426	0.00349781
12q	insoluble fraction	721	832	45	0.0540865	0.00352211
3p	axon	485	130	9	0.0692308	0.00407698
Xq	intracellular non-membrane-bounded organelle	472	2092	67	0.0320268	0.00437328
1p	spliceosomal complex	1047	136	15	0.110294	0.00447872
17q	intracellular non-membrane-bounded organelle	786	2092	104	0.0497132	0.00462113
7q	intrinsic to membrane	597	5385	187	0.0347261	0.00470349
17p	nuclear body	325	198	9	0.0454545	0.00477508
12q	intracellular membrane-bounded organelle	721	8072	321	0.0397671	0.00482552
14q	cytoplasm	609	4627	166	0.0358764	0.00520776
6q	plasma membrane	415	3098	83	0.0267915	0.00529828
4q	intrinsic to plasma membrane	513	1040	40	0.0384615	0.00569167
17p	cytoplasm	325	4627	94	0.0203155	0.0058345
6p	transcription factor complex	657	201	14	0.0696517	0.00601235
2p	endoplasmic reticulum	459	992	35	0.0352823	0.00644174
4p	ion channel complex	211	210	7	0.0333333	0.00654003
16p	intracellular membrane-bounded organelle	427	8072	195	0.0241576	0.00732167
15q	cell junction	559	538	25	0.0464684	0.00804492
12p	ion channel complex	275	210	8	0.0380952	0.00808152
17q	nucleolus	786	741	42	0.0566802	0.00911446
17p	intrinsic to plasma membrane	325	1040	27	0.0259615	0.00957896
7p	nuclear membrane	291	126	6	0.047619	0.00972938
14q	nucleolus	609	741	34	0.0458839	0.00975415
9p	cell projection membrane	228	116	5	0.0431034	0.0100546
12q	vesicle membrane	721	215	15	0.0697674	0.0101672
6p	Golgi apparatus	657	843	40	0.0474496	0.0104918
19q	anchored to membrane	758	132	11	0.0833333	0.0106891
10q	vesicular fraction	559	253	14	0.055336	0.010808
5q	nuclear part	691	1954	85	0.0435005	0.0111209
15q	endosome	559	386	19	0.0492228	0.0111286
17p	intrinsic to membrane	325	5385	105	0.0194986	0.0116104
9q	intracellular organelle lumen	550	113	8	0.0707965	0.011868
17q	nuclear part	786	1954	95	0.0486182	0.0120403
3p	cytoplasm	485	4627	132	0.0285282	0.0122661
12q	cytosol	721	1282	61	0.0475819	0.0123538
4q	vesicular fraction	513	253	13	0.0513834	0.0126126
13q	microtubule	311	284	10	0.0352113	0.0126342
10q	organelle envelope	559	113	8	0.0707965	0.0129837
16q	microtubule	361	284	11	0.0387324	0.0132434
22q	cytoplasm	434	4627	119	0.0257186	0.0132987
4p	cilium	211	136	5	0.0367647	0.0139575
13q	nucleoplasm	311	473	14	0.0295983	0.014907
16q	intracellular organelle lumen	361	113	6	0.0530973	0.0157033
22p	apical plasma membrane	2	164	1	0.00609756	0.0161062
13q	ubiquitin ligase complex	311	132	6	0.0454545	0.0162419
7q	neuron projection	597	300	16	0.0533333	0.0166137
3p	intrinsic to plasma membrane	485	1040	36	0.0346154	0.0170444
6q	microtubule organizing center	415	258	11	0.0426357	0.0176787
22q	vesicle membrane	434	215	10	0.0465116	0.0177681
9q	perinuclear region of cytoplasm	550	330	16	0.0484848	0.0186407
12p	insoluble fraction	275	832	19	0.0228365	0.0190435
15q	cytosol	559	1282	48	0.0374415	0.0192304
12q	organelle envelope	721	113	9	0.079646	0.0194175
2q	ion channel complex	728	210	14	0.0666667	0.0196745
19q	intrinsic to plasma membrane	758	1040	52	0.05	0.0201633
17q	ribosome	786	196	14	0.0714286	0.0207393
1q	anchored to membrane	948	132	12	0.0909091	0.020909
10p	axon	163	130	4	0.0307692	0.0209137
16q	intracellular membrane-bounded organelle	361	8072	163	0.0201933	0.0209934
1p	intrinsic to organelle membrane	1047	148	14	0.0945946	0.0210391
Yq	chromatin	32	142	2	0.0140845	0.0210439
1q	intrinsic to organelle membrane	948	148	13	0.0878378	0.0215239
16p	ubiquitin ligase complex	427	132	7	0.0530303	0.0218126
16p	anchored to membrane	427	132	7	0.0530303	0.0218126
6p	endoplasmic reticulum	657	992	44	0.0443548	0.0218978
5q	cytoplasm	691	4627	180	0.0389021	0.0230242
10p	transcription factor complex	163	201	5	0.0248756	0.0233352
2q	cell projection membrane	728	116	9	0.0775862	0.0238789
20p	stored secretory granule	182	122	4	0.0327869	0.0243116
14q	intracellular non-membrane-bounded organelle	609	2092	78	0.0372849	0.0260341
6p	intracellular membrane-bounded organelle	657	8072	286	0.0354311	0.026129
10q	outer membrane	559	106	7	0.0660377	0.0273593
12q	perinuclear region of cytoplasm	721	330	19	0.0575758	0.02743
17q	endosome	786	386	23	0.0595855	0.0279088
11q	proteinaceous extracellular matrix	815	235	16	0.0680851	0.0283298
15q	early endosome	559	107	7	0.0654206	0.0286075
5q	intracellular non-membrane-bounded organelle	691	2092	87	0.041587	0.0287658
5q	cytoskeleton	691	885	41	0.0463277	0.0289874
6q	cell junction	415	538	18	0.0334572	0.0290685
12p	cytoplasmic vesicle	275	586	14	0.0238908	0.0295458
14q	nuclear part	609	1954	73	0.0373593	0.0296559
8p	soluble fraction	273	320	9	0.028125	0.0298571
4q	endoplasmic reticulum	513	992	35	0.0352823	0.0299676
12q	chromatin	721	142	10	0.0704225	0.0304366
20q	intracellular membrane-bounded organelle	346	8072	155	0.0192022	0.0318934
11p	transcription factor complex	441	201	9	0.0447761	0.0321598
12q	membrane-bounded vesicle	721	450	24	0.0533333	0.0323164
11q	external side of plasma membrane	815	128	10	0.078125	0.0336943
7q	insoluble fraction	597	832	34	0.0408654	0.0341933
6q	MHC protein complex	415	118	6	0.0508475	0.0344657
2q	apical plasma membrane	728	164	11	0.0670732	0.0346538
22q	insoluble fraction	434	832	26	0.03125	0.0352636
16p	receptor complex	427	116	6	0.0517241	0.0361044
12q	endosome	721	386	21	0.0544041	0.0361162
14q	dendrite	609	126	8	0.0634921	0.0363391
22q	chromosome	434	311	12	0.0385852	0.0363509
12q	nucleolus	721	741	36	0.048583	0.036586
11q	axon	815	130	10	0.0769231	0.0368933
15q	intracellular organelle lumen	559	113	7	0.0619469	0.0369083
6q	intrinsic to plasma membrane	415	1040	30	0.0288462	0.0372326
4q	proteinaceous extracellular matrix	513	235	11	0.0468085	0.0373762
9q	intracellular non-membrane-bounded organelle	550	2092	70	0.0334608	0.0376194
22p	endosome	2	386	1	0.00259067	0.0377002
1q	cytoskeleton	948	885	53	0.059887	0.0384932
19p	mitochondrial membrane part	579	134	8	0.0597015	0.0385027
9p	basolateral plasma membrane	228	113	4	0.0353982	0.0387854
1q	organelle envelope	948	113	10	0.0884956	0.0388434
2q	vesicular fraction	728	253	15	0.0592885	0.0401271
17p	microtubule	325	284	9	0.0316901	0.0401627
22q	intrinsic to organelle membrane	434	148	7	0.0472973	0.0402293
11q	anchored to membrane	815	132	10	0.0757576	0.0402968
20q	neuronal cell body	346	147	6	0.0408163	0.0404922
11p	ion channel complex	441	210	9	0.0428571	0.040709
9q	cytoskeleton	550	885	33	0.0372881	0.0407656
Xq	cytoskeleton	472	885	29	0.0327684	0.040882
2q	external side of plasma membrane	728	128	9	0.0703125	0.0411941
Xq	actin cytoskeleton	472	137	7	0.0510949	0.0413555
Xq	nucleolus	472	741	25	0.0337382	0.0414428
12q	intracellular non-membrane-bounded organelle	721	2092	89	0.042543	0.0415272
3q	intrinsic to plasma membrane	554	1040	38	0.0365385	0.0422326
16q	early endosome	361	107	5	0.046729	0.0424603
5q	spliceosomal complex	691	136	9	0.0661765	0.0432265
2q	mitochondrial matrix	728	150	10	0.0666667	0.0441982
17p	nuclear part	325	1954	41	0.0209826	0.0447037
5q	receptor complex	691	116	8	0.0689655	0.0448197
5q	actin cytoskeleton	691	137	9	0.0656934	0.0449349
1q	intracellular non-membrane-bounded organelle	948	2092	114	0.0544933	0.0449372
17q	nuclear body	786	198	13	0.0656566	0.0450682
1q	cell projection membrane	948	116	10	0.0862069	0.0451525
13q	microtubule organizing center	311	258	8	0.0310078	0.046096
17q	vacuole	786	179	12	0.0670391	0.0463136
9q	endoplasmic reticulum	550	992	36	0.0362903	0.0468644
1q	cytoplasm	948	4627	238	0.0514372	0.0472107
18q	transcription factor complex	198	201	5	0.0248756	0.0475587
9q	stored secretory granule	550	122	7	0.057377	0.0485231
8q	cytosol	400	1282	34	0.0265211	0.0486097
14q	mitochondrion	609	1254	48	0.0382775	0.0499846

## Sheet: CC_Chr121
Chromosome Group	Functional Category	Number of Proteins in ChrClasss	Number of Proteins in Function Class	Number of Overlap Proteins in FuncClass and ChrClass	NumOfProteinsInFuncClassAndChrClass/NumOfProteinsInFuncClass	P Value
21q2	intermediate filament	231	184	49	0.266304	0
6p2	MHC protein complex	588	118	104	0.881356	0
11p1	plasma membrane	441	3098	148	0.0477728	0
12q1	intermediate filament	353	184	28	0.152174	0
17q1	intermediate filament	223	184	39	0.211957	0
11q1	intrinsic to membrane	514	5385	210	0.0389972	7.10987e-13
6p2	intrinsic to membrane	588	5385	234	0.043454	9.1005e-13
5q3	plasma membrane	418	3098	120	0.0387347	1.19027e-12
11q1	plasma membrane	514	3098	136	0.0438993	2.52638e-11
6p2	chromosome	588	311	31	0.0996785	2.44068e-09
11p1	intrinsic to membrane	441	5385	172	0.0319406	5.55525e-09
17q2	intermediate filament	559	184	22	0.119565	8.15308e-09
19p1	intracellular membrane-bounded organelle	574	8072	290	0.0359267	8.53631e-08
6p2	endosome	588	386	32	0.0829016	1.10969e-07
18q1	anchoring junction	79	163	8	0.0490798	2.35393e-07
19q1	intracellular membrane-bounded organelle	754	8072	367	0.0454658	2.98005e-07
12p1	intrinsic to membrane	272	5385	110	0.0204271	3.76399e-07
1q4	plasma membrane	221	3098	60	0.0193673	3.68121e-06
7q3	intrinsic to membrane	290	5385	112	0.0207985	4.152e-06
3q1	intrinsic to membrane	141	5385	62	0.0115135	5.68907e-06
18q1	cell junction	79	538	11	0.0204461	7.30713e-06
11q2	intrinsic to membrane	300	5385	113	0.0209842	1.43144e-05
5q3	intrinsic to membrane	418	5385	148	0.0274838	3.49138e-05
11q2	plasma membrane	300	3098	72	0.0232408	4.4963e-05
5q3	intrinsic to plasma membrane	418	1040	41	0.0394231	5.55145e-05
21q2	cytosol	231	1282	31	0.024181	5.9696e-05
2q2	ion channel complex	130	210	8	0.0380952	6.37023e-05
16p1	mitochondrial matrix	424	150	12	0.08	7.65586e-05
8q2	anchored to membrane	311	132	9	0.0681818	0.000203572
11q2	proteinaceous extracellular matrix	300	235	12	0.0510638	0.000209378
3q1	plasma membrane	141	3098	38	0.012266	0.000244044
9q3	cytosol	388	1282	43	0.0335413	0.000245761
4q1	vesicular fraction	100	253	7	0.027668	0.000258232
1q4	intrinsic to membrane	221	5385	82	0.0152275	0.000350914
12p1	intrinsic to plasma membrane	272	1040	28	0.0269231	0.00037031
9p1	cell projection membrane	112	116	5	0.0431034	0.000462501
6p2	intrinsic to plasma membrane	588	1040	49	0.0471154	0.000586297
10q2	mitochondrion	477	1254	48	0.0382775	0.000617266
13q2	ubiquitin ligase complex	28	132	3	0.0227273	0.00078353
6q2	anchored to membrane	302	132	8	0.0606061	0.000822921
20cen	cytoplasmic vesicle	2	586	2	0.00341297	0.000833318
10q1	early endosome	81	107	4	0.0373832	0.000891524
2q3	vesicular fraction	425	253	14	0.055336	0.000956271
14q1	plasma membrane	193	3098	46	0.0148483	0.00114481
2q3	mitochondrial matrix	425	150	10	0.0666667	0.00127052
7q2	vesicular fraction	211	253	9	0.0355731	0.00137475
6p1	membrane-bounded vesicle	57	450	6	0.0133333	0.00160846
Xq1	basolateral plasma membrane	92	113	4	0.0353982	0.00175069
8q1	intracellular membrane-bounded organelle	88	8072	49	0.00607037	0.00182074
17q2	cytoplasm	559	4627	157	0.0339313	0.00185787
12q2	nuclear part	353	1954	51	0.0261003	0.00221592
12q2	intracellular membrane-bounded organelle	353	8072	167	0.0206888	0.00230333
1q1	spliceosomal complex	11	136	2	0.0147059	0.00235925
19p1	chromatin	574	142	11	0.0774648	0.00239711
7q3	apical plasma membrane	290	164	8	0.0487805	0.00253611
1q2	plasma membrane	537	3098	106	0.0342156	0.00279712
9q3	endoplasmic reticulum	388	992	32	0.0322581	0.00283602
6p2	Golgi apparatus	588	843	39	0.0462633	0.00286672
5q3	nuclear part	418	1954	58	0.0296827	0.00294866
1q1	intracellular non-membrane-bounded organelle	11	2092	5	0.00239006	0.00314719
11q1	apical plasma membrane	514	164	11	0.0670732	0.00315094
14q1	nuclear part	193	1954	31	0.0158649	0.00317558
12q2	cytoplasmic vesicle	353	586	20	0.0341297	0.00341748
11q2	anchored to membrane	300	132	7	0.0530303	0.00353264
2q2	apical plasma membrane	130	164	5	0.0304878	0.00413421
15q1	stored secretory granule	175	122	5	0.0409836	0.00415539
22q1	mitochondrion	432	1254	41	0.0326954	0.00427355
1q2	intrinsic to membrane	537	5385	170	0.0315692	0.00430952
17p1	nuclear body	321	198	9	0.0454545	0.00440867
1p2	spliceosomal complex	100	136	4	0.0294118	0.00461432
7p1	nuclear membrane	175	126	5	0.0396825	0.00476325
6p1	stored secretory granule	57	122	3	0.0245902	0.00490399
17pter	insoluble fraction	3	832	2	0.00240385	0.00490444
14q2	endoplasmic reticulum	247	992	22	0.0221774	0.00502528
3p2	axon	412	130	8	0.0615385	0.00511732
5q1	stored secretory granule	185	122	5	0.0409836	0.00524949
12pter	early endosome	1	107	1	0.00934579	0.00527535
7q3	neuronal cell body	290	147	7	0.047619	0.0052903
6q2	plasma membrane	302	3098	63	0.0203357	0.00544138
12pter	intracellular organelle lumen	1	113	1	0.00884956	0.00557117
Xq1	intracellular non-membrane-bounded organelle	92	2092	18	0.00860421	0.00559141
12pter	receptor complex	1	116	1	0.00862069	0.00571908
6p1	cytoplasmic vesicle	57	586	6	0.0102389	0.00590226
12q1	insoluble fraction	353	832	25	0.0300481	0.00590922
12cen	stored secretory granule	1	122	1	0.00819672	0.00601489
2q1	cilium	172	136	5	0.0367647	0.00610202
1q2	intrinsic to organelle membrane	537	148	10	0.0675676	0.00611852
12pter	external side of plasma membrane	1	128	1	0.0078125	0.0063107
15q1	endosome	175	386	9	0.0233161	0.00647031
4p1	ion channel complex	211	210	7	0.0333333	0.00654003
2q2	cell projection membrane	130	116	4	0.0344828	0.00663866
2q2	receptor complex	130	116	4	0.0344828	0.00663866
17q2	nuclear part	559	1954	72	0.0368475	0.00664681
Xcen	cilium	1	136	1	0.00735294	0.00670512
10q2	vesicular fraction	477	253	13	0.0513834	0.00715382
2p2	cytoplasm	246	4627	73	0.015777	0.00728806
12pter	membrane raft	1	151	1	0.00662252	0.00744466
17q2	intracellular non-membrane-bounded organelle	559	2092	76	0.0363289	0.00746001
5q3	actin cytoskeleton	418	137	8	0.0583942	0.00757941
12p1	ion channel complex	272	210	8	0.0380952	0.00758894
15q2	cytoplasmic vesicle	380	586	20	0.0341297	0.00760554
11q2	receptor complex	300	116	6	0.0517241	0.00760925
12p1	external side of plasma membrane	272	128	6	0.046875	0.00765415
3p2	intrinsic to plasma membrane	412	1040	33	0.0317308	0.00773357
12q1	nuclear chromosome part	353	130	7	0.0538462	0.00776851
22pter	apical plasma membrane	1	164	1	0.00609756	0.00808559
17p1	cytoplasm	321	4627	92	0.0198833	0.00824031
12q2	intracellular non-membrane-bounded organelle	353	2092	51	0.0243786	0.0084562
6q2	MHC protein complex	302	118	6	0.0508475	0.0085064
1q2	anchored to membrane	537	132	9	0.0681818	0.00857426
19cen	vacuole	1	179	1	0.00558659	0.00882512
16p1	intracellular membrane-bounded organelle	424	8072	193	0.0239098	0.00890384
12q1	nucleoplasm	353	473	16	0.0338266	0.00908879
12q2	nucleoplasm	353	473	16	0.0338266	0.00908879
6p2	intracellular membrane-bounded organelle	588	8072	262	0.0324579	0.00964287
8p1	receptor complex	77	116	3	0.0258621	0.00980794
19q1	anchored to membrane	754	132	11	0.0833333	0.0103029
1q2	intracellular organelle lumen	537	113	8	0.0707965	0.0103837
12cen	vesicle membrane	1	215	1	0.00465116	0.0106
17cen	intracellular non-membrane-bounded organelle	2	2092	2	0.000956023	0.0106334
8q1	endoplasmic reticulum	88	992	10	0.0100806	0.0106857
9q3	nuclear membrane	388	126	7	0.0555556	0.0107521
7p1	intracellular membrane-bounded organelle	175	8072	85	0.0105302	0.0111006
2q3	receptor complex	425	116	7	0.0603448	0.01117
11q2	dendrite	300	126	6	0.047619	0.0111875
3p2	cytoplasm	412	4627	114	0.024638	0.0114738
14q1	nucleolus	193	741	14	0.0188934	0.0115807
5qter	proteinaceous extracellular matrix	1	235	1	0.00425532	0.0115861
9q3	cytoskeleton	388	885	27	0.0305085	0.0118358
12q2	mitochondrion	353	1254	33	0.0263158	0.0118961
3q2	endoplasmic reticulum	413	992	31	0.03125	0.0122388
12q1	chromatin	353	142	7	0.0492958	0.0122735
2p1	intracellular membrane-bounded organelle	210	8072	100	0.0123885	0.0124917
10q2	outer membrane	477	106	7	0.0660377	0.0126218
17q2	microtubule	559	284	15	0.0528169	0.0126694
2q1	anchoring junction	172	163	5	0.0306748	0.0127483
17cen	axon	2	130	1	0.00769231	0.0127779
12q2	membrane-bounded vesicle	353	450	15	0.0333333	0.0128202
11q2	axon	300	130	6	0.0461538	0.0129057
16q1	centrosome	78	128	3	0.0234375	0.0132416
12q2	vesicle membrane	353	215	9	0.0418605	0.0133041
9q1	anchoring junction	22	163	2	0.0122699	0.0133432
4q1	intrinsic to plasma membrane	100	1040	11	0.0105769	0.0134124
4p1	cilium	211	136	5	0.0367647	0.0139575
Xq1	nuclear part	92	1954	16	0.00818833	0.0141928
11q2	neuron projection	300	300	10	0.0333333	0.0142462
6p2	transcription factor complex	588	201	12	0.0597015	0.014557
6p2	endoplasmic reticulum	588	992	41	0.0413306	0.014563
17p1	intrinsic to plasma membrane	321	1040	26	0.025	0.0146649
1q2	endoplasmic reticulum	537	992	38	0.0383065	0.014713
7cen	mitochondrial matrix	2	150	1	0.00666667	0.0147364
12cen	neuron projection	1	300	1	0.00333333	0.0147907
17p1	intrinsic to membrane	321	5385	103	0.0191272	0.0150764
1q2	perinuclear region of cytoplasm	537	330	16	0.0484848	0.015245
22q1	cytoplasm	432	4627	118	0.0255025	0.0153229
6q2	microtubule organizing center	302	258	9	0.0348837	0.0155833
13q3	intracellular organelle lumen	94	113	3	0.0265487	0.0156383
19cen	soluble fraction	1	320	1	0.003125	0.0157768
Xcen	soluble fraction	1	320	1	0.003125	0.0157768
12q1	receptor complex	353	116	6	0.0517241	0.0159874
1q1	nuclear part	11	1954	4	0.00204708	0.016286
15q1	membrane-bounded vesicle	175	450	9	0.02	0.0164217
10p1	axon	152	130	4	0.0307692	0.0166341
22q1	vesicle membrane	432	215	10	0.0465116	0.0172654
13q1	microtubule	189	284	7	0.0246479	0.0173862
10q2	organelle envelope	477	113	7	0.0619469	0.0174209
16q1	chromatin	78	142	3	0.0211268	0.0174442
4q3	nucleolus	164	741	12	0.0161943	0.0174456
16q1	microtubule organizing center	78	258	4	0.0155039	0.0175122
20cen	vacuole	2	179	1	0.00558659	0.0175728
22cen	stored secretory granule	3	122	1	0.00819672	0.0179372
3q2	intrinsic to membrane	413	5385	129	0.0239554	0.0180631
2q2	insoluble fraction	130	832	11	0.0132212	0.018097
2q3	external side of plasma membrane	425	128	7	0.0546875	0.0183444
19q1	intrinsic to plasma membrane	754	1040	52	0.05	0.0184536
15q1	chromosome	175	311	7	0.022508	0.0185794
15q1	cell junction	175	538	10	0.0185874	0.0186115
16q2	microtubule	283	284	9	0.0316901	0.0186748
13q1	cytoskeleton	189	885	15	0.0169492	0.0188095
22pter	endosome	1	386	1	0.00259067	0.0190307
12pter	endosome	1	386	1	0.00259067	0.0190307
14q2	mitochondrion	247	1254	24	0.0191388	0.0190736
10q1	endosome	81	386	5	0.0129534	0.0191788
13q1	intracellular non-membrane-bounded organelle	189	2092	29	0.0138623	0.0192166
1q2	membrane raft	537	151	9	0.0596026	0.0193069
1q2	cytoskeleton	537	885	34	0.0384181	0.0195801
15q2	intracellular organelle lumen	380	113	6	0.0530973	0.0196847
17cen	transcription factor complex	2	201	1	0.00497512	0.0197218
2q2	Golgi apparatus	130	843	11	0.0130486	0.0197328
22cen	spliceosomal complex	3	136	1	0.00735294	0.0199818
16q2	intracellular membrane-bounded organelle	283	8072	130	0.0161051	0.0200483
2p1	mitochondrion	210	1254	21	0.0167464	0.0203851
4q2	cytoplasm	249	4627	71	0.0153447	0.0205746
1q2	external side of plasma membrane	537	128	8	0.0625	0.0206737
Yq1	chromatin	32	142	2	0.0140845	0.0210439
1q4	chromosome	221	311	8	0.0257235	0.0210712
16p1	ubiquitin ligase complex	424	132	7	0.0530303	0.0210849
16p1	anchored to membrane	424	132	7	0.0530303	0.0210849
12q1	nuclear part	353	1954	46	0.0235415	0.0215299
9q3	intracellular organelle lumen	388	113	6	0.0530973	0.0215505
17q2	endosome	559	386	18	0.0466321	0.0216198
11cen	mitochondrial matrix	3	150	1	0.00666667	0.0220235
2cen	organelle envelope	4	113	1	0.00884956	0.0221008
13q3	intrinsic to plasma membrane	94	1040	10	0.00961538	0.0221375
17q2	intracellular membrane-bounded organelle	559	8072	246	0.0304757	0.0221722
12cen	membrane-bounded vesicle	1	450	1	0.00222222	0.0221861
2q2	cell junction	130	538	8	0.0148699	0.0226722
2q3	mitochondrion	425	1254	37	0.0295056	0.0226739
11q2	intrinsic to organelle membrane	300	148	6	0.0405405	0.0229446
2p2	microtubule	246	284	8	0.028169	0.0229821
15q2	membrane-bounded vesicle	380	450	15	0.0333333	0.0232331
17q2	nucleolus	559	741	30	0.0404858	0.0235966
9q2	proteinaceous extracellular matrix	140	235	5	0.0212766	0.0236724
12q1	plasma membrane	353	3098	68	0.0219496	0.0237672
9q3	intrinsic to organelle membrane	388	148	7	0.0472973	0.0239484
2q3	outer membrane	425	106	6	0.0566038	0.0241564
2q3	cilium	425	136	7	0.0514706	0.0246275
9p1	basolateral plasma membrane	112	113	3	0.0265487	0.0247541
12q1	apical plasma membrane	353	164	7	0.0426829	0.0249644
2p2	cilium	246	136	5	0.0367647	0.025205
1q2	cytoplasm	537	4627	142	0.0306894	0.0252245
7q3	cell projection membrane	290	116	5	0.0431034	0.0256503
9q3	perinuclear region of cytoplasm	388	330	12	0.0363636	0.0257377
7q3	intrinsic to plasma membrane	290	1040	23	0.0221154	0.0257724
22cen	vacuole	3	179	1	0.00558659	0.0262437
4q2	cilium	249	136	5	0.0367647	0.0263771
12cen	cell junction	1	538	1	0.00185874	0.0265247
6q2	perinuclear region of cytoplasm	302	330	10	0.030303	0.0266686
1q3	centrosome	179	128	4	0.03125	0.0268885
4q2	actin cytoskeleton	249	137	5	0.0364964	0.0271122
9q3	membrane-bounded vesicle	388	450	15	0.0333333	0.0272907
7q2	insoluble fraction	211	832	15	0.0180288	0.0277395
20cen	microtubule	2	284	1	0.00352113	0.0278084
12q2	ubiquitin ligase complex	353	132	6	0.0454545	0.0281049
6p1	proteinaceous extracellular matrix	57	235	3	0.012766	0.0284121
15q1	cytosol	175	1282	18	0.0140406	0.0284755
12cen	cytoplasmic vesicle	1	586	1	0.00170648	0.0288912
14q3	microtubule	165	284	6	0.0211268	0.0289204
7p2	receptor complex	116	116	3	0.0258621	0.0289754
17cen	neuron projection	2	300	1	0.00333333	0.0293634
2cen	membrane raft	4	151	1	0.00662252	0.0294499
9q3	intracellular non-membrane-bounded organelle	388	2092	52	0.0248566	0.0297993
8q1	Golgi apparatus	88	843	8	0.00948992	0.0298571
9q3	stored secretory granule	388	122	6	0.0491803	0.0299583
14q2	neuron projection	247	300	8	0.0266667	0.0311092
15q1	cytoplasmic vesicle	175	586	10	0.0170648	0.031114
17pter	vesicle membrane	3	215	1	0.00465116	0.0314657
12q2	cilium	353	136	6	0.0441176	0.0318779
20q1	intracellular membrane-bounded organelle	346	8072	155	0.0192022	0.0318934
2cen	apical plasma membrane	4	164	1	0.00609756	0.0319545
11p1	transcription factor complex	441	201	9	0.0447761	0.0321598
14q2	intracellular membrane-bounded organelle	247	8072	113	0.013999	0.0322642
5q1	cytoskeleton	185	885	14	0.0158192	0.0323598
14q1	dendrite	193	126	4	0.031746	0.0324508
1q2	intracellular non-membrane-bounded organelle	537	2092	69	0.0329828	0.0325389
8p2	soluble fraction	192	320	7	0.021875	0.0330612
5q3	cell projection membrane	418	116	6	0.0517241	0.0330626
2p2	endoplasmic reticulum	246	992	19	0.0191532	0.0335335
15q2	proteinaceous extracellular matrix	380	235	9	0.0382979	0.0335937
13q1	nucleoplasm	189	473	9	0.0190275	0.0336121
22q1	insoluble fraction	432	832	26	0.03125	0.0336187
9q3	cytoplasmic vesicle	388	586	18	0.0307167	0.0338126
13q1	microtubule organizing center	189	258	6	0.0232558	0.0341943
1p3	intrinsic to organelle membrane	806	148	11	0.0743243	0.034224
5q3	nucleolus	418	741	23	0.0310391	0.0342444
8p1	intracellular membrane-bounded organelle	77	8072	39	0.00483152	0.0344476
1q2	cell projection membrane	537	116	7	0.0603448	0.0346751
16p1	receptor complex	424	116	6	0.0517241	0.0350711
8p2	axon	192	130	4	0.0307692	0.0352087
22q1	chromosome	432	311	12	0.0385852	0.0352876
6q2	anchoring junction	302	163	6	0.0368098	0.0354951
7q3	plasma membrane	290	3098	56	0.0180762	0.0356598
5q1	spliceosomal complex	185	136	4	0.0294118	0.0361027
19qter	nucleolus	1	741	1	0.00134953	0.0365331
9p1	ubiquitin ligase complex	112	132	3	0.0227273	0.0367681
19p1	mitochondrial membrane part	574	134	8	0.0597015	0.0368848
15q1	microtubule	175	284	6	0.0211268	0.0369562
17p1	microtubule	321	284	9	0.0316901	0.0376064
14q1	nucleoplasm	193	473	9	0.0190275	0.0376368
13q1	cytoplasm	189	4627	54	0.0116706	0.0377174
3p2	intracellular membrane-bounded organelle	412	8072	182	0.0225471	0.0377895
16q2	anchored to membrane	283	132	5	0.0378788	0.0378231
17p1	nuclear part	321	1954	41	0.0209826	0.0378588
13q1	nuclear body	189	198	5	0.0252525	0.0381821
1q2	chromosome	537	311	14	0.0450161	0.0382488
11q1	vacuole	514	179	9	0.0502793	0.0391392
22q1	intrinsic to organelle membrane	432	148	7	0.0472973	0.0394015
12q1	cytosol	353	1282	31	0.024181	0.0402311
13q1	nuclear part	189	1954	26	0.013306	0.0404764
20q1	neuronal cell body	346	147	6	0.0408163	0.0404922
11p1	ion channel complex	441	210	9	0.0428571	0.040709
7p1	mitochondrial matrix	175	150	4	0.0266667	0.0411624
13q3	intrinsic to membrane	94	5385	33	0.00612813	0.0414674
11q2	external side of plasma membrane	300	128	5	0.0390625	0.0417374
1p1	ion channel complex	126	210	4	0.0190476	0.0421374
10q2	microtubule organizing center	477	258	11	0.0426357	0.0424019
6q1	proteinaceous extracellular matrix	113	235	4	0.0170213	0.0425528
4q3	intrinsic to plasma membrane	164	1040	14	0.0134615	0.0427581
14q2	cytoskeleton	247	885	17	0.019209	0.0433532
20cen	membrane-bounded vesicle	2	450	1	0.00222222	0.043881
12q2	neuronal cell body	353	147	6	0.0408163	0.0439015
Xq2	actin cytoskeleton	380	137	6	0.0437956	0.0444091
Xq2	ion channel complex	380	210	8	0.0380952	0.0447958
1p3	spliceosomal complex	806	136	10	0.0735294	0.0448758
1pter	cell junction	13	538	2	0.00371747	0.0451484
5q1	cytosol	185	1282	18	0.0140406	0.0454703
17q2	ribosome	559	196	10	0.0510204	0.0455805
18q1	Golgi apparatus	79	843	7	0.00830368	0.045799
8q1	membrane-bounded vesicle	88	450	5	0.0111111	0.0461094
Xq1	intrinsic to plasma membrane	92	1040	9	0.00865385	0.0461489
16q2	mitochondrion	283	1254	25	0.0199362	0.046293
5q3	dendrite	418	126	6	0.047619	0.0464204
Xq1	cytoskeleton	92	885	8	0.00903955	0.0476085
12q1	organelle envelope	353	113	5	0.0442478	0.0476459
Xq1	neuron projection	92	300	4	0.0133333	0.0476825
3q2	ribosome	413	196	8	0.0408163	0.0479212
17qter	endoplasmic reticulum	1	992	1	0.00100806	0.048908
19pter	vesicular fraction	4	253	1	0.00395257	0.0489718
1p1	anchored to membrane	126	132	3	0.0227273	0.0492249
16q2	Golgi apparatus	283	843	18	0.0213523	0.0492613
2p2	apical plasma membrane	246	164	5	0.0304878	0.0498528
10p1	cell junction	152	538	8	0.0148699	0.0499561

## Sheet: BP_Chr24
Chromosome Group	Functional Category	Number of Proteins in ChrClasss	Number of Proteins in Function Class	Number of Overlap Proteins in FuncClass and ChrClass	NumOfProteinsInFuncClassAndChrClass/NumOfProteinsInFuncClass	P Value
5	homophilic cell adhesion	831	139	62	0.446043	0
5	cell-cell adhesion	831	292	66	0.226027	0
11	neurological system process	1259	947	214	0.225977	0
19	regulation of metabolic process	1338	3985	470	0.117942	0
Y	gamete generation	43	322	15	0.0465839	1.11022e-16
6	cellular macromolecular complex assembly	1072	312	46	0.147436	2.73814e-10
20	response to bacterium	530	134	19	0.141791	2.11966e-09
5	system development	831	650	59	0.0907692	9.47321e-09
6	macromolecular complex assembly	1072	678	72	0.106195	1.28104e-08
8	response to bacterium	673	134	19	0.141791	9.67973e-08
18	homophilic cell adhesion	267	139	12	0.0863309	3.20417e-07
1	protein maturation	1996	117	29	0.247863	2.24002e-06
5	synaptic transmission	831	210	24	0.114286	5.83796e-06
17	regulation of GTPase activity	1113	144	22	0.152778	1.23283e-05
9	response to virus	778	146	18	0.123288	1.2663e-05
10	lipid metabolic process	722	834	54	0.0647482	1.71594e-05
3	chemotaxis	1039	173	23	0.132948	2.64003e-05
17	epidermis development	1113	120	19	0.158333	2.84827e-05
1	epidermis development	1996	120	27	0.225	3.27674e-05
18	cell-cell adhesion	267	292	14	0.0479452	3.5336e-05
6	chromosome organization	1072	523	50	0.0956023	3.85981e-05
2	phosphorus metabolic process	1191	867	79	0.0911188	6.63228e-05
1	epithelial cell differentiation	1996	106	24	0.226415	7.90376e-05
3	macromolecule modification	1039	1617	117	0.0723562	8.01694e-05
17	muscle system process	1113	168	22	0.130952	0.000134764
11	alcohol metabolic process	1259	435	47	0.108046	0.000154753
11	protein oligomerization	1259	194	26	0.134021	0.000174812
17	chemotaxis	1113	173	22	0.127168	0.000206816
2	regionalization	1191	188	24	0.12766	0.000282027
16	proteolysis	788	731	48	0.0656635	0.000286396
3	intracellular signaling pathway	1039	1061	80	0.0754006	0.000328703
2	embryonic morphogenesis	1191	285	32	0.112281	0.000337373
5	response to protein stimulus	831	118	14	0.118644	0.000337803
4	locomotory behavior	724	273	22	0.0805861	0.000341371
5	enzyme linked receptor protein signaling pathway	831	321	27	0.0841121	0.000348536
17	regulation of catabolic process	1113	296	31	0.10473	0.000438207
4	chemotaxis	724	173	16	0.0924855	0.000486896
2	skeletal system development	1191	150	20	0.133333	0.000500791
17	locomotory behavior	1113	273	29	0.106227	0.00052447
5	cell surface receptor linked signaling pathway	831	1267	76	0.0599842	0.000530031
7	regionalization	890	188	19	0.101064	0.000632731
12	ion transport	997	762	58	0.0761155	0.00064893
22	lipid metabolic process	439	834	33	0.0395683	0.000666433
Y	chromosome organization	43	523	6	0.0114723	0.000774341
5	amine transport	831	114	13	0.114035	0.000795357
4	lipid metabolic process	724	834	48	0.057554	0.00080464
14	cellular nitrogen compound metabolic process	609	2074	87	0.0419479	0.000821095
3	locomotory behavior	1039	273	27	0.0989011	0.000852405
11	proteolysis	1259	731	67	0.0916553	0.000890814
5	regulation of phosphorus metabolic process	831	562	39	0.069395	0.000990947
Y	mRNA metabolic process	43	365	5	0.0136986	0.00100783
17	signal transduction	1113	1759	126	0.0716316	0.00108059
4	response to wounding	724	381	26	0.0682415	0.00129461
4	regulation of response to external stimulus	724	190	16	0.0842105	0.00133468
14	cellular macromolecule metabolic process	609	3474	133	0.0382844	0.00137477
20	tube morphogenesis	530	123	10	0.0813008	0.00146408
8	response to oxidative stress	673	187	15	0.0802139	0.00148065
16	cellular biosynthetic process	788	1453	79	0.0543703	0.00148913
15	regulation of locomotion	559	248	16	0.0645161	0.00149899
4	fatty acid metabolic process	724	211	17	0.0805687	0.00155197
17	regionalization	1113	188	21	0.111702	0.00157286
2	regulation of actin filament-based process	1191	98	14	0.142857	0.00171884
Y	cell differentiation	43	1082	8	0.00739372	0.00174759
1	innate immune response	1996	152	27	0.177632	0.00179025
1	cellular nitrogen compound biosynthetic process	1996	326	49	0.150307	0.00180737
3	regulation of response to external stimulus	1039	190	20	0.105263	0.00182793
4	organ morphogenesis	724	350	24	0.0685714	0.00183188
1	regulation of immune system process	1996	427	61	0.142857	0.00192641
16	cellular nitrogen compound metabolic process	788	2074	106	0.051109	0.001944
10	cell differentiation	722	1082	57	0.0526802	0.00202572
1	small molecule biosynthetic process	1996	445	63	0.141573	0.00204498
14	RNA biosynthetic process	609	235	16	0.0680851	0.00205528
10	Wnt receptor signaling pathway	722	128	12	0.09375	0.00207204
5	regulation of signaling process	831	702	45	0.0641026	0.00208699
22	small GTPase mediated signal transduction	439	296	15	0.0506757	0.00211008
4	G-protein coupled receptor protein signaling pathway	724	500	31	0.062	0.00216814
16	cellular catabolic process	788	743	45	0.0605653	0.0022396
4	regulation of cell cycle process	724	146	13	0.0890411	0.00223977
18	lipid transport	267	138	7	0.0507246	0.00237553
14	transcription	609	285	18	0.0631579	0.00255225
20	defense response	530	605	28	0.046281	0.00266173
17	cellular response to chemical stimulus	1113	373	34	0.0911528	0.00266592
5	regulation of DNA metabolic process	831	132	13	0.0984848	0.00302317
5	regulation of cell communication	831	1086	63	0.058011	0.00341172
16	macromolecule catabolic process	788	474	31	0.0654008	0.00344495
17	response to peptide hormone stimulus	1113	188	20	0.106383	0.00354939
11	cell cycle arrest	1259	111	15	0.135135	0.0035687
7	cellular response to endogenous stimulus	890	171	16	0.0935673	0.00358655
4	signal transduction	724	1759	84	0.0477544	0.00363435
15	regulation of cellular component movement	559	248	15	0.0604839	0.00383061
11	ion transport	1259	762	66	0.0866142	0.00383341
20	response to oxidative stress	530	187	12	0.0641711	0.00384033
17	regulation of catalytic activity	1113	924	70	0.0757576	0.00385661
12	regulation of cell communication	997	1086	73	0.0672192	0.00404706
17	response to extracellular stimulus	1113	245	24	0.0979592	0.00439078
9	glycosylation	778	114	11	0.0964912	0.00439571
4	regulation of hormone levels	724	158	13	0.0822785	0.00443445
15	regulation of hormone levels	559	158	11	0.0696203	0.00445294
10	lipid catabolic process	722	179	14	0.0782123	0.00493051
4	protein metabolic process	724	2558	115	0.044957	0.00503557
5	regulation of system process	831	314	23	0.0732484	0.00536567
10	regulation of GTPase activity	722	144	12	0.0833333	0.00542653
1	amine metabolic process	1996	404	56	0.138614	0.00546415
3	protein targeting	1039	168	17	0.10119	0.00576811
16	macromolecule biosynthetic process	788	783	45	0.0574713	0.0058419
4	enzyme linked receptor protein signaling pathway	724	321	21	0.0654206	0.00584787
7	regulation of metabolic process	890	3985	205	0.0514429	0.00592093
8	regulation of cell death	673	868	43	0.0495392	0.00593152
5	organic acid transport	831	143	13	0.0909091	0.00597322
11	carbohydrate metabolic process	1259	533	48	0.0900563	0.0062281
2	protein metabolic process	1191	2558	179	0.0699765	0.0062812
17	regulation of hydrolase activity	1113	380	33	0.0868421	0.00634644
5	regulation of intracellular protein kinase cascade	831	337	24	0.0712166	0.00636395
16	DNA metabolic process	788	536	33	0.0615672	0.00644611
2	system development	1191	650	54	0.0830769	0.0064546
22	sulfur metabolic process	439	127	8	0.0629921	0.00646052
8	regulation of hormone levels	673	158	12	0.0759494	0.00652882
17	response to wounding	1113	381	33	0.0866142	0.00659457
20	epithelial cell differentiation	530	106	8	0.0754717	0.00664896
12	regulation of signaling pathway	997	935	63	0.0673797	0.00692998
2	regulation of anatomical structure size	1191	126	15	0.119048	0.00705848
12	di-, tri-valent inorganic cation transport	997	179	17	0.0949721	0.00722221
12	regulation of ion transport	997	109	12	0.110092	0.00728334
5	regulation of neurological system process	831	147	13	0.0884354	0.00749106
10	organic acid metabolic process	722	569	32	0.056239	0.00757443
7	DNA replication	890	185	16	0.0864865	0.00760741
4	skeletal system development	724	150	12	0.08	0.00761671
3	cell part morphogenesis	1039	132	14	0.106061	0.00778326
3	regulation of defense response	1039	160	16	0.1	0.0081082
5	cellular amino acid and derivative metabolic process	831	363	25	0.0688705	0.00818687
8	response to drug	673	246	16	0.0650407	0.00826171
4	proteolysis	724	731	39	0.0533516	0.00840333
2	response to inorganic substance	1191	242	24	0.0991736	0.00850724
9	lipid biosynthetic process	778	329	22	0.0668693	0.00851646
2	cellular aromatic compound metabolic process	1191	141	16	0.113475	0.00867021
5	signal transduction	831	1759	92	0.0523024	0.00876017
10	cellular ketone metabolic process	722	576	32	0.0555556	0.00897204
17	homeostatic process	1113	692	53	0.0765896	0.00899517
4	angiogenesis	724	135	11	0.0814815	0.00909909
4	protein maturation	724	117	10	0.0854701	0.0091464
17	regulation of vesicle-mediated transport	1113	126	14	0.111111	0.00928429
7	regulation of vesicle-mediated transport	890	126	12	0.0952381	0.00946007
2	programmed cell death	1191	506	43	0.0849802	0.00971475
7	generation of precursor metabolites and energy	890	257	20	0.077821	0.0097247
7	regulation of cellular component biogenesis	890	158	14	0.0886076	0.00986129
12	organelle fission	997	215	19	0.0883721	0.00992229
3	G-protein coupled receptor protein signaling pathway	1039	500	38	0.076	0.0101124
13	regulation of signaling pathway	312	935	24	0.0256684	0.0101518
2	cell differentiation	1191	1082	82	0.0757856	0.0102996
2	response to drug	1191	246	24	0.097561	0.0103076
22	lipid transport	439	138	8	0.057971	0.0104365
18	second-messenger-mediated signaling	267	227	8	0.0352423	0.0106337
3	protein metabolic process	1039	2558	156	0.0609851	0.0106423
2	regulation of organelle organization	1191	247	24	0.097166	0.0108028
7	regulation of actin filament-based process	890	98	10	0.102041	0.0108148
3	cellular macromolecule metabolic process	1039	3474	206	0.0592976	0.0108831
2	cell development	1191	234	23	0.0982906	0.0108974
10	regulation of protein localization	722	177	13	0.0734463	0.0109188
3	regulation of nervous system development	1039	238	21	0.0882353	0.0109873
2	regulation of lipid metabolic process	1191	133	15	0.112782	0.0114087
10	organic acid biosynthetic process	722	159	12	0.0754717	0.0115764
2	regulation of cellular component biogenesis	1191	158	17	0.107595	0.0115836
7	organ morphogenesis	890	350	25	0.0714286	0.0118812
4	regulation of cell cycle	724	386	23	0.0595855	0.0118841
12	cellular nitrogen compound metabolic process	997	2074	124	0.0597878	0.0119101
14	neurological system process	609	947	41	0.0432946	0.0122837
17	signal transmission via phosphorylation event	1113	239	22	0.0920502	0.0124191
7	regulation of localization	890	745	46	0.061745	0.0126116
15	regulation of cellular component organization	559	560	25	0.0446429	0.0128403
13	cell cycle phase	312	328	11	0.0335366	0.013089
12	regulation of growth	997	364	28	0.0769231	0.0131441
20	regulation of metabolic process	530	3985	125	0.0313676	0.013303
2	macromolecule modification	1191	1617	116	0.0717378	0.01338
16	DNA replication	788	185	14	0.0756757	0.0134392
2	regulation of cellular component organization	1191	560	46	0.0821429	0.0136303
2	cell migration	1191	279	26	0.09319	0.0136372
15	programmed cell death	559	506	23	0.0454545	0.0136626
12	regulation of homeostatic process	997	133	13	0.0977444	0.0139744
17	chromosome organization	1113	523	41	0.0783939	0.0139861
14	regulation of protein metabolic process	609	652	30	0.0460123	0.0141141
3	protein modification by small protein conjugation or removal	1039	259	22	0.0849421	0.014187
17	intracellular signaling pathway	1113	1061	75	0.070688	0.0143335
5	cellular amino acid derivative metabolic process	831	177	14	0.079096	0.0143551
2	cell surface receptor linked signaling pathway	1191	1267	93	0.0734017	0.0147259
2	regulation of developmental process	1191	813	63	0.0774908	0.0148228
22	cellular amino acid derivative metabolic process	439	177	9	0.0508475	0.015191
16	cellular amino acid and derivative metabolic process	788	363	23	0.0633609	0.0152087
12	regulation of developmental process	997	813	54	0.0664207	0.0153046
16	amine metabolic process	788	404	25	0.0618812	0.0153675
1	mRNA metabolic process	1996	365	49	0.134247	0.0156557
4	sulfur metabolic process	724	127	10	0.0787402	0.0156719
13	regulation of intracellular protein kinase cascade	312	337	11	0.0326409	0.0157119
X	chromosome organization	798	523	31	0.0592734	0.0157806
5	regulation of signaling pathway	831	935	52	0.055615	0.015834
5	amine metabolic process	831	404	26	0.0643564	0.0159691
3	phosphorus metabolic process	1039	867	59	0.0680507	0.0159839
13	cell part morphogenesis	312	132	6	0.0454545	0.0164746
4	regulation of locomotion	724	248	16	0.0645161	0.0167785
5	regulation of cell proliferation	831	854	48	0.0562061	0.0167907
17	regulation of anatomical structure morphogenesis	1113	319	27	0.0846395	0.0172022
16	cellular ketone metabolic process	788	576	33	0.0572917	0.0173328
9	defense response	778	605	34	0.0561983	0.0173359
22	steroid metabolic process	439	212	10	0.0471698	0.0174754
20	heart development	530	126	8	0.0634921	0.0177104
17	organ morphogenesis	1113	350	29	0.0828571	0.018107
22	intracellular transport	439	662	23	0.0347432	0.0181402
13	organelle fission	312	215	8	0.0372093	0.0185143
12	response to extracellular stimulus	997	245	20	0.0816327	0.0185434
12	regulation of secretion	997	245	20	0.0816327	0.0185434
5	regulation of protein metabolic process	831	652	38	0.0582822	0.0188845
2	cellular macromolecule metabolic process	1191	3474	231	0.066494	0.0189007
22	response to organic cyclic substance	439	154	8	0.0519481	0.019116
10	fatty acid metabolic process	722	211	14	0.0663507	0.0191592
10	regulation of catabolic process	722	296	18	0.0608108	0.0196394
10	steroid metabolic process	722	212	14	0.0660377	0.0198696
17	microtubule-based movement	1113	112	12	0.107143	0.0199165
2	muscle system process	1191	168	17	0.10119	0.0201973
12	cell cycle phase	997	328	25	0.0762195	0.0203076
12	muscle structure development	997	140	13	0.0928571	0.0205941
12	small molecule catabolic process	997	264	21	0.0795455	0.0208826
17	protein transport	1113	758	55	0.0725594	0.0210767
7	regulation of system process	890	314	22	0.0700637	0.0212792
17	small GTPase mediated signal transduction	1113	296	25	0.0844595	0.021762
4	cell surface receptor linked signaling pathway	724	1267	59	0.0465667	0.0219677
3	response to wounding	1039	381	29	0.0761155	0.0220918
19	regulation of immune effector process	1338	106	13	0.122642	0.0221824
22	cofactor biosynthetic process	439	101	6	0.0594059	0.0225086
3	response to cytokine stimulus	1039	108	11	0.101852	0.0225212
10	neuron differentiation	722	135	10	0.0740741	0.0226064
4	regulation of cell proliferation	724	854	42	0.0491803	0.0227014
16	cellular response to stress	788	567	32	0.0564374	0.0228071
7	regulation of developmental process	890	813	48	0.0590406	0.0228587
5	regulation of response to stimulus	831	538	32	0.0594796	0.0229433
5	nuclear transport	831	118	10	0.0847458	0.0231619
12	regionalization	997	188	16	0.0851064	0.0233451
15	embryonic development ending in birth or egg hatching	559	150	9	0.06	0.0233573
17	membrane invagination	1113	211	19	0.0900474	0.0235206
9	cellular ketone metabolic process	778	576	32	0.0555556	0.023667
2	membrane invagination	1191	211	20	0.0947867	0.0238107
18	regulation of metabolic process	267	3985	66	0.0165621	0.0238167
13	regulation of cell proliferation	312	854	21	0.0245902	0.0238404
18	organelle fission	267	215	7	0.0325581	0.0240884
13	regulation of signaling process	312	702	18	0.025641	0.0244347
8	regulation of mitotic cell cycle	673	168	11	0.0654762	0.0246858
2	nucleobase, nucleoside and nucleotide metabolic process	1191	308	27	0.0876623	0.02479
5	protein folding	831	172	13	0.0755814	0.0249569
4	signal transmission via phosphorylation event	724	239	15	0.0627615	0.025046
15	regulation of localization	559	745	30	0.0402685	0.0251377
3	regulation of cell development	1039	274	22	0.080292	0.0252329
4	cellular ketone metabolic process	724	576	30	0.0520833	0.0255586
15	cellular response to stress	559	567	24	0.042328	0.0256295
7	regulation of locomotion	890	248	18	0.0725806	0.0257204
7	regulation of cellular component movement	890	248	18	0.0725806	0.0257204
10	regulation of hormone levels	722	158	11	0.0696203	0.0260136
12	cellular ketone metabolic process	997	576	39	0.0677083	0.0272985
15	regulation of peptidase activity	559	106	7	0.0660377	0.0273593
5	membrane invagination	831	211	15	0.07109	0.0274855
4	organic acid biosynthetic process	724	159	11	0.0691824	0.0275638
22	lipid biosynthetic process	439	329	13	0.0395137	0.0277057
22	regulation of cell projection organization	439	135	7	0.0518519	0.0277072
3	regulation of cell communication	1039	1086	70	0.0644567	0.027781
5	response to corticosteroid stimulus	831	105	9	0.0857143	0.0284192
4	defense response	724	605	31	0.0512397	0.0285544
18	microtubule cytoskeleton organization	267	130	5	0.0384615	0.028896
10	regulation of intracellular transport	722	102	8	0.0784314	0.0291303
18	regulation of cell development	267	274	8	0.0291971	0.0291607
12	cellular response to chemical stimulus	997	373	27	0.0723861	0.0293182
8	one-carbon metabolic process	673	130	9	0.0692308	0.0293388
17	regulation of cell proliferation	1113	854	60	0.0702576	0.0294112
1	carbohydrate catabolic process	1996	106	17	0.160377	0.0296709
18	Golgi vesicle transport	267	131	5	0.0381679	0.0297321
1	organic acid metabolic process	1996	569	70	0.123023	0.0297499
17	intracellular transport	1113	662	48	0.0725076	0.0299597
3	cell surface receptor linked signaling pathway	1039	1267	80	0.0631413	0.030079
7	system development	890	650	39	0.06	0.0302634
17	DNA recombination	1113	119	12	0.10084	0.0303196
12	response to inorganic substance	997	242	19	0.0785124	0.0303419
9	lipid metabolic process	778	834	43	0.0515588	0.0304721
15	protein transport	559	758	30	0.0395778	0.0306932
17	regulation of immune effector process	1113	106	11	0.103774	0.0309302
16	regulation of mitotic cell cycle	788	168	12	0.0714286	0.0312521
3	small GTPase mediated signal transduction	1039	296	23	0.0777027	0.0313064
11	carbohydrate catabolic process	1259	106	12	0.113208	0.031398
18	regulation of homeostatic process	267	133	5	0.037594	0.0314496
11	regulation of secretion	1259	245	23	0.0938776	0.0315951
15	synaptic transmission	559	210	11	0.052381	0.0316328
5	translation	831	215	15	0.0697674	0.0317368
12	cellular macromolecule metabolic process	997	3474	193	0.0555556	0.0318763
15	regulation of anatomical structure morphogenesis	559	319	15	0.0470219	0.0318972
3	glycosylation	1039	114	11	0.0964912	0.0319763
17	cytoskeleton organization	1113	429	33	0.0769231	0.0320666
14	tube morphogenesis	609	123	8	0.0650407	0.0321626
4	regulation of organelle organization	724	247	15	0.0607287	0.0322389
9	organic acid metabolic process	778	569	31	0.0544815	0.0322545
3	regulation of cellular component organization	1039	560	39	0.0696429	0.0324524
5	regulation of transferase activity	831	411	25	0.0608273	0.0325388
20	regulation of immune system process	530	427	18	0.0421546	0.0325794
5	locomotory behavior	831	273	18	0.0659341	0.0326983
13	embryonic morphogenesis	312	285	9	0.0315789	0.0328893
5	ncRNA metabolic process	831	235	16	0.0680851	0.0329997
2	regulation of cytokine production	1191	205	19	0.0926829	0.0330718
22	cofactor metabolic process	439	203	9	0.044335	0.033117
3	regulation of system process	1039	314	24	0.0764331	0.0334436
15	angiogenesis	559	135	8	0.0592593	0.0335527
16	amine transport	788	114	9	0.0789474	0.0335766
12	skeletal system development	997	150	13	0.0866667	0.0337838
22	small molecule biosynthetic process	439	445	16	0.0359551	0.0337858
21	response to virus	248	146	5	0.0342466	0.0338171
2	heart development	1191	126	13	0.103175	0.0339304
12	neuron differentiation	997	135	12	0.0888889	0.0341737
12	epidermis development	997	120	11	0.0916667	0.034214
21	central nervous system development	248	100	4	0.04	0.0344024
6	microtubule-based movement	1072	112	11	0.0982143	0.0347143
12	organic acid metabolic process	997	569	38	0.0667838	0.034763
3	regulation of growth	1039	364	27	0.0741758	0.0350159
4	organic acid metabolic process	724	569	29	0.0509666	0.0353788
1	regulation of response to stimulus	1996	538	66	0.122677	0.0357351
11	macromolecular complex assembly	1259	678	54	0.079646	0.0358188
5	sulfur metabolic process	831	127	10	0.0787402	0.0360092
9	organic acid catabolic process	778	117	9	0.0769231	0.0361328
15	response to inorganic substance	559	242	12	0.0495868	0.0366594
7	cell differentiation	890	1082	60	0.0554529	0.0366637
2	RNA biosynthetic process	1191	235	21	0.0893617	0.0367218
11	regulation of lipid metabolic process	1259	133	14	0.105263	0.0367327
20	second-messenger-mediated signaling	530	227	11	0.0484581	0.036878
5	regulation of developmental process	831	813	44	0.0541205	0.0368841
22	intracellular signaling pathway	439	1061	32	0.0301602	0.036964
20	regulation of developmental process	530	813	30	0.0369004	0.0370005
5	cellular macromolecule metabolic process	831	3474	162	0.0466321	0.0373309
5	Wnt receptor signaling pathway	831	128	10	0.078125	0.0376909
16	chemotaxis	788	173	12	0.0693642	0.0378722
9	carbohydrate metabolic process	778	533	29	0.054409	0.0379467
2	organic acid metabolic process	1191	569	44	0.0773286	0.0380098
4	regulation of neurological system process	724	147	10	0.0680272	0.038177
19	regulation of vesicle-mediated transport	1338	126	14	0.111111	0.0382799
18	regulation of localization	267	745	16	0.0214765	0.0383075
17	heterocycle metabolic process	1113	343	27	0.0787172	0.0384415
4	regulation of mitotic cell cycle	724	168	11	0.0654762	0.0388607
21	cofactor metabolic process	248	203	6	0.0295567	0.0390007
3	nuclear transport	1039	118	11	0.0932203	0.0396659
6	regulation of cellular response to stress	1072	143	13	0.0909091	0.039766
8	enzyme linked receptor protein signaling pathway	673	321	17	0.0529595	0.0400717
4	alcohol metabolic process	724	435	23	0.0528736	0.0401491
3	protein transport	1039	758	50	0.0659631	0.0403098
4	steroid metabolic process	724	212	13	0.0613208	0.0412907
1	cellular amino acid derivative metabolic process	1996	177	25	0.141243	0.0414548
6	regulation of MAP kinase activity	1072	159	14	0.0880503	0.0424431
5	leukocyte differentiation	831	113	9	0.079646	0.0425399
3	homeostatic process	1039	692	46	0.066474	0.0428189
16	cofactor biosynthetic process	788	101	8	0.0792079	0.0429177
15	phospholipid metabolic process	559	194	10	0.0515464	0.0430303
13	proteolysis involved in cellular protein catabolic process	312	300	9	0.03	0.0432365
7	carbohydrate catabolic process	890	106	9	0.0849057	0.0433812
15	regulation of mitotic cell cycle	559	168	9	0.0535714	0.0435033
3	second-messenger-mediated signaling	1039	227	18	0.0792952	0.0443351
7	muscle structure development	890	140	11	0.0785714	0.0443555
16	regulation of binding	788	217	14	0.0645161	0.0444062
19	signal transmission via phosphorylation event	1338	239	23	0.0962343	0.0444255
3	regulation of cell projection organization	1039	135	12	0.0888889	0.0445021
4	protein folding	724	172	11	0.0639535	0.0447913
2	cellular ketone metabolic process	1191	576	44	0.0763889	0.0449168
20	regulation of response to stimulus	530	538	21	0.0390335	0.0450332
2	regulation of hormone levels	1191	158	15	0.0949367	0.0452305
15	secretion	559	278	13	0.0467626	0.0452803
5	response to extracellular stimulus	831	245	16	0.0653061	0.045407
18	dephosphorylation	267	148	5	0.0337838	0.0463038
18	regulation of locomotion	267	248	7	0.0282258	0.0464272
13	cell differentiation	312	1082	24	0.0221811	0.0464846
5	response to drug	831	246	16	0.0650407	0.0468079
13	regulation of small GTPase mediated signal transduction	312	169	6	0.035503	0.0469135
4	regulation of nervous system development	724	238	14	0.0588235	0.0470178
4	regulation of DNA metabolic process	724	132	9	0.0681818	0.0471093
8	cellular macromolecule metabolic process	673	3474	132	0.0379965	0.0473934
18	cellular protein complex assembly	267	149	5	0.033557	0.0474197
12	regulation of cell proliferation	997	854	53	0.0620609	0.0479974
4	response to radiation	724	217	13	0.0599078	0.0481678
2	lymphocyte activation	1191	173	16	0.0924855	0.0483067
8	regulation of developmental process	673	813	36	0.0442804	0.0487312
20	regulation of nervous system development	530	238	11	0.0462185	0.0489376
1	peptidyl-amino acid modification	1996	163	23	0.141104	0.0493486
5	regulation of response to external stimulus	831	190	13	0.0684211	0.0493894
17	cellular response to endogenous stimulus	1113	171	15	0.0877193	0.0494144
10	embryonic morphogenesis	722	285	16	0.0561404	0.0494654

## Sheet: BP_Chr48
Chromosome Group	Functional Category	Number of Proteins in ChrClasss	Number of Proteins in Function Class	Number of Overlap Proteins in FuncClass and ChrClass	NumOfProteinsInFuncClassAndChrClass/NumOfProteinsInFuncClass	P Value
5q	homophilic cell adhesion	691	139	57	0.410072	0
5q	cell-cell adhesion	691	292	60	0.205479	0
11p	neurological system process	441	947	99	0.104541	0
11q	neurological system process	815	947	115	0.121436	0
19q	regulation of metabolic process	758	3985	281	0.0705144	0
Yq	gamete generation	32	322	13	0.0403727	8.88178e-16
19p	regulation of metabolic process	579	3985	189	0.0474279	4.55191e-14
8p	response to bacterium	273	134	18	0.134328	2.72338e-13
9p	response to virus	228	146	17	0.116438	7.39742e-13
6p	cellular macromolecular complex assembly	657	312	34	0.108974	6.87606e-10
5q	system development	691	650	53	0.0815385	4.21696e-09
6p	macromolecular complex assembly	657	678	50	0.0737463	5.79698e-08
1q	neurological system process	948	947	81	0.0855333	9.96944e-08
18q	homophilic cell adhesion	198	139	11	0.0791367	1.22279e-07
3p	chemotaxis	485	173	18	0.104046	1.8927e-07
6p	chromosome organization	657	523	39	0.0745698	1.31069e-06
1q	epithelial cell differentiation	948	106	18	0.169811	1.90602e-06
1q	epidermis development	948	120	19	0.158333	2.95062e-06
5q	synaptic transmission	691	210	22	0.104762	3.15773e-06
7p	regionalization	291	188	13	0.0691489	3.42856e-06
17q	epidermis development	786	120	17	0.141667	3.81427e-06
9p	defense response	228	605	21	0.0347107	5.163e-06
18q	cell-cell adhesion	198	292	13	0.0445205	6.28004e-06
2q	skeletal system development	728	150	18	0.12	7.52474e-06
12p	defense response	275	605	23	0.0380165	9.3143e-06
20q	response to bacterium	346	134	11	0.0820896	1.92738e-05
4q	locomotory behavior	513	273	20	0.0732601	2.28254e-05
8p	defense response	273	605	22	0.0363636	2.57787e-05
20p	response to bacterium	182	134	8	0.0597015	2.86859e-05
3p	locomotory behavior	485	273	19	0.0695971	3.43305e-05
4q	chemotaxis	513	173	15	0.0867052	3.53833e-05
4q	lipid metabolic process	513	834	41	0.0491607	4.09704e-05
17q	chemotaxis	786	173	19	0.109827	4.38209e-05
7p	embryonic morphogenesis	291	285	14	0.0491228	6.89623e-05
3p	macromolecule modification	485	1617	63	0.038961	8.21546e-05
1q	protein maturation	948	117	16	0.136752	0.000109388
17q	cellular response to chemical stimulus	786	373	30	0.080429	0.000140195
11q	proteolysis	815	731	50	0.0683995	0.000181566
5q	response to protein stimulus	691	118	13	0.110169	0.000193808
1q	regulation of immune system process	948	427	37	0.0866511	0.000240965
Yq	mRNA metabolic process	32	365	5	0.0136986	0.000247865
2q	embryonic morphogenesis	728	285	23	0.0807018	0.000267669
8p	regulation of cell death	273	868	25	0.0288018	0.000303432
8q	regulation of hormone levels	400	158	11	0.0696203	0.000308818
4q	fatty acid metabolic process	513	211	15	0.07109	0.000325674
1p	mRNA metabolic process	1047	365	35	0.0958904	0.0003299
4q	regulation of response to external stimulus	513	190	14	0.0736842	0.000355326
6p	defense response	657	605	36	0.0595041	0.000360849
2p	regulation of actin filament-based process	459	98	9	0.0918367	0.000381857
17q	regionalization	786	188	18	0.0957447	0.000389489
17p	muscle system process	325	168	10	0.0595238	0.000391937
18q	lipid transport	198	138	7	0.0507246	0.00041909
17q	locomotory behavior	786	273	23	0.0842491	0.000425441
8p	enzyme linked receptor protein signaling pathway	273	321	13	0.0404984	0.000436974
17q	response to wounding	786	381	29	0.0761155	0.000449731
2q	regionalization	728	188	17	0.0904255	0.00045489
10q	lipid catabolic process	559	179	14	0.0782123	0.000457152
10q	lipid metabolic process	559	834	40	0.0479616	0.000508807
1p	cellular nitrogen compound metabolic process	1047	2074	140	0.0675024	0.000514881
22q	lipid metabolic process	434	834	33	0.0395683	0.00054672
16q	cellular nitrogen compound metabolic process	361	2074	57	0.0274831	0.000604396
17p	neurological system process	325	947	29	0.030623	0.000673861
5q	enzyme linked receptor protein signaling pathway	691	321	23	0.0716511	0.000688588
4q	response to wounding	513	381	21	0.0551181	0.000758264
1q	innate immune response	948	152	17	0.111842	0.000765265
11q	alcohol metabolic process	815	435	32	0.0735632	0.00078222
14q	cellular nitrogen compound metabolic process	609	2074	87	0.0419479	0.000821095
1p	small molecule biosynthetic process	1047	445	39	0.0876404	0.000917357
8p	proteolysis	273	731	21	0.0287278	0.000952338
8p	response to oxidative stress	273	187	9	0.0481283	0.00100482
18p	second-messenger-mediated signaling	69	227	5	0.0220264	0.00105503
1p	amine metabolic process	1047	404	36	0.0891089	0.00105808
17q	response to peptide hormone stimulus	786	188	17	0.0904255	0.00106371
12p	cell surface receptor linked signaling pathway	275	1267	31	0.0244672	0.00107262
9q	glycosylation	550	114	10	0.0877193	0.00108203
3p	response to cytokine stimulus	485	108	9	0.0833333	0.00114552
11p	protein oligomerization	441	194	12	0.0618557	0.00114864
16p	macromolecule catabolic process	427	474	21	0.0443038	0.0011785
2q	phosphorus metabolic process	728	867	49	0.0565167	0.00118059
17q	organ morphogenesis	786	350	26	0.0742857	0.00123321
17q	regulation of catabolic process	786	296	23	0.0777027	0.00128248
16q	cellular biosynthetic process	361	1453	42	0.0289057	0.00130764
6q	synaptic transmission	415	210	12	0.0571429	0.001352
14q	cellular macromolecule metabolic process	609	3474	133	0.0382844	0.00137477
10q	cell differentiation	559	1082	47	0.0434381	0.00141399
17q	regulation of GTPase activity	786	144	14	0.0972222	0.00143814
20q	regulation of metabolic process	346	3985	91	0.0228356	0.00145649
15q	regulation of locomotion	559	248	16	0.0645161	0.00149899
8p	regulation of developmental process	273	813	22	0.0270603	0.00155542
3p	regulation of system process	485	314	17	0.0541401	0.00156687
4q	organ morphogenesis	513	350	19	0.0542857	0.00158296
6q	G-protein coupled receptor protein signaling pathway	415	500	21	0.042	0.00159795
5q	cell surface receptor linked signaling pathway	691	1267	63	0.0497238	0.00165701
7p	DNA recombination	291	119	7	0.0588235	0.00166126
5q	regulation of phosphorus metabolic process	691	562	33	0.0587189	0.00180093
16q	DNA replication	361	185	10	0.0540541	0.00182121
22q	small GTPase mediated signal transduction	434	296	15	0.0506757	0.00189027
3p	cellular macromolecule metabolic process	485	3474	108	0.0310881	0.00191126
Yp	cell differentiation	11	1082	4	0.00369686	0.00196446
14q	RNA biosynthetic process	609	235	16	0.0680851	0.00205528
18p	signal transduction	69	1759	14	0.00795907	0.0021161
7p	macromolecule biosynthetic process	291	783	22	0.0280971	0.00217416
17p	regulation of GTPase activity	325	144	8	0.0555556	0.00228198
3q	protein targeting	554	168	12	0.0714286	0.00228773
4q	angiogenesis	513	135	10	0.0740741	0.00230715
2q	cell surface receptor linked signaling pathway	728	1267	65	0.0513023	0.00234018
6q	muscle structure development	415	140	9	0.0642857	0.00239359
14q	transcription	609	285	18	0.0631579	0.00255225
12q	regulation of metabolic process	721	3985	172	0.0431619	0.00262898
4p	ion transport	211	762	17	0.0223097	0.00264492
2q	cell migration	728	279	20	0.0716846	0.00272459
17q	cellular response to endogenous stimulus	786	171	15	0.0877193	0.00274327
5p	homophilic cell adhesion	140	139	5	0.0359712	0.00279973
12q	regulation of homeostatic process	721	133	12	0.0902256	0.00282257
1p	macromolecule catabolic process	1047	474	39	0.0822785	0.00285983
17q	regulation of catalytic activity	786	924	53	0.0573593	0.00288032
10q	Wnt receptor signaling pathway	559	128	10	0.078125	0.00289752
12q	regionalization	721	188	15	0.0797872	0.00301527
4q	signal transduction	513	1759	63	0.0358158	0.00311394
1p	cellular nitrogen compound biosynthetic process	1047	326	29	0.0889571	0.00316933
20p	defense response	182	605	13	0.0214876	0.00328017
3p	phosphorus metabolic process	485	867	34	0.0392157	0.00338328
3q	cell part morphogenesis	554	132	10	0.0757576	0.00339515
16q	homophilic cell adhesion	361	139	8	0.057554	0.00348444
5q	regulation of signaling process	691	702	38	0.0541311	0.00348761
4q	enzyme linked receptor protein signaling pathway	513	321	17	0.0529595	0.00351258
20q	regulation of organelle organization	346	247	11	0.0445344	0.00358342
3q	regulation of cell adhesion	554	156	11	0.0705128	0.00378258
15q	regulation of cellular component movement	559	248	15	0.0604839	0.00383061
12p	ion transport	275	762	20	0.0262467	0.00385774
17q	signal transduction	786	1759	90	0.0511654	0.00387122
11q	ion transport	815	762	46	0.0603675	0.00404455
2q	membrane invagination	728	211	16	0.0758294	0.00405255
4q	regulation of cell cycle process	513	146	10	0.0684932	0.00406012
6q	regulation of intracellular protein kinase cascade	415	337	15	0.0445104	0.00421366
6p	response to bacterium	657	134	11	0.0820896	0.00426412
5q	regulation of cell proliferation	691	854	44	0.0515222	0.00432431
15q	regulation of hormone levels	559	158	11	0.0696203	0.00445294
1q	regulation of response to stimulus	948	538	39	0.0724907	0.00459134
1p	peptidyl-amino acid modification	1047	163	17	0.104294	0.00459609
12p	innate immune response	275	152	7	0.0460526	0.00476582
7p	organ morphogenesis	291	350	12	0.0342857	0.00486625
4p	skeletal system development	211	150	6	0.04	0.00488776
4q	protein metabolic process	513	2558	85	0.0332291	0.00490716
8p	response to organic cyclic substance	273	154	7	0.0454545	0.00491825
3p	response to wounding	485	381	18	0.0472441	0.00497262
1p	organic acid metabolic process	1047	569	44	0.0773286	0.00504156
20p	tube morphogenesis	182	123	5	0.0406504	0.00507341
12q	cellular macromolecule metabolic process	721	3474	150	0.0431779	0.00517854
17p	intracellular transport	325	662	20	0.0302115	0.0052304
4q	regulation of developmental process	513	813	33	0.0405904	0.0053515
5q	regulation of DNA metabolic process	691	132	11	0.0833333	0.00552574
18q	regulation of cell development	198	274	8	0.0291971	0.00562185
8p	cytoskeleton organization	273	429	13	0.030303	0.00563592
3p	defense response	485	605	25	0.0413223	0.0059626
2q	protein metabolic process	728	2558	115	0.044957	0.00598502
5q	regulation of intracellular protein kinase cascade	691	337	21	0.0623145	0.00600142
22q	sulfur metabolic process	434	127	8	0.0629921	0.00604393
1p	cellular ketone metabolic process	1047	576	44	0.0763889	0.0062409
5p	regulation of peptidase activity	140	106	4	0.0377358	0.00627383
4q	regulation of DNA metabolic process	513	132	9	0.0681818	0.00644685
3q	intracellular signaling pathway	554	1061	43	0.0405278	0.00649508
10q	regulation of GTPase activity	559	144	10	0.0694444	0.00665386
16p	proteolysis	427	731	26	0.0355677	0.00673453
5q	signal transduction	691	1759	79	0.0449119	0.0067684
12q	regulation of secretion	721	245	17	0.0693878	0.00683587
4q	regulation of hormone levels	513	158	10	0.0632911	0.00702674
7p	regulation of developmental process	291	813	21	0.0258303	0.00703839
1q	defense response	948	605	42	0.0694215	0.00703965
12q	cell cycle phase	721	328	21	0.0640244	0.0070875
16q	macromolecule biosynthetic process	361	783	24	0.0306513	0.00715052
1p	protein maturation	1047	117	13	0.111111	0.00736514
10p	steroid metabolic process	163	212	6	0.0283019	0.00742973
10p	lipid metabolic process	163	834	14	0.0167866	0.00748522
2q	muscle system process	728	168	13	0.077381	0.00769671
12p	regulation of developmental process	275	813	20	0.0246002	0.00774254
16q	DNA metabolic process	361	536	18	0.0335821	0.00785067
17q	intracellular signaling pathway	786	1061	57	0.0537229	0.0079411
5p	amine transport	140	114	4	0.0350877	0.00807971
12q	cellular nitrogen compound metabolic process	721	2074	94	0.045323	0.0080865
12q	regulation of cell communication	721	1086	54	0.0497238	0.00809783
11p	regulation of MAP kinase activity	441	159	9	0.0566038	0.00812626
9q	cellular ketone metabolic process	550	576	26	0.0451389	0.00815177
16p	cellular catabolic process	427	743	26	0.0349933	0.00822845
10q	regulation of catabolic process	559	296	16	0.0540541	0.00832447
7q	regulation of actin filament-based process	597	98	8	0.0816327	0.00833023
5q	regulation of cell communication	691	1086	52	0.0478821	0.00846875
2q	regulation of lipid metabolic process	728	133	11	0.0827068	0.00849883
Yq	chromosome organization	32	523	4	0.00764818	0.0088684
Xq	nucleobase, nucleoside, nucleotide and nucleic acid transport	472	125	8	0.064	0.00893114
3p	regulation of neurological system process	485	147	9	0.0612245	0.00895898
7q	neurological system process	597	947	41	0.0432946	0.00899082
9p	protein modification by small protein conjugation or removal	228	259	8	0.030888	0.00918316
18p	intracellular signaling pathway	69	1061	9	0.00848256	0.00955796
11q	carbohydrate metabolic process	815	533	33	0.0619137	0.00958465
19p	G-protein coupled receptor protein signaling pathway	579	500	24	0.048	0.0095865
11p	response to wounding	441	381	16	0.0419948	0.00962505
20q	epithelial cell differentiation	346	106	6	0.0566038	0.00967027
13q	regulation of signaling pathway	311	935	24	0.0256684	0.00978293
22q	lipid transport	434	138	8	0.057971	0.00978571
4q	protein maturation	513	117	8	0.0683761	0.00979191
4q	regulation of cell cycle	513	386	18	0.0466321	0.00983177
18q	regulation of homeostatic process	198	133	5	0.037594	0.00990671
18p	microtubule cytoskeleton organization	69	130	3	0.0230769	0.00990824
1q	response to bacterium	948	134	13	0.0970149	0.0100597
12p	neurological system process	275	947	22	0.0232313	0.0100879
18p	Golgi vesicle transport	69	131	3	0.0229008	0.0101161
12q	organelle fission	721	215	15	0.0697674	0.0101672
12p	small molecule catabolic process	275	264	9	0.0340909	0.0102125
3p	regulation of anatomical structure morphogenesis	485	319	15	0.0470219	0.0102484
1p	cellular amino acid derivative metabolic process	1047	177	17	0.0960452	0.0102657
12q	regulation of protein metabolic process	721	652	35	0.053681	0.0104725
11p	cell cycle arrest	441	111	7	0.0630631	0.0107431
4q	regulation of locomotion	513	248	13	0.0524194	0.0108157
2p	nucleobase, nucleoside and nucleotide metabolic process	459	308	14	0.0454545	0.0108627
2p	regulation of organelle organization	459	247	12	0.048583	0.0108976
2q	system development	728	650	35	0.0538462	0.0114965
5q	regulation of system process	691	314	19	0.0605096	0.0116296
4q	defense response	513	605	25	0.0413223	0.0116312
12q	regulation of cell death	721	868	44	0.0506912	0.0117127
2q	regulation of developmental process	728	813	42	0.0516605	0.0117618
Yp	cellular macromolecular complex assembly	11	312	2	0.00641026	0.0118359
7p	cellular response to endogenous stimulus	291	171	7	0.0409357	0.0118965
16q	proteolysis	361	731	22	0.0300958	0.0119206
8p	cellular catabolic process	273	743	18	0.0242261	0.0121205
7q	regulation of vesicle-mediated transport	597	126	9	0.0714286	0.0122599
14q	neurological system process	609	947	41	0.0432946	0.0122837
10q	regulation of hormone levels	559	158	10	0.0632911	0.0123603
3p	regulation of nervous system development	485	238	12	0.0504202	0.0124007
9p	lipid biosynthetic process	228	329	9	0.0273556	0.0124221
16q	chemotaxis	361	173	8	0.0462428	0.0124916
Yp	gamete generation	11	322	2	0.00621118	0.0125708
3q	regulation of defense response	554	160	10	0.0625	0.0126601
4p	signal transmission via phosphorylation event	211	239	7	0.0292887	0.0127622
9q	organic acid metabolic process	550	569	25	0.0439367	0.012798
13q	cell cycle phase	311	328	11	0.0335366	0.0128057
15q	regulation of cellular component organization	559	560	25	0.0446429	0.0128403
3p	cell surface receptor linked signaling pathway	485	1267	43	0.0339384	0.013185
1p	fatty acid metabolic process	1047	211	19	0.0900474	0.0132873
6q	protein transport	415	758	25	0.0329815	0.0134571
15q	programmed cell death	559	506	23	0.0454545	0.0136626
16q	cellular amino acid and derivative metabolic process	361	363	13	0.0358127	0.013673
4p	homeostatic process	211	692	14	0.0202312	0.013775
3p	protein metabolic process	485	2558	78	0.0304926	0.0138491
7p	nucleobase, nucleoside and nucleotide metabolic process	291	308	10	0.0324675	0.0138755
16q	amine metabolic process	361	404	14	0.0346535	0.0139676
18p	dephosphorylation	69	148	3	0.0202703	0.0140418
14q	regulation of protein metabolic process	609	652	30	0.0460123	0.0141141
3p	intracellular signaling pathway	485	1061	37	0.0348728	0.0141437
22q	cellular amino acid derivative metabolic process	434	177	9	0.0508475	0.0141988
17p	organic acid biosynthetic process	325	159	7	0.0440252	0.0143535
2p	phosphorus metabolic process	459	867	30	0.0346021	0.0143667
9q	organic acid catabolic process	550	117	8	0.0683761	0.0144152
3p	regulation of catalytic activity	485	924	33	0.0357143	0.0145378
12q	response to extracellular stimulus	721	245	16	0.0653061	0.0145954
20q	intracellular signaling pathway	346	1061	28	0.0263902	0.0150201
2p	cellular aromatic compound metabolic process	459	141	8	0.0567376	0.0150508
13q	regulation of intracellular protein kinase cascade	311	337	11	0.0326409	0.0153776
4q	sulfur metabolic process	513	127	8	0.0629921	0.0155085
2q	organ morphogenesis	728	350	21	0.06	0.0155094
12q	regulation of ion transport	721	109	9	0.0825688	0.0156871
4p	G-protein coupled receptor protein signaling pathway	211	500	11	0.022	0.0159149
5p	cell-cell adhesion	140	292	6	0.0205479	0.0159683
5q	amine transport	691	114	9	0.0789474	0.0159758
3p	regulation of cell projection organization	485	135	8	0.0592593	0.0159908
17p	regulation of vesicle-mediated transport	325	126	6	0.047619	0.0160398
2q	programmed cell death	728	506	28	0.055336	0.0160871
13q	cell part morphogenesis	311	132	6	0.0454545	0.0162419
22q	steroid metabolic process	434	212	10	0.0471698	0.0162703
3p	regulation of response to external stimulus	485	190	10	0.0526316	0.0163539
11q	electron transport chain	815	114	10	0.0877193	0.0165419
9p	regulation of cell proliferation	228	854	17	0.0199063	0.0165496
10q	enzyme linked receptor protein signaling pathway	559	321	16	0.0498442	0.0169273
7p	cellular biosynthetic process	291	1453	31	0.0213352	0.0174632
6q	microtubule cytoskeleton organization	415	130	7	0.0538462	0.0176267
3p	G-protein coupled receptor protein signaling pathway	485	500	20	0.04	0.0179587
22q	response to organic cyclic substance	434	154	8	0.0519481	0.0179825
1q	regulation of defense response	948	160	14	0.0875	0.0180374
13q	organelle fission	311	215	8	0.0372093	0.0181995
12q	skeletal system development	721	150	11	0.0733333	0.0183408
17p	microtubule cytoskeleton organization	325	130	6	0.0461538	0.0184305
19p	membrane invagination	579	211	12	0.056872	0.0184337
7q	regulation of cellular component biogenesis	597	158	10	0.0632911	0.0187109
8p	regulation of cell adhesion	273	156	6	0.0384615	0.0191703
5q	regulation of signaling pathway	691	935	44	0.0470588	0.0192459
4q	steroid metabolic process	513	212	11	0.0518868	0.0194588
17p	cell part morphogenesis	325	132	6	0.0454545	0.0197127
3p	amine transport	485	114	7	0.0614035	0.0197341
12q	cytoskeleton organization	721	429	24	0.0559441	0.0197748
1p	cell surface receptor linked signaling pathway	1047	1267	82	0.0647198	0.0197905
17q	defense response	786	605	34	0.0561983	0.0198222
4q	proteolysis	513	731	28	0.0383037	0.0198431
17q	homeostatic process	786	692	38	0.0549133	0.0199515
18q	regulation of binding	198	217	6	0.0276498	0.0199743
8p	programmed cell death	273	506	13	0.0256917	0.0200943
17p	regulation of hydrolase activity	325	380	12	0.0315789	0.0201357
19p	signal transmission via phosphorylation event	579	239	13	0.0543933	0.0202404
8p	regulation of cellular component biogenesis	273	158	6	0.0379747	0.0202706
12q	macromolecule modification	721	1617	73	0.0451453	0.0202965
3p	macromolecule catabolic process	485	474	19	0.0400844	0.0203319
20p	regulation of nervous system development	182	238	6	0.0252101	0.0206827
4q	regulation of defense response	513	160	9	0.05625	0.0207667
8p	proteolysis involved in cellular protein catabolic process	273	300	9	0.03	0.020805
17p	membrane invagination	325	211	8	0.0379147	0.0208059
3p	regulation of transferase activity	485	411	17	0.0413625	0.0208869
1p	carbohydrate catabolic process	1047	106	11	0.103774	0.0209068
2p	lipid catabolic process	459	179	9	0.0502793	0.0209916
18q	regulation of metabolic process	198	3985	51	0.012798	0.02101
22q	cofactor biosynthetic process	434	101	6	0.0594059	0.021421
4q	cellular ketone metabolic process	513	576	23	0.0399306	0.0215963
3p	organic acid transport	485	143	8	0.0559441	0.0218054
3p	cellular response to endogenous stimulus	485	171	9	0.0526316	0.0220977
7p	regulation of cell proliferation	291	854	20	0.0234192	0.0221871
7p	regulation of localization	291	745	18	0.0241611	0.0222631
17q	small GTPase mediated signal transduction	786	296	19	0.0641892	0.0223098
8p	regulation of cell proliferation	273	854	19	0.0222482	0.022601
12q	ion transport	721	762	38	0.0498688	0.0229116
20q	regulation of growth	346	364	12	0.032967	0.0230314
13q	regulation of cell proliferation	311	854	21	0.0245902	0.0231142
6q	macromolecular complex assembly	415	678	22	0.0324484	0.0231287
6q	regulation of phosphorus metabolic process	415	562	19	0.0338078	0.023144
10q	system development	559	650	27	0.0415385	0.023152
1p	lipid catabolic process	1047	179	16	0.0893855	0.0231908
15q	embryonic development ending in birth or egg hatching	559	150	9	0.06	0.0233573
8q	regulation of metabolic process	400	3985	95	0.0238394	0.0234059
13q	regulation of signaling process	311	702	18	0.025641	0.0237596
8p	synaptic transmission	273	210	7	0.0333333	0.0239345
20q	microtubule cytoskeleton organization	346	130	6	0.0461538	0.0241782
7q	regulation of system process	597	314	16	0.0509554	0.0242436
17q	signal transmission via phosphorylation event	786	239	16	0.0669456	0.0242952
8p	protein metabolic process	273	2558	46	0.0179828	0.0243027
5q	cellular amino acid and derivative metabolic process	691	363	20	0.0550964	0.0245073
12q	regulation of signaling pathway	721	935	45	0.0481283	0.0245157
10p	alcohol metabolic process	163	435	8	0.0183908	0.02461
5q	organic acid transport	691	143	10	0.0699301	0.0246651
9q	macromolecule modification	550	1617	57	0.0352505	0.0248512
2p	response to drug	459	246	11	0.0447154	0.0249211
15q	regulation of localization	559	745	30	0.0402685	0.0251377
11q	protein oligomerization	815	194	14	0.0721649	0.025177
10q	regulation of protein localization	559	177	10	0.0564972	0.0251904
22q	lipid biosynthetic process	434	329	13	0.0395137	0.0255665
15q	cellular response to stress	559	567	24	0.042328	0.0256295
5q	cellular macromolecule metabolic process	691	3474	138	0.0397237	0.0262198
22q	regulation of cell projection organization	434	135	7	0.0518519	0.0262538
10q	organic acid metabolic process	559	569	24	0.0421793	0.0265677
9q	protein metabolic process	550	2558	85	0.0332291	0.0267266
20p	response to oxidative stress	182	187	5	0.026738	0.026937
20p	heart development	182	126	4	0.031746	0.0269603
8p	protein localization	273	125	5	0.04	0.0271053
3q	heterocycle metabolic process	554	343	16	0.0466472	0.0271063
7p	regulation of locomotion	291	248	8	0.0322581	0.0271909
7p	regulation of cellular component movement	291	248	8	0.0322581	0.0271909
10q	embryonic morphogenesis	559	285	14	0.0491228	0.0272152
15q	regulation of peptidase activity	559	106	7	0.0660377	0.0273593
4q	regulation of mitotic cell cycle	513	168	9	0.0535714	0.0273867
20p	regionalization	182	188	5	0.0265957	0.0274791
8p	macromolecule catabolic process	273	474	12	0.0253165	0.0275348
2p	regulation of cellular component biogenesis	459	158	8	0.0506329	0.0276122
10q	microtubule cytoskeleton organization	559	130	8	0.0615385	0.0276504
3q	protein transport	554	758	30	0.0395778	0.0276827
6q	cellular macromolecular complex assembly	415	312	12	0.0384615	0.0277154
12q	muscle structure development	721	140	10	0.0714286	0.0279651
10p	fatty acid metabolic process	163	211	5	0.0236967	0.0280019
19p	regulation of vesicle-mediated transport	579	126	8	0.0634921	0.0281592
11p	carbohydrate catabolic process	441	106	6	0.0566038	0.0282677
22q	intracellular transport	434	662	22	0.0332326	0.0283686
4q	regulation of cell proliferation	513	854	31	0.0362998	0.028485
2p	one-carbon metabolic process	459	130	7	0.0538462	0.0285617
4p	intracellular signaling pathway	211	1061	18	0.0169651	0.0286061
9p	response to wounding	228	381	9	0.023622	0.0288812
16q	one-carbon metabolic process	361	130	6	0.0461538	0.0289508
4q	alcohol metabolic process	513	435	18	0.0413793	0.0289585
5q	regulation of neurological system process	691	147	10	0.0680272	0.0291249
6p	microtubule-based movement	657	112	8	0.0714286	0.0292081
8p	regulation of anatomical structure morphogenesis	273	319	9	0.0282132	0.0293483
20q	regulation of cyclase activity	346	101	5	0.049505	0.0294515
17q	response to extracellular stimulus	786	245	16	0.0653061	0.0296592
1p	regulation of anatomical structure size	1047	126	12	0.0952381	0.0297319
1q	protein transport	948	758	47	0.0620053	0.0298377
22p	nucleobase, nucleoside and nucleotide metabolic process	2	308	1	0.00324675	0.0301404
4q	G-protein coupled receptor protein signaling pathway	513	500	20	0.04	0.0302387
8q	DNA recombination	400	119	6	0.0504202	0.0306387
15q	protein transport	559	758	30	0.0395778	0.0306932
17q	muscle system process	786	168	12	0.0714286	0.0307347
1q	cell differentiation	948	1082	64	0.0591497	0.0309675
16q	regulation of mitotic cell cycle	361	168	7	0.0416667	0.0310608
5q	Wnt receptor signaling pathway	691	128	9	0.0703125	0.0311138
22q	cofactor metabolic process	434	203	9	0.044335	0.0311179
Yp	chromosome organization	11	523	2	0.00382409	0.0312868
8p	microtubule cytoskeleton organization	273	130	5	0.0384615	0.0313692
21q	response to virus	243	146	5	0.0342466	0.0313831
18q	regulation of localization	198	745	13	0.0174497	0.0314416
7p	programmed cell death	291	506	13	0.0256917	0.0315908
2q	response to extracellular stimulus	728	245	15	0.0612245	0.0315974
15q	synaptic transmission	559	210	11	0.052381	0.0316328
20q	regulation of lyase activity	346	103	5	0.0485437	0.0316809
6q	regulation of neurological system process	415	147	7	0.047619	0.0317985
22p	cellular nitrogen compound biosynthetic process	2	326	1	0.00306748	0.0318876
15q	regulation of anatomical structure morphogenesis	559	319	15	0.0470219	0.0318972
14q	tube morphogenesis	609	123	8	0.0650407	0.0321626
16p	cellular response to stress	427	567	19	0.0335097	0.0321918
21q	central nervous system development	243	100	4	0.04	0.0322816
13q	embryonic morphogenesis	311	285	9	0.0315789	0.032321
22q	intracellular signaling pathway	434	1061	32	0.0301602	0.0323258
10q	organic acid biosynthetic process	559	159	9	0.0566038	0.0323516
8p	regulation of cell development	273	274	8	0.0291971	0.0326352
9q	regionalization	550	188	10	0.0531915	0.0327524
3p	regulation of cell development	485	274	12	0.0437956	0.0327979
7q	regulation of anatomical structure size	597	126	8	0.0634921	0.0328948
4q	organic acid metabolic process	513	569	22	0.0386643	0.0330609
2q	macromolecule modification	728	1617	72	0.0445269	0.0332316
1q	regulation of response to external stimulus	948	190	15	0.0789474	0.0333939
22p	heterocycle metabolic process	2	343	1	0.00291545	0.0335363
1p	cellular catabolic process	1047	743	50	0.0672948	0.0335368
10q	neuron differentiation	559	135	8	0.0592593	0.0335527
15q	angiogenesis	559	135	8	0.0592593	0.0335527
4q	regulation of response to stimulus	513	538	21	0.0390335	0.0336768
5q	protein folding	691	172	11	0.0639535	0.0338018
6q	cellular protein complex assembly	415	149	7	0.0469799	0.0338541
Xp	skeletal system development	325	150	6	0.04	0.0340497
11p	regulation of signaling process	441	702	23	0.0327635	0.0341393
11q	cellular response to stress	815	567	32	0.0564374	0.034142
4p	protein folding	211	172	5	0.0290698	0.0341501
17p	microtubule-based movement	325	112	5	0.0446429	0.0343113
9q	carbohydrate metabolic process	550	533	22	0.0412758	0.0344184
7p	regulation of mitotic cell cycle	291	168	6	0.0357143	0.0345163
8q	tube morphogenesis	400	123	6	0.0487805	0.0351865
12q	epithelial cell differentiation	721	106	8	0.0754717	0.0352406
12p	di-, tri-valent inorganic cation transport	275	179	6	0.0335196	0.0355359
8p	cell surface receptor linked signaling pathway	273	1267	25	0.0197316	0.0358019
10q	glycerolipid metabolic process	559	162	9	0.0555556	0.0358199
7p	regulation of metabolic process	291	3985	70	0.0175659	0.0358337
21q	cofactor metabolic process	243	203	6	0.0295567	0.0358801
21p	dephosphorylation	5	148	1	0.00675676	0.0359587
10q	response to peptide hormone stimulus	559	188	10	0.0531915	0.0359676
1q	lipid biosynthetic process	948	329	23	0.0699088	0.0361359
17p	RNA biosynthetic process	325	235	8	0.0340426	0.0361859
12q	regulation of catabolic process	721	296	17	0.0574324	0.0362787
3q	regulation of response to external stimulus	554	190	10	0.0526316	0.036314
3p	regulation of cellular component biogenesis	485	158	8	0.0506329	0.0364609
15q	response to inorganic substance	559	242	12	0.0495868	0.0366594
9p	cell cycle arrest	228	111	4	0.036036	0.0366961
12q	regulation of growth	721	364	20	0.0549451	0.0367969
1p	cellular amino acid and derivative metabolic process	1047	363	27	0.0743802	0.0368615
4q	tube morphogenesis	513	123	7	0.0569106	0.0368715
3q	glycosylation	554	114	7	0.0614035	0.0368949
18p	organelle fission	69	215	3	0.0139535	0.0369247
12p	neuron differentiation	275	135	5	0.037037	0.0369975
8p	regulation of cell communication	273	1086	22	0.0202578	0.037118
11q	macromolecular complex assembly	815	678	37	0.0545723	0.0372512
3p	regulation of cell proliferation	485	854	29	0.0339578	0.0373536
7q	regulation of metabolic process	597	3985	135	0.033877	0.0376544
2q	heart development	728	126	9	0.0714286	0.0378476
2q	regulation of anatomical structure size	728	126	9	0.0714286	0.0378476
5q	response to wounding	691	381	20	0.0524934	0.0378814
8q	DNA metabolic process	400	536	17	0.0317164	0.0379653
11q	Golgi vesicle transport	815	131	10	0.0763359	0.0385691
12q	cellular ketone metabolic process	721	576	29	0.0503472	0.0386279
5p	response to cytokine stimulus	140	108	3	0.0277778	0.0388897
2q	regulation of cell development	728	274	16	0.0583942	0.039179
5q	leukocyte differentiation	691	113	8	0.0707965	0.0393676
20q	regulation of cell cycle process	346	146	6	0.0410959	0.0393793
5q	regulation of protein metabolic process	691	652	31	0.047546	0.0394483
7q	di-, tri-valent inorganic cation transport	597	179	10	0.0558659	0.0394811
9q	neurological system process	550	947	35	0.0369588	0.0399514
7q	Golgi vesicle transport	597	131	8	0.0610687	0.0400008
9q	protein maturation	550	117	7	0.0598291	0.0402079
5q	cellular amino acid derivative metabolic process	691	177	11	0.0621469	0.0402958
2q	cell differentiation	728	1082	50	0.0462107	0.040356
4q	regulation of nervous system development	513	238	11	0.0462185	0.040359
2q	response to cytokine stimulus	728	108	8	0.0740741	0.0406126
17p	transcription	325	285	9	0.0315789	0.0409158
2p	cell development	459	234	10	0.042735	0.0409909
5p	locomotory behavior	140	273	5	0.018315	0.0410996
20q	second-messenger-mediated signaling	346	227	8	0.0352423	0.041515
7q	generation of precursor metabolites and energy	597	257	13	0.0505837	0.0415308
6q	regulation of cell adhesion	415	156	7	0.0448718	0.0417377
20q	response to oxidative stress	346	187	7	0.0374332	0.0417884
17q	DNA recombination	786	119	9	0.0756303	0.0418184
17p	cellular biosynthetic process	325	1453	32	0.0220234	0.0420706
8p	response to peptide hormone stimulus	273	188	6	0.0319149	0.0421511
13q	proteolysis involved in cellular protein catabolic process	311	300	9	0.03	0.0425149
8p	regulation of nervous system development	273	238	7	0.0294118	0.0426792
5p	cellular biosynthetic process	140	1453	16	0.0110117	0.0428234
1q	regulation of signaling process	948	702	43	0.0612536	0.0430151
15q	phospholipid metabolic process	559	194	10	0.0515464	0.0430303
12q	signal transduction	721	1759	76	0.0432064	0.0430637
3q	nuclear transport	554	118	7	0.059322	0.0431671
Xp	chromosome organization	325	523	14	0.0267686	0.0432648
10p	cellular ketone metabolic process	163	576	9	0.015625	0.0433926
22p	small molecule biosynthetic process	2	445	1	0.00224719	0.0433988
8p	regulation of actin filament-based process	273	98	4	0.0408163	0.0434404
10q	muscle system process	559	168	9	0.0535714	0.0435033
15q	regulation of mitotic cell cycle	559	168	9	0.0535714	0.0435033
4q	macromolecule modification	513	1617	52	0.0321583	0.0435629
5p	secretion	140	278	5	0.0179856	0.0438472
8q	one-carbon metabolic process	400	130	6	0.0461538	0.0441456
3q	nucleobase, nucleoside and nucleotide metabolic process	554	308	14	0.0454545	0.0443742
17p	response to extracellular stimulus	325	245	8	0.0326531	0.0444059
19p	peptidyl-amino acid modification	579	163	9	0.0552147	0.0445873
17p	cytoskeleton organization	325	429	12	0.027972	0.044653
2q	RNA biosynthetic process	728	235	14	0.0595745	0.044742
13q	cell differentiation	311	1082	24	0.0221811	0.0450868
15q	secretion	559	278	13	0.0467626	0.0452803
7p	angiogenesis	291	135	5	0.037037	0.0452991
3p	regulation of cell communication	485	1086	35	0.0322284	0.0453269
12q	organ morphogenesis	721	350	19	0.0542857	0.0453816
Xq	muscle structure development	472	140	7	0.05	0.0455779
5q	regulation of developmental process	691	813	37	0.0455105	0.0456557
8q	cellular biosynthetic process	400	1453	38	0.0261528	0.0458828
1p	cellular macromolecule metabolic process	1047	3474	200	0.0575705	0.0460336
12q	regulation of DNA metabolic process	721	132	9	0.0681818	0.0461033
17q	heterocycle metabolic process	786	343	20	0.058309	0.0462413
13q	regulation of small GTPase mediated signal transduction	311	169	6	0.035503	0.0463169
7q	neuron differentiation	597	135	8	0.0592593	0.0463722
12q	regulation of cell proliferation	721	854	40	0.0468384	0.0463936
18p	regulation of cyclase activity	69	101	2	0.019802	0.0464244
11q	response to organic cyclic substance	815	154	11	0.0714286	0.0466142
4q	regulation of cell development	513	274	12	0.0437956	0.0468322
7q	synaptic transmission	597	210	11	0.052381	0.0470285
5p	protein maturation	140	117	3	0.025641	0.0474147
7q	DNA replication	597	185	10	0.0540541	0.0475468
2q	cellular macromolecule metabolic process	728	3474	142	0.0408751	0.0477705
3p	protein modification by small protein conjugation or removal	485	259	11	0.042471	0.0478574
4q	regulation of secretion	513	245	11	0.044898	0.047952
7p	secretion	291	278	8	0.028777	0.0479571
6q	regulation of protein metabolic process	415	652	20	0.0306748	0.0479706
18p	regulation of lyase activity	69	103	2	0.0194175	0.0480833
7p	cellular nitrogen compound metabolic process	291	2074	39	0.0188042	0.0481536
17q	regulation of cell proliferation	786	854	43	0.0503513	0.0482609
8q	regulation of homeostatic process	400	133	6	0.0451128	0.0483839
5p	regulation of hydrolase activity	140	380	6	0.0157895	0.0484423
8p	regulation of secretion	273	245	7	0.0285714	0.0485269
Xp	alcohol metabolic process	325	435	12	0.0275862	0.0486646
5q	nuclear transport	691	118	8	0.0677966	0.0487171
7p	system development	291	650	15	0.0230769	0.0488194
12q	embryonic morphogenesis	721	285	16	0.0561404	0.0489662
1p	nucleobase, nucleoside and nucleotide metabolic process	1047	308	23	0.0746753	0.0490836
8p	response to drug	273	246	7	0.0284553	0.0494018
10q	cellular ketone metabolic process	559	576	23	0.0399306	0.0494052
4q	organic acid biosynthetic process	513	159	8	0.0503145	0.0494255
11p	homeostatic process	441	692	22	0.0317919	0.049444
2p	response to inorganic substance	459	242	10	0.0413223	0.0494514
3p	regulation of cellular component organization	485	560	20	0.0357143	0.049615
8p	signal transduction	273	1759	32	0.0181922	0.0496454
22q	cellular amino acid and derivative metabolic process	434	363	13	0.0358127	0.0497001

## Sheet: BP_Chr121
Chromosome Group	Functional Category	Number of Proteins in ChrClasss	Number of Proteins in Function Class	Number of Overlap Proteins in FuncClass and ChrClass	NumOfProteinsInFuncClassAndChrClass/NumOfProteinsInFuncClass	P Value
1q4	neurological system process	221	947	49	0.0517423	0
5q3	homophilic cell adhesion	418	139	57	0.410072	0
5q3	cell-cell adhesion	418	292	58	0.19863	0
11p1	neurological system process	441	947	99	0.104541	0
11q1	neurological system process	514	947	85	0.0897571	0
19q1	regulation of metabolic process	754	3985	279	0.0700125	0
Yq1	gamete generation	32	322	13	0.0403727	8.88178e-16
9p2	response to virus	114	146	15	0.10274	3.88578e-15
19p1	regulation of metabolic process	574	3985	188	0.0471769	3.71925e-14
8p2	response to bacterium	192	134	15	0.11194	2.58615e-12
6p2	cellular macromolecular complex assembly	588	312	34	0.108974	3.66677e-11
14q1	neurological system process	193	947	30	0.031679	6.68186e-09
17q1	chemotaxis	223	173	14	0.0809249	7.71426e-09
6p2	macromolecular complex assembly	588	678	48	0.0707965	1.24209e-08
5q3	system development	418	650	37	0.0569231	2.71803e-08
18q1	homophilic cell adhesion	79	139	8	0.057554	6.88011e-08
6p2	chromosome organization	588	523	39	0.0745698	7.86431e-08
5q3	synaptic transmission	418	210	19	0.0904762	7.89666e-08
1q3	protein maturation	179	117	10	0.0854701	8.79529e-08
1q2	epithelial cell differentiation	537	106	15	0.141509	1.28135e-07
9p2	defense response	114	605	16	0.0264463	2.7753e-07
7p1	regionalization	175	188	11	0.0585106	7.41785e-07
8pter	response to bacterium	4	134	3	0.0223881	1.1224e-06
10q1	regulation of GTPase activity	81	144	7	0.0486111	1.76112e-06
18q1	cell-cell adhesion	79	292	9	0.0308219	2.0012e-06
17q1	locomotory behavior	223	273	14	0.0512821	2.13141e-06
7q3	neurological system process	290	947	33	0.0348469	2.24522e-06
3p2	chemotaxis	412	173	15	0.0867052	2.63936e-06
11q2	proteolysis	300	731	28	0.0383037	4.54308e-06
17q1	response to wounding	223	381	16	0.0419948	5.29903e-06
17q1	epidermis development	223	120	9	0.075	7.26154e-06
12p1	defense response	272	605	23	0.0380165	7.78218e-06
4q1	steroid metabolic process	100	212	8	0.0377358	1.01897e-05
20p1	response to bacterium	166	134	8	0.0597015	1.47782e-05
2q3	skeletal system development	425	150	13	0.0866667	1.70364e-05
1q2	epidermis development	537	120	13	0.108333	1.79538e-05
8p2	defense response	192	605	18	0.0297521	1.89412e-05
20q1	response to bacterium	346	134	11	0.0820896	1.92738e-05
6q1	synaptic transmission	113	210	8	0.0380952	2.33155e-05
17q1	regulation of GTPase activity	223	144	9	0.0625	3.14512e-05
7p1	embryonic morphogenesis	175	285	11	0.0385965	3.88968e-05
17q1	defense response	223	605	19	0.031405	4.2606e-05
12q2	cellular nitrogen compound metabolic process	353	2074	60	0.0289296	5.6781e-05
4q2	chemotaxis	249	173	10	0.0578035	5.73217e-05
4q1	lipid metabolic process	100	834	14	0.0167866	5.86258e-05
3p2	macromolecule modification	412	1617	56	0.034632	5.90791e-05
11q2	neurological system process	300	947	30	0.031679	7.60202e-05
10q2	lipid catabolic process	477	179	14	0.0782123	9.01503e-05
8pter	defense response	4	605	3	0.00495868	0.00010329
1q3	regulation of immune system process	179	427	13	0.030445	0.000112419
17q2	cellular response to chemical stimulus	559	373	24	0.0643432	0.000116917
4q1	regulation of hormone levels	100	158	6	0.0379747	0.000132463
4q2	locomotory behavior	249	273	12	0.043956	0.000149656
10q2	cell differentiation	477	1082	45	0.0415896	0.00015533
16q2	cellular nitrogen compound metabolic process	283	2074	49	0.0236258	0.000165609
7cen	small molecule catabolic process	2	264	2	0.00757576	0.000168778
2q3	regionalization	425	188	13	0.0691489	0.000175201
10q1	regulation of catabolic process	81	296	7	0.0236486	0.000181521
5q1	cellular response to stress	185	567	15	0.026455	0.000228389
17q2	regionalization	559	188	15	0.0797872	0.000233705
Yq1	mRNA metabolic process	32	365	5	0.0136986	0.000247865
4q2	response to wounding	249	381	14	0.0367454	0.000278342
15q1	phospholipid metabolic process	175	194	8	0.0412371	0.000288554
1q3	regulation of response to stimulus	179	538	14	0.0260223	0.000311902
4q1	organ morphogenesis	100	350	8	0.0228571	0.000340156
17p1	muscle system process	321	168	10	0.0595238	0.000355563
2q3	embryonic morphogenesis	425	285	16	0.0561404	0.000362937
1q3	innate immune response	179	152	7	0.0460526	0.000409444
8p1	protein metabolic process	77	2558	21	0.00820954	0.000415316
17q1	signal transduction	223	1759	35	0.0198977	0.000429789
2q3	organ morphogenesis	425	350	18	0.0514286	0.000458424
12q1	regionalization	353	188	11	0.0585106	0.000473702
1q3	regulation of system process	179	314	10	0.0318471	0.000493744
3p2	locomotory behavior	412	273	15	0.0549451	0.000498332
17pter	small molecule catabolic process	3	264	2	0.00757576	0.000501974
22q1	lipid metabolic process	432	834	33	0.0395683	0.000504432
5q1	cellular nitrogen compound metabolic process	185	2074	34	0.0163934	0.000524197
2p1	regulation of actin filament-based process	210	98	6	0.0612245	0.00054717
9q1	embryonic development ending in birth or egg hatching	22	150	3	0.02	0.000550655
17p1	neurological system process	321	947	29	0.030623	0.000552504
16q2	cellular biosynthetic process	283	1453	36	0.0247763	0.000570637
14q2	regulation of anatomical structure morphogenesis	247	319	12	0.0376176	0.000571074
7p2	DNA recombination	116	119	5	0.0420168	0.000610027
5q2	response to drug	87	246	6	0.0243902	0.000666285
1p3	macromolecule catabolic process	806	474	34	0.07173	0.000698305
10q2	lipid metabolic process	477	834	35	0.0419664	0.000716759
1p3	mRNA metabolic process	806	365	28	0.0767123	0.000730068
16q2	homophilic cell adhesion	283	139	8	0.057554	0.000757633
8q2	regulation of hormone levels	311	158	9	0.056962	0.000761662
2p2	response to inorganic substance	246	242	10	0.0413223	0.000776566
7cen	organic acid metabolic process	2	569	2	0.00351494	0.000785629
7cen	cellular ketone metabolic process	2	576	2	0.00347222	0.000805095
10q1	regulation of hydrolase activity	81	380	7	0.0184211	0.000811167
2q2	carbohydrate biosynthetic process	130	114	5	0.0438596	0.000841172
2cen	regulation of secretion	4	245	2	0.00816327	0.000858028
10q2	Wnt receptor signaling pathway	477	128	10	0.078125	0.000901243
4q3	regulation of response to external stimulus	164	190	7	0.0368421	0.000915606
18p1	second-messenger-mediated signaling	67	227	5	0.0220264	0.000923139
15q1	microtubule cytoskeleton organization	175	130	6	0.0461538	0.00093392
1p3	small molecule biosynthetic process	806	445	32	0.0719101	0.00094985
7p1	organ morphogenesis	175	350	10	0.0285714	0.000953244
13q1	cell cycle phase	189	328	10	0.0304878	0.00104878
4q1	enzyme linked receptor protein signaling pathway	100	321	7	0.0218069	0.00106084
16p1	macromolecule catabolic process	424	474	21	0.0443038	0.00107969
13q3	regulation of small GTPase mediated signal transduction	94	169	5	0.0295858	0.00114295
11p1	protein oligomerization	441	194	12	0.0618557	0.00114864
8q1	anatomical structure homeostasis	88	107	4	0.0373832	0.00121482
4q2	fatty acid metabolic process	249	211	9	0.042654	0.00123116
2q2	ion transport	130	762	13	0.0170604	0.00123368
2q3	cell surface receptor linked signaling pathway	425	1267	43	0.0339384	0.0012684
18q2	lipid transport	119	138	5	0.0362319	0.00133125
7cen	cellular catabolic process	2	743	2	0.00269179	0.00134014
8p1	enzyme linked receptor protein signaling pathway	77	321	6	0.0186916	0.00138503
1q3	regulation of signaling process	179	702	15	0.0213675	0.00144804
20q1	regulation of metabolic process	346	3985	91	0.0228356	0.00145649
1q3	regulation of cell communication	179	1086	20	0.0184162	0.00150009
4q2	lipid metabolic process	249	834	21	0.0251799	0.00153217
3q2	cell part morphogenesis	413	132	9	0.0681818	0.0015466
2p2	lipid catabolic process	246	179	8	0.0446927	0.00157527
9q3	glycosylation	388	114	8	0.0701754	0.00157649
18p1	signal transduction	67	1759	14	0.00795907	0.00157685
8p1	regulation of cell death	77	868	10	0.0115207	0.00159836
3p2	response to cytokine stimulus	412	108	8	0.0740741	0.00162726
6p2	defense response	588	605	31	0.0512397	0.00166873
17q1	regulation of catabolic process	223	296	10	0.0337838	0.00168425
3p2	cellular macromolecule metabolic process	412	3474	94	0.0270581	0.00168606
6q2	regulation of intracellular protein kinase cascade	302	337	13	0.0385757	0.00171702
3p2	phosphorus metabolic process	412	867	31	0.0357555	0.00173528
8p1	proteolysis	77	731	9	0.0123119	0.00176556
18q2	regulation of binding	119	217	6	0.0276498	0.00178065
12p1	cell surface receptor linked signaling pathway	272	1267	30	0.023678	0.0017996
22q1	small GTPase mediated signal transduction	432	296	15	0.0506757	0.00180787
3p2	intracellular signaling pathway	412	1061	36	0.0339303	0.00186838
14q1	RNA biosynthetic process	193	235	8	0.0340426	0.00189868
2q1	innate immune response	172	152	6	0.0394737	0.00190548
12q2	cell cycle phase	353	328	14	0.0426829	0.00193157
4q3	regulation of defense response	164	160	6	0.0375	0.00194147
Yp1	cell differentiation	11	1082	4	0.00369686	0.00196446
1p3	fatty acid metabolic process	806	211	18	0.0853081	0.00197096
2q3	regulation of lipid metabolic process	425	133	9	0.0676692	0.00198006
3p2	regulation of system process	412	314	15	0.0477707	0.00202642
17p1	regulation of GTPase activity	321	144	8	0.0555556	0.00211373
7q2	cellular response to endogenous stimulus	211	171	7	0.0409357	0.00212465
1p3	peptidyl-amino acid modification	806	163	15	0.0920245	0.0021903
17q2	response to peptide hormone stimulus	559	188	13	0.0691489	0.00220787
5q2	Wnt receptor signaling pathway	87	128	4	0.03125	0.00224841
12q2	regulation of homeostatic process	353	133	8	0.0601504	0.00231513
2q3	protein metabolic process	425	2558	74	0.0289289	0.0023738
3q1	neurological system process	141	947	15	0.0158395	0.00247902
8q1	one-carbon metabolic process	88	130	4	0.0307692	0.00247964
5q3	amine transport	418	114	8	0.0701754	0.00250418
1p2	cellular nitrogen compound metabolic process	100	2074	20	0.0096432	0.00250651
7q2	Golgi vesicle transport	211	131	6	0.0458015	0.00251168
8q1	response to radiation	88	217	5	0.0230415	0.0025538
4q2	lipid biosynthetic process	249	329	11	0.0334347	0.00259884
8p1	regulation of growth	77	364	6	0.0164835	0.00260529
15q2	regulation of locomotion	380	248	12	0.0483871	0.00260902
4q3	protein maturation	164	117	5	0.042735	0.00263085
4p1	ion transport	211	762	17	0.0223097	0.00264492
8p2	cytoskeleton organization	192	429	11	0.025641	0.00267714
5p1	homophilic cell adhesion	139	139	5	0.0359712	0.00271443
7q2	di-, tri-valent inorganic cation transport	211	179	7	0.0391061	0.00274553
5q1	cellular macromolecule metabolic process	185	3474	47	0.0135291	0.00275187
2q3	phosphorus metabolic process	425	867	31	0.0357555	0.00278956
12q2	cellular ketone metabolic process	353	576	20	0.0347222	0.00281671
8p1	macromolecule modification	77	1617	14	0.00865801	0.0028309
1p3	cellular nitrogen compound metabolic process	806	2074	107	0.0515911	0.00283965
17q2	cellular response to endogenous stimulus	559	171	12	0.0701754	0.00284873
12q2	cellular catabolic process	353	743	24	0.0323015	0.00285747
5q3	organic acid transport	418	143	9	0.0629371	0.00289731
2q3	muscle system process	425	168	10	0.0595238	0.0029323
8p1	regulation of cell adhesion	77	156	4	0.025641	0.00294772
9q2	organ morphogenesis	140	350	8	0.0228571	0.00301852
4q2	signal transduction	249	1759	35	0.0198977	0.00305186
1pter	Golgi vesicle transport	13	131	2	0.0152672	0.00308188
9p2	regulation of cell proliferation	114	854	12	0.0140515	0.00309892
9q1	secretion	22	278	3	0.0107914	0.00323424
13q3	cell part morphogenesis	94	132	4	0.030303	0.00332593
5q1	cellular biosynthetic process	185	1453	24	0.0165175	0.00340797
1p3	cellular catabolic process	806	743	45	0.0605653	0.0034166
8q1	regulation of cellular response to stress	88	143	4	0.027972	0.0034941
5q1	regulation of localization	185	745	15	0.0201342	0.00351287
14q2	cofactor metabolic process	247	203	8	0.0394089	0.00351832
9p2	cell cycle arrest	114	111	4	0.036036	0.00357252
20q1	regulation of organelle organization	346	247	11	0.0445344	0.00358342
9q2	embryonic morphogenesis	140	285	7	0.0245614	0.00369144
20pter	heart development	15	126	2	0.015873	0.0038127
2q2	response to oxygen levels	130	161	5	0.0310559	0.00382281
9q2	skeletal system development	140	150	5	0.0333333	0.00387928
8p1	cellular macromolecule metabolic process	77	3474	23	0.00662061	0.00402144
7q2	intracellular transport	211	662	15	0.0226586	0.00404213
10p1	lipid metabolic process	152	834	14	0.0167866	0.0040661
13q1	organelle fission	189	215	7	0.0325581	0.00410753
4q1	regulation of DNA metabolic process	100	132	4	0.030303	0.00415087
15q1	cytoskeleton organization	175	429	10	0.02331	0.00418875
20p1	defense response	166	605	12	0.0198347	0.00421314
1p3	organic acid metabolic process	806	569	36	0.0632689	0.00423924
12q1	regulation of cell proliferation	353	854	26	0.030445	0.00425975
10q2	regulation of hormone levels	477	158	10	0.0632911	0.00427055
4q1	response to bacterium	100	134	4	0.0298507	0.00437845
2q3	cellular amino acid and derivative metabolic process	425	363	16	0.0440771	0.00438563
12q2	organic acid catabolic process	353	117	7	0.0598291	0.00441067
12p1	innate immune response	272	152	7	0.0460526	0.00449193
4q1	angiogenesis	100	135	4	0.0296296	0.00449534
11q2	lipid transport	300	138	7	0.0507246	0.00450823
7q2	cell differentiation	211	1082	21	0.0194085	0.00451197
2p2	nucleobase, nucleoside and nucleotide metabolic process	246	308	10	0.0324675	0.00452687
16q2	DNA replication	283	185	8	0.0432432	0.00454961
12q2	organelle fission	353	215	10	0.0465116	0.00456421
17p1	intracellular transport	321	662	20	0.0302115	0.00456845
18q2	regulation of cell communication	119	1086	14	0.0128913	0.00457598
4q1	regulation of system process	100	314	6	0.0191083	0.00463369
12q1	skeletal system development	353	150	8	0.0533333	0.00482523
4q2	protein metabolic process	249	2558	46	0.0179828	0.00486525
4p1	skeletal system development	211	150	6	0.04	0.00488776
2qter	regulation of Wnt receptor signaling pathway	1	102	1	0.00980392	0.00502884
6q2	muscle structure development	302	140	7	0.05	0.00505193
12q1	epidermis development	353	120	7	0.0583333	0.00506311
1p3	cellular ketone metabolic process	806	576	36	0.0625	0.00513582
4q1	cellular aromatic compound metabolic process	100	141	4	0.0283688	0.00524109
13q3	regulation of signaling process	94	702	9	0.0128205	0.00525509
9q2	regulation of cyclase activity	140	101	4	0.039604	0.0052942
1p3	lipid catabolic process	806	179	15	0.0837989	0.00530705
10p1	steroid metabolic process	152	212	6	0.0283019	0.00532929
12q2	organic acid metabolic process	353	569	19	0.0333919	0.00538029
7p1	nucleobase, nucleoside and nucleotide metabolic process	175	308	8	0.025974	0.0053939
19cen	learning or memory	1	110	1	0.00909091	0.00542326
6p1	sulfur metabolic process	57	127	3	0.023622	0.005483
2q3	system development	425	650	24	0.0369231	0.00550273
12pter	leukocyte differentiation	1	113	1	0.00884956	0.00557117
5q1	regulation of phosphorus metabolic process	185	562	12	0.0213523	0.00558131
18q2	regulation of cell development	119	274	6	0.0218978	0.00559953
3q2	regulation of defense response	413	160	9	0.05625	0.00560191
8p1	response to oxidative stress	77	187	4	0.0213904	0.00560923
9q2	regulation of lyase activity	140	103	4	0.038835	0.00567276
6p2	response to bacterium	588	134	10	0.0746269	0.00571219
5qter	protein maturation	1	117	1	0.00854701	0.00576838
12pter	response to protein stimulus	1	118	1	0.00847458	0.00581768
9q1	epithelial cell differentiation	22	106	2	0.0188679	0.00583755
1p3	cellular nitrogen compound biosynthetic process	806	326	23	0.0705521	0.00584539
22q1	sulfur metabolic process	432	127	8	0.0629921	0.00588316
1p3	protein metabolic process	806	2558	126	0.0492572	0.00588325
5qter	epidermis development	1	120	1	0.00833333	0.00591628
1q2	defense response	537	605	27	0.0446281	0.00604825
4q1	regulation of neurological system process	100	147	4	0.0272109	0.00606558
14q1	transcription	193	285	8	0.0280702	0.00609067
5p1	regulation of peptidase activity	139	106	4	0.0377358	0.00611873
16p1	proteolysis	424	731	26	0.0355677	0.00616498
11q2	cell cycle arrest	300	111	6	0.0540541	0.0061705
12cen	regulation of vesicle-mediated transport	1	126	1	0.00793651	0.0062121
2q3	cell migration	425	279	13	0.046595	0.0062351
2q2	glycosylation	130	114	4	0.0350877	0.0062475
12q2	cellular macromolecule metabolic process	353	3474	79	0.0227404	0.00625913
15q1	ion transport	175	762	14	0.0183727	0.00642663
Xp2	skeletal system development	159	150	5	0.0333333	0.00661624
1p3	cellular macromolecule metabolic process	806	3474	165	0.0474957	0.00663455
4q1	regulation of developmental process	100	813	10	0.0123001	0.00679649
12p1	regulation of developmental process	272	813	20	0.0246002	0.00689207
1p3	protein maturation	806	117	11	0.0940171	0.00691614
17q2	muscle system process	559	168	11	0.0654762	0.00700562
16q2	macromolecule biosynthetic process	283	783	20	0.0255428	0.00707266
12p1	ion transport	272	762	19	0.0249344	0.00728878
9q3	organic acid catabolic process	388	117	7	0.0598291	0.00729773
15q2	regulation of cellular component movement	380	248	11	0.0443548	0.00734066
2q3	cell differentiation	425	1082	35	0.0323475	0.00739056
2qter	skeletal system development	1	150	1	0.00666667	0.00739536
13q2	cell-cell adhesion	28	292	3	0.010274	0.00741305
15q2	embryonic development ending in birth or egg hatching	380	150	8	0.0533333	0.00741736
2q2	carbohydrate metabolic process	130	533	9	0.0168856	0.00743583
2q1	regulation of cellular response to stress	172	143	5	0.034965	0.00750966
16p1	cellular catabolic process	424	743	26	0.0349933	0.00754481
1q3	defense response	179	605	12	0.0198347	0.00759698
3q2	protein targeting	413	168	9	0.0535714	0.00763549
2cen	regulation of localization	4	745	2	0.00268456	0.00769474
4q1	regulation of locomotion	100	248	5	0.0201613	0.00770995
5q2	cell surface receptor linked signaling pathway	87	1267	12	0.00947119	0.00771619
8p1	regulation of cell communication	77	1086	10	0.0092081	0.00781954
18q2	regulation of homeostatic process	119	133	4	0.0300752	0.00785142
5p1	amine transport	139	114	4	0.0350877	0.00788236
14q2	cofactor biosynthetic process	247	101	5	0.049505	0.00790122
18p1	intracellular signaling pathway	67	1061	9	0.00848256	0.00790899
2p2	response to oxidative stress	246	187	7	0.0374332	0.0079572
11q1	alcohol metabolic process	514	435	20	0.045977	0.00796657
4q2	defense response	249	605	15	0.0247934	0.00805162
8p1	response to cytokine stimulus	77	108	3	0.0277778	0.00807226
7p1	macromolecule biosynthetic process	175	783	14	0.0178799	0.00807345
9q2	carbohydrate biosynthetic process	140	114	4	0.0350877	0.00807971
11p1	regulation of MAP kinase activity	441	159	9	0.0566038	0.00812626
6q2	G-protein coupled receptor protein signaling pathway	302	500	15	0.03	0.00830588
4q2	regulation of cell cycle	249	386	11	0.0284974	0.00844355
11q1	electron transport chain	514	114	8	0.0701754	0.00852683
12pter	lymphocyte activation	1	173	1	0.00578035	0.00852931
12q1	cytoskeleton organization	353	429	15	0.034965	0.008552
16q2	DNA metabolic process	283	536	15	0.0279851	0.0086133
10q2	organic acid metabolic process	477	569	23	0.0404218	0.00866649
19p1	G-protein coupled receptor protein signaling pathway	574	500	24	0.048	0.00867653
8q1	DNA metabolic process	88	536	7	0.0130597	0.00871174
17q2	organ morphogenesis	559	350	18	0.0514286	0.00873113
9q3	neurological system process	388	947	29	0.030623	0.00883511
18q2	regulation of signaling pathway	119	935	12	0.0128342	0.00884192
Yq1	chromosome organization	32	523	4	0.00764818	0.0088684
4q2	macromolecule modification	249	1617	31	0.0191713	0.00888559
12p1	neurological system process	272	947	22	0.0232313	0.00894062
6q2	regulation of cell adhesion	302	156	7	0.0448718	0.00897024
9p1	gamete generation	112	322	6	0.0186335	0.00897066
2q3	organic acid metabolic process	425	569	21	0.0369069	0.00912659
8p1	hemopoietic or lymphoid organ development	77	113	3	0.0265487	0.00913371
18p1	microtubule cytoskeleton organization	67	130	3	0.0230769	0.00914343
1q3	protein metabolic process	179	2558	34	0.0132916	0.00924676
6q1	regulation of neurological system process	113	147	4	0.0272109	0.00926843
Xq2	nucleobase, nucleoside, nucleotide and nucleic acid transport	380	125	7	0.056	0.00927166
10q2	regulation of protein localization	477	177	10	0.0564972	0.00928971
18p1	Golgi vesicle transport	67	131	3	0.0229008	0.00933593
12pter	regulation of cell activation	1	191	1	0.0052356	0.00941675
1q2	response to bacterium	537	134	9	0.0671642	0.00941676
5q1	enzyme linked receptor protein signaling pathway	185	321	8	0.0249221	0.00944657
22q1	lipid transport	432	138	8	0.057971	0.00953406
12p1	small molecule catabolic process	272	264	9	0.0340909	0.00955063
12cen	protein oligomerization	1	194	1	0.00515464	0.00956466
2p2	phosphorus metabolic process	246	867	19	0.0219146	0.00961013
17q1	regulation of hydrolase activity	223	380	10	0.0263158	0.00961646
11p1	response to wounding	441	381	16	0.0419948	0.00962505
20q1	epithelial cell differentiation	346	106	6	0.0566038	0.00967027
17q1	homeostatic process	223	692	15	0.0216763	0.00981624
1q3	regulation of neurological system process	179	147	5	0.0340136	0.00988518
9q2	regionalization	140	188	5	0.0265957	0.00989164
15q1	synaptic transmission	175	210	6	0.0285714	0.00989965
9p1	lipid biosynthetic process	112	329	6	0.0182371	0.00990701
15q2	regulation of hormone levels	380	158	8	0.0506329	0.00999243
12pter	regulation of cytokine production	1	205	1	0.00487805	0.010107
17q1	DNA recombination	223	119	5	0.0420168	0.0101975
3p2	regulation of transferase activity	412	411	16	0.0389294	0.0103165
12cen	synaptic transmission	1	210	1	0.0047619	0.0103535
2q3	cellular ketone metabolic process	425	576	21	0.0364583	0.0103799
9q1	organic acid transport	22	143	2	0.013986	0.0103957
Xcen	membrane invagination	1	211	1	0.00473934	0.0104028
7cen	carbohydrate catabolic process	2	106	1	0.00943396	0.010425
17cen	carbohydrate catabolic process	2	106	1	0.00943396	0.010425
7cen	cellular nitrogen compound metabolic process	2	2074	2	0.00096432	0.0104512
3p2	regulation of neurological system process	412	147	8	0.0544218	0.0104557
2p2	response to drug	246	246	8	0.0325203	0.0105458
3q2	intracellular signaling pathway	413	1061	33	0.0311027	0.0105792
4q1	chemotaxis	100	173	4	0.0231214	0.0106295
5q1	regulation of response to stimulus	185	538	11	0.0204461	0.0106296
8p2	regulation of developmental process	192	813	15	0.0184502	0.0106577
9pter	regulation of ion transport	2	109	1	0.00917431	0.0107193
17q2	chromosome organization	559	523	24	0.0458891	0.0107251
11p1	cell cycle arrest	441	111	7	0.0630631	0.0107431
3q1	regulation of cell activation	141	191	5	0.026178	0.010849
Xp1	chromosome organization	166	523	10	0.0191205	0.0111014
5q3	response to protein stimulus	418	118	7	0.059322	0.011209
10q1	regulation of catalytic activity	81	924	9	0.00974026	0.0112704
13q3	regulation of signaling pathway	94	935	10	0.0106952	0.0112946
7q1	regulation of actin filament-based process	96	98	3	0.0306122	0.0113002
10q2	system development	477	650	25	0.0384615	0.0114768
7cen	organic acid catabolic process	2	117	1	0.00854701	0.0115038
14q2	cellular nitrogen compound metabolic process	247	2074	37	0.0178399	0.0115816
17cen	response to protein stimulus	2	118	1	0.00847458	0.0116018
16q2	amine metabolic process	283	404	12	0.029703	0.011636
2q2	membrane invagination	130	211	5	0.0236967	0.0116631
9p2	regulation of cell adhesion	114	156	4	0.025641	0.011689
Yp1	cellular macromolecular complex assembly	11	312	2	0.00641026	0.0118359
10q2	microtubule cytoskeleton organization	477	130	8	0.0615385	0.0118413
7q3	cell part morphogenesis	290	132	6	0.0454545	0.0118669
3p2	protein metabolic process	412	2558	68	0.0265833	0.0118912
12cen	response to inorganic substance	1	242	1	0.00413223	0.0119312
Xp1	regulation of metabolic process	166	3985	45	0.0112923	0.0119563
12q2	regulation of ion transport	353	109	6	0.0550459	0.0120572
12cen	regulation of secretion	1	245	1	0.00408163	0.0120791
2q3	cellular macromolecule metabolic process	425	3474	91	0.0261946	0.0121709
4q3	regulation of response to stimulus	164	538	10	0.0185874	0.0123116
18q2	regulation of localization	119	745	10	0.0134228	0.0123364
7p1	regulation of metabolic process	175	3985	47	0.0117942	0.0123722
3p2	defense response	412	605	21	0.0347107	0.0125033
3q2	protein metabolic process	413	2558	68	0.0265833	0.012527
2q3	cellular amino acid derivative metabolic process	425	177	9	0.0508475	0.0125351
Yp1	gamete generation	11	322	2	0.00621118	0.0125708
1q2	regulation of response to external stimulus	537	190	11	0.0578947	0.0126281
7p1	regulation of localization	175	745	13	0.0174497	0.0127121
4p1	signal transmission via phosphorylation event	211	239	7	0.0292887	0.0127622
20cen	one-carbon metabolic process	2	130	1	0.00769231	0.0127779
2q3	regulation of developmental process	425	813	27	0.0332103	0.0128401
5q2	membrane invagination	87	211	4	0.0189573	0.0129464
18p1	dephosphorylation	67	148	3	0.0202703	0.0129745
20pter	regulation of nervous system development	15	238	2	0.00840336	0.0130183
6p1	G-protein coupled receptor protein signaling pathway	57	500	5	0.01	0.0130496
16q1	Wnt receptor signaling pathway	78	128	3	0.0234375	0.0132416
1q2	response to protein stimulus	537	118	8	0.0677966	0.0132554
3q2	macromolecule modification	413	1617	46	0.0284477	0.0132916
6q2	microtubule cytoskeleton organization	302	130	6	0.0461538	0.0132983
16q2	cellular amino acid and derivative metabolic process	283	363	11	0.030303	0.0134236
7p1	carbohydrate catabolic process	175	106	4	0.0377358	0.0134584
17p1	organic acid biosynthetic process	321	159	7	0.0440252	0.0134919
2qter	regulation of cell development	1	274	1	0.00364964	0.0135088
6p1	cellular amino acid derivative metabolic process	57	177	3	0.0169492	0.0135424
8p1	response to inorganic substance	77	242	4	0.0165289	0.0135649
12cen	secretion	1	278	1	0.00359712	0.0137061
17q1	regulation of catalytic activity	223	924	18	0.0194805	0.0137526
10q2	response to peptide hormone stimulus	477	188	10	0.0531915	0.013767
4p1	homeostatic process	211	692	14	0.0202312	0.013775
22q1	cellular amino acid derivative metabolic process	432	177	9	0.0508475	0.0138157
7p1	cellular biosynthetic process	175	1453	21	0.0144529	0.0138744
3p2	regulation of catalytic activity	412	924	29	0.0313853	0.0139079
2q3	heterocycle metabolic process	425	343	14	0.0408163	0.0139082
3p2	regulation of anatomical structure morphogenesis	412	319	13	0.0407524	0.013965
2qter	embryonic morphogenesis	1	285	1	0.00350877	0.0140512
2p1	regulation of cellular component organization	210	560	12	0.0214286	0.0140861
8p1	regulation of secretion	77	245	4	0.0163265	0.0141343
16q1	response to inorganic substance	78	242	4	0.0165289	0.0141676
5q1	translation	185	215	6	0.027907	0.0141914
17q2	regulation of protein metabolic process	559	652	28	0.0429448	0.0141987
3p2	G-protein coupled receptor protein signaling pathway	412	500	18	0.036	0.0142634
9p1	protein modification by small protein conjugation or removal	112	259	5	0.019305	0.014507
10q2	glycerolipid metabolic process	477	162	9	0.0555556	0.0146409
14q2	cellular macromolecule metabolic process	247	3474	56	0.0161197	0.0146685
18q2	regulation of protein metabolic process	119	652	9	0.0138037	0.0146687
2p1	regulation of organelle organization	210	247	7	0.0283401	0.0146968
3q2	regulation of cell adhesion	413	156	8	0.0512821	0.0147586
17qter	proteolysis involved in cellular protein catabolic process	1	300	1	0.00333333	0.0147907
15q2	regulation of peptidase activity	380	106	6	0.0566038	0.014799
14q2	response to protein stimulus	247	118	5	0.0423729	0.014799
9q2	system development	140	650	10	0.0153846	0.0148115
18pter	innate immune response	2	152	1	0.00657895	0.0149321
20q1	intracellular signaling pathway	346	1061	28	0.0263902	0.0150201
12q1	neurological system process	353	947	26	0.0274551	0.0150439
17cen	response to organic cyclic substance	2	154	1	0.00649351	0.0151279
3q2	homeostatic process	413	692	23	0.033237	0.0151779
17p1	regulation of vesicle-mediated transport	321	126	6	0.047619	0.0151801
1cen	nucleobase, nucleoside and nucleotide metabolic process	1	308	1	0.00324675	0.0151851
22pter	nucleobase, nucleoside and nucleotide metabolic process	1	308	1	0.00324675	0.0151851
7p1	regulation of mitotic cell cycle	175	168	5	0.0297619	0.0153761
5p1	cell-cell adhesion	139	292	6	0.0205479	0.0154645
5q3	ion transport	418	762	25	0.0328084	0.0154862
17cen	regulation of hormone levels	2	158	1	0.00632911	0.0155192
17pter	carbohydrate catabolic process	3	106	1	0.00943396	0.0155971
7cen	organic acid biosynthetic process	2	159	1	0.00628931	0.0156171
13q2	homophilic cell adhesion	28	139	2	0.0143885	0.0156862
16q2	cellular ketone metabolic process	283	576	15	0.0260417	0.0157439
22q1	steroid metabolic process	432	212	10	0.0471698	0.015806
17cen	response to oxygen levels	2	161	1	0.00621118	0.0158127
12pter	enzyme linked receptor protein signaling pathway	1	321	1	0.00311526	0.0158261
2cen	cell differentiation	4	1082	2	0.00184843	0.0158722
5qter	gamete generation	1	322	1	0.00310559	0.0158754
4p1	G-protein coupled receptor protein signaling pathway	211	500	11	0.022	0.0159149
1q1	mRNA metabolic process	11	365	2	0.00547945	0.0159542
2p2	cellular response to chemical stimulus	246	373	10	0.0268097	0.016062
1cen	cellular nitrogen compound biosynthetic process	1	326	1	0.00306748	0.0160726
22pter	cellular nitrogen compound biosynthetic process	1	326	1	0.00306748	0.0160726
7p1	regulation of cell proliferation	175	854	14	0.0163934	0.0162458
12q1	regulation of metabolic process	353	3985	86	0.0215809	0.0162695
6p2	microtubule-based movement	588	112	8	0.0714286	0.016293
1p2	carbohydrate metabolic process	100	533	7	0.0131332	0.0163544
5q1	system development	185	650	12	0.0184615	0.0163606
12q2	proteolysis involved in cellular protein catabolic process	353	300	11	0.0366667	0.0164771
7p1	cellular response to endogenous stimulus	175	171	5	0.0292398	0.0164774
14q1	cellular macromolecule metabolic process	193	3474	45	0.0129534	0.0165963
2q1	regulation of signaling process	172	702	12	0.017094	0.0167434
7p1	protein folding	175	172	5	0.0290698	0.0168559
1cen	heterocycle metabolic process	1	343	1	0.00291545	0.0169107
22pter	heterocycle metabolic process	1	343	1	0.00291545	0.0169107
3p1	locomotory behavior	73	273	4	0.014652	0.016923
10p1	alcohol metabolic process	152	435	8	0.0183908	0.0169628
2q3	heart development	425	126	7	0.0555556	0.0169695
9pter	chemotaxis	2	173	1	0.00578035	0.0169863
3p2	cell surface receptor linked signaling pathway	412	1267	37	0.0292028	0.0169931
20pter	regulation of cell development	15	274	2	0.00729927	0.0170016
15q2	cellular aromatic compound metabolic process	380	141	7	0.0496454	0.0170999
17pter	organic acid catabolic process	3	117	1	0.00854701	0.0172063
Xq1	epidermis development	92	120	3	0.025	0.0173186
19p1	membrane invagination	574	211	12	0.056872	0.0173514
17p1	microtubule cytoskeleton organization	321	130	6	0.0461538	0.0174536
3p2	macromolecule catabolic process	412	474	17	0.035865	0.0175058
8q1	heart development	88	126	3	0.0238095	0.0175133
5q1	signal transduction	185	1759	25	0.0142126	0.0175214
22q1	response to organic cyclic substance	432	154	8	0.0519481	0.017543
12q2	heterocycle metabolic process	353	343	12	0.0349854	0.0175546
2qter	regulation of growth	1	364	1	0.00274725	0.0179461
11q2	muscle structure development	300	140	6	0.0428571	0.0179939
17q2	epidermis development	559	120	8	0.0666667	0.0180823
13q1	cellular macromolecule metabolic process	189	3474	44	0.0126655	0.01814
7q3	proteolysis	290	731	18	0.0246238	0.0182467
8p2	regulation of cell death	192	868	15	0.0172811	0.0182969
8p2	regulation of peptidase activity	192	106	4	0.0377358	0.018297
10q2	cellular ketone metabolic process	477	576	22	0.0381944	0.0183017
6q2	regulation of signaling process	302	702	18	0.025641	0.0183039
17cen	regionalization	2	188	1	0.00531915	0.0184522
2q3	regulation of hormone levels	425	158	8	0.0506329	0.0184588
17p1	regulation of hydrolase activity	321	380	12	0.0315789	0.0184797
20p1	tube morphogenesis	166	123	4	0.0325203	0.0185217
17q2	intracellular signaling pathway	559	1061	41	0.0386428	0.0185855
9pter	regulation of response to external stimulus	2	190	1	0.00526316	0.0186476
17p1	cell part morphogenesis	321	132	6	0.0454545	0.0186736
5q3	regulation of cell proliferation	418	854	27	0.0316159	0.0187625
17q2	response to extracellular stimulus	559	245	13	0.0530612	0.0187945
8p1	dephosphorylation	77	148	3	0.0202703	0.0187981
8q1	signal transduction	88	1759	14	0.00795907	0.0189081
20p1	response to oxidative stress	166	187	5	0.026738	0.0189906
2q1	regulation of organelle organization	172	247	6	0.0242915	0.018994
19p1	signal transmission via phosphorylation event	574	239	13	0.0543933	0.0190043
11q2	regulation of cell death	300	868	21	0.0241935	0.0190317
17cen	protein oligomerization	2	194	1	0.00515464	0.0190383
18pter	protein oligomerization	2	194	1	0.00515464	0.0190383
4q2	alcohol metabolic process	249	435	11	0.0252874	0.019058
12q1	intracellular signaling pathway	353	1061	28	0.0263902	0.0190794
9p1	secretion	112	278	5	0.0179856	0.0191024
9p1	response to wounding	112	381	6	0.015748	0.0191465
13q3	regulation of cell death	94	868	9	0.0103687	0.019206
4q3	heart development	164	126	4	0.031746	0.0192653
6q2	protein transport	302	758	19	0.025066	0.0192657
7q3	cell migration	290	279	9	0.0322581	0.0194062
7q2	enzyme linked receptor protein signaling pathway	211	321	8	0.0249221	0.0194855
12q2	macromolecule catabolic process	353	474	15	0.0316456	0.0195595
2cen	central nervous system development	4	100	1	0.01	0.019577
12q1	regulation of cell adhesion	353	156	7	0.0448718	0.019614
15q1	di-, tri-valent inorganic cation transport	175	179	5	0.027933	0.0196675
15q1	lipid catabolic process	175	179	5	0.027933	0.0196675
5q3	regulation of DNA metabolic process	418	132	7	0.0530303	0.0196808
1p3	amine metabolic process	806	404	25	0.0618812	0.0197011
7q3	cell development	290	234	8	0.034188	0.0197087
8q1	regulation of DNA metabolic process	88	132	3	0.0227273	0.0197896
1q2	regulation of immune system process	537	427	19	0.0444965	0.01984
12q1	system development	353	650	19	0.0292308	0.0198502
7cen	cofactor metabolic process	2	203	1	0.00492611	0.0199171
1q1	cellular nitrogen compound metabolic process	11	2074	4	0.00192864	0.0199608
12q1	organ morphogenesis	353	350	12	0.0342857	0.0201982
12pter	regulation of transferase activity	1	411	1	0.00243309	0.0202633
13q3	regulation of intracellular protein kinase cascade	94	337	5	0.0148368	0.0202963
20pter	regulation of developmental process	15	813	3	0.00369004	0.0203552
18q2	regulation of metabolic process	119	3985	33	0.00828105	0.0204694
9q3	membrane invagination	388	211	9	0.042654	0.0206803
8p1	response to organic cyclic substance	77	154	3	0.0194805	0.0208573
1p2	regulation of anatomical structure morphogenesis	100	319	5	0.015674	0.0208913
15q2	regulation of neurological system process	380	147	7	0.047619	0.0209764
22q1	cofactor biosynthetic process	432	101	6	0.0594059	0.0209961
15q1	regulation of anatomical structure morphogenesis	175	319	7	0.0219436	0.021014
12pter	regulation of immune system process	1	427	1	0.00234192	0.0210521
16q1	locomotory behavior	78	273	4	0.014652	0.0210619
2q3	macromolecule modification	425	1617	46	0.0284477	0.021099
1q3	di-, tri-valent inorganic cation transport	179	179	5	0.027933	0.0214457
19cen	alcohol metabolic process	1	435	1	0.00229885	0.0214465
2p2	cellular response to stress	246	567	13	0.0229277	0.021461
10p1	fatty acid metabolic process	152	211	5	0.0236967	0.0215095
12q2	organic acid biosynthetic process	353	159	7	0.0440252	0.0215161
1q3	phosphorus metabolic process	179	867	14	0.0161476	0.0217459
2q3	peptidyl-amino acid modification	425	163	8	0.0490798	0.0217965
6q2	regulation of phosphorus metabolic process	302	562	15	0.0266904	0.0217985
1q3	epidermis development	179	120	4	0.0333333	0.0218441
7q3	protein oligomerization	290	194	7	0.0360825	0.0218528
1cen	small molecule biosynthetic process	1	445	1	0.00224719	0.0219396
22pter	small molecule biosynthetic process	1	445	1	0.00224719	0.0219396
7p1	tube morphogenesis	175	123	4	0.0325203	0.0219971
7q1	regulation of vesicle-mediated transport	96	126	3	0.0238095	0.0220062
5q2	regulation of locomotion	87	248	4	0.016129	0.0220443
5q2	regulation of cellular component movement	87	248	4	0.016129	0.0220443
14q2	cellular response to stress	247	567	13	0.0229277	0.0220994
11q2	gamete generation	300	322	10	0.0310559	0.0221103
12q2	regulation of metabolic process	353	3985	85	0.02133	0.0222618
3q2	protein transport	413	758	24	0.0316623	0.0223978
14q1	cellular nitrogen compound metabolic process	193	2074	29	0.0139826	0.0224135
9p2	regulation of cell activation	114	191	4	0.0209424	0.0228133
5q1	response to protein stimulus	185	118	4	0.0338983	0.0230114
20q1	regulation of growth	346	364	12	0.032967	0.0230314
5q3	regulation of intracellular protein kinase cascade	418	337	13	0.0385757	0.0232337
17qter	macromolecule catabolic process	1	474	1	0.0021097	0.0233693
19cen	macromolecule catabolic process	1	474	1	0.0021097	0.0233693
6q2	regulation of signaling pathway	302	935	22	0.0235294	0.0235014
7q2	cell surface receptor linked signaling pathway	211	1267	21	0.0165746	0.0236121
7q2	regulation of cell adhesion	211	156	5	0.0320513	0.0237432
3p2	cellular response to endogenous stimulus	412	171	8	0.0467836	0.0238437
5q2	response to wounding	87	381	5	0.0131234	0.0240394
3p2	regulation of nervous system development	412	238	10	0.0420168	0.0241271
16q2	organic acid catabolic process	283	117	5	0.042735	0.0241708
20q1	microtubule cytoskeleton organization	346	130	6	0.0461538	0.0241782
3q2	heterocycle metabolic process	413	343	13	0.0379009	0.0241846
7p1	regulation of developmental process	175	813	13	0.0159902	0.0241894
9pter	regulation of locomotion	2	248	1	0.00403226	0.0243051
9pter	regulation of cellular component movement	2	248	1	0.00403226	0.0243051
2cen	protein localization	4	125	1	0.008	0.024426
15q2	regulation of localization	380	745	22	0.0295302	0.0244717
2p1	regulation of cellular component biogenesis	210	158	5	0.0316456	0.0244723
5q1	protein metabolic process	185	2558	33	0.0129007	0.0245343
3p2	response to wounding	412	381	14	0.0367454	0.0245369
3p1	chemotaxis	73	173	3	0.017341	0.0245419
2cen	regulation of vesicle-mediated transport	4	126	1	0.00793651	0.0246196
22cen	protein targeting	3	168	1	0.00595238	0.0246444
1p3	cellular amino acid derivative metabolic process	806	177	13	0.0734463	0.0246848
7q1	defense response	96	605	7	0.0115702	0.0247302
3p2	signal transmission via phosphorylation event	412	239	10	0.041841	0.0247443
22q1	lipid biosynthetic process	432	329	13	0.0395137	0.024746
2pter	regulation of small GTPase mediated signal transduction	3	169	1	0.00591716	0.0247898
2q1	regulation of I-kappaB kinase/NF-kappaB cascade	172	130	4	0.0307692	0.0248753
14q2	regulation of cell projection organization	247	135	5	0.037037	0.0248893
5pter	programmed cell death	1	506	1	0.00197628	0.024947
16pter	programmed cell death	1	506	1	0.00197628	0.024947
5q2	regulation of cell cycle process	87	146	3	0.0205479	0.0249598
4q1	sulfur metabolic process	100	127	3	0.023622	0.0249711
14q1	proteolysis involved in cellular protein catabolic process	193	300	7	0.0233333	0.0250618
4q1	regulation of cell proliferation	100	854	9	0.0105386	0.025086
4q2	cellular macromolecule metabolic process	249	3474	55	0.0158319	0.025101
2q1	regulation of intracellular protein kinase cascade	172	337	7	0.0207715	0.0251404
7p1	cell differentiation	175	1082	16	0.0147874	0.025142
7cen	generation of precursor metabolites and energy	2	257	1	0.00389105	0.0251815
17cen	generation of precursor metabolites and energy	2	257	1	0.00389105	0.0251815
13q1	macromolecular complex assembly	189	678	12	0.0176991	0.0253798
1q4	regulation of intracellular transport	221	102	4	0.0392157	0.0254601
5q1	DNA metabolic process	185	536	10	0.0186567	0.0255771
22q1	regulation of cell projection organization	432	135	7	0.0518519	0.0256874
7p1	system development	175	650	11	0.0169231	0.0257229
17cen	small molecule catabolic process	2	264	1	0.00378788	0.0258629
8q2	mRNA metabolic process	311	365	11	0.030137	0.0258809
21q2	response to virus	231	146	5	0.0342466	0.0260013
2q3	regulation of metabolic process	425	3985	100	0.0250941	0.026022
4q2	cellular ketone metabolic process	249	576	13	0.0225694	0.0261793
2q3	response to cytokine stimulus	425	108	6	0.0555556	0.026184
19cen	carbohydrate metabolic process	1	533	1	0.00187617	0.0262782
2q3	cellular response to chemical stimulus	425	373	14	0.0375335	0.026385
5q3	protein folding	418	172	8	0.0465116	0.0264887
7q3	organic acid catabolic process	290	117	5	0.042735	0.0264937
9pter	locomotory behavior	2	273	1	0.003663	0.0267386
3p2	regulation of cell proliferation	412	854	26	0.030445	0.0268157
1q2	regulation of defense response	537	160	9	0.05625	0.0268639
19p1	regulation of vesicle-mediated transport	574	126	8	0.0634921	0.026933
22q1	intracellular transport	432	662	22	0.0332326	0.0271334
17cen	secretion	2	278	1	0.00359712	0.0272249
7q1	protein transport	96	758	8	0.0105541	0.0272581
8p1	cellular response to endogenous stimulus	77	171	3	0.0175439	0.0273402
21q2	central nervous system development	231	100	4	0.04	0.0275144
5q1	macromolecule biosynthetic process	185	783	13	0.0166028	0.0275848
9p1	response to protein stimulus	112	118	3	0.0254237	0.027671
12pter	regulation of phosphorus metabolic process	1	562	1	0.00177936	0.0277079
Xcen	regulation of phosphorus metabolic process	1	562	1	0.00177936	0.0277079
15q2	protein metabolic process	380	2558	61	0.0238468	0.027759
17pter	regulation of response to external stimulus	3	190	1	0.00526316	0.0278413
9pter	transcription	2	285	1	0.00350877	0.0279056
1q3	macromolecule modification	179	1617	22	0.0136054	0.0279399
6q2	amine transport	302	114	5	0.0438596	0.0279565
4q1	proteolysis	100	731	8	0.0109439	0.0279998
16q2	proteolysis	283	731	17	0.0232558	0.0281429
12q1	response to extracellular stimulus	353	245	9	0.0367347	0.0282192
12q2	regulation of secretion	353	245	9	0.0367347	0.0282192
8q2	cell cycle arrest	311	111	5	0.045045	0.0282195
11p1	carbohydrate catabolic process	441	106	6	0.0566038	0.0282677
7q1	regulation of metabolic process	96	3985	27	0.00677541	0.0283104
1p1	carbohydrate catabolic process	126	106	3	0.0283019	0.0284248
1p3	cell surface receptor linked signaling pathway	806	1267	64	0.050513	0.0284602
8pter	response to virus	4	146	1	0.00684932	0.0284853
4p1	intracellular signaling pathway	211	1061	18	0.0169651	0.0286061
5q2	response to organic cyclic substance	87	154	3	0.0194805	0.0286214
4q3	fatty acid metabolic process	164	211	5	0.0236967	0.0286473
13q3	regulation of cell communication	94	1086	10	0.0092081	0.0287488
1p3	regulation of anatomical structure size	806	126	10	0.0793651	0.0287494
2p2	cellular aromatic compound metabolic process	246	141	5	0.035461	0.028858
21p1	dephosphorylation	4	148	1	0.00675676	0.0288712
18q2	leukocyte differentiation	119	113	3	0.0265487	0.0289256
2q1	programmed cell death	172	506	9	0.0177866	0.0289374
8q2	ncRNA metabolic process	311	235	8	0.0340426	0.0289937
21q2	cofactor metabolic process	231	203	6	0.0295567	0.0290616
19pter	cellular protein complex assembly	4	149	1	0.00671141	0.0290641
9q1	regulation of organelle organization	22	247	2	0.00809717	0.0290689
16q1	chemotaxis	78	173	3	0.017341	0.0291139
11q2	alcohol metabolic process	300	435	12	0.0275862	0.0291762
17q1	regulation of cell adhesion	223	156	5	0.0320513	0.0292062
3q2	glycosylation	413	114	6	0.0526316	0.0292191
2q2	macromolecule biosynthetic process	130	783	10	0.0127714	0.0292192
2q3	cellular aromatic compound metabolic process	425	141	7	0.0496454	0.0292274
2q3	regulation of cytokine production	425	205	9	0.0439024	0.0292826
14q2	cellular aromatic compound metabolic process	247	141	5	0.035461	0.0292954
2p1	embryonic morphogenesis	210	285	7	0.0245614	0.029313
16q2	organic acid metabolic process	283	569	14	0.0246046	0.0294131
4q2	organ morphogenesis	249	350	9	0.0257143	0.0294408
20q1	regulation of cyclase activity	346	101	5	0.049505	0.0294515
8q1	regulation of response to stimulus	88	538	6	0.0111524	0.0295485
17q1	regulation of immune effector process	223	106	4	0.0377358	0.0296233
15q1	angiogenesis	175	135	4	0.0296296	0.0296429
16q2	steroid metabolic process	283	212	7	0.0330189	0.0296502
10p1	cellular ketone metabolic process	152	576	9	0.015625	0.0297289
1q2	lipid biosynthetic process	537	329	15	0.0455927	0.0297702
8p1	cellular amino acid derivative metabolic process	77	177	3	0.0169492	0.0298568
8p1	regulation of protein localization	77	177	3	0.0169492	0.0298568
7q1	regulation of organelle organization	96	247	4	0.0161943	0.0298666
7cen	nucleobase, nucleoside and nucleotide metabolic process	2	308	1	0.00324675	0.0301404
4q2	response to inorganic substance	249	242	7	0.0289256	0.0302765
16p1	cellular response to stress	424	567	19	0.0335097	0.0302807
11q2	cell-cell adhesion	300	292	9	0.0308219	0.0303162
2q3	regulation of cell development	425	274	11	0.040146	0.0303309
1q3	regulation of intracellular protein kinase cascade	179	337	7	0.0207715	0.0303373
22q1	cofactor metabolic process	432	203	9	0.044335	0.0303424
5q1	regulation of response to external stimulus	185	190	5	0.0263158	0.0303706
12q1	regulation of cell death	353	868	23	0.0264977	0.0305921
22q1	intracellular signaling pathway	432	1061	32	0.0301602	0.0306007
16q2	regulation of mitotic cell cycle	283	168	6	0.0357143	0.0307408
3q2	intracellular transport	413	662	21	0.0317221	0.0307867
2cen	regulation of cellular component biogenesis	4	158	1	0.00632911	0.0307992
2pter	membrane invagination	3	211	1	0.00473934	0.0308864
14q1	regulation of catalytic activity	193	924	15	0.0162338	0.0310256
17cen	regulation of anatomical structure morphogenesis	2	319	1	0.0031348	0.0312083
9q3	lipid metabolic process	388	834	24	0.028777	0.0312835
Yp1	chromosome organization	11	523	2	0.00382409	0.0312868
11q1	carbohydrate metabolic process	514	533	21	0.0393996	0.0314754
20q1	regulation of lyase activity	346	103	5	0.0485437	0.0316809
2p2	intracellular transport	246	662	14	0.021148	0.0317207
2q3	leukocyte differentiation	425	113	6	0.0530973	0.0317385
15q1	programmed cell death	175	506	9	0.0177866	0.0318325
Xp2	innate immune response	159	152	4	0.0263158	0.0318536
7cen	cellular nitrogen compound biosynthetic process	2	326	1	0.00306748	0.0318876
12q2	cellular biosynthetic process	353	1453	35	0.0240881	0.0319246
8p2	regulation of anatomical structure size	192	126	4	0.031746	0.0319266
2q3	response to inorganic substance	425	242	10	0.0413223	0.0320072
7q3	generation of precursor metabolites and energy	290	257	8	0.0311284	0.032038
3p2	signal transduction	412	1759	47	0.0267197	0.032039
2qter	system development	1	650	1	0.00153846	0.0320465
7p1	regulation of signaling pathway	175	935	14	0.0149733	0.0320645
17q1	regulation of defense response	223	160	5	0.03125	0.0320736
12pter	regulation of protein metabolic process	1	652	1	0.00153374	0.0321451
Xcen	regulation of protein metabolic process	1	652	1	0.00153374	0.0321451
20pter	regulation of cell cycle	15	386	2	0.00518135	0.0322076
11q1	ion transport	514	762	28	0.0367454	0.0323193
17q2	regulation of cell proliferation	559	854	33	0.0386417	0.0324761
11q1	cellular response to stress	514	567	22	0.0388007	0.0325762
1p3	cell cycle arrest	806	111	9	0.0810811	0.0327687
17p1	microtubule-based movement	321	112	5	0.0446429	0.0327922
8p2	response to oxidative stress	192	187	5	0.026738	0.0328397
5q1	cell part morphogenesis	185	132	4	0.030303	0.0328899
4q2	phospholipid metabolic process	249	194	6	0.0309278	0.0328946
8pter	regulation of small GTPase mediated signal transduction	4	169	1	0.00591716	0.0329166
7q3	steroid metabolic process	290	212	7	0.0330189	0.0331995
7p1	cellular nitrogen compound metabolic process	175	2074	26	0.0125362	0.0332299
11q2	regulation of cytokine production	300	205	7	0.0341463	0.033238
2cen	cellular response to endogenous stimulus	4	171	1	0.00584795	0.0333012
10q2	regulation of intracellular transport	477	102	6	0.0588235	0.0333644
8p1	DNA replication	77	185	3	0.0162162	0.0333967
12cen	macromolecular complex assembly	1	678	1	0.00147493	0.033427
1p1	polysaccharide metabolic process	126	113	3	0.0265487	0.0334463
13q1	cellular nitrogen compound biosynthetic process	189	326	7	0.0214724	0.0334856
8p2	enzyme linked receptor protein signaling pathway	192	321	7	0.0218069	0.0335386
12q1	signal transduction	353	1759	41	0.0233087	0.0335748
5q1	intracellular signaling pathway	185	1061	16	0.0150801	0.0336496
11q2	glycerolipid metabolic process	300	162	6	0.037037	0.0336649
9p1	alcohol metabolic process	112	435	6	0.0137931	0.0336805
3q2	nuclear transport	413	118	6	0.0508475	0.0337838
2q1	defense response	172	605	10	0.0165289	0.0338442
12p1	di-, tri-valent inorganic cation transport	272	179	6	0.0335196	0.033963
17p1	RNA biosynthetic process	321	235	8	0.0340426	0.0340194
8q1	peptidyl-amino acid modification	88	163	3	0.0184049	0.0340343
11p1	regulation of signaling process	441	702	23	0.0327635	0.0341393
4p1	protein folding	211	172	5	0.0290698	0.0341501
17cen	organ morphogenesis	2	350	1	0.00285714	0.0342147
18p1	organelle fission	67	215	3	0.0139535	0.0342786
2q3	membrane invagination	425	211	9	0.042654	0.0342871
4q2	regulation of cell cycle process	249	146	5	0.0342466	0.0343176
2q3	response to extracellular stimulus	425	245	10	0.0408163	0.0343825
4q1	regulation of cellular component movement	100	248	4	0.016129	0.0344024
Xq1	macromolecular complex assembly	92	678	7	0.0103245	0.0344277
2p2	dephosphorylation	246	148	5	0.0337838	0.0345094
8p1	regulation of developmental process	77	813	7	0.00861009	0.0345299
1p2	mRNA metabolic process	100	365	5	0.0136986	0.0345484
5q3	regulation of signaling process	418	702	22	0.031339	0.0345921
12pter	regulation of signaling process	1	702	1	0.0014245	0.0346103
8q1	regulation of cell death	88	868	8	0.00921659	0.0346258
10q2	organic acid biosynthetic process	477	159	8	0.0503145	0.0346419
8p1	response to peptide hormone stimulus	77	188	3	0.0159574	0.0347782
9q1	locomotory behavior	22	273	2	0.00732601	0.0349296
9p2	enzyme linked receptor protein signaling pathway	114	321	5	0.0155763	0.0349974
5q3	enzyme linked receptor protein signaling pathway	418	321	12	0.0373832	0.0350075
11q2	ion transport	300	762	18	0.023622	0.0350271
12q2	regulation of catabolic process	353	296	10	0.0337838	0.0351661
8p2	microtubule cytoskeleton organization	192	130	4	0.0307692	0.0352087
12q1	cell surface receptor linked signaling pathway	353	1267	31	0.0244672	0.0352162
2p1	cell development	210	234	6	0.025641	0.0353216
2q3	G-protein coupled receptor protein signaling pathway	425	500	17	0.034	0.0354039
7cen	cellular amino acid and derivative metabolic process	2	363	1	0.00275482	0.0354741
15q2	proteolysis	380	731	21	0.0287278	0.035484
5q3	nuclear transport	418	118	6	0.0508475	0.0355053
4q3	proteolysis	164	731	11	0.0150479	0.0355371
12p1	neuron differentiation	272	135	5	0.037037	0.0355545
4q1	regulation of cell cycle process	100	146	3	0.0205479	0.0356154
6p1	generation of precursor metabolites and energy	57	257	3	0.0116732	0.0356419
5q1	regulation of developmental process	185	813	13	0.0159902	0.0357413
16q2	one-carbon metabolic process	283	130	5	0.0384615	0.0357794
3p2	regulation of cell communication	412	1086	31	0.0285451	0.0358666
3p2	regulation of growth	412	364	13	0.0357143	0.0359065
17pter	response to drug	3	246	1	0.00406504	0.0359474
12q2	muscle structure development	353	140	6	0.0428571	0.0359665
Xp2	cellular biosynthetic process	159	1453	18	0.0123882	0.0359895
5qter	proteolysis	1	731	1	0.00136799	0.03604
17qter	proteolysis	1	731	1	0.00136799	0.03604
4q2	dephosphorylation	249	148	5	0.0337838	0.0360651
14q2	regulation of intracellular transport	247	102	4	0.0392157	0.0361416
17q2	regulation of catalytic activity	559	924	35	0.0378788	0.0361453
2q2	response to wounding	130	381	6	0.015748	0.0362273
17p1	cellular biosynthetic process	321	1453	32	0.0220234	0.0364379
17cen	cellular response to chemical stimulus	2	373	1	0.00268097	0.0364423
18pter	cellular response to chemical stimulus	2	373	1	0.00268097	0.0364423
8q2	DNA recombination	311	119	5	0.0420168	0.036496
2q1	translation	172	215	5	0.0232558	0.0365655
2cen	response to peptide hormone stimulus	4	188	1	0.00531915	0.0365658
17qter	cellular catabolic process	1	743	1	0.0013459	0.0366317
12cen	regulation of localization	1	745	1	0.00134228	0.0367303
16q2	Golgi vesicle transport	283	131	5	0.0381679	0.0367925
Xq2	signal transmission via phosphorylation event	380	239	9	0.0376569	0.036794
17q2	regulation of transferase activity	559	411	18	0.0437956	0.0368855
7q2	G-protein coupled receptor protein signaling pathway	211	500	10	0.02	0.0369278
7q3	regulation of binding	290	217	7	0.0322581	0.0369388
3q2	cellular macromolecule metabolic process	413	3474	85	0.0244675	0.0369428
2q2	amine transport	130	114	3	0.0263158	0.0369942
1q4	muscle system process	221	168	5	0.0297619	0.0370939
8q1	regulation of small GTPase mediated signal transduction	88	169	3	0.0177515	0.0372688
12q1	regulation of protein metabolic process	353	652	18	0.0276074	0.0372875
5q2	cellular response to endogenous stimulus	87	171	3	0.0175439	0.0372962
1p2	G-protein coupled receptor protein signaling pathway	100	500	6	0.012	0.0373075
8p1	regulation of protein metabolic process	77	652	6	0.00920245	0.0374097
4q3	second-messenger-mediated signaling	164	227	5	0.0220264	0.0374509
11cen	generation of precursor metabolites and energy	3	257	1	0.00389105	0.0375343
17pter	generation of precursor metabolites and energy	3	257	1	0.00389105	0.0375343
22pter	ion transport	1	762	1	0.00131234	0.0375684
16pter	ion transport	1	762	1	0.00131234	0.0375684
1p1	small GTPase mediated signal transduction	126	296	5	0.0168919	0.0375735
9pter	regulation of cell cycle	2	386	1	0.00259067	0.0377002
1q3	cell migration	179	279	6	0.0215054	0.0377051
10p1	lipid biosynthetic process	152	329	6	0.0182371	0.0378198
4q2	skeletal system development	249	150	5	0.0333333	0.0378666
2p1	regulation of nervous system development	210	238	6	0.0252101	0.0378673
12q1	regulation of immune effector process	353	106	5	0.0471698	0.0378709
12q2	epithelial cell differentiation	353	106	5	0.0471698	0.0378709
9q2	phosphorus metabolic process	140	867	11	0.0126874	0.0378973
12q1	regulation of phosphorus metabolic process	353	562	16	0.0284698	0.0379223
10q2	embryonic morphogenesis	477	285	12	0.0421053	0.0379998
3p2	regulation of cellular component organization	412	560	18	0.0321429	0.0381805
5p1	response to cytokine stimulus	139	108	3	0.0277778	0.0381999
10q2	organ morphogenesis	477	350	14	0.04	0.0382417
6q1	regulation of homeostatic process	113	133	3	0.0225564	0.0383128
17p1	transcription	321	285	9	0.0315789	0.0383177
3p2	response to peptide hormone stimulus	412	188	8	0.0425532	0.0386454
1p2	regulation of catalytic activity	100	924	9	0.00974026	0.0386594
5q1	cofactor metabolic process	185	203	5	0.0246305	0.0386728
9p1	angiogenesis	112	135	3	0.0222222	0.0388939
7p1	translation	175	215	5	0.0232558	0.0389265
14q2	cellular catabolic process	247	743	15	0.0201884	0.0390401
18q2	response to radiation	119	217	4	0.0184332	0.0390825
7q1	regulation of cellular component biogenesis	96	158	3	0.0189873	0.0391752
8p1	regulation of intracellular protein kinase cascade	77	337	4	0.0118694	0.0393491
20q1	regulation of cell cycle process	346	146	6	0.0410959	0.0393793
7cen	amine metabolic process	2	404	1	0.00247525	0.0394405
3p2	protein modification by small protein conjugation or removal	412	259	10	0.03861	0.0395875
10q1	enzyme linked receptor protein signaling pathway	81	321	4	0.0124611	0.0396456
14q2	cellular response to chemical stimulus	247	373	9	0.0241287	0.0397272
7q2	system development	211	650	12	0.0184615	0.0397968
2cen	regulation of cytokine production	4	205	1	0.00487805	0.0398221
1q2	protein folding	537	172	9	0.0523256	0.0398947
Xq2	central nervous system development	380	100	5	0.05	0.0399699
18q2	regulation of anatomical structure morphogenesis	119	319	5	0.015674	0.0399976
5p1	locomotory behavior	139	273	5	0.018315	0.0400533
2qter	regulation of developmental process	1	813	1	0.00123001	0.0400828
5q1	regulation of cell communication	185	1086	16	0.014733	0.0402446
17q1	organ morphogenesis	223	350	8	0.0228571	0.0402495
8q1	intracellular signaling pathway	88	1061	9	0.00848256	0.0403718
1p1	amine metabolic process	126	404	6	0.0148515	0.0404733
5p1	cellular biosynthetic process	139	1453	16	0.0110117	0.0405094
10q2	neuron differentiation	477	135	7	0.0518519	0.0405682
1q3	regulation of cell cycle process	179	146	4	0.0273973	0.040604
5q2	cellular amino acid derivative metabolic process	87	177	3	0.0169492	0.0406448
3p2	regulation of response to external stimulus	412	190	8	0.0421053	0.0407163
3q2	small GTPase mediated signal transduction	413	296	11	0.0371622	0.040843
19pter	fatty acid metabolic process	4	211	1	0.00473934	0.0409694
7p1	skeletal system development	175	150	4	0.0266667	0.0411624
18q2	regulation of I-kappaB kinase/NF-kappaB cascade	119	130	3	0.0230769	0.0411783
3q2	regulation of response to external stimulus	413	190	8	0.0421053	0.0412018
17p1	cytoskeleton organization	321	429	12	0.027972	0.0413125
20q1	second-messenger-mediated signaling	346	227	8	0.0352423	0.041515
6q2	sulfur metabolic process	302	127	5	0.0393701	0.0415532
20q1	response to oxidative stress	346	187	7	0.0374332	0.0417884
17p1	response to extracellular stimulus	321	245	8	0.0326531	0.0418129
15q2	neuron differentiation	380	135	6	0.0444444	0.041841
15q2	regulation of cell projection organization	380	135	6	0.0444444	0.041841
7q2	cellular response to chemical stimulus	211	373	8	0.0214477	0.0418882
2qter	regulation of cell proliferation	1	854	1	0.00117096	0.0421042
5q2	cell differentiation	87	1082	9	0.00831793	0.0421165
2p1	regulation of anatomical structure size	210	126	4	0.031746	0.0421374
1p3	macromolecule modification	806	1617	78	0.0482375	0.0422293
3p2	protein localization	412	125	6	0.048	0.0424154
7cen	alcohol metabolic process	2	435	1	0.00229885	0.0424341
17cen	alcohol metabolic process	2	435	1	0.00229885	0.0424341
5q1	regulation of immune system process	185	427	8	0.0187354	0.0425368
6q1	ncRNA metabolic process	113	235	4	0.0170213	0.0425528
19p1	peptidyl-amino acid modification	574	163	9	0.0552147	0.0426083
12q1	response to virus	353	146	6	0.0410959	0.0427063
11q1	response to organic cyclic substance	514	154	8	0.0519481	0.0427233
5p1	secretion	139	278	5	0.0179856	0.0427388
3p2	regulation of cellular component biogenesis	412	158	7	0.0443038	0.0427871
2qter	regulation of cell death	1	868	1	0.00115207	0.0427945
7q1	secretion	96	278	4	0.0143885	0.043099
5q1	cell migration	185	279	6	0.0215054	0.0431166
11q1	macromolecule biosynthetic process	514	783	28	0.0357599	0.0431339
7cen	small molecule biosynthetic process	2	445	1	0.00224719	0.0433988
12q2	protein transport	353	758	20	0.0263852	0.0434311
4q2	regulation of developmental process	249	813	16	0.0196802	0.0435595
Xp2	cellular nitrogen compound biosynthetic process	159	326	6	0.0184049	0.0437713
9q2	organic acid metabolic process	140	569	8	0.0140598	0.0438968
18p1	regulation of cyclase activity	67	101	2	0.019802	0.0440319
11q2	lymphocyte activation	300	173	6	0.0346821	0.0440494
5q3	regulation of phosphorus metabolic process	418	562	18	0.0320285	0.0441633
9q3	regulation of small GTPase mediated signal transduction	388	169	7	0.0414201	0.0442671
15q2	carbohydrate metabolic process	380	533	16	0.0300188	0.0443738
7q2	DNA replication	211	185	5	0.027027	0.044408
7q3	neuron differentiation	290	135	5	0.037037	0.0447502
10q2	muscle system process	477	168	8	0.047619	0.0454788
10p1	carbohydrate catabolic process	152	106	3	0.0283019	0.0455176
12pter	regulation of catalytic activity	1	924	1	0.00108225	0.0455554
18p1	regulation of lyase activity	67	103	2	0.0194175	0.045611
17q1	small GTPase mediated signal transduction	223	296	7	0.0236486	0.0457648
8p2	proteolysis	192	731	12	0.0164159	0.045795
8p1	synaptic transmission	77	210	3	0.0142857	0.0457983
2p2	cellular nitrogen compound biosynthetic process	246	326	8	0.0245399	0.045966
6p1	embryonic morphogenesis	57	285	3	0.0105263	0.0460864
2qter	regulation of signaling pathway	1	935	1	0.00106952	0.0460977
12pter	regulation of signaling pathway	1	935	1	0.00106952	0.0460977
12q1	microtubule-based movement	353	112	5	0.0446429	0.0461663
5q2	regulation of system process	87	314	4	0.0127389	0.0461729
4q1	locomotory behavior	100	273	4	0.014652	0.0462033
8p1	phosphorus metabolic process	77	867	7	0.00807382	0.0462065
2p1	one-carbon metabolic process	210	130	4	0.0307692	0.0463485
1p3	phospholipid metabolic process	806	194	13	0.0670103	0.0464256
9q2	cellular ketone metabolic process	140	576	8	0.0138889	0.04657
11q1	DNA replication	514	185	9	0.0486486	0.0465791
5p1	protein maturation	139	117	3	0.025641	0.046588
8q1	DNA replication	88	185	3	0.0162162	0.0466344
4q2	organic acid biosynthetic process	249	159	5	0.0314465	0.0466478
19cen	neurological system process	1	947	1	0.00105597	0.0466893
Xcen	neurological system process	1	947	1	0.00105597	0.0466893
1q2	cell differentiation	537	1082	38	0.0351201	0.0467831
14q2	cellular nitrogen compound biosynthetic process	247	326	8	0.0245399	0.0468733
6p1	tube morphogenesis	57	123	2	0.0162602	0.046889
18q2	regulation of cellular component organization	119	560	7	0.0125	0.0470267
5p1	regulation of hydrolase activity	139	380	6	0.0157895	0.0470737
5q2	response to peptide hormone stimulus	87	188	3	0.0159574	0.0471652
7p1	second-messenger-mediated signaling	175	227	5	0.0220264	0.0472371
14q1	proteolysis	193	731	12	0.0164159	0.047309
2cen	response to extracellular stimulus	4	245	1	0.00408163	0.0474514
4q1	cell surface receptor linked signaling pathway	100	1267	11	0.00868193	0.0474671
10q2	cell cycle phase	477	328	13	0.0396341	0.0474777
10p1	carbohydrate metabolic process	152	533	8	0.0150094	0.0477748
9q3	protein folding	388	172	7	0.0406977	0.0478634
8q1	response to oxidative stress	88	187	3	0.0160428	0.0478797
Xq1	alcohol metabolic process	92	435	5	0.0114943	0.0479298
11q1	translation	514	215	10	0.0465116	0.047941
22q1	cellular amino acid and derivative metabolic process	432	363	13	0.0358127	0.0482397
11q2	regulation of protein localization	300	177	6	0.0338983	0.0482712
2q3	regulation of catabolic process	425	296	11	0.0371622	0.0483772
2q2	nucleobase, nucleoside and nucleotide metabolic process	130	308	5	0.0162338	0.0484147
3p1	response to wounding	73	381	4	0.0104987	0.0485317
18q2	homophilic cell adhesion	119	139	3	0.0215827	0.0485658
8p1	chromosome organization	77	523	5	0.00956023	0.0486764
4q3	regulation of cyclase activity	164	101	3	0.029703	0.0487012
12q2	small molecule biosynthetic process	353	445	13	0.0292135	0.0487671
4q1	secretion	100	278	4	0.0143885	0.0488033
18p1	regulation of locomotion	67	248	3	0.0120968	0.0488578
1q3	intracellular signaling pathway	179	1061	15	0.0141376	0.0488677
10q1	intracellular transport	81	662	6	0.00906344	0.0489783
7q1	chemotaxis	96	173	3	0.017341	0.0490023
12q2	regulation of system process	353	314	10	0.0318471	0.0490261
4q2	organic acid metabolic process	249	569	12	0.0210896	0.0490575
17q1	signal transmission via phosphorylation event	223	239	6	0.0251046	0.0490578
12q2	DNA metabolic process	353	536	15	0.0279851	0.0491616
1p3	lipid metabolic process	806	834	43	0.0515588	0.0491735
11q1	response to oxidative stress	514	187	9	0.0481283	0.0492544
17cen	programmed cell death	2	506	1	0.00197628	0.0492728
8p1	cellular amino acid and derivative metabolic process	77	363	4	0.0110193	0.0493318
13q2	protein modification by small protein conjugation or removal	28	259	2	0.00772201	0.0493886
6p2	translation	588	215	11	0.0511628	0.04942
11p1	homeostatic process	441	692	22	0.0317919	0.049444
1q2	innate immune response	537	152	8	0.0526316	0.0495148
6q2	cellular amino acid derivative metabolic process	302	177	6	0.0338983	0.0495591
19p1	cell surface receptor linked signaling pathway	574	1267	46	0.0363062	0.0495973
8p1	regulation of binding	77	217	3	0.0138249	0.0496272
2q1	regulation of cellular component organization	172	560	9	0.0160714	0.0496524
1p2	amine metabolic process	100	404	5	0.0123762	0.0496712
7q1	regulation of cellular component organization	96	560	6	0.0107143	0.0498889

## Sheet: MF_Chr24
Chromosome Group	Functional Category	Number of Proteins in ChrClasss	Number of Proteins in Function Class	Number of Overlap Proteins in FuncClass and ChrClass	NumOfProteinsInFuncClassAndChrClass/NumOfProteinsInFuncClass	P Value
5	calcium ion binding	831	652	86	0.131902	0
11	receptor activity	1259	1715	269	0.156851	0
11	olfactory receptor activity	1259	422	185	0.438389	0
19	DNA binding	1338	2380	355	0.14916	0
19	cation binding	1338	3894	419	0.107601	0
20	peptidase inhibitor activity	530	159	27	0.169811	9.32587e-15
20	endopeptidase regulator activity	530	154	25	0.162338	2.67897e-13
Y	RNA binding	43	756	14	0.0185185	2.54627e-10
12	sugar binding	997	199	32	0.160804	3.09789e-09
17	G-protein-coupled receptor binding	1113	141	26	0.184397	4.62973e-08
9	cytokine receptor binding	778	187	25	0.13369	5.65408e-08
17	motor activity	1113	143	24	0.167832	9.12716e-07
17	hydrolase activity, acting on acid anhydrides	1113	776	75	0.0966495	1.28124e-06
5	cation binding	831	3894	213	0.0546995	2.06645e-06
14	nuclease activity	609	169	18	0.106509	3.50634e-06
9	cytokine activity	778	203	23	0.1133	3.5798e-06
3	cytokine binding	1039	113	19	0.168142	4.44751e-06
16	serine hydrolase activity	788	179	21	0.117318	6.61251e-06
19	sugar binding	1338	199	31	0.155779	6.91177e-06
22	hydrolase activity, acting on carbon-nitrogen (but not peptide) bonds	439	117	12	0.102564	8.96463e-06
6	receptor activity	1072	1715	131	0.0763848	9.76565e-06
4	G-protein-coupled receptor binding	724	141	17	0.120567	1.17151e-05
4	cytokine activity	724	203	21	0.103448	1.29832e-05
18	endopeptidase regulator activity	267	154	10	0.0649351	3.8441e-05
19	serine hydrolase activity	1338	179	27	0.150838	4.72237e-05
9	receptor binding	778	944	61	0.0646186	4.85577e-05
18	peptidase inhibitor activity	267	159	10	0.0628931	5.04421e-05
16	peptidase activity	788	591	43	0.072758	6.39821e-05
17	ribonucleotide binding	1113	1880	141	0.075	7.06196e-05
17	purine nucleotide binding	1113	1964	145	0.0738289	0.000116122
2	UDP-glycosyltransferase activity	1191	125	19	0.152	0.000124462
10	oxidoreductase activity, acting on paired donors, with incorporation or reduction of molecular oxygen	722	140	15	0.107143	0.000142919
14	olfactory receptor activity	609	422	27	0.063981	0.000201742
4	oxidoreductase activity, acting on CH-OH group of donors	724	115	13	0.113043	0.000235588
4	receptor binding	724	944	55	0.0582627	0.000252738
2	protein dimerization activity	1191	590	56	0.0949153	0.00027383
2	purine nucleotide binding	1191	1964	151	0.0768839	0.000301846
1	olfactory receptor activity	1996	422	64	0.151659	0.000314305
4	cytokine receptor binding	724	187	17	0.0909091	0.000401719
2	ribonucleotide binding	1191	1880	144	0.0765957	0.000493679
16	cation binding	788	3894	188	0.0482794	0.000553536
17	cytokine receptor binding	1113	187	22	0.117647	0.000616967
17	purine nucleoside binding	1113	1640	120	0.0731707	0.000657402
2	purine nucleoside binding	1191	1640	127	0.077439	0.00070961
3	peptide receptor activity	1039	114	15	0.131579	0.000712628
4	growth factor activity	724	163	15	0.0920245	0.000760489
3	transferase activity, transferring glycosyl groups	1039	261	26	0.0996169	0.000947743
4	polysaccharide binding	724	167	15	0.0898204	0.000975894
12	transcription corepressor activity	997	149	17	0.114094	0.00106245
12	substrate-specific transmembrane transporter activity	997	829	61	0.0735826	0.00109876
17	ATPase activity	1113	340	33	0.0970588	0.00110378
5	anion transmembrane transporter activity	831	148	15	0.101351	0.00112653
13	ATPase activity, coupled to movement of substances	312	104	7	0.0673077	0.00113304
7	structure-specific DNA binding	890	153	16	0.104575	0.00114688
13	hydrolase activity, acting on acid anhydrides, catalyzing transmembrane movement of substances	312	105	7	0.0666667	0.0011983
3	purine nucleotide binding	1039	1964	130	0.0661914	0.00129758
17	Ras GTPase activator activity	1113	102	14	0.137255	0.00134344
15	cytoskeletal protein binding	559	522	27	0.0517241	0.00140097
1	receptor activity	1996	1715	205	0.119534	0.00155149
12	receptor activity	997	1715	111	0.064723	0.00158032
4	UDP-glycosyltransferase activity	724	125	12	0.096	0.0017333
11	peptidase activity	1259	591	55	0.0930626	0.00177525
17	cytokine activity	1113	203	22	0.108374	0.00182048
3	ribonucleotide binding	1039	1880	124	0.0659574	0.00190797
13	primary active transmembrane transporter activity	312	114	7	0.0614035	0.00192742
2	phosphoric ester hydrolase activity	1191	345	34	0.0985507	0.00222404
14	endopeptidase regulator activity	609	154	12	0.0779221	0.0024088
7	DNA binding	890	2380	132	0.0554622	0.00253713
22	transferase activity, transferring acyl groups	439	216	12	0.0555556	0.00272398
2	sequence-specific DNA binding	1191	652	56	0.0858896	0.00281031
15	ligand-gated channel activity	559	128	10	0.078125	0.00289752
18	cation binding	267	3894	70	0.0179764	0.00290647
8	cation binding	673	3894	158	0.0405752	0.00291902
5	protein complex binding	831	247	20	0.0809717	0.0030169
7	iron ion binding	890	215	19	0.0883721	0.00303975
2	identical protein binding	1191	697	59	0.0846485	0.0030407
12	identical protein binding	997	697	51	0.0731707	0.00304479
2	receptor signaling protein activity	1191	162	19	0.117284	0.00312084
14	peptidase inhibitor activity	609	159	12	0.0754717	0.00313438
8	metallopeptidase activity	673	183	14	0.0765027	0.00324095
12	sequence-specific DNA binding	997	652	48	0.0736196	0.00353444
14	hydrolase activity, acting on ester bonds	609	722	35	0.0484765	0.00385315
17	calmodulin binding	1113	141	16	0.113475	0.00462071
X	cytokine binding	798	113	11	0.0973451	0.00496241
15	protein tyrosine kinase activity	559	139	10	0.0719424	0.00521174
3	purine nucleoside binding	1039	1640	107	0.0652439	0.00537628
1	coenzyme binding	1996	180	29	0.161111	0.00544187
2	protein heterodimerization activity	1191	221	23	0.104072	0.00560904
3	endopeptidase regulator activity	1039	154	16	0.103896	0.00565806
12	receptor binding	997	944	64	0.0677966	0.00571892
18	calcium ion binding	267	652	17	0.0260736	0.00599108
4	ligand-gated channel activity	724	128	11	0.0859375	0.00617734
2	transferase activity, transferring phosphorus-containing groups	1191	911	72	0.079034	0.00620078
5	unfolded protein binding	831	112	11	0.0982143	0.00624602
3	lipase activity	1039	103	12	0.116505	0.00640039
17	GTPase regulator activity	1113	424	36	0.0849057	0.00640793
16	enzyme binding	788	641	38	0.0592824	0.00668311
4	anion transmembrane transporter activity	724	148	12	0.0810811	0.00686766
18	DNA regulatory region binding	267	128	6	0.046875	0.00701582
5	growth factor activity	831	163	14	0.0858896	0.00726247
12	passive transmembrane transporter activity	997	412	32	0.0776699	0.00738441
13	active transmembrane transporter activity	312	346	12	0.0346821	0.00761375
12	transcription factor binding	997	528	39	0.0738636	0.00761772
15	lipase activity	559	103	8	0.0776699	0.00763989
3	peptidase inhibitor activity	1039	159	16	0.100629	0.00764955
5	receptor binding	831	944	54	0.0572034	0.00844171
7	sequence-specific DNA binding	890	652	42	0.0644172	0.00855796
12	RNA binding	997	756	52	0.0687831	0.00922796
1	oxidoreductase activity, acting on paired donors, with incorporation or reduction of molecular oxygen	1996	140	23	0.164286	0.00982305
12	hydrolase activity, acting on acid anhydrides	997	776	53	0.068299	0.00983845
22	protein dimerization activity	439	590	22	0.0372881	0.00984811
3	receptor activity	1039	1715	109	0.0635569	0.0105795
7	purine nucleotide binding	890	1964	107	0.0544807	0.010794
12	GTPase activity	997	217	19	0.0875576	0.0108862
4	serine hydrolase activity	724	179	13	0.0726257	0.0121714
15	unfolded protein binding	559	112	8	0.0714286	0.0123523
18	sequence-specific DNA binding	267	652	16	0.0245399	0.0129534
2	growth factor binding	1191	112	13	0.116071	0.014207
16	carboxylesterase activity	788	100	9	0.09	0.0157886
3	hydrolase activity, acting on glycosyl bonds	1039	116	12	0.103448	0.0157927
12	enzyme binding	997	641	44	0.0686427	0.0162282
14	protein heterodimerization activity	609	221	13	0.0588235	0.0164431
5	transcription coactivator activity	831	216	16	0.0740741	0.0165395
5	inorganic cation transmembrane transporter activity	831	216	16	0.0740741	0.0165395
13	ATPase activity	312	340	11	0.0323529	0.0166685
5	cytokine binding	831	113	10	0.0884956	0.0176625
10	GTPase regulator activity	722	424	24	0.0566038	0.0177063
15	motor activity	559	143	9	0.0629371	0.0177187
2	structure-specific DNA binding	1191	153	16	0.104575	0.0179781
12	ribonucleotide binding	997	1880	112	0.0595745	0.0181512
12	purine nucleoside binding	997	1640	99	0.0603659	0.0186239
4	growth factor binding	724	112	9	0.0803571	0.0188783
19	transcription corepressor activity	1338	149	17	0.114094	0.0191892
11	metallopeptidase activity	1259	183	19	0.103825	0.0193506
1	hydrolase activity, acting on carbon-nitrogen (but not peptide) bonds	1996	117	19	0.162393	0.0199054
16	ATPase activity, coupled to movement of substances	788	104	9	0.0865385	0.0199222
2	transferase activity, transferring glycosyl groups	1191	261	24	0.091954	0.019972
11	cysteine-type peptidase activity	1259	147	16	0.108844	0.0203402
12	purine nucleotide binding	997	1964	116	0.0590631	0.0205794
4	peptide receptor activity	724	114	9	0.0789474	0.0209344
17	cytoskeletal protein binding	1113	522	40	0.0766284	0.0210011
16	hydrolase activity, acting on acid anhydrides, catalyzing transmembrane movement of substances	788	105	9	0.0857143	0.0210673
15	purine nucleoside binding	559	1640	59	0.0359756	0.0211072
X	thiolester hydrolase activity	798	104	9	0.0865385	0.0214162
9	olfactory receptor activity	778	422	25	0.0592417	0.0215793
17	protein domain specific binding	1113	402	32	0.079602	0.0227141
4	hydrolase activity, acting on glycosyl bonds	724	116	9	0.0775862	0.023147
8	tubulin binding	673	105	8	0.0761905	0.0235832
12	DNA regulatory region binding	997	128	12	0.09375	0.0238315
15	ligase activity, forming carbon-nitrogen bonds	559	280	14	0.05	0.0238664
2	cytoskeletal protein binding	1191	522	42	0.0804598	0.0241476
3	polysaccharide binding	1039	167	15	0.0898204	0.0247845
8	hydrolase activity, acting on ester bonds	673	722	34	0.0470914	0.0261518
11	iron ion binding	1259	215	21	0.0976744	0.0266608
10	hydrolase activity, acting on ester bonds	722	722	36	0.0498615	0.0268232
4	protein tyrosine kinase activity	724	139	10	0.0719424	0.0274544
5	active transmembrane transporter activity	831	346	22	0.0635838	0.0282948
7	primary active transmembrane transporter activity	890	114	10	0.0877193	0.0283268
4	calcium ion binding	724	652	33	0.0506135	0.0284551
8	transferase activity, transferring acyl groups	673	216	13	0.0601852	0.028564
14	ATPase activity	609	340	17	0.05	0.0285822
13	guanyl-nucleotide exchange factor activity	312	151	6	0.0397351	0.0295339
20	peptide receptor activity	530	114	7	0.0614035	0.0300916
1	calcium ion binding	1996	652	79	0.121166	0.03032
10	lipase activity	722	103	8	0.0776699	0.0306393
10	metallopeptidase activity	722	183	12	0.0655738	0.0310375
7	ribonucleotide binding	890	1880	99	0.0526596	0.0315921
7	transferase activity, transferring phosphorus-containing groups	890	911	52	0.0570801	0.0317968
13	GTPase regulator activity	312	424	12	0.0283019	0.0319195
13	substrate-specific transmembrane transporter activity	312	829	20	0.0241255	0.0321154
3	translation factor activity, nucleic acid binding	1039	100	10	0.1	0.0321432
16	primary active transmembrane transporter activity	788	114	9	0.0789474	0.0335766
13	ribonucleotide binding	312	1880	39	0.0207447	0.0337318
1	hydrolase activity, acting on glycosyl bonds	1996	116	18	0.155172	0.0346013
11	passive transmembrane transporter activity	1259	412	35	0.0849515	0.0372954
2	metal ion transmembrane transporter activity	1191	128	13	0.101562	0.0378515
15	purine nucleotide binding	559	1964	67	0.0341141	0.0393788
2	hydrolase activity, acting on ester bonds	1191	722	54	0.0747922	0.040283
5	growth factor binding	831	112	9	0.0803571	0.0405586
16	protein domain specific binding	788	402	23	0.0572139	0.0422699
19	oxidoreductase activity, acting on paired donors, with incorporation or reduction of molecular oxygen	1338	140	15	0.107143	0.0431675
18	translation factor activity, nucleic acid binding	267	100	4	0.04	0.0431888
18	DNA binding	267	2380	41	0.0172269	0.0433795
10	iron ion binding	722	215	13	0.0604651	0.044514
17	receptor binding	1113	944	64	0.0677966	0.0466247
4	unfolded protein binding	724	112	8	0.0714286	0.0472998
X	protein domain specific binding	798	402	23	0.0572139	0.0474719
4	transferase activity, transferring glycosyl groups	724	261	15	0.0574713	0.0482801
8	transcription factor binding	673	528	25	0.0473485	0.0484145
18	ATPase activity, coupled to movement of substances	267	104	4	0.0384615	0.0486643

## Sheet: MF_Chr48
Chromosome Group	Functional Category	Number of Proteins in ChrClasss	Number of Proteins in Function Class	Number of Overlap Proteins in FuncClass and ChrClass	NumOfProteinsInFuncClassAndChrClass/NumOfProteinsInFuncClass	P Value
5q	calcium ion binding	691	652	76	0.116564	0
11p	receptor activity	441	1715	109	0.0635569	0
11p	olfactory receptor activity	441	422	87	0.206161	0
11q	receptor activity	815	1715	160	0.0932945	0
11q	olfactory receptor activity	815	422	98	0.232227	0
12p	sugar binding	275	199	26	0.130653	0
19q	DNA binding	758	2380	218	0.0915966	0
19q	cation binding	758	3894	248	0.0636877	0
1q	olfactory receptor activity	948	422	63	0.149289	2.22045e-16
19p	DNA binding	579	2380	137	0.057563	3.33067e-16
9p	cytokine receptor binding	228	187	20	0.106952	3.36398e-14
9p	cytokine activity	228	203	20	0.0985222	1.61648e-13
Yq	RNA binding	32	756	13	0.0171958	4.36605e-11
1q	receptor activity	948	1715	138	0.0804665	1.28479e-10
12p	receptor activity	275	1715	57	0.0332362	1.68811e-10
9p	receptor binding	228	944	35	0.0370763	4.84602e-10
17q	G-protein-coupled receptor binding	786	141	24	0.170213	9.79917e-10
19p	cation binding	579	3894	170	0.0436569	1.51615e-09
20p	endopeptidase regulator activity	182	154	12	0.0779221	1.49826e-08
20p	peptidase inhibitor activity	182	159	12	0.0754717	2.14485e-08
4q	cytokine activity	513	203	21	0.103448	5.23318e-08
3p	cytokine binding	485	113	15	0.132743	8.14386e-08
20q	peptidase inhibitor activity	346	159	15	0.0943396	9.83476e-08
5q	cation binding	691	3894	187	0.0480226	1.90447e-07
17p	calmodulin binding	325	141	13	0.0921986	4.54196e-07
2q	UDP-glycosyltransferase activity	728	125	17	0.136	2.41919e-06
20q	endopeptidase regulator activity	346	154	13	0.0844156	2.49215e-06
7p	sequence-specific DNA binding	291	652	26	0.0398773	2.84279e-06
4q	G-protein-coupled receptor binding	513	141	15	0.106383	2.97407e-06
17p	motor activity	325	143	12	0.0839161	3.4094e-06
3p	peptide receptor activity	485	114	13	0.114035	3.42727e-06
14q	nuclease activity	609	169	18	0.106509	3.50634e-06
4q	cytokine receptor binding	513	187	17	0.0909091	5.76709e-06
16p	serine hydrolase activity	427	179	15	0.0837989	6.19617e-06
10q	oxidoreductase activity, acting on paired donors, with incorporation or reduction of molecular oxygen	559	140	15	0.107143	7.66371e-06
22q	hydrolase activity, acting on carbon-nitrogen (but not peptide) bonds	434	117	12	0.102564	7.9897e-06
17q	hydrolase activity, acting on acid anhydrides	786	776	55	0.0708763	1.22962e-05
4q	growth factor activity	513	163	15	0.0920245	1.75346e-05
18q	endopeptidase regulator activity	198	154	9	0.0584416	2.0997e-05
18q	peptidase inhibitor activity	198	159	9	0.0566038	2.7052e-05
4q	receptor binding	513	944	45	0.0476695	3.61992e-05
6p	receptor activity	657	1715	85	0.0495627	5.12729e-05
19q	sugar binding	758	199	20	0.100503	5.96955e-05
4q	UDP-glycosyltransferase activity	513	125	12	0.096	7.96862e-05
17q	ribonucleotide binding	786	1880	104	0.0553191	0.000125323
17q	cytokine receptor binding	786	187	19	0.101604	0.00012548
11q	peptidase activity	815	591	43	0.072758	0.000135664
4q	oxidoreductase activity, acting on CH-OH group of donors	513	115	11	0.0956522	0.000162042
17q	purine nucleotide binding	786	1964	107	0.0544807	0.000178299
14q	olfactory receptor activity	609	422	27	0.063981	0.000201742
2q	receptor signaling protein activity	728	162	16	0.0987654	0.000247079
12q	sequence-specific DNA binding	721	652	41	0.0628834	0.000315135
3q	transferase activity, transferring glycosyl groups	554	261	18	0.0689655	0.000320198
17q	cytokine activity	786	203	19	0.0935961	0.000362078
16q	carboxylesterase activity	361	100	8	0.08	0.000417881
2q	transferase activity, transferring glycosyl groups	728	261	21	0.0804598	0.000505932
18q	cation binding	198	3894	57	0.0146379	0.0006849
11p	hormone activity	441	111	9	0.0810811	0.00071498
8p	transferase activity, transferring acyl groups	273	216	10	0.0462963	0.000720915
2q	phosphoric ester hydrolase activity	728	345	25	0.0724638	0.000740209
16p	peptidase activity	427	591	25	0.0423012	0.000808227
8p	metallopeptidase activity	273	183	9	0.0491803	0.000862605
11q	cysteine-type peptidase activity	815	147	15	0.102041	0.000864795
2q	purine nucleotide binding	728	1964	96	0.0488798	0.00108607
13q	ATPase activity, coupled to movement of substances	311	104	7	0.0673077	0.00111223
5p	cytokine binding	140	113	5	0.0442478	0.00112693
18p	phosphoric ester hydrolase activity	69	345	6	0.0173913	0.00112905
4p	growth factor binding	211	112	6	0.0535714	0.00113094
19q	serine hydrolase activity	758	179	16	0.0893855	0.00114518
13q	hydrolase activity, acting on acid anhydrides, catalyzing transmembrane movement of substances	311	105	7	0.0666667	0.00117634
9q	olfactory receptor activity	550	422	23	0.0545024	0.00128695
12q	transcription factor binding	721	528	33	0.0625	0.00130142
4p	hydrolase activity, acting on glycosyl bonds	211	116	6	0.0517241	0.00135547
15q	cytoskeletal protein binding	559	522	27	0.0517241	0.00140097
Xp	thiolester hydrolase activity	325	104	7	0.0673077	0.00143251
17p	GTPase regulator activity	325	424	16	0.0377358	0.00143489
18q	DNA regulatory region binding	198	128	6	0.046875	0.00162361
12q	RNA binding	721	756	43	0.0568783	0.0017135
17q	ATPase activity	786	340	25	0.0735294	0.001744
7q	iron ion binding	597	215	15	0.0697674	0.00182791
3p	hydrolase activity, acting on glycosyl bonds	485	116	9	0.0775862	0.00188927
13q	primary active transmembrane transporter activity	311	114	7	0.0614035	0.00189281
18q	sequence-specific DNA binding	198	652	15	0.0230061	0.00191182
2q	purine nucleoside binding	728	1640	81	0.0493902	0.00203434
5q	protein complex binding	691	247	18	0.0728745	0.00209908
2q	growth factor binding	728	112	11	0.0982143	0.00231394
10p	oxidoreductase activity, acting on CH-OH group of donors	163	115	5	0.0434783	0.00237726
14q	endopeptidase regulator activity	609	154	12	0.0779221	0.0024088
2q	sequence-specific DNA binding	728	652	38	0.0582822	0.00241834
22q	transferase activity, transferring acyl groups	434	216	12	0.0555556	0.00248168
12q	transcription corepressor activity	721	149	13	0.0872483	0.00258495
1p	hydrolase activity, acting on glycosyl bonds	1047	116	14	0.12069	0.0026138
6p	DNA binding	657	2380	101	0.042437	0.00263308
16q	cation binding	361	3894	91	0.0233693	0.00276341
17q	receptor binding	786	944	54	0.0572034	0.00279427
8p	peptidase activity	273	591	17	0.0287648	0.00282615
8p	thiolester hydrolase activity	273	104	6	0.0576923	0.00284123
2q	ribonucleotide binding	728	1880	90	0.0478723	0.00286051
15q	ligand-gated channel activity	559	128	10	0.078125	0.00289752
11q	metallopeptidase activity	815	183	16	0.0874317	0.00298305
14q	peptidase inhibitor activity	609	159	12	0.0754717	0.00313438
16p	nuclease activity	427	169	10	0.0591716	0.00316388
17q	purine nucleoside binding	786	1640	85	0.0518293	0.00353599
16q	cytokine activity	361	203	10	0.0492611	0.00356533
12q	purine nucleotide binding	721	1964	92	0.0468432	0.003611
12q	identical protein binding	721	697	39	0.0559541	0.00363876
5q	receptor binding	691	944	48	0.0508475	0.00379094
14q	hydrolase activity, acting on ester bonds	609	722	35	0.0484765	0.00385315
5p	inorganic cation transmembrane transporter activity	140	216	6	0.0277778	0.00391508
3q	primary active transmembrane transporter activity	554	114	9	0.0789474	0.00406429
12q	ribonucleotide binding	721	1880	88	0.0468085	0.00449986
4p	anion transmembrane transporter activity	211	148	6	0.0405405	0.0045805
1q	coenzyme binding	948	180	17	0.0944444	0.00468227
18p	hydrolase activity, acting on acid anhydrides	69	776	8	0.0103093	0.00472029
17p	cytoskeletal protein binding	325	522	17	0.032567	0.00472285
5q	anion transmembrane transporter activity	691	148	12	0.0810811	0.00479023
5q	unfolded protein binding	691	112	10	0.0892857	0.00493733
18q	calcium ion binding	198	652	14	0.0214724	0.00494289
18q	DNA binding	198	2380	36	0.0151261	0.00495782
15q	protein tyrosine kinase activity	559	139	10	0.0719424	0.00521174
1p	carboxylesterase activity	1047	100	12	0.12	0.00536559
1p	cytokine binding	1047	113	13	0.115044	0.00551217
16q	metallopeptidase activity	361	183	9	0.0491803	0.00563181
7p	DNA binding	291	2380	49	0.0205882	0.0058574
12q	DNA regulatory region binding	721	128	11	0.0859375	0.00599386
3q	translation factor activity, nucleic acid binding	554	100	8	0.08	0.00609243
4p	substrate-specific transmembrane transporter activity	211	829	17	0.0205066	0.00611329
17q	Ras GTPase activator activity	786	102	10	0.0980392	0.00620098
1q	calmodulin binding	948	141	14	0.0992908	0.00634275
3p	purine nucleoside binding	485	1640	55	0.0335366	0.00676464
10q	iron ion binding	559	215	13	0.0604651	0.00685392
4q	transferase activity, transferring glycosyl groups	513	261	14	0.0536398	0.00689428
12q	purine nucleoside binding	721	1640	77	0.0469512	0.00720782
5q	transcription coactivator activity	691	216	15	0.0694444	0.00733787
1p	hydrolase activity, acting on carbon-nitrogen (but not peptide) bonds	1047	117	13	0.111111	0.00736514
13q	active transmembrane transporter activity	311	346	12	0.0346821	0.0074311
2q	cytokine binding	728	113	10	0.0884956	0.00749273
5p	growth factor binding	140	112	4	0.0357143	0.00759981
11p	iron ion binding	441	215	11	0.0511628	0.00762462
10q	lipase activity	559	103	8	0.0776699	0.00763989
15q	lipase activity	559	103	8	0.0776699	0.00763989
12q	hydrolase activity, acting on acid anhydrides	721	776	41	0.0528351	0.00766417
3q	ATPase activity, coupled to movement of substances	554	104	8	0.0769231	0.00767714
5p	protein dimerization activity	140	590	10	0.0169492	0.00789107
3q	hydrolase activity, acting on acid anhydrides, catalyzing transmembrane movement of substances	554	105	8	0.0761905	0.0081177
2q	protein dimerization activity	728	590	33	0.0559322	0.00821922
17p	olfactory receptor activity	325	422	14	0.0331754	0.00848974
3p	protein C-terminus binding	485	146	9	0.0616438	0.00858609
12q	substrate-specific transmembrane transporter activity	721	829	43	0.0518697	0.00871784
5p	identical protein binding	140	697	11	0.0157819	0.00903264
17q	motor activity	786	143	12	0.0839161	0.00979266
5q	growth factor activity	691	163	12	0.0736196	0.0100933
19p	olfactory receptor activity	579	422	21	0.049763	0.0101747
4q	polysaccharide binding	513	167	10	0.0598802	0.0101852
22p	ATPase activity, coupled to movement of substances	2	104	1	0.00961538	0.0102289
5p	active transmembrane transporter activity	140	346	7	0.0202312	0.0103085
22p	hydrolase activity, acting on acid anhydrides, catalyzing transmembrane movement of substances	2	105	1	0.00952381	0.010327
7p	nucleotidyltransferase activity	291	128	6	0.046875	0.0104652
Xq	ATPase activity, coupled to movement of substances	472	104	7	0.0673077	0.0108485
4p	ligand-gated channel activity	211	128	5	0.0390625	0.0109594
17q	hormone activity	786	111	10	0.0900901	0.0110271
22p	primary active transmembrane transporter activity	2	114	1	0.00877193	0.0112096
18p	hydrolase activity, acting on ester bonds	69	722	7	0.00969529	0.0112301
Xq	hydrolase activity, acting on acid anhydrides, catalyzing transmembrane movement of substances	472	105	7	0.0666667	0.011398
2q	identical protein binding	728	697	37	0.0530846	0.0117703
1q	polysaccharide binding	948	167	15	0.0898204	0.0117956
5p	metal ion transmembrane transporter activity	140	128	4	0.03125	0.0120013
6q	phosphoric ester hydrolase activity	415	345	14	0.0405797	0.0120553
15q	unfolded protein binding	559	112	8	0.0714286	0.0123523
8q	DNA binding	400	2380	62	0.0260504	0.0133883
12q	enzyme binding	721	641	34	0.0530421	0.013583
2q	protein heterodimerization activity	728	221	15	0.0678733	0.0139175
19p	serine hydrolase activity	579	179	11	0.0614525	0.0139919
8q	translation factor activity, nucleic acid binding	400	100	6	0.06	0.0143017
3p	purine nucleotide binding	485	1964	62	0.0315682	0.0143251
5p	calcium ion binding	140	652	10	0.0153374	0.015102
7q	structure-specific DNA binding	597	153	10	0.0653595	0.0152731
2p	sugar binding	459	199	10	0.0502513	0.015506
2p	protein dimerization activity	459	590	22	0.0372881	0.0157802
4q	serine hydrolase activity	513	179	10	0.0558659	0.0159498
13q	ATPase activity	311	340	11	0.0323529	0.0163159
22q	protein dimerization activity	434	590	21	0.0355932	0.0164393
14q	protein heterodimerization activity	609	221	13	0.0588235	0.0164431
Xq	cytokine binding	472	113	7	0.0619469	0.016541
8p	cation binding	273	3894	67	0.017206	0.0166352
3q	polysaccharide binding	554	167	10	0.0598802	0.0166494
18q	translation factor activity, nucleic acid binding	198	100	4	0.04	0.0166997
10q	hydrolase activity, acting on ester bonds	559	722	30	0.0415512	0.0172604
Xq	primary active transmembrane transporter activity	472	114	7	0.0614035	0.0172827
1p	GTPase activity	1047	217	19	0.0875576	0.0174075
2q	GTPase binding	728	110	9	0.0818182	0.0175268
16p	enzyme binding	427	641	22	0.0343214	0.0175622
15q	motor activity	559	143	9	0.0629371	0.0177187
20p	hormone activity	182	111	4	0.036036	0.017869
3p	ribonucleotide binding	485	1880	59	0.031383	0.0186534
8p	hydrolase activity, acting on ester bonds	273	722	17	0.0235457	0.0186789
8q	nuclease activity	400	169	8	0.0473373	0.0191767
16q	peptidase activity	361	591	18	0.0304569	0.0195285
17q	guanyl nucleotide binding	786	394	24	0.0609137	0.0199467
10q	carboxylesterase activity	559	100	7	0.07	0.0206419
3p	nuclease activity	485	169	9	0.0532544	0.0206562
15q	purine nucleoside binding	559	1640	59	0.0359756	0.0211072
22p	inorganic cation transmembrane transporter activity	2	216	1	0.00462963	0.0211857
7q	purine nucleotide binding	597	1964	73	0.037169	0.0220807
17q	GTPase activity	786	217	15	0.0691244	0.0222356
1q	calcium ion binding	948	652	42	0.0644172	0.0225274
20q	magnesium ion binding	346	164	7	0.0426829	0.0226935
6q	SH3 domain binding	415	107	6	0.0560748	0.0227144
3q	lipase activity	554	103	7	0.0679612	0.0228359
7q	oxidoreductase activity, acting on paired donors, with incorporation or reduction of molecular oxygen	597	140	9	0.0642857	0.0228407
16p	identical protein binding	427	697	23	0.0329986	0.0231346
18p	transferase activity, transferring one-carbon groups	69	179	3	0.0167598	0.0231493
7p	structure-specific DNA binding	291	153	6	0.0392157	0.0232351
12q	GTPase activity	721	217	14	0.0645161	0.0234796
15q	ligase activity, forming carbon-nitrogen bonds	559	280	14	0.05	0.0238664
Xp	hydrolase activity, acting on ester bonds	325	722	19	0.0263158	0.0242271
17p	active transmembrane transporter activity	325	346	11	0.0317919	0.0243797
3q	purine nucleotide binding	554	1964	68	0.0346232	0.0245308
17p	hydrolase activity, acting on acid anhydrides	325	776	20	0.0257732	0.0256206
3p	hydrolase activity, acting on ester bonds	485	722	26	0.0360111	0.0256582
3q	endopeptidase regulator activity	554	154	9	0.0584416	0.0257795
4q	peptide receptor activity	513	114	7	0.0614035	0.0258235
2p	transferase activity, transferring phosphorus-containing groups	459	911	30	0.0329308	0.0261468
9q	transferase activity, transferring glycosyl groups	550	261	13	0.0498084	0.0263902
4q	calcium ion binding	513	652	25	0.0383436	0.026436
10q	GTPase regulator activity	559	424	19	0.0448113	0.0267319
11q	passive transmembrane transporter activity	815	412	25	0.0606796	0.0273258
3q	ribonucleotide binding	554	1880	65	0.0345745	0.0283266
14q	ATPase activity	609	340	17	0.05	0.0285822
6q	kinase binding	415	209	9	0.0430622	0.0285832
4p	magnesium ion binding	211	164	5	0.0304878	0.0286473
7q	receptor activity	597	1715	64	0.0373178	0.0289456
13q	guanyl-nucleotide exchange factor activity	311	151	6	0.0397351	0.0291382
4p	unfolded protein binding	211	112	4	0.0357143	0.029622
Xq	ligand-gated channel activity	472	128	7	0.0546875	0.0302455
Xq	metal ion transmembrane transporter activity	472	128	7	0.0546875	0.0302455
Xq	inorganic cation transmembrane transporter activity	472	216	10	0.0462963	0.0303208
10q	phosphoric ester hydrolase activity	559	345	16	0.0463768	0.0304698
4p	polysaccharide binding	211	167	5	0.0299401	0.0306397
10q	metallopeptidase activity	559	183	10	0.0546448	0.0307326
3q	peptidase inhibitor activity	554	159	9	0.0566038	0.0308051
13q	substrate-specific transmembrane transporter activity	311	829	20	0.0241255	0.0312018
7q	anion transmembrane transporter activity	597	148	9	0.0608108	0.0312111
13q	GTPase regulator activity	311	424	12	0.0283019	0.0312556
Xp	cysteine-type peptidase activity	325	147	6	0.0408163	0.0312954
Yp	DNA binding	11	2380	4	0.00168067	0.031644
12q	motor activity	721	143	10	0.0699301	0.0317286
2q	cytokine activity	728	203	13	0.0640394	0.0318956
13q	ribonucleotide binding	311	1880	39	0.0207447	0.0323015
3q	hormone activity	554	111	7	0.0630631	0.0326069
20q	GTPase activity	346	217	8	0.0368664	0.0331966
22p	ATPase activity	2	340	1	0.00294118	0.0332454
8q	transcription factor binding	400	528	17	0.032197	0.0336864
22p	active transmembrane transporter activity	2	346	1	0.00289017	0.0338271
7q	ATPase activity, coupled to movement of substances	597	104	7	0.0673077	0.0339617
12p	substrate-specific transmembrane transporter activity	275	829	18	0.0217129	0.0340725
3p	metal ion transmembrane transporter activity	485	128	7	0.0546875	0.0342873
6q	receptor activity	415	1715	46	0.0268222	0.0354813
7q	hydrolase activity, acting on acid anhydrides, catalyzing transmembrane movement of substances	597	105	7	0.0666667	0.0355042
12q	transferase activity, transferring phosphorus-containing groups	721	911	43	0.0472009	0.0360628
9p	hormone activity	228	111	4	0.036036	0.0366961
16p	cation binding	427	3894	97	0.0249101	0.0376609
18p	GTPase activity	69	217	3	0.0138249	0.0377899
2p	RNA binding	459	756	25	0.0330688	0.0383162
12q	passive transmembrane transporter activity	721	412	22	0.0533981	0.0387211
20q	guanyl nucleotide binding	346	394	12	0.0304569	0.0387746
7q	cation binding	597	3894	132	0.0338983	0.0391503
15q	purine nucleotide binding	559	1964	67	0.0341141	0.0393788
7q	serine hydrolase activity	597	179	10	0.0558659	0.0394811
10q	phospholipid binding	559	192	10	0.0520833	0.040579
16q	G-protein-coupled receptor binding	361	141	6	0.0425532	0.0405815
12q	receptor binding	721	944	44	0.0466102	0.0407638
17q	protein domain specific binding	786	402	23	0.0572139	0.0412821
8q	cation binding	400	3894	91	0.0233693	0.0415059
16q	ATPase activity	361	340	11	0.0323529	0.0418754
1p	anion transmembrane transporter activity	1047	148	13	0.0878378	0.0428691
Xq	GTPase binding	472	110	6	0.0545455	0.0436447
7q	guanyl nucleotide binding	597	394	18	0.0456853	0.0445732
18p	guanyl nucleotide binding	69	394	4	0.0101523	0.0452209
Yq	transferase activity, transferring acyl groups	32	216	2	0.00925926	0.0454264
5q	cytokine activity	691	203	12	0.0591133	0.0457613
20q	peptide receptor activity	346	114	5	0.0438596	0.0458062
11q	phospholipid binding	815	192	13	0.0677083	0.0466221
4q	peptidase activity	513	591	22	0.037225	0.0467692
Yp	sequence-specific DNA binding	11	652	2	0.00306748	0.0468228
21q	cytokine binding	243	113	4	0.0353982	0.0471037
4q	iron ion binding	513	215	10	0.0465116	0.0474286
3q	ATPase activity	554	340	15	0.0441176	0.0475957
19p	oxidoreductase activity, acting on paired donors, with incorporation or reduction of molecular oxygen	579	140	8	0.0571429	0.0477477
12p	helicase activity	275	145	5	0.0344828	0.0477917
10q	helicase activity	559	145	8	0.0551724	0.0478009
8p	cysteine-type peptidase activity	273	147	5	0.0340136	0.048886
2q	structure-specific DNA binding	728	153	10	0.0653595	0.0493858

## Sheet: MF_Chr121
Chromosome Group	Functional Category	Number of Proteins in ChrClasss	Number of Proteins in Function Class	Number of Overlap Proteins in FuncClass and ChrClass	NumOfProteinsInFuncClassAndChrClass/NumOfProteinsInFuncClass	P Value
1q4	olfactory receptor activity	221	422	45	0.106635	0	0.20362
5q3	calcium ion binding	418	652	68	0.104294	0	0.162679
11p1	receptor activity	441	1715	109	0.0635569	0	0.247166
11p1	olfactory receptor activity	441	422	87	0.206161	0	0.197279
11q1	receptor activity	514	1715	110	0.0641399	0	0.214008
11q1	olfactory receptor activity	514	422	74	0.175355	0	0.143969
12p1	sugar binding	272	199	26	0.130653	0	0.0955882
19q1	DNA binding	754	2380	216	0.0907563	0	0.286472
19q1	cation binding	754	3894	245	0.0629173	0	0.324934
19p1	DNA binding	574	2380	136	0.0571429	3.33067e-16	0.236934
9p2	cytokine activity	114	203	17	0.0837438	1.66533e-15	0.149123
14q1	olfactory receptor activity	193	422	27	0.063981	4.996e-15	0.139896
9p2	cytokine receptor binding	114	187	16	0.0855615	8.32667e-15	0.140351
1q4	receptor activity	221	1715	54	0.0314869	6.15397e-13	0.244344
Yq1	RNA binding	32	756	13	0.0171958	4.36605e-11	0.40625
12p1	receptor activity	272	1715	56	0.0326531	3.18675e-10	0.205882
17q1	G-protein-coupled receptor binding	223	141	14	0.0992908	5.28479e-10	0.0627803
19p1	cation binding	574	3894	168	0.0431433	2.44043e-09	0.292683
17q1	cytokine receptor binding	223	187	15	0.0802139	2.50593e-09	0.0672646
20p1	endopeptidase regulator activity	166	154	12	0.0779221	5.31189e-09	0.0722892
20p1	peptidase inhibitor activity	166	159	12	0.0754717	7.63203e-09	0.0722892
17q1	cytokine activity	223	203	15	0.0738916	7.70531e-09	0.0672646
3p2	cytokine binding	412	113	15	0.132743	9.48017e-09	0.0364078
4q1	UDP-glycosyltransferase activity	100	125	9	0.072	1.13781e-08	0.09
9p2	receptor binding	114	944	22	0.0233051	1.19185e-08	0.192982
11q2	olfactory receptor activity	300	422	24	0.056872	2.0637e-08	0.08
5q3	cation binding	418	3894	126	0.0323575	3.86581e-08	0.301435
14q3	endopeptidase regulator activity	165	154	11	0.0714286	5.44671e-08	0.0666667
14q3	peptidase inhibitor activity	165	159	11	0.0691824	7.56353e-08	0.0666667
14q1	nuclease activity	193	169	12	0.0710059	8.0847e-08	0.0621762
20q1	peptidase inhibitor activity	346	159	15	0.0943396	9.83476e-08	0.0433526
18q2	endopeptidase regulator activity	119	154	9	0.0584416	3.14959e-07	0.0756303
17p1	calmodulin binding	321	141	13	0.0921986	3.94679e-07	0.0404984
17q2	hydrolase activity, acting on acid anhydrides	559	776	47	0.060567	4.02329e-07	0.0840787
18q2	peptidase inhibitor activity	119	159	9	0.0566038	4.12894e-07	0.0756303
5q1	protein complex binding	185	247	13	0.0526316	4.59206e-07	0.0702703
3p2	peptide receptor activity	412	114	13	0.114035	5.61779e-07	0.0315534
4q1	transferase activity, transferring glycosyl groups	100	261	10	0.0383142	6.56453e-07	0.1
7p1	sequence-specific DNA binding	175	652	20	0.0306748	9.51859e-07	0.114286
10q2	oxidoreductase activity, acting on paired donors, with incorporation or reduction of molecular oxygen	477	140	15	0.107143	1.1097e-06	0.0314465
4q2	cytokine activity	249	203	13	0.0640394	1.4398e-06	0.0522088
4q2	oxidoreductase activity, acting on CH-OH group of donors	249	115	10	0.0869565	1.56482e-06	0.0401606
20q1	endopeptidase regulator activity	346	154	13	0.0844156	2.49215e-06	0.0375723
11q2	peptidase activity	300	591	25	0.0423012	2.71604e-06	0.0833333
17p1	motor activity	321	143	12	0.0839161	3.00207e-06	0.0373832
2q1	cytokine receptor binding	172	187	10	0.0534759	4.59226e-06	0.0581395
14q1	receptor activity	193	1715	36	0.0209913	5.08698e-06	0.186528
16p1	serine hydrolase activity	424	179	15	0.0837989	5.69352e-06	0.0353774
11q2	receptor activity	300	1715	49	0.0285714	5.98676e-06	0.163333
9q3	olfactory receptor activity	388	422	23	0.0545024	7.52599e-06	0.0592784
22q1	hydrolase activity, acting on carbon-nitrogen (but not peptide) bonds	432	117	12	0.102564	7.62662e-06	0.0277778
1p2	GTPase activity	100	217	8	0.0368664	1.20712e-05	0.08
17q1	Ras GTPase activator activity	223	102	8	0.0784314	1.70097e-05	0.0358744
1p2	hydrolase activity, acting on acid anhydrides	100	776	14	0.0180412	2.67986e-05	0.14
4q2	receptor binding	249	944	27	0.0286017	4.08976e-05	0.108434
3q1	receptor activity	141	1715	27	0.0157434	4.5972e-05	0.191489
10q1	GTPase regulator activity	81	424	9	0.0212264	4.83151e-05	0.111111
19q1	sugar binding	754	199	20	0.100503	5.54999e-05	0.0265252
2q1	cytokine activity	172	203	9	0.044335	6.07739e-05	0.0523256
4q2	G-protein-coupled receptor binding	249	141	9	0.0638298	6.27772e-05	0.0361446
4q1	cytokine activity	100	203	7	0.0344828	6.61295e-05	0.07
4q1	G-protein-coupled receptor binding	100	141	6	0.0425532	7.07252e-05	0.06
12q1	sequence-specific DNA binding	353	652	26	0.0398773	8.21617e-05	0.0736544
11q2	metallopeptidase activity	300	183	11	0.0601093	9.23694e-05	0.0366667
7q3	receptor activity	290	1715	44	0.025656	0.000105901	0.151724
4q2	cytokine receptor binding	249	187	10	0.0534759	0.000109697	0.0401606
2q3	phosphoric ester hydrolase activity	425	345	19	0.0550725	0.000134851	0.0447059
3q1	olfactory receptor activity	141	422	11	0.0260664	0.000181378	0.0780142
18q1	cation binding	79	3894	29	0.00744735	0.000201934	0.367089
17q2	ATPase activity	559	340	22	0.0647059	0.000205436	0.039356
16q1	G-protein-coupled receptor binding	78	141	5	0.035461	0.000212388	0.0641026
18q1	calcium ion binding	79	652	10	0.0153374	0.000214828	0.126582
2q3	protein heterodimerization activity	425	221	14	0.0633484	0.000249089	0.0329412
5q3	anion transmembrane transporter activity	418	148	11	0.0743243	0.000255287	0.0263158
15q1	lipase activity	175	103	6	0.0582524	0.000271055	0.0342857
1p2	hydrolase activity, acting on glycosyl bonds	100	116	5	0.0431034	0.00027405	0.05
2q3	UDP-glycosyltransferase activity	425	125	10	0.08	0.000305478	0.0235294
1q2	calcium ion binding	537	652	33	0.0506135	0.00031195	0.0614525
2q3	protein dimerization activity	425	590	26	0.0440678	0.000322803	0.0611765
2q2	passive transmembrane transporter activity	130	412	10	0.0242718	0.000327711	0.0769231
6p2	receptor activity	588	1715	74	0.0431487	0.000355144	0.12585
16q1	cation binding	78	3894	28	0.00719055	0.000395394	0.358974
7q2	iron ion binding	211	215	9	0.0418605	0.000433884	0.042654
18q2	sequence-specific DNA binding	119	652	12	0.0184049	0.000454194	0.10084
8p2	thiolester hydrolase activity	192	104	6	0.0576923	0.000468123	0.03125
2q1	receptor signaling protein activity	172	162	7	0.0432099	0.000472632	0.0406977
1q2	receptor activity	537	1715	68	0.0396501	0.00051009	0.126629
1p3	cytokine binding	806	113	13	0.115044	0.000550696	0.016129
1p3	carboxylesterase activity	806	100	12	0.12	0.00060719	0.0148883
2q3	sequence-specific DNA binding	425	652	27	0.041411	0.000649252	0.0635294
8p1	metallopeptidase activity	77	183	5	0.0273224	0.000661439	0.0649351
11p1	hormone activity	441	111	9	0.0810811	0.00071498	0.0204082
16p1	peptidase activity	424	591	25	0.0423012	0.000731027	0.0589623
4q1	receptor binding	100	944	13	0.0137712	0.000739185	0.13
17q1	receptor binding	223	944	22	0.0233051	0.000756648	0.0986547
2q3	identical protein binding	425	697	28	0.0401722	0.000826375	0.0658824
15q1	ligand-gated channel activity	175	128	6	0.046875	0.000861465	0.0342857
4q2	growth factor activity	249	163	8	0.0490798	0.000934747	0.0321285
18q2	DNA regulatory region binding	119	128	5	0.0390625	0.000951754	0.0420168
18p1	phosphoric ester hydrolase activity	67	345	6	0.0173913	0.000966946	0.0895522
3q2	transferase activity, transferring glycosyl groups	413	261	14	0.0536398	0.000981076	0.0338983
3q2	translation factor activity, nucleic acid binding	413	100	8	0.08	0.00100494	0.0193705
1q2	coenzyme binding	537	180	13	0.0722222	0.00104701	0.0242086
19q1	serine hydrolase activity	754	179	16	0.0893855	0.00108397	0.0212202
5p1	cytokine binding	139	113	5	0.0442478	0.00109147	0.0359712
17q2	ribonucleotide binding	559	1880	74	0.0393617	0.00111116	0.132379
4p1	growth factor binding	211	112	6	0.0535714	0.00113094	0.028436
2p1	sugar binding	210	199	8	0.040201	0.00113199	0.0380952
7q3	olfactory receptor activity	290	422	15	0.035545	0.00117547	0.0517241
12q1	olfactory receptor activity	353	422	17	0.0402844	0.00124394	0.0481586
17p1	GTPase regulator activity	321	424	16	0.0377358	0.00126305	0.0498442
2q2	UDP-glycosyltransferase activity	130	125	5	0.04	0.00127079	0.0384615
4q1	growth factor activity	100	163	5	0.0306748	0.00128381	0.05
4p1	hydrolase activity, acting on glycosyl bonds	211	116	6	0.0517241	0.00135547	0.028436
7q1	DNA binding	96	2380	22	0.0092437	0.00145255	0.229167
2q2	transferase activity, transferring glycosyl groups	130	261	7	0.0268199	0.00148654	0.0538462
17q2	purine nucleotide binding	559	1964	76	0.0386965	0.00151407	0.135957
14q1	hydrolase activity, acting on ester bonds	193	722	16	0.0221607	0.00152718	0.0829016
11q2	cysteine-type peptidase activity	300	147	8	0.0544218	0.00157779	0.0266667
1q3	calmodulin binding	179	141	6	0.0425532	0.00159304	0.0335196
6p2	DNA binding	588	2380	93	0.0390756	0.00162202	0.158163
Xp1	thiolester hydrolase activity	166	104	5	0.0480769	0.00165615	0.0301205
12q2	RNA binding	353	756	25	0.0330688	0.00171968	0.0708215
Xq1	cytokine binding	92	113	4	0.0353982	0.00175069	0.0434783
10p1	oxidoreductase activity, acting on CH-OH group of donors	152	115	5	0.0434783	0.0017527	0.0328947
8p1	peptidase activity	77	591	8	0.0135364	0.00178356	0.103896
2q2	sugar binding	130	199	6	0.0301508	0.00180213	0.0461538
15q1	anion transmembrane transporter activity	175	148	6	0.0405405	0.00181698	0.0342857
2q2	ribonucleotide binding	130	1880	23	0.012234	0.00185162	0.176923
3p1	protein C-terminus binding	73	146	4	0.0273973	0.00190825	0.0547945
4q1	serine hydrolase activity	100	179	5	0.027933	0.00193834	0.05
7q1	phospholipid binding	96	192	5	0.0260417	0.00219897	0.0520833
5q3	unfolded protein binding	418	112	8	0.0714286	0.00224159	0.0191388
3q2	primary active transmembrane transporter activity	413	114	8	0.0701754	0.00232543	0.0193705
4q1	cytokine receptor binding	100	187	5	0.026738	0.00234439	0.05
Xq1	protein domain specific binding	92	402	7	0.0174129	0.00235544	0.076087
22q1	transferase activity, transferring acyl groups	432	216	12	0.0555556	0.00238983	0.0277778
12q2	purine nucleotide binding	353	1964	51	0.0259674	0.00246264	0.144476
17q1	polysaccharide binding	223	167	7	0.0419162	0.00253598	0.0313901
6p1	cytokine activity	57	203	4	0.0197044	0.00254265	0.0701754
3p2	hydrolase activity, acting on glycosyl bonds	412	116	8	0.0689655	0.00255392	0.0194175
2q2	substrate-specific transmembrane transporter activity	130	829	13	0.0156815	0.00259014	0.1
17q1	GTPase regulator activity	223	424	12	0.0283019	0.0026664	0.0538117
2q1	growth factor binding	172	112	5	0.0446429	0.00267389	0.0290698
12q2	purine nucleoside binding	353	1640	44	0.0268293	0.00271483	0.124646
Xq1	transcription factor binding	92	528	8	0.0151515	0.00274774	0.0869565
2q1	cytokine binding	172	113	5	0.0442478	0.00277883	0.0290698
18q2	translation factor activity, nucleic acid binding	119	100	4	0.04	0.00286369	0.0336134
11q2	ligand-gated channel activity	300	128	7	0.0546875	0.00297782	0.0233333
10q2	lipase activity	477	103	8	0.0776699	0.00298672	0.0167715
16p1	nuclease activity	424	169	10	0.0591716	0.00300931	0.0235849
Xq1	transferase activity, transferring acyl groups	92	216	5	0.0231481	0.00303695	0.0543478
2q2	purine nucleotide binding	130	1964	23	0.0117108	0.0032335	0.176923
5q3	cytokine activity	418	203	11	0.0541872	0.00336766	0.0263158
1p2	guanyl nucleotide binding	100	394	7	0.0177665	0.00337141	0.07
11q2	passive transmembrane transporter activity	300	412	14	0.0339806	0.00347775	0.0466667
7q2	oxidoreductase activity, acting on paired donors, with incorporation or reduction of molecular oxygen	211	140	6	0.0428571	0.00349209	0.028436
13q3	GTPase regulator activity	94	424	7	0.0165094	0.00357033	0.0744681
9p2	hormone activity	114	111	4	0.036036	0.00357252	0.0350877
17q2	hormone activity	559	111	9	0.0810811	0.00360968	0.0161002
10q2	hydrolase activity, acting on ester bonds	477	722	29	0.0401662	0.00376193	0.0607966
5p1	inorganic cation transmembrane transporter activity	139	216	6	0.0277778	0.0037801	0.0431655
18p1	hydrolase activity, acting on acid anhydrides	67	776	8	0.0103093	0.00393539	0.119403
5q3	substrate-specific transmembrane transporter activity	418	829	29	0.0349819	0.00405633	0.069378
5q1	ATPase activity	185	340	9	0.0264706	0.00411108	0.0486486
10q1	growth factor activity	81	163	4	0.0245399	0.0041379	0.0493827
17p1	cytoskeletal protein binding	321	522	17	0.032567	0.00417757	0.0529595
2q2	hydrolase activity, acting on acid anhydrides	130	776	12	0.0154639	0.00421963	0.0923077
4p1	anion transmembrane transporter activity	211	148	6	0.0405405	0.0045805	0.028436
7q3	guanyl nucleotide binding	290	394	13	0.0329949	0.00461118	0.0448276
8q2	nuclease activity	311	169	8	0.0473373	0.00464266	0.0257235
15q2	protein tyrosine kinase activity	380	139	8	0.057554	0.00473473	0.0210526
4q1	protein tyrosine kinase activity	100	139	4	0.028777	0.00498394	0.04
10q2	iron ion binding	477	215	12	0.055814	0.00507592	0.0251572
22pter	ATPase activity, coupled to movement of substances	1	104	1	0.00961538	0.00512745	1
22pter	hydrolase activity, acting on acid anhydrides, catalyzing transmembrane movement of substances	1	105	1	0.00952381	0.00517675	1
13q3	guanyl-nucleotide exchange factor activity	94	151	4	0.0264901	0.00536012	0.0425532
3q2	ATPase activity, coupled to movement of substances	413	104	7	0.0673077	0.00539937	0.0169492
12q2	transcription factor binding	353	528	18	0.0340909	0.0054118	0.0509915
18q2	DNA binding	119	2380	24	0.010084	0.00542085	0.201681
13q3	active transmembrane transporter activity	94	346	6	0.017341	0.00546388	0.0638298
7q3	anion transmembrane transporter activity	290	148	7	0.0472973	0.00548691	0.0241379
12q2	identical protein binding	353	697	22	0.0315638	0.00550395	0.0623229
15q2	motor activity	380	143	8	0.0559441	0.00560569	0.0210526
22pter	primary active transmembrane transporter activity	1	114	1	0.00877193	0.00562047	1
3q2	hydrolase activity, acting on acid anhydrides, catalyzing transmembrane movement of substances	413	105	7	0.0666667	0.00568652	0.0169492
19cen	hydrolase activity, acting on glycosyl bonds	1	116	1	0.00862069	0.00571908	1
6q1	ligand-gated channel activity	113	128	4	0.03125	0.00573766	0.0353982
17q2	G-protein-coupled receptor binding	559	141	10	0.070922	0.00575581	0.0178891
1p1	oxidoreductase activity, acting on CH-OH group of donors	126	115	4	0.0347826	0.00577429	0.031746
2p2	protein dimerization activity	246	590	15	0.0254237	0.00579887	0.0609756
9p1	receptor binding	112	944	12	0.0127119	0.00592936	0.107143
1p1	hydrolase activity, acting on glycosyl bonds	126	116	4	0.0344828	0.00595228	0.031746
4p1	substrate-specific transmembrane transporter activity	211	829	17	0.0205066	0.00611329	0.0805687
7p2	nucleotidyltransferase activity	116	128	4	0.03125	0.00628924	0.0344828
3p2	purine nucleoside binding	412	1640	48	0.0292683	0.00669334	0.116505
16q1	carboxylesterase activity	78	100	3	0.03	0.00677044	0.0384615
1p2	ATPase activity	100	340	6	0.0176471	0.00677085	0.06
5q3	growth factor activity	418	163	9	0.0552147	0.00680434	0.0215311
12cen	calmodulin binding	1	141	1	0.0070922	0.00695163	1
Xcen	G-protein-coupled receptor binding	1	141	1	0.0070922	0.00695163	1
17q2	helicase activity	559	145	10	0.0689655	0.00697618	0.0178891
11q2	protein dimerization activity	300	590	17	0.0288136	0.00708186	0.0566667
7p1	DNA binding	175	2380	32	0.0134454	0.00710712	0.182857
1p2	purine nucleotide binding	100	1964	18	0.00916497	0.00713822	0.18
12q1	DNA regulatory region binding	353	128	7	0.0546875	0.00715729	0.01983
Xp1	cysteine-type peptidase activity	166	147	5	0.0340136	0.00727046	0.0301205
10q1	phospholipid binding	81	192	4	0.0208333	0.00734512	0.0493827
19qter	transcription corepressor activity	1	149	1	0.00671141	0.00734605	1
12q2	ribonucleotide binding	353	1880	47	0.025	0.00735253	0.133144
5p1	growth factor binding	139	112	4	0.0357143	0.00741361	0.028777
8p1	tubulin binding	77	105	3	0.0285714	0.00747234	0.038961
6p1	receptor activity	57	1715	11	0.00641399	0.00748391	0.192982
5p1	protein dimerization activity	139	590	10	0.0169492	0.00751673	0.0719424
11p1	iron ion binding	441	215	11	0.0511628	0.00762462	0.0249433
17p1	olfactory receptor activity	321	422	14	0.0331754	0.00765867	0.0436137
5q3	RNA binding	418	756	26	0.0343915	0.00782935	0.062201
1cen	magnesium ion binding	1	164	1	0.00609756	0.00808559	1
2q2	purine nucleoside binding	130	1640	19	0.0115854	0.00840684	0.146154
5p1	identical protein binding	139	697	11	0.0157819	0.00858034	0.0791367
13q1	ribonucleotide binding	189	1880	28	0.0148936	0.00880906	0.148148
1p1	potassium channel activity	126	130	4	0.0307692	0.00883831	0.031746
3p2	purine nucleotide binding	412	1964	55	0.0280041	0.00901761	0.133495
5qter	metallopeptidase activity	1	183	1	0.00546448	0.00902233	1
3p2	ribonucleotide binding	412	1880	53	0.0281915	0.00912022	0.128641
8p1	transferase activity, transferring acyl groups	77	216	4	0.0185185	0.00923764	0.0519481
11q1	transferase activity, transferring acyl groups	514	216	12	0.0555556	0.00927945	0.0233463
19p1	olfactory receptor activity	574	422	21	0.049763	0.00928697	0.0365854
10q2	carboxylesterase activity	477	100	7	0.07	0.00933637	0.0146751
3q2	purine nucleotide binding	413	1964	55	0.0280041	0.00945071	0.133172
12cen	phospholipid binding	1	192	1	0.00520833	0.00946606	1
18p1	hydrolase activity, acting on ester bonds	67	722	7	0.00969529	0.00961698	0.104478
13q3	serine hydrolase activity	94	179	4	0.0223464	0.00966037	0.0425532
15q1	passive transmembrane transporter activity	175	412	9	0.0218447	0.00969456	0.0514286
19cen	sugar binding	1	199	1	0.00502513	0.00981117	1
5p1	active transmembrane transporter activity	139	346	7	0.0202312	0.00993379	0.0503597
2q3	hydrolase activity, acting on ester bonds	425	722	25	0.034626	0.0101277	0.0588235
20pter	kinase binding	15	209	2	0.00956938	0.0101578	0.133333
1p2	ribonucleotide binding	100	1880	17	0.00904255	0.0101835	0.17
12pter	kinase binding	1	209	1	0.00478469	0.0103042	1
Xq2	ligand-gated channel activity	380	128	7	0.0546875	0.0104849	0.0184211
22pter	inorganic cation transmembrane transporter activity	1	216	1	0.00462963	0.0106493	1
2p1	nucleotidyltransferase activity	210	128	5	0.0390625	0.0107526	0.0238095
4p1	ligand-gated channel activity	211	128	5	0.0390625	0.0109594	0.0236967
15q1	carboxylesterase activity	175	100	4	0.04	0.0110518	0.0228571
15q1	calcium ion binding	175	652	12	0.0184049	0.011174	0.0685714
7cen	oxidoreductase activity, acting on CH-OH group of donors	2	115	1	0.00869565	0.0113077	0.5
10q1	hydrolase activity, acting on carbon-nitrogen (but not peptide) bonds	81	117	3	0.025641	0.0115167	0.037037
10q2	metallopeptidase activity	477	183	10	0.0546448	0.0115665	0.0209644
5p1	metal ion transmembrane transporter activity	139	128	4	0.03125	0.0117143	0.028777
5q1	hydrolase activity, acting on acid anhydrides	185	776	14	0.0180412	0.0118899	0.0756757
2q3	cysteine-type peptidase activity	425	147	8	0.0544218	0.0124297	0.0188235
13q3	ATPase activity, coupled to movement of substances	94	104	3	0.0288462	0.0125298	0.0319149
Xq1	SH3 domain binding	92	107	3	0.0280374	0.0127644	0.0326087
15q1	substrate-specific transmembrane transporter activity	175	829	14	0.0168878	0.0128531	0.08
13q3	hydrolase activity, acting on acid anhydrides, catalyzing transmembrane movement of substances	94	105	3	0.0285714	0.0128558	0.0319149
3p2	hydrolase activity, acting on ester bonds	412	722	24	0.033241	0.0129301	0.0582524
16q2	carboxylesterase activity	283	100	5	0.05	0.0131151	0.0176678
19p1	serine hydrolase activity	574	179	11	0.0614525	0.0131929	0.0191638
6q2	kinase binding	302	209	8	0.0382775	0.0133058	0.0264901
1q2	polysaccharide binding	537	167	10	0.0598802	0.0136778	0.018622
3q2	endopeptidase regulator activity	413	154	8	0.0519481	0.0137459	0.0193705
1cen	ligase activity, forming carbon-nitrogen bonds	1	280	1	0.00357143	0.0138047	1
4q3	peptide receptor activity	164	114	4	0.0350877	0.0138275	0.0243902
9pter	G-protein-coupled receptor binding	2	141	1	0.0070922	0.0138553	0.5
1p2	Ras GTPase activator activity	100	102	3	0.0294118	0.01404	0.03
12q1	GTPase activity	353	217	9	0.0414747	0.0140588	0.0254958
2q2	helicase activity	130	145	4	0.0275862	0.0142232	0.0307692
3q2	ribonucleotide binding	413	1880	52	0.0276596	0.0143706	0.125908
5p1	calcium ion binding	139	652	10	0.0153374	0.0144231	0.0719424
16q2	metallopeptidase activity	283	183	7	0.0382514	0.0145591	0.024735
2q1	receptor binding	172	944	15	0.0158898	0.0146155	0.0872093
13q1	ATPase activity	189	340	8	0.0235294	0.0146471	0.042328
17q2	purine nucleoside binding	559	1640	60	0.0365854	0.0147494	0.107335
6q2	phosphoric ester hydrolase activity	302	345	11	0.0318841	0.0147775	0.0364238
1p2	ATPase activity, coupled to movement of substances	100	104	3	0.0288462	0.0147863	0.03
4q2	calcium ion binding	249	652	15	0.0230061	0.0151235	0.060241
1p2	hydrolase activity, acting on acid anhydrides, catalyzing transmembrane movement of substances	100	105	3	0.0285714	0.0151678	0.03
13q1	purine nucleotide binding	189	1964	28	0.0142566	0.0152481	0.148148
15q1	cytoskeletal protein binding	175	522	10	0.0191571	0.0154169	0.0571429
2q3	structure-specific DNA binding	425	153	8	0.0522876	0.015504	0.0188235
12q2	transcription corepressor activity	353	149	7	0.0469799	0.0156393	0.01983
22q1	protein dimerization activity	432	590	21	0.0355932	0.0156962	0.0486111
3p2	metal ion transmembrane transporter activity	412	128	7	0.0546875	0.0157467	0.0169903
13q3	primary active transmembrane transporter activity	94	114	3	0.0263158	0.0160081	0.0319149
2q3	purine nucleotide binding	425	1964	55	0.0280041	0.0161488	0.129412
13q1	ATPase activity, coupled to movement of substances	189	104	4	0.0384615	0.0163124	0.021164
15q2	peptidase activity	380	591	19	0.0321489	0.0163129	0.05
16p1	enzyme binding	424	641	22	0.0343214	0.0163383	0.0518868
3q2	peptidase inhibitor activity	413	159	8	0.0503145	0.0163778	0.0193705
2q3	enzyme binding	425	641	22	0.0343214	0.0167386	0.0517647
22pter	ATPase activity	1	340	1	0.00294118	0.0167628	1
17pter	peptide receptor activity	3	114	1	0.00877193	0.0167676	0.333333
13q1	hydrolase activity, acting on acid anhydrides, catalyzing transmembrane movement of substances	189	105	4	0.0380952	0.0168383	0.021164
7q3	ATPase activity, coupled to movement of substances	290	104	5	0.0480769	0.0168539	0.0172414
5q3	ligand-gated channel activity	418	128	7	0.0546875	0.0169107	0.0167464
11cen	oxidoreductase activity, acting on CH-OH group of donors	3	115	1	0.00869565	0.0169139	0.333333
22pter	active transmembrane transporter activity	1	346	1	0.00289017	0.0170586	1
16pter	active transmembrane transporter activity	1	346	1	0.00289017	0.0170586	1
8p2	transferase activity, transferring acyl groups	192	216	6	0.0277778	0.0170972	0.03125
10q2	phosphoric ester hydrolase activity	477	345	15	0.0434783	0.0171158	0.0314465
17pter	hydrolase activity, acting on carbon-nitrogen (but not peptide) bonds	3	117	1	0.00854701	0.0172063	0.333333
Xq2	GTPase binding	380	110	6	0.0545455	0.0174734	0.0157895
7q3	hydrolase activity, acting on acid anhydrides, catalyzing transmembrane movement of substances	290	105	5	0.047619	0.0174964	0.0172414
17q2	GTPase activity	559	217	12	0.0552995	0.0175684	0.0214669
2q3	purine nucleoside binding	425	1640	47	0.0286585	0.017646	0.110588
17q2	motor activity	559	143	9	0.0629371	0.0177187	0.0161002
4q1	growth factor binding	100	112	3	0.0267857	0.0179935	0.03
9q1	phospholipid binding	22	192	2	0.0104167	0.0181835	0.0909091
13q1	purine nucleoside binding	189	1640	24	0.0146341	0.0182965	0.126984
9pter	cytokine receptor binding	2	187	1	0.00534759	0.0183545	0.5
2q1	coenzyme binding	172	180	5	0.0277778	0.0187995	0.0290698
20cen	phospholipid binding	2	192	1	0.00520833	0.018843	0.5
1p2	primary active transmembrane transporter activity	100	114	3	0.0263158	0.018851	0.03
14q2	protein heterodimerization activity	247	221	7	0.0316742	0.0189055	0.0283401
1p3	structure-specific DNA binding	806	153	12	0.0784314	0.0191984	0.0148883
1cen	guanyl nucleotide binding	1	394	1	0.00253807	0.0194251	1
18pter	sugar binding	2	199	1	0.00502513	0.0195266	0.5
19pter	translation factor activity, nucleic acid binding	4	100	1	0.01	0.019577	0.25
2p2	ribonucleotide binding	246	1880	33	0.0175532	0.0198035	0.134146
Xcen	protein domain specific binding	1	402	1	0.00248756	0.0198196	1
1pter	phosphoric ester hydrolase activity	13	345	2	0.0057971	0.0198811	0.153846
15q2	cytoskeletal protein binding	380	522	17	0.032567	0.020006	0.0447368
4q3	ligand-gated channel activity	164	128	4	0.03125	0.020283	0.0243902
2q2	receptor signaling protein activity	130	162	4	0.0246914	0.0204993	0.0307692
Xq1	DNA regulatory region binding	92	128	3	0.0234375	0.0205163	0.0326087
7q2	carboxylesterase activity	211	100	4	0.04	0.020566	0.0189573
Xq2	inorganic cation transmembrane transporter activity	380	216	9	0.0416667	0.0209996	0.0236842
9pter	transcription coactivator activity	2	216	1	0.00462963	0.0211857	0.5
2p2	potassium channel activity	246	130	5	0.0384615	0.0212317	0.0203252
18p1	transferase activity, transferring one-carbon groups	67	179	3	0.0167598	0.0214366	0.0447761
5q3	receptor binding	418	944	29	0.0307203	0.0214397	0.069378
14q3	ATPase activity	165	340	7	0.0205882	0.0214877	0.0424242
16p1	identical protein binding	424	697	23	0.0329986	0.0215312	0.0542453
2q2	protein complex binding	130	247	5	0.0202429	0.0215626	0.0384615
17cen	protein heterodimerization activity	2	221	1	0.00452489	0.0216735	0.5
2cen	hormone activity	4	111	1	0.00900901	0.0217128	0.25
2p2	purine nucleotide binding	246	1964	34	0.0173116	0.0217516	0.138211
13q1	primary active transmembrane transporter activity	189	114	4	0.0350877	0.0220506	0.021164
4q3	peptidase activity	164	591	10	0.0169205	0.0221524	0.0609756
2pter	guanyl-nucleotide exchange factor activity	3	151	1	0.00662252	0.0221692	0.333333
2q3	transferase activity, transferring glycosyl groups	425	261	11	0.0421456	0.0222738	0.0258824
3p2	nuclease activity	412	169	8	0.0473373	0.0224144	0.0194175
17p1	active transmembrane transporter activity	321	346	11	0.0317919	0.0225174	0.0342679
20q1	magnesium ion binding	346	164	7	0.0426829	0.0226935	0.0202312
17p1	hydrolase activity, acting on acid anhydrides	321	776	20	0.0257732	0.0228318	0.0623053
7q3	peptidase activity	290	591	15	0.0253807	0.0234912	0.0517241
12q1	receptor signaling protein activity	353	162	7	0.0432099	0.0235426	0.01983
8p1	receptor signaling protein activity	77	162	3	0.0185185	0.0237887	0.038961
7q3	primary active transmembrane transporter activity	290	114	5	0.0438596	0.0240156	0.0172414
1p3	oxidoreductase activity, acting on paired donors, with incorporation or reduction of molecular oxygen	806	140	11	0.0785714	0.0240269	0.0136476
17pter	magnesium ion binding	3	164	1	0.00609756	0.0240623	0.333333
16q2	cytokine activity	283	203	7	0.0344828	0.0241639	0.024735
11q2	phospholipid binding	300	192	7	0.0364583	0.0244498	0.0233333
7p2	phospholipid binding	116	192	4	0.0208333	0.0245394	0.0344828
5q3	passive transmembrane transporter activity	418	412	15	0.0364078	0.024558	0.0358852
12q2	nucleotidyltransferase activity	353	128	6	0.046875	0.0246392	0.0169972
17q2	guanyl nucleotide binding	559	394	18	0.0456853	0.0258517	0.0322004
2p2	purine nucleoside binding	246	1640	29	0.0176829	0.0259574	0.117886
19qter	transcription factor binding	1	528	1	0.00189394	0.0260317	1
11cen	coenzyme binding	3	180	1	0.00555556	0.026389	0.333333
5q1	metallopeptidase activity	185	183	5	0.0273224	0.0264106	0.027027
10q2	kinase binding	477	209	10	0.0478469	0.0265372	0.0209644
1q3	DNA regulatory region binding	179	128	4	0.03125	0.0268885	0.0223464
4q1	peptidase activity	100	591	7	0.0118443	0.0269292	0.07
Xp2	hydrolase activity, acting on ester bonds	159	722	11	0.0152355	0.0270866	0.0691824
19pter	oxidoreductase activity, acting on paired donors, with incorporation or reduction of molecular oxygen	4	140	1	0.00714286	0.0273268	0.25
7q3	active transmembrane transporter activity	290	346	10	0.0289017	0.0277604	0.0344828
5q3	active transmembrane transporter activity	418	346	13	0.0375723	0.0279863	0.0311005
8q1	guanyl-nucleotide exchange factor activity	88	151	3	0.0198675	0.0280275	0.0340909
2q3	transferase activity, transferring phosphorus-containing groups	425	911	28	0.0307355	0.0282448	0.0658824
1p2	active transmembrane transporter activity	100	346	5	0.0144509	0.028375	0.05
4p1	magnesium ion binding	211	164	5	0.0304878	0.0286473	0.0236967
8q2	DNA binding	311	2380	48	0.0201681	0.0286593	0.154341
Xq1	protein C-terminus binding	92	146	3	0.0205479	0.0288201	0.0326087
10q1	cation binding	81	3894	23	0.00590652	0.0288391	0.283951
12pter	protein dimerization activity	1	590	1	0.00169492	0.0290884	1
5qter	peptidase activity	1	591	1	0.00169205	0.0291377	1
14q2	protein dimerization activity	247	590	13	0.0220339	0.0292536	0.0526316
9q3	transferase activity, transferring glycosyl groups	388	261	10	0.0383142	0.0292746	0.0257732
2p2	transferase activity, transferring phosphorus-containing groups	246	911	18	0.0197585	0.0292785	0.0731707
7q2	cation binding	211	3894	52	0.0133539	0.0294284	0.246445
8pter	guanyl-nucleotide exchange factor activity	4	151	1	0.00662252	0.0294499	0.25
4p1	unfolded protein binding	211	112	4	0.0357143	0.029622	0.0189573
10q2	enzyme binding	477	641	23	0.0358814	0.0303311	0.048218
12q2	translation factor activity, nucleic acid binding	353	100	5	0.05	0.0305604	0.0141643
4p1	polysaccharide binding	211	167	5	0.0299401	0.0306397	0.0236967
4q3	iron ion binding	164	215	5	0.0232558	0.0307104	0.0304878
6q2	hydrolase activity, acting on carbon-nitrogen (but not peptide) bonds	302	117	5	0.042735	0.0307992	0.0165563
12q1	hydrolase activity, acting on acid anhydrides	353	776	21	0.0270619	0.0311388	0.0594901
1q3	transferase activity, transferring phosphorus-containing groups	179	911	14	0.0153677	0.0313491	0.0782123
5q1	phospholipid binding	185	192	5	0.0260417	0.0315669	0.027027
12pter	enzyme binding	1	641	1	0.00156006	0.0316028	1
2pter	transcription coactivator activity	3	216	1	0.00462963	0.0316105	0.333333
2pter	transferase activity, transferring acyl groups	3	216	1	0.00462963	0.0316105	0.333333
Yp1	DNA binding	11	2380	4	0.00168067	0.031644	0.363636
2cen	growth factor activity	4	163	1	0.00613497	0.031762	0.25
3p2	receptor activity	412	1715	46	0.0268222	0.0318987	0.11165
16p1	cation binding	424	3894	97	0.0249101	0.0319217	0.228774
12cen	calcium ion binding	1	652	1	0.00153374	0.0321451	1
17pter	protein heterodimerization activity	3	221	1	0.00452489	0.0323342	0.333333
3p2	transferase activity, transferring acyl groups	412	216	9	0.0416667	0.032917	0.0218447
1q2	olfactory receptor activity	537	422	18	0.042654	0.032941	0.0335196
1q2	oxidoreductase activity, acting on paired donors, with incorporation or reduction of molecular oxygen	537	140	8	0.0571429	0.0329782	0.0148976
20q1	GTPase activity	346	217	8	0.0368664	0.0331966	0.0231214
Xq2	metal ion transmembrane transporter activity	380	128	6	0.046875	0.0336013	0.0157895
2q3	ribonucleotide binding	425	1880	51	0.0271277	0.0336829	0.12
7q3	purine nucleotide binding	290	1964	38	0.0193483	0.0338362	0.131034
7p1	calmodulin binding	175	141	4	0.0283688	0.0339866	0.0228571
1p3	anion transmembrane transporter activity	806	148	11	0.0743243	0.034224	0.0136476
12cen	identical protein binding	1	697	1	0.00143472	0.0343638	1
12pter	identical protein binding	1	697	1	0.00143472	0.0343638	1
13q2	cytoskeletal protein binding	28	522	3	0.00574713	0.0344702	0.107143
1p2	helicase activity	100	145	3	0.0206897	0.0350053	0.03
18p1	GTPase activity	67	217	3	0.0138249	0.0350866	0.0447761
3q1	lipase activity	141	103	3	0.0291262	0.0351501	0.0212766
6q1	protein heterodimerization activity	113	221	4	0.0180995	0.0352179	0.0353982
14q2	sugar binding	247	199	6	0.0301508	0.0353524	0.0242915
16q1	cytokine receptor binding	78	187	3	0.0160428	0.0354522	0.0384615
5q3	transcription coactivator activity	418	216	9	0.0416667	0.0355864	0.0215311
15q2	purine nucleoside binding	380	1640	41	0.025	0.035681	0.107895
4q1	transferase activity, transferring phosphorus-containing groups	100	911	9	0.00987925	0.0358235	0.09
12q2	oxidoreductase activity, acting on paired donors, with incorporation or reduction of molecular oxygen	353	140	6	0.0428571	0.0359665	0.0169972
7q1	structure-specific DNA binding	96	153	3	0.0196078	0.0361483	0.03125
2q2	cytokine binding	130	113	3	0.0265487	0.0361851	0.0230769
3p2	cation binding	412	3894	94	0.0241397	0.0364035	0.228155
1p1	hydrolase activity, acting on carbon-nitrogen (but not peptide) bonds	126	117	3	0.025641	0.0365092	0.0238095
18pter	cation binding	2	3894	2	0.000513611	0.03685	1
9q2	sequence-specific DNA binding	140	652	9	0.0138037	0.0371058	0.0642857
7q1	cation binding	96	3894	26	0.00667694	0.037154	0.270833
3p2	endopeptidase regulator activity	412	154	7	0.0454545	0.0381052	0.0169903
22pter	hydrolase activity, acting on acid anhydrides	1	776	1	0.00128866	0.0382586	1
14q2	thiolester hydrolase activity	247	104	4	0.0384615	0.0383897	0.0161943
13q3	substrate-specific transmembrane transporter activity	94	829	8	0.00965018	0.0384752	0.0851064
16q2	peptidase activity	283	591	14	0.0236887	0.038542	0.04947
20q1	guanyl nucleotide binding	346	394	12	0.0304569	0.0387746	0.0346821
17q2	sequence-specific DNA binding	559	652	26	0.0398773	0.0390326	0.0465116
12q1	motor activity	353	143	6	0.041958	0.0392443	0.0169972
17q1	ribonucleotide binding	223	1880	29	0.0154255	0.0392922	0.130045
2cen	cytokine activity	4	203	1	0.00492611	0.0394394	0.25
4q3	cation binding	164	3894	41	0.010529	0.0395365	0.25
6p2	olfactory receptor activity	588	422	19	0.0450237	0.0396674	0.0323129
21q2	cytokine binding	231	113	4	0.0353982	0.0403755	0.017316
5q3	cytokine receptor binding	418	187	8	0.0427807	0.0404118	0.0191388
17q1	purine nucleotide binding	223	1964	30	0.0152749	0.0405585	0.134529
5q3	endopeptidase regulator activity	418	154	7	0.0454545	0.0406708	0.0167464
8q1	cation binding	88	3894	24	0.00616333	0.040777	0.272727
22pter	substrate-specific transmembrane transporter activity	1	829	1	0.00120627	0.0408717	1
11q1	kinase binding	514	209	10	0.0478469	0.0409083	0.0194553
18p1	guanyl nucleotide binding	67	394	4	0.0101523	0.0413002	0.0597015
10p1	transferase activity, transferring phosphorus-containing groups	152	911	12	0.0131723	0.0414453	0.0789474
19pter	iron ion binding	4	215	1	0.00465116	0.0417337	0.25
2cen	inorganic cation transmembrane transporter activity	4	216	1	0.00462963	0.0419247	0.25
2cen	GTPase activity	4	217	1	0.00460829	0.0421156	0.25
19pter	GTPase activity	4	217	1	0.00460829	0.0421156	0.25
7q1	protein domain specific binding	96	402	5	0.0124378	0.0421929	0.0520833
8p1	phosphoric ester hydrolase activity	77	345	4	0.0115942	0.0422842	0.0519481
8p2	hydrolase activity, acting on ester bonds	192	722	12	0.0166205	0.0423783	0.0625
9q2	growth factor binding	140	112	3	0.0267857	0.0425732	0.0214286
12q1	protein C-terminus binding	353	146	6	0.0410959	0.0427063	0.0169972
1pter	cytoskeletal protein binding	13	522	2	0.00383142	0.0427457	0.153846
1q3	transcription corepressor activity	179	149	4	0.0268456	0.0432126	0.0223464
17p1	purine nucleoside binding	321	1640	35	0.0213415	0.0433112	0.109034
9p1	G-protein-coupled receptor binding	112	141	3	0.0212766	0.0433294	0.0267857
16q1	cytokine activity	78	203	3	0.0147783	0.0434965	0.0384615
1p3	hydrolase activity, acting on carbon-nitrogen (but not peptide) bonds	806	117	9	0.0769231	0.0436083	0.0111663
7q3	ribonucleotide binding	290	1880	36	0.0191489	0.0436128	0.124138
5q1	helicase activity	185	145	4	0.0275862	0.0439729	0.0216216
3p2	peptidase inhibitor activity	412	159	7	0.0440252	0.0440131	0.0169903
Xp2	translation factor activity, nucleic acid binding	159	100	3	0.03	0.0440433	0.0188679
7q3	serine hydrolase activity	290	179	6	0.0335196	0.0441011	0.0206897
12q1	transcription factor binding	353	528	15	0.0284091	0.0441883	0.0424929
16q1	active transmembrane transporter activity	78	346	4	0.0115607	0.0443852	0.0512821
14q3	purine nucleoside binding	165	1640	20	0.0121951	0.0446534	0.121212
14q3	magnesium ion binding	165	164	4	0.0243902	0.0451652	0.0242424
Yq1	transferase activity, transferring acyl groups	32	216	2	0.00925926	0.0454264	0.0625
20q1	peptide receptor activity	346	114	5	0.0438596	0.0458062	0.0144509
12p1	helicase activity	272	145	5	0.0344828	0.045979	0.0183824
Xq2	ATPase activity, coupled to movement of substances	380	104	5	0.0480769	0.0460157	0.0131579
12q1	growth factor binding	353	112	5	0.0446429	0.0461663	0.0141643
12q1	transcription corepressor activity	353	149	6	0.0402685	0.0463544	0.0169972
9q3	calcium ion binding	388	652	19	0.0291411	0.0464578	0.0489691
12cen	receptor binding	1	944	1	0.00105932	0.0465414	1
12pter	receptor binding	1	944	1	0.00105932	0.0465414	1
Xcen	receptor binding	1	944	1	0.00105932	0.0465414	1
1q4	transferase activity, transferring one-carbon groups	221	179	5	0.027933	0.0465493	0.0226244
1p1	GTPase activity	126	217	4	0.0184332	0.0465526	0.031746
3q2	ATPase activity	413	340	12	0.0352941	0.0466881	0.0290557
10pter	calcium ion binding	11	652	2	0.00306748	0.0468228	0.181818
Yp1	sequence-specific DNA binding	11	652	2	0.00306748	0.0468228	0.181818
5q3	peptidase inhibitor activity	418	159	7	0.0440252	0.0469219	0.0167464
Xq2	hydrolase activity, acting on acid anhydrides, catalyzing transmembrane movement of substances	380	105	5	0.047619	0.0476076	0.0131579
10q1	cytokine activity	81	203	3	0.0147783	0.0477471	0.037037
7q3	metallopeptidase activity	290	183	6	0.0327869	0.0481802	0.0206897
18q1	kinase binding	79	209	3	0.0143541	0.0482179	0.0379747
5q1	transcription coactivator activity	185	216	5	0.0231481	0.0482382	0.027027
2p2	inorganic cation transmembrane transporter activity	246	216	6	0.0277778	0.0484693	0.0243902
16q1	purine nucleoside binding	78	1640	11	0.00670732	0.0486156	0.141026
2q2	ligand-gated channel activity	130	128	3	0.0234375	0.049283	0.0230769
5q3	DNA regulatory region binding	418	128	6	0.046875	0.0494406	0.0143541
4q1	polysaccharide binding	100	167	3	0.0179641	0.0496806	0.03
2p2	magnesium ion binding	246	164	5	0.0304878	0.0498528	0.0203252
4q3	Ras GTPase activator activity	164	102	3	0.0294118	0.0498897	0.0182927
